# Supplementary material for: Breed and timepoint-based analysis of chicken harderian gland transcriptome during Newcastle disease virus challenge
Source: Front Mol Biosci. 2024 Jun 10;11:1365888. doi: 10.3389/fmolb.2024.1365888 (PMC11194529; doi:10.3389/fmolb.2024.1365888)
Supplement: Supplementary file 1 [file Table2.XLSX]

## Sheet: Supplementary Table 2
Supplementary Table 2: Table showing the details of the primers used to validate selected lncRNAs and co-expressing genes.

## Sheet: Table
Target LNC /Gene name	Target LNC /Gene ID	Primer Name	Sequence	Product Size
TCONS_00565961	LNC 1	LNC 1F	AGATGTTGGCAAGTGAGGGA	238bp
		LNC 1R	AGCAGATTCAGCCTCCACTT
TCONS_00210774	LNC 2	LNC 2F	CAGCAAAACAGGAAGGGCAC	170bp
		LNC 2R	TTGTTTACCGACCGAACCGT
TCONS_00128750	LNC 3	LNC 3F	TGCAACCTCAGTCTGGAATGT	159bp
		LNC 3R	GCAGTTCAGCTTCCCTTCCA
TCONS_00176905	LNC 4	LNC 4F	AGCCTTTCCCTTCATGCGAA	196bp
		LNC 4R	TCGGGGCTCCTCAGTGAATA
TCONS_00246845	LNC 5	LNC 5F	CCAGCCAGGGACCTTTTGAA	160bp
		LNC 5R	ATTGTGGGCATGAAGGAGCA
TCONS_00566193	LNC 6	LNC 6F	AGAGGAGCAAGACAATGGGC	166bp
		LNC 6R	CTCCCCACACACTGCTCTTT
TCONS_00279966	LNC 7	LNC 7F	GCTACCAAACACGTCCCTCA	195bp
		LNC 7R	ATTGGGCAGGGAATGTGGAG
PIGR	Gene 1	Gene 1F	TTTCCACCTGTTGCGCCTTA	141bp
		Gene 1R	CAACAGCAGGGTGCAATC
TF	Gene 2	Gene 2F	GGGGAAGAGAAACTGCGTCT	82bp
		Gene 2R	CCTTTGGAGGTACACAGGGG
DOCK8	Gene 3	Gene 3F	GCAGAGTAGCTGTGCATCGT	294bp
		Gene 3R	AGCACCACACCTGGGTTTTT
BST1	Gene 4	Gene 4F	CTGCGAAGGGACACATCACT	96bp
		Gene 4R	CAGCTATCACCAGGTGGCAA
JCHAIN	Gene 5	Gene 5F	GCCTGCCTATAAGGCTGTGT	109bp
		Gene 5R	CTGGTTTCAGTCCCCTAGCC
