# Supplementary material for: Breed and timepoint-based analysis of chicken harderian gland transcriptome during Newcastle disease virus challenge
Source: Front Mol Biosci. 2024 Jun 10;11:1365888. doi: 10.3389/fmolb.2024.1365888 (PMC11194529; doi:10.3389/fmolb.2024.1365888)
Supplement: Supplementary file 2 [file Table3.XLSX]

## Sheet: Supplementary Table 3
Supplementary Table 3: Table showing the information regarding the quality analysis, mapping and assembly of the transcripts of the Harderian gland transcriptome. Column A – Sample name, Column B- H: Quality analysis results, Column I: Mapping results and Column J-K: Assembly results.

## Sheet: Table
SAMPLE NAME	QUALITY ANALYSIS							MAPPING PERCENTAGE	ASSEMBLY
	Reads passed filter	Low quality reads	Reads with too many N	Too short reads	Too long reads	Q30 base content	GC content		Number of transcripts before merging	Number of transcripts after merging
ERX2181436	96.7285	2.2505	0.003	1.018	0	95.2777	45.9109	93.46	45384	28788
ERX2181437	96.1333	2.3478	0.0057	1.5133	0	94.6742	45.193	93.64	39245	28788
ERX2181438	96.2352	2.1131	0.0037	1.648	0	95.5701	46.5227	92.2	42461	28788
ERX2181439	98.2717	1.7238	0.0045	0	0	96.2942	47.082	94.65	41092	28788
ERX2181440	97.7665	2.2305	0.0031	0	0	95.4359	50.1644	89.18	41858	28788
ERX2181441	97.1879	2.8085	0.0035	0	0	94.4451	50.6487	86.59	42822	28788
ERX2181442	97.1598	2.5237	0.0027	0.3138	0	94.9223	48.2878	92.59	43318	28788
ERX2181443	97.2835	2.6086	0.0066	0.1013	0	94.4094	46.2644	95.36	40772	28788
ERX2181444	92.1809	2.2034	0.003	5.6127	0	95.364	49.7597	84.81	43520	28788
ERX2181445	98.2824	1.7131	0.0045	0	0	96.4918	48.5474	91.46	42945	28788
ERX2181446	97.4713	2.179	0.0028	0.3469	0	95.4577	46.4335	94.08	42401	28788
ERX2181447	98.2987	1.6972	0.0041	0	0	96.4001	47.9257	94.55	43045	28788
ERX2181448	97.5434	2.453	0.0036	0	0	95.2796	49.2445	89.05	44311	28788
ERX2181449	89.6711	1.2417	0.0042	9.083	0	96.9443	47.1477	84.13	45016	28788
ERX2181450	97.3937	2.6025	0.0038	0	0	94.8342	47.98	93.52	41206	28788
ERX2181451	97.1385	2.2455	0.0035	0.6125	0	94.9174	45.1059	95	45030	28788
ERX2181452	96.9089	2.4592	0.003	0.6289	0	95.0153	47.7553	91.38	44074	28788
ERX2181453	90.1032	2.3784	0.0063	7.5121	0	94.5199	45.6298	87.08	42964	28788
ERX2181454	97.4852	2.5113	0.0035	0	0	95.2215	48.1194	90.04	46103	28788
ERX2181455	96.9927	3.0039	0.0034	0	0	94.1438	48.6272	89.99	44622	28788
ERX2181456	97.277	2.4475	0.0029	0.2726	0	94.8936	47.0666	93.02	43561	28788
ERX2181457	77.9562	1.9603	0.0054	20.0781	0	94.7514	44.1026	75.29	44221	28788
ERX2181458	95.4239	3.249	0.0111	1.3161	0	93.8374	46.1974	92.8	43237	28788
ERX2181459	98.0385	1.382	0.0069	0.5726	0	97.0735	47.0932	94.38	42591	28788
ERX2181460	96.5312	2.4749	0.0034	0.9905	0	95.1351	48.5176	92.68	43382	28788
ERX2181461	96.982	2.7178	0.0032	0.297	0	94.2984	47.4207	93.03	42794	28788
ERX2181462	97.2524	2.3973	0.0036	0.3467	0	95.1973	48.2556	93.49	43170	28788
ERX2181463	97.897	1.6469	0.0046	0.4514	0	96.4952	47.6047	94.13	42121	28788
ERX2181464	97.7715	2.225	0.0035	0	0	95.3827	51.0223	87.95	43400	28788
ERX2181465	97.6372	2.36	0.0029	0	0	94.7439	48.7895	90.47	38547	28788
ERX2181466	97.4376	2.4265	0.0034	0.1325	0	95.2024	46.5516	95.03	42801	28788
ERX2181467	95.8852	1.6969	0.0044	2.4135	0	96.3176	47.9017	92.43	41736	28788
ERX2181468	97.0812	2.5428	0.0024	0.3736	0	94.8726	47.7791	93.17	41601	28788
ERX2181469	96.8297	2.9215	0.0063	0.2424	0	93.6505	49.5714	90.91	46535	28788
ERX2181470	97.7716	2.1276	0.0035	0.0972	0	95.5603	47.0318	94.63	42104	28788
ERX2181471	97.0104	2.6668	0.0034	0.3194	0	94.4826	48.2068	93.47	42032	28788
ERX2181472	94.9017	3.0538	0.0106	2.0339	0	93.8815	45.8099	92.44	42990	28788
ERX2181473	97.7084	1.392	0.0066	0.893	0	96.9811	47.51	93.78	43021	28788
ERX2181474	73.0521	2.1906	0.0083	24.7489	0	94.2119	44.7106	71.23	44395	28788
ERX2181475	93.6214	1.2365	0.0068	5.1354	0	97.1954	47.4681	88.99	44101	28788
ERX2181476	97.0403	2.4823	0.0029	0.4746	0	94.9778	47.7327	92.82	42182	28788
ERX2181477	96.8428	2.5271	0.0062	0.6239	0	94.4368	44.5613	94.62	42737	28788
ERX2181478	96.54	3.2011	0.0114	0.2475	0	93.7651	46.7299	93.94	43077	28788
ERX2181479	98.4803	1.3963	0.0067	0.1167	0	97.0163	47.9549	94.07	43318	28788
ERX2181480	96.2121	3.7102	0.0105	0.0672	0	93.3481	47.6576	92.86	43068	28788
ERX2181481	78.5516	1.1479	0.0054	20.2951	0	97.0211	48.0334	73.54	44582	28788
ERX2181482	96.1055	3.8835	0.011	0	0	93.5951	48.3341	87.71	47439	28788
ERX2181483	98.6259	1.3671	0.007	0	0	97.0707	50.252	88.7	42815	28788
ERX2181484	96.1971	3.7926	0.0103	0	0	93.401	50.8032	83.9	42187	28788
ERX2181485	98.5234	1.4699	0.0067	0	0	96.9319	50.5268	86.84	42241	28788
ERX2181486	97.2412	2.7552	0.0036	0	0	94.916	48.3768	89.34	42551	28788
ERX2181487	96.7378	3.259	0.0032	0	0	93.9489	50.096	87.99	42822	28788
ERX2181488	97.6352	2.3614	0.0034	0	0	95.4117	48.5626	91.63	43377	28788
ERX2181489	96.3446	2.2517	0.0033	1.4005	0	95.001	45.5295	92.47	45645	28788
ERX2181490	97.4462	2.5504	0.0034	0	0	95.3076	48.7227	88.55	47284	28788
ERX2181491	96.6722	3.3242	0.0036	0	0	94.1057	49.8635	87.54	44319	28788
ERX2181492	97.3888	2.6079	0.0032	0	0	95.0428	49.6673	90.09	44619	28788
ERX2181493	96.2958	2.2678	0.0032	1.4332	0	95.0204	41.3222	10.34	-	-
ERX2181494	95.869	4.12	0.011	0	0	93.2066	48.6043	92.22	42897	28788
ERX2181495	98.2502	1.7429	0.0069	0	0	96.5662	48.4994	93.32	42542	28788
ERX2181496	92.5098	2.0924	0.0036	5.3943	0	95.5453	46.9799	89.13	44310	28788
ERX2181497	97.4391	1.3792	0.004	1.1777	0	96.9772	45.1338	94.79	41753	28788
ERX2181498	97.1658	2.6176	0.0112	0.2054	0	94.3968	44.6944	94.68	42773	28788
ERX2181499	95.7944	1.2486	0.0071	2.95	0	97.271	46.6938	91.57	43728	28788
ERX2181500	97.0483	2.4294	0.0029	0.5194	0	95.0604	47.6375	92.95	46583	28788
ERX2181501	96.6954	2.5099	0.0062	0.7885	0	94.6143	46.1294	93.57	46869	28788
ERX2181502	96.9099	2.8734	0.0036	0.2131	0	94.8172	49.8631	91.58	43423	28788
ERX2181503	97.414	1.3586	0.0044	1.2229	0	96.9896	44.5672	94.2	44160	28788
ERX2181504	86.0165	2.9541	0.0095	11.0199	0	93.8355	47.6943	77.7	43385	28788
ERX2181505	98.4672	1.5262	0.0066	0	0	96.7164	50.1579	87.62	42863	28788
ERX2181506	96.8356	2.4603	0.0028	0.7013	0	95.0855	48.1528	92.13	44939	28788
ERX2181507	97.06	2.8398	0.0063	0.094	0	94.3218	47.7958	93.04	44542	28788
ERX2181508	97.102	2.597	0.0029	0.2982	0	94.8732	48.7034	91.46	43884	28788
ERX2181509	97.4541	2.3093	0.0066	0.2301	0	94.8713	44.9076	95.03	43750	28788
ERX2181510	96.4045	3.5852	0.0103	0	0	93.5812	50.025	85.43	42385	28788
ERX2181511	90.532	1.3712	0.0061	8.0906	0	96.9133	51.7253	77.78	44864	28788
ERX2181512	91.5507	2.249	0.0028	6.1975	0	95.1289	47.3316	87.39	43626	28788
ERX2181513	97.1593	2.7686	0.0063	0.0658	0	94.3344	47.6264	92.81	43492	28788
ERX2181514	97.4065	2.5909	0.0027	0	0	94.9928	47.2999	91.7	42791	28788
ERX2181515	97.1778	2.816	0.0062	0	0	94.3674	46.3358	93.16	43466	28788
ERX2181516	97.4832	2.5131	0.0037	0	0	95.2721	48.142	90.29	43399	28788
ERX2181517	75.4913	1.1925	0.0033	23.3128	0	96.9089	44.1456	71.05	41859	28788
ERX2181518	97.6713	2.3254	0.0032	0	0	95.2543	46.2494	94.69	45345	28788
ERX2181519	97.1407	2.8527	0.0066	0	0	94.1863	46.5271	95.03	42147	28788
ERX2181520	97.5425	2.1226	0.0037	0.3312	0	95.6034	46.5751	94.31	43729	28788
ERX2181521	98.4236	1.3747	0.0044	0.1973	0	96.9144	44.8116	96.28	42170	28788
ERX2181522	97.7177	2.279	0.0033	0	0	95.3536	47.2369	94.44	42531	28788
ERX2181523	97.4305	2.4458	0.003	0.1207	0	94.7965	46.6612	94.85	42895	28788
ERX2181524	90.7565	2.2257	0.0032	7.0147	0	95.1969	48.4753	82.53	49406	28788
ERX2181525	98.5108	1.4849	0.0043	0	0	96.7945	46.989	92.66	43043	28788
ERX2181526	96.2179	3.5621	0.0103	0.2097	0	93.4155	47.3197	92.29	43533	28788
ERX2181527	97.5401	1.1929	0.007	1.26	0	97.4672	44.6947	92.77	42943	28788
ERX2181528	96.8664	2.4381	0.0035	0.6919	0	95.2594	48.1722	92.83	44361	28788
ERX2181529	96.9144	1.4964	0.0043	1.5849	0	96.5988	46.0905	93.93	47719	28788
Average	95.6718	2.32672	0.0051117	1.99634	0	95.2509	47.4929	90.5796	43472	28788
Minimum	73.0521	1.1479	0.0024	0	0	93.2066	41.3222	71.05	38547	28788
Maximum	98.6259	4.12	0.0114	24.7489	0	97.4672	51.7253	96.28	49406	28788
