# Supplementary material for: Breed and timepoint-based analysis of chicken harderian gland transcriptome during Newcastle disease virus challenge
Source: Front Mol Biosci. 2024 Jun 10;11:1365888. doi: 10.3389/fmolb.2024.1365888 (PMC11194529; doi:10.3389/fmolb.2024.1365888)
Supplement: Supplementary file 3 [file Table9.XLSX]

## Sheet: Supplementary Table 9
Supplementary Table 9
Table showing the Functional annotation details of the differentially expressed long non-coding RNAs
Breed based analysis
A: Non-challenged 2 DPC
B: Non-challenged 6 DPC
C: Non-challenged 10 DPC
D: Challenged 2 DPC
E: Challenged 6 DPC
F: Challenged 10 DPC
Timepoint based analysis
G: Fayoumi 2 vs 6 DPC
H: Fayoumi 2 vs 10 DPC
I: Fayoumi 6 vs 10 DPC
J: Leghorn 2 vs 6 DPC
K: Leghorn 2 vs 10 DPC

## Sheet: A
Non-challenged 2 DPC
lncRNA	lncRNA expression	Co-expressing gene	Gene expression	Correlation type	EGGNOG Annotation	GO Biological Process	Pathway category
TCONS_00000026	-6.12633	CYP2D6	2.79712	Negative	-	Regulation of molecular function (GO:0065009), Regulation of metabolic process (GO:0019222), Regulation of biological quality (GO:0065008), Nitrogen compound metabolic process (GO:0006807), Catabolic process (GO:0009056), Cellular response to stimulus (GO:0051716), Regulation of cellular process (GO:0050794), Negative regulation of cellular process (GO:0048523), Negative regulation of metabolic p…	Metabolism (Reactome)
		LOC107052719	-4.65682	Positive	-	Heterocycle biosynthetic process (GO:0018130), Organic cyclic compound biosynthetic process (GO:1901362), Aromatic compound biosynthetic process (GO:0019438), Proteolysis (GO:0006508), Nucleobase-containing compound biosynthetic process (GO:0034654), Macromolecule biosynthetic process (GO:0009059), Cellular nitrogen compound biosynthetic process (GO:0044271), Nucleic acid metabolic process (GO:00…	Disease (Reactome)
		MSTRG.135	-8.29762	Positive	CD34/Podocalyxin family	Cellular Component Assembly (GO:0022607)	Metabolism (Reactome);Human Diseases (KEGG)
		MSTRG.146	-2.61238	Positive	-	-	Metabolism (Reactome)
		MSTRG.1725	-6.45641	Positive	-	-	Signal Transduction (Reactome);Cellular responses to stimuli (Reactome);Environmental Information Processing (KEGG);Human Diseases (KEGG);Cellular Processes (KEGG);Organismal Systems (KEGG)
		MSTRG.2048	-3.44363	Positive	-	Cellular Response to Chemical Stimulus (GO:0070887), Cellular Response to Stress (GO:0033554)	Hemostasis (Reactome);Immune System (Reactome);Cellular responses to stimuli (Reactome)
		MSTRG.566	-2.79902	Positive	-	Macromolecule Biosynthetic Process (GO:0009059), Proteolysis (GO:0006508), Nucleobase-Containing Compound Biosynthetic Process (GO:0034654), Cellular Nitrogen Compound Biosynthetic Process (GO:0044271), Heterocycle Biosynthetic Process (GO:0018130), Organic Cyclic Compound Biosynthetic Process (GO:1901362), Nucleic Acid Metabolic Process (GO:0090304), Aromatic Compound Biosynthetic Process (GO:00…	Disease (Reactome)
TCONS_00003214	2.13763	ARFGAP3	9.45747	Positive	-	-	Vesicle-mediated transport (Reactome);Signal Transduction (Reactome);Metabolism of proteins (Reactome)
		ATP10A	2.57212	Positive	Belongs to the cation transport ATPase (P-type) (TC 3.A.3) family. Type IV subfamily	Nitrogen Compound Transport (GO:0071705), Organelle Organization (GO:0006996), Monoatomic Ion Transport (GO:0006811), Organic Substance Transport (GO:0071702), Protein Localization (GO:0008104)	Transport of small molecules (Reactome);Metabolism (KEGG)
		BACE2	2.47098	Positive	-	-	Immune System (Reactome)
		CLDN10	5.24937	Positive	-	-	Cell-Cell communication (Reactome)
		CLIC6	5.10554	Positive	-	-	Cell Cycle (Reactome);Signal Transduction (Reactome)
		CRELD2	2.99036	Positive	-	-	-
		CYP2D6	2.79712	Positive	-	Regulation of molecular function (GO:0065009), Regulation of metabolic process (GO:0019222), Regulation of biological quality (GO:0065008), Nitrogen compound metabolic process (GO:0006807), Catabolic process (GO:0009056), Cellular response to stimulus (GO:0051716), Regulation of cellular process (GO:0050794), Negative regulation of cellular process (GO:0048523), Negative regulation of metabolic p…	Metabolism (Reactome)
		HSP90B1	2.35497	Positive	-	Gene Expression (GO:0010467)	Metabolism of proteins (Reactome);Immune System (Reactome);Vesicle-mediated transport (Reactome);Metabolism (KEGG)
		KCNE1	5.39578	Positive	-	-	Muscle contraction (Reactome)
		KDELR3	2.02986	Positive	-	Nitrogen Compound Transport (GO:0071705), Organic Substance Transport (GO:0071702), Protein Localization (GO:0008104)	Vesicle-mediated transport (Reactome);Metabolism of proteins (Reactome)
		LMF2	2.36927	Positive	-	Gene Expression (GO:0010467)	Transport of small molecules (Reactome)
		LOC107050476	3.74174	Positive	-	Proteolysis (GO:0006508)	Disease (Reactome)
		LOC107051636	4.16428	Positive	viral entry into host cell via endocytosis followed by membrane fusion with the endosome membrane	Proteolysis (GO:0006508)	Disease (Reactome)
		LYZ	5.38537	Positive	-	Macromolecule Metabolic Process (GO:0043170), Organic Substance Catabolic Process (GO:1901575)	Immune System (Reactome);Metabolism (Reactome);Metabolism (KEGG)
		MMP7	6.03155	Positive	-	Phosphorylation (GO:0016310)	Extracellular matrix organization (Reactome)
		MSTRG.1167	13.2959	Positive	-	Regulation of Dna-Templated Transcription (GO:0006355), Dna-Templated Transcription (GO:0006351)	Cellular responses to stimuli (Reactome)
		MSTRG.1528	5.41677	Positive	Reverse transcriptase (RNA-dependent DNA polymerase)	-	Metabolism of proteins (Reactome);Hemostasis (Reactome)
		MSTRG.1690	3.22076	Positive	-	Gene Expression (GO:0010467), Rna Metabolic Process (GO:0016070), Regulation of Gene Expression (GO:0010468)	-
		MSTRG.2550	2.81052	Positive	-	-	-
		MSTRG.2769	4.38895	Positive	-	Proteolysis (GO:0006508)	-
		MSTRG.575	3.26345	Positive	-	-	-
		PLXNC1	2.823	Positive	-	Cell Surface Receptor Signaling Pathway (GO:0007166)	Developmental Biology (Reactome)
		TMEM123	3.57093	Positive	-	Regulation of biological quality (GO:0065008), Cell death (GO:0008219), Cellular component organization or biogenesis (GO:0071840)	-
		TSPO	2.25733	Positive	-	-	Metabolism (Reactome)
TCONS_00003359	-3.27282	CYP2D6	2.79712	Negative	-	Regulation of molecular function (GO:0065009), Regulation of metabolic process (GO:0019222), Regulation of biological quality (GO:0065008), Nitrogen compound metabolic process (GO:0006807), Catabolic process (GO:0009056), Cellular response to stimulus (GO:0051716), Regulation of cellular process (GO:0050794), Negative regulation of cellular process (GO:0048523), Negative regulation of metabolic p…	Metabolism (Reactome)
		LOC107052719	-4.65682	Positive	-	Heterocycle biosynthetic process (GO:0018130), Organic cyclic compound biosynthetic process (GO:1901362), Aromatic compound biosynthetic process (GO:0019438), Proteolysis (GO:0006508), Nucleobase-containing compound biosynthetic process (GO:0034654), Macromolecule biosynthetic process (GO:0009059), Cellular nitrogen compound biosynthetic process (GO:0044271), Nucleic acid metabolic process (GO:00…	Disease (Reactome)
		MSTRG.135	-8.29762	Positive	CD34/Podocalyxin family	Cellular Component Assembly (GO:0022607)	Metabolism (Reactome);Human Diseases (KEGG)
		MSTRG.1574	-3.696	Positive	-	Organic Substance Catabolic Process (GO:1901575), Organic Substance Biosynthetic Process (GO:1901576)	Metabolism (Reactome)
		MSTRG.1725	-6.45641	Positive	-	-	Signal Transduction (Reactome);Cellular responses to stimuli (Reactome);Environmental Information Processing (KEGG);Human Diseases (KEGG);Cellular Processes (KEGG);Organismal Systems (KEGG)
		MSTRG.566	-2.79902	Positive	-	Macromolecule Biosynthetic Process (GO:0009059), Proteolysis (GO:0006508), Nucleobase-Containing Compound Biosynthetic Process (GO:0034654), Cellular Nitrogen Compound Biosynthetic Process (GO:0044271), Heterocycle Biosynthetic Process (GO:0018130), Organic Cyclic Compound Biosynthetic Process (GO:1901362), Nucleic Acid Metabolic Process (GO:0090304), Aromatic Compound Biosynthetic Process (GO:00…	Disease (Reactome)
TCONS_00003363	-2.41147	CYP2D6	2.79712	Negative	-	Regulation of molecular function (GO:0065009), Regulation of metabolic process (GO:0019222), Regulation of biological quality (GO:0065008), Nitrogen compound metabolic process (GO:0006807), Catabolic process (GO:0009056), Cellular response to stimulus (GO:0051716), Regulation of cellular process (GO:0050794), Negative regulation of cellular process (GO:0048523), Negative regulation of metabolic p…	Metabolism (Reactome)
		LOC107052719	-4.65682	Positive	-	Heterocycle biosynthetic process (GO:0018130), Organic cyclic compound biosynthetic process (GO:1901362), Aromatic compound biosynthetic process (GO:0019438), Proteolysis (GO:0006508), Nucleobase-containing compound biosynthetic process (GO:0034654), Macromolecule biosynthetic process (GO:0009059), Cellular nitrogen compound biosynthetic process (GO:0044271), Nucleic acid metabolic process (GO:00…	Disease (Reactome)
		MSTRG.135	-8.29762	Positive	CD34/Podocalyxin family	Cellular Component Assembly (GO:0022607)	Metabolism (Reactome);Human Diseases (KEGG)
		MSTRG.1725	-6.45641	Positive	-	-	Signal Transduction (Reactome);Cellular responses to stimuli (Reactome);Environmental Information Processing (KEGG);Human Diseases (KEGG);Cellular Processes (KEGG);Organismal Systems (KEGG)
		MSTRG.2048	-3.44363	Positive	-	Cellular Response to Chemical Stimulus (GO:0070887), Cellular Response to Stress (GO:0033554)	Hemostasis (Reactome);Immune System (Reactome);Cellular responses to stimuli (Reactome)
		MSTRG.566	-2.79902	Positive	-	Macromolecule Biosynthetic Process (GO:0009059), Proteolysis (GO:0006508), Nucleobase-Containing Compound Biosynthetic Process (GO:0034654), Cellular Nitrogen Compound Biosynthetic Process (GO:0044271), Heterocycle Biosynthetic Process (GO:0018130), Organic Cyclic Compound Biosynthetic Process (GO:1901362), Nucleic Acid Metabolic Process (GO:0090304), Aromatic Compound Biosynthetic Process (GO:00…	Disease (Reactome)
TCONS_00005528	-5.29408	CYP2D6	2.79712	Negative	-	Regulation of molecular function (GO:0065009), Regulation of metabolic process (GO:0019222), Regulation of biological quality (GO:0065008), Nitrogen compound metabolic process (GO:0006807), Catabolic process (GO:0009056), Cellular response to stimulus (GO:0051716), Regulation of cellular process (GO:0050794), Negative regulation of cellular process (GO:0048523), Negative regulation of metabolic p…	Metabolism (Reactome)
		LOC107052719	-4.65682	Positive	-	Heterocycle biosynthetic process (GO:0018130), Organic cyclic compound biosynthetic process (GO:1901362), Aromatic compound biosynthetic process (GO:0019438), Proteolysis (GO:0006508), Nucleobase-containing compound biosynthetic process (GO:0034654), Macromolecule biosynthetic process (GO:0009059), Cellular nitrogen compound biosynthetic process (GO:0044271), Nucleic acid metabolic process (GO:00…	Disease (Reactome)
		MSTRG.135	-8.29762	Positive	CD34/Podocalyxin family	Cellular Component Assembly (GO:0022607)	Metabolism (Reactome);Human Diseases (KEGG)
		MSTRG.146	-2.61238	Positive	-	-	Metabolism (Reactome)
		MSTRG.1725	-6.45641	Positive	-	-	Signal Transduction (Reactome);Cellular responses to stimuli (Reactome);Environmental Information Processing (KEGG);Human Diseases (KEGG);Cellular Processes (KEGG);Organismal Systems (KEGG)
		MSTRG.2048	-3.44363	Positive	-	Cellular Response to Chemical Stimulus (GO:0070887), Cellular Response to Stress (GO:0033554)	Hemostasis (Reactome);Immune System (Reactome);Cellular responses to stimuli (Reactome)
		MSTRG.566	-2.79902	Positive	-	Macromolecule Biosynthetic Process (GO:0009059), Proteolysis (GO:0006508), Nucleobase-Containing Compound Biosynthetic Process (GO:0034654), Cellular Nitrogen Compound Biosynthetic Process (GO:0044271), Heterocycle Biosynthetic Process (GO:0018130), Organic Cyclic Compound Biosynthetic Process (GO:1901362), Nucleic Acid Metabolic Process (GO:0090304), Aromatic Compound Biosynthetic Process (GO:00…	Disease (Reactome)
		PODXL	4.02474	Negative	CD34/Podocalyxin family	Cellular Component Assembly (GO:0022607)	Metabolism (Reactome)
TCONS_00006205	-5.42327	CYP2D6	2.79712	Negative	-	Regulation of molecular function (GO:0065009), Regulation of metabolic process (GO:0019222), Regulation of biological quality (GO:0065008), Nitrogen compound metabolic process (GO:0006807), Catabolic process (GO:0009056), Cellular response to stimulus (GO:0051716), Regulation of cellular process (GO:0050794), Negative regulation of cellular process (GO:0048523), Negative regulation of metabolic p…	Metabolism (Reactome)
		LOC107052719	-4.65682	Positive	-	Heterocycle biosynthetic process (GO:0018130), Organic cyclic compound biosynthetic process (GO:1901362), Aromatic compound biosynthetic process (GO:0019438), Proteolysis (GO:0006508), Nucleobase-containing compound biosynthetic process (GO:0034654), Macromolecule biosynthetic process (GO:0009059), Cellular nitrogen compound biosynthetic process (GO:0044271), Nucleic acid metabolic process (GO:00…	Disease (Reactome)
		MSTRG.135	-8.29762	Positive	CD34/Podocalyxin family	Cellular Component Assembly (GO:0022607)	Metabolism (Reactome);Human Diseases (KEGG)
		MSTRG.1725	-6.45641	Positive	-	-	Signal Transduction (Reactome);Cellular responses to stimuli (Reactome);Environmental Information Processing (KEGG);Human Diseases (KEGG);Cellular Processes (KEGG);Organismal Systems (KEGG)
		MSTRG.2048	-3.44363	Positive	-	Cellular Response to Chemical Stimulus (GO:0070887), Cellular Response to Stress (GO:0033554)	Hemostasis (Reactome);Immune System (Reactome);Cellular responses to stimuli (Reactome)
		MSTRG.566	-2.79902	Positive	-	Macromolecule Biosynthetic Process (GO:0009059), Proteolysis (GO:0006508), Nucleobase-Containing Compound Biosynthetic Process (GO:0034654), Cellular Nitrogen Compound Biosynthetic Process (GO:0044271), Heterocycle Biosynthetic Process (GO:0018130), Organic Cyclic Compound Biosynthetic Process (GO:1901362), Nucleic Acid Metabolic Process (GO:0090304), Aromatic Compound Biosynthetic Process (GO:00…	Disease (Reactome)
TCONS_00007825	-2.90734	CYP2D6	2.79712	Negative	-	Regulation of molecular function (GO:0065009), Regulation of metabolic process (GO:0019222), Regulation of biological quality (GO:0065008), Nitrogen compound metabolic process (GO:0006807), Catabolic process (GO:0009056), Cellular response to stimulus (GO:0051716), Regulation of cellular process (GO:0050794), Negative regulation of cellular process (GO:0048523), Negative regulation of metabolic p…	Metabolism (Reactome)
		MSTRG.1574	-3.696	Positive	-	Organic Substance Catabolic Process (GO:1901575), Organic Substance Biosynthetic Process (GO:1901576)	Metabolism (Reactome)
		MSTRG.1725	-6.45641	Positive	-	-	Signal Transduction (Reactome);Cellular responses to stimuli (Reactome);Environmental Information Processing (KEGG);Human Diseases (KEGG);Cellular Processes (KEGG);Organismal Systems (KEGG)
TCONS_00009569	-5.1264	BACE2	2.47098	Negative	-	-	Immune System (Reactome)
		CYP2D6	2.79712	Negative	-	Regulation of molecular function (GO:0065009), Regulation of metabolic process (GO:0019222), Regulation of biological quality (GO:0065008), Nitrogen compound metabolic process (GO:0006807), Catabolic process (GO:0009056), Cellular response to stimulus (GO:0051716), Regulation of cellular process (GO:0050794), Negative regulation of cellular process (GO:0048523), Negative regulation of metabolic p…	Metabolism (Reactome)
		LOC107052719	-4.65682	Positive	-	Heterocycle biosynthetic process (GO:0018130), Organic cyclic compound biosynthetic process (GO:1901362), Aromatic compound biosynthetic process (GO:0019438), Proteolysis (GO:0006508), Nucleobase-containing compound biosynthetic process (GO:0034654), Macromolecule biosynthetic process (GO:0009059), Cellular nitrogen compound biosynthetic process (GO:0044271), Nucleic acid metabolic process (GO:00…	Disease (Reactome)
		MSTRG.135	-8.29762	Positive	CD34/Podocalyxin family	Cellular Component Assembly (GO:0022607)	Metabolism (Reactome);Human Diseases (KEGG)
		MSTRG.146	-2.61238	Positive	-	-	Metabolism (Reactome)
		MSTRG.1725	-6.45641	Positive	-	-	Signal Transduction (Reactome);Cellular responses to stimuli (Reactome);Environmental Information Processing (KEGG);Human Diseases (KEGG);Cellular Processes (KEGG);Organismal Systems (KEGG)
		MSTRG.2048	-3.44363	Positive	-	Cellular Response to Chemical Stimulus (GO:0070887), Cellular Response to Stress (GO:0033554)	Hemostasis (Reactome);Immune System (Reactome);Cellular responses to stimuli (Reactome)
		MSTRG.2717	5.1349	Negative	-	-	-
		MSTRG.3062	6.23466	Negative	-	-	-
		MSTRG.566	-2.79902	Positive	-	Macromolecule Biosynthetic Process (GO:0009059), Proteolysis (GO:0006508), Nucleobase-Containing Compound Biosynthetic Process (GO:0034654), Cellular Nitrogen Compound Biosynthetic Process (GO:0044271), Heterocycle Biosynthetic Process (GO:0018130), Organic Cyclic Compound Biosynthetic Process (GO:1901362), Nucleic Acid Metabolic Process (GO:0090304), Aromatic Compound Biosynthetic Process (GO:00…	Disease (Reactome)
		PODXL	4.02474	Negative	CD34/Podocalyxin family	Cellular Component Assembly (GO:0022607)	Metabolism (Reactome)
		TSPO	2.25733	Negative	-	-	Metabolism (Reactome)
TCONS_00010452	-2.50014	CYP2D6	2.79712	Negative	-	Regulation of molecular function (GO:0065009), Regulation of metabolic process (GO:0019222), Regulation of biological quality (GO:0065008), Nitrogen compound metabolic process (GO:0006807), Catabolic process (GO:0009056), Cellular response to stimulus (GO:0051716), Regulation of cellular process (GO:0050794), Negative regulation of cellular process (GO:0048523), Negative regulation of metabolic p…	Metabolism (Reactome)
		LOC107052719	-4.65682	Positive	-	Heterocycle biosynthetic process (GO:0018130), Organic cyclic compound biosynthetic process (GO:1901362), Aromatic compound biosynthetic process (GO:0019438), Proteolysis (GO:0006508), Nucleobase-containing compound biosynthetic process (GO:0034654), Macromolecule biosynthetic process (GO:0009059), Cellular nitrogen compound biosynthetic process (GO:0044271), Nucleic acid metabolic process (GO:00…	Disease (Reactome)
		MSTRG.146	-2.61238	Positive	-	-	Metabolism (Reactome)
		MSTRG.1574	-3.696	Positive	-	Organic Substance Catabolic Process (GO:1901575), Organic Substance Biosynthetic Process (GO:1901576)	Metabolism (Reactome)
		MSTRG.1725	-6.45641	Positive	-	-	Signal Transduction (Reactome);Cellular responses to stimuli (Reactome);Environmental Information Processing (KEGG);Human Diseases (KEGG);Cellular Processes (KEGG);Organismal Systems (KEGG)
TCONS_00010531	-4.48238	CYP2D6	2.79712	Negative	-	Regulation of molecular function (GO:0065009), Regulation of metabolic process (GO:0019222), Regulation of biological quality (GO:0065008), Nitrogen compound metabolic process (GO:0006807), Catabolic process (GO:0009056), Cellular response to stimulus (GO:0051716), Regulation of cellular process (GO:0050794), Negative regulation of cellular process (GO:0048523), Negative regulation of metabolic p…	Metabolism (Reactome)
		LOC107052719	-4.65682	Positive	-	Heterocycle biosynthetic process (GO:0018130), Organic cyclic compound biosynthetic process (GO:1901362), Aromatic compound biosynthetic process (GO:0019438), Proteolysis (GO:0006508), Nucleobase-containing compound biosynthetic process (GO:0034654), Macromolecule biosynthetic process (GO:0009059), Cellular nitrogen compound biosynthetic process (GO:0044271), Nucleic acid metabolic process (GO:00…	Disease (Reactome)
		MSTRG.135	-8.29762	Positive	CD34/Podocalyxin family	Cellular Component Assembly (GO:0022607)	Metabolism (Reactome);Human Diseases (KEGG)
		MSTRG.2048	-3.44363	Positive	-	Cellular Response to Chemical Stimulus (GO:0070887), Cellular Response to Stress (GO:0033554)	Hemostasis (Reactome);Immune System (Reactome);Cellular responses to stimuli (Reactome)
		MSTRG.2933	-4.37177	Positive	-	Phosphate-Containing Compound Metabolic Process (GO:0006796)	Metabolism (Reactome);Metabolism (KEGG)
		MSTRG.566	-2.79902	Positive	-	Macromolecule Biosynthetic Process (GO:0009059), Proteolysis (GO:0006508), Nucleobase-Containing Compound Biosynthetic Process (GO:0034654), Cellular Nitrogen Compound Biosynthetic Process (GO:0044271), Heterocycle Biosynthetic Process (GO:0018130), Organic Cyclic Compound Biosynthetic Process (GO:1901362), Nucleic Acid Metabolic Process (GO:0090304), Aromatic Compound Biosynthetic Process (GO:00…	Disease (Reactome)
TCONS_00012569	-3.53476	ARFGAP3	9.45747	Negative	-	-	Vesicle-mediated transport (Reactome);Signal Transduction (Reactome);Metabolism of proteins (Reactome)
		ATP10A	2.57212	Negative	Belongs to the cation transport ATPase (P-type) (TC 3.A.3) family. Type IV subfamily	Nitrogen Compound Transport (GO:0071705), Organelle Organization (GO:0006996), Monoatomic Ion Transport (GO:0006811), Organic Substance Transport (GO:0071702), Protein Localization (GO:0008104)	Transport of small molecules (Reactome);Metabolism (KEGG)
		BACE2	2.47098	Negative	-	-	Immune System (Reactome)
		CLDN10	5.24937	Negative	-	-	Cell-Cell communication (Reactome)
		CLIC6	5.10554	Negative	-	-	Cell Cycle (Reactome);Signal Transduction (Reactome)
		CRELD2	2.99036	Negative	-	-	-
		CYP2D6	2.79712	Negative	-	Regulation of molecular function (GO:0065009), Regulation of metabolic process (GO:0019222), Regulation of biological quality (GO:0065008), Nitrogen compound metabolic process (GO:0006807), Catabolic process (GO:0009056), Cellular response to stimulus (GO:0051716), Regulation of cellular process (GO:0050794), Negative regulation of cellular process (GO:0048523), Negative regulation of metabolic p…	Metabolism (Reactome)
		HSP90B1	2.35497	Negative	-	Gene Expression (GO:0010467)	Metabolism of proteins (Reactome);Immune System (Reactome);Vesicle-mediated transport (Reactome);Metabolism (KEGG)
		LOC107050476	3.74174	Negative	-	Proteolysis (GO:0006508)	Disease (Reactome)
		LOC107051636	4.16428	Negative	viral entry into host cell via endocytosis followed by membrane fusion with the endosome membrane	Proteolysis (GO:0006508)	Disease (Reactome)
		LOC107052719	-4.65682	Positive	-	Heterocycle biosynthetic process (GO:0018130), Organic cyclic compound biosynthetic process (GO:1901362), Aromatic compound biosynthetic process (GO:0019438), Proteolysis (GO:0006508), Nucleobase-containing compound biosynthetic process (GO:0034654), Macromolecule biosynthetic process (GO:0009059), Cellular nitrogen compound biosynthetic process (GO:0044271), Nucleic acid metabolic process (GO:00…	Disease (Reactome)
		LYZ	5.38537	Negative	-	Macromolecule Metabolic Process (GO:0043170), Organic Substance Catabolic Process (GO:1901575)	Immune System (Reactome);Metabolism (Reactome);Metabolism (KEGG)
		MSTRG.135	-8.29762	Positive	CD34/Podocalyxin family	Cellular Component Assembly (GO:0022607)	Metabolism (Reactome);Human Diseases (KEGG)
		MSTRG.146	-2.61238	Positive	-	-	Metabolism (Reactome)
		MSTRG.1528	5.41677	Negative	Reverse transcriptase (RNA-dependent DNA polymerase)	-	Metabolism of proteins (Reactome);Hemostasis (Reactome)
		MSTRG.1690	3.22076	Negative	-	Gene Expression (GO:0010467), Rna Metabolic Process (GO:0016070), Regulation of Gene Expression (GO:0010468)	-
		MSTRG.1725	-6.45641	Positive	-	-	Signal Transduction (Reactome);Cellular responses to stimuli (Reactome);Environmental Information Processing (KEGG);Human Diseases (KEGG);Cellular Processes (KEGG);Organismal Systems (KEGG)
		MSTRG.2048	-3.44363	Positive	-	Cellular Response to Chemical Stimulus (GO:0070887), Cellular Response to Stress (GO:0033554)	Hemostasis (Reactome);Immune System (Reactome);Cellular responses to stimuli (Reactome)
		MSTRG.2550	2.81052	Negative	-	-	-
		MSTRG.2717	5.1349	Negative	-	-	-
		MSTRG.2769	4.38895	Negative	-	Proteolysis (GO:0006508)	-
		MSTRG.2933	-4.37177	Positive	-	Phosphate-Containing Compound Metabolic Process (GO:0006796)	Metabolism (Reactome);Metabolism (KEGG)
		MSTRG.3062	6.23466	Negative	-	-	-
		MSTRG.566	-2.79902	Positive	-	Macromolecule Biosynthetic Process (GO:0009059), Proteolysis (GO:0006508), Nucleobase-Containing Compound Biosynthetic Process (GO:0034654), Cellular Nitrogen Compound Biosynthetic Process (GO:0044271), Heterocycle Biosynthetic Process (GO:0018130), Organic Cyclic Compound Biosynthetic Process (GO:1901362), Nucleic Acid Metabolic Process (GO:0090304), Aromatic Compound Biosynthetic Process (GO:00…	Disease (Reactome)
		MSTRG.575	3.26345	Negative	-	-	-
		PLXNC1	2.823	Negative	-	Cell Surface Receptor Signaling Pathway (GO:0007166)	Developmental Biology (Reactome)
		PODXL	4.02474	Negative	CD34/Podocalyxin family	Cellular Component Assembly (GO:0022607)	Metabolism (Reactome)
		TMEM123	3.57093	Negative	-	Regulation of biological quality (GO:0065008), Cell death (GO:0008219), Cellular component organization or biogenesis (GO:0071840)	-
		TSPO	2.25733	Negative	-	-	Metabolism (Reactome)
TCONS_00013761	-5.5131	CYP2D6	2.79712	Negative	-	Regulation of molecular function (GO:0065009), Regulation of metabolic process (GO:0019222), Regulation of biological quality (GO:0065008), Nitrogen compound metabolic process (GO:0006807), Catabolic process (GO:0009056), Cellular response to stimulus (GO:0051716), Regulation of cellular process (GO:0050794), Negative regulation of cellular process (GO:0048523), Negative regulation of metabolic p…	Metabolism (Reactome)
		LOC107052719	-4.65682	Positive	-	Heterocycle biosynthetic process (GO:0018130), Organic cyclic compound biosynthetic process (GO:1901362), Aromatic compound biosynthetic process (GO:0019438), Proteolysis (GO:0006508), Nucleobase-containing compound biosynthetic process (GO:0034654), Macromolecule biosynthetic process (GO:0009059), Cellular nitrogen compound biosynthetic process (GO:0044271), Nucleic acid metabolic process (GO:00…	Disease (Reactome)
		MSTRG.135	-8.29762	Positive	CD34/Podocalyxin family	Cellular Component Assembly (GO:0022607)	Metabolism (Reactome);Human Diseases (KEGG)
		MSTRG.146	-2.61238	Positive	-	-	Metabolism (Reactome)
		MSTRG.1725	-6.45641	Positive	-	-	Signal Transduction (Reactome);Cellular responses to stimuli (Reactome);Environmental Information Processing (KEGG);Human Diseases (KEGG);Cellular Processes (KEGG);Organismal Systems (KEGG)
		MSTRG.2048	-3.44363	Positive	-	Cellular Response to Chemical Stimulus (GO:0070887), Cellular Response to Stress (GO:0033554)	Hemostasis (Reactome);Immune System (Reactome);Cellular responses to stimuli (Reactome)
		MSTRG.2717	5.1349	Negative	-	-	-
		MSTRG.2933	-4.37177	Positive	-	Phosphate-Containing Compound Metabolic Process (GO:0006796)	Metabolism (Reactome);Metabolism (KEGG)
		MSTRG.3062	6.23466	Negative	-	-	-
		MSTRG.566	-2.79902	Positive	-	Macromolecule Biosynthetic Process (GO:0009059), Proteolysis (GO:0006508), Nucleobase-Containing Compound Biosynthetic Process (GO:0034654), Cellular Nitrogen Compound Biosynthetic Process (GO:0044271), Heterocycle Biosynthetic Process (GO:0018130), Organic Cyclic Compound Biosynthetic Process (GO:1901362), Nucleic Acid Metabolic Process (GO:0090304), Aromatic Compound Biosynthetic Process (GO:00…	Disease (Reactome)
		PODXL	4.02474	Negative	CD34/Podocalyxin family	Cellular Component Assembly (GO:0022607)	Metabolism (Reactome)
		TSPO	2.25733	Negative	-	-	Metabolism (Reactome)
TCONS_00021780	-3.82603	CYP2D6	2.79712	Negative	-	Regulation of molecular function (GO:0065009), Regulation of metabolic process (GO:0019222), Regulation of biological quality (GO:0065008), Nitrogen compound metabolic process (GO:0006807), Catabolic process (GO:0009056), Cellular response to stimulus (GO:0051716), Regulation of cellular process (GO:0050794), Negative regulation of cellular process (GO:0048523), Negative regulation of metabolic p…	Metabolism (Reactome)
		LOC107052719	-4.65682	Positive	-	Heterocycle biosynthetic process (GO:0018130), Organic cyclic compound biosynthetic process (GO:1901362), Aromatic compound biosynthetic process (GO:0019438), Proteolysis (GO:0006508), Nucleobase-containing compound biosynthetic process (GO:0034654), Macromolecule biosynthetic process (GO:0009059), Cellular nitrogen compound biosynthetic process (GO:0044271), Nucleic acid metabolic process (GO:00…	Disease (Reactome)
TCONS_00025160	-4.39741	CYP2D6	2.79712	Negative	-	Regulation of molecular function (GO:0065009), Regulation of metabolic process (GO:0019222), Regulation of biological quality (GO:0065008), Nitrogen compound metabolic process (GO:0006807), Catabolic process (GO:0009056), Cellular response to stimulus (GO:0051716), Regulation of cellular process (GO:0050794), Negative regulation of cellular process (GO:0048523), Negative regulation of metabolic p…	Metabolism (Reactome)
		LOC107052719	-4.65682	Positive	-	Heterocycle biosynthetic process (GO:0018130), Organic cyclic compound biosynthetic process (GO:1901362), Aromatic compound biosynthetic process (GO:0019438), Proteolysis (GO:0006508), Nucleobase-containing compound biosynthetic process (GO:0034654), Macromolecule biosynthetic process (GO:0009059), Cellular nitrogen compound biosynthetic process (GO:0044271), Nucleic acid metabolic process (GO:00…	Disease (Reactome)
		MSTRG.1725	-6.45641	Positive	-	-	Signal Transduction (Reactome);Cellular responses to stimuli (Reactome);Environmental Information Processing (KEGG);Human Diseases (KEGG);Cellular Processes (KEGG);Organismal Systems (KEGG)
		MSTRG.2048	-3.44363	Positive	-	Cellular Response to Chemical Stimulus (GO:0070887), Cellular Response to Stress (GO:0033554)	Hemostasis (Reactome);Immune System (Reactome);Cellular responses to stimuli (Reactome)
		MSTRG.566	-2.79902	Positive	-	Macromolecule Biosynthetic Process (GO:0009059), Proteolysis (GO:0006508), Nucleobase-Containing Compound Biosynthetic Process (GO:0034654), Cellular Nitrogen Compound Biosynthetic Process (GO:0044271), Heterocycle Biosynthetic Process (GO:0018130), Organic Cyclic Compound Biosynthetic Process (GO:1901362), Nucleic Acid Metabolic Process (GO:0090304), Aromatic Compound Biosynthetic Process (GO:00…	Disease (Reactome)
TCONS_00025200	2.62668	ENO2	10.9237	Positive	-	Organic Substance Catabolic Process (GO:1901575)	Metabolism (Reactome);Metabolism (KEGG)
		LCP1	7.32407	Positive	E3 ubiquitin-protein ligase makorin-1	Protein Modification Process (GO:0036211), Macromolecule Modification (GO:0043412), Cellular Response to Organic Substance (GO:0071310)	Immune System (Reactome);Metabolism of RNA (Reactome)
		MSTRG.3062	6.23466	Positive	-	-	-
TCONS_00025477	-2.73799	ARFGAP3	9.45747	Negative	-	-	Vesicle-mediated transport (Reactome);Signal Transduction (Reactome);Metabolism of proteins (Reactome)
		ATP10A	2.57212	Negative	Belongs to the cation transport ATPase (P-type) (TC 3.A.3) family. Type IV subfamily	Nitrogen Compound Transport (GO:0071705), Organelle Organization (GO:0006996), Monoatomic Ion Transport (GO:0006811), Organic Substance Transport (GO:0071702), Protein Localization (GO:0008104)	Transport of small molecules (Reactome);Metabolism (KEGG)
		BACE2	2.47098	Negative	-	-	Immune System (Reactome)
		CLDN10	5.24937	Negative	-	-	Cell-Cell communication (Reactome)
		CLIC6	5.10554	Negative	-	-	Cell Cycle (Reactome);Signal Transduction (Reactome)
		CRELD2	2.99036	Negative	-	-	-
		CYP2D6	2.79712	Negative	-	Regulation of molecular function (GO:0065009), Regulation of metabolic process (GO:0019222), Regulation of biological quality (GO:0065008), Nitrogen compound metabolic process (GO:0006807), Catabolic process (GO:0009056), Cellular response to stimulus (GO:0051716), Regulation of cellular process (GO:0050794), Negative regulation of cellular process (GO:0048523), Negative regulation of metabolic p…	Metabolism (Reactome)
		HSP90B1	2.35497	Negative	-	Gene Expression (GO:0010467)	Metabolism of proteins (Reactome);Immune System (Reactome);Vesicle-mediated transport (Reactome);Metabolism (KEGG)
		LOC107050476	3.74174	Negative	-	Proteolysis (GO:0006508)	Disease (Reactome)
		LOC107051636	4.16428	Negative	viral entry into host cell via endocytosis followed by membrane fusion with the endosome membrane	Proteolysis (GO:0006508)	Disease (Reactome)
		LOC107052719	-4.65682	Positive	-	Heterocycle biosynthetic process (GO:0018130), Organic cyclic compound biosynthetic process (GO:1901362), Aromatic compound biosynthetic process (GO:0019438), Proteolysis (GO:0006508), Nucleobase-containing compound biosynthetic process (GO:0034654), Macromolecule biosynthetic process (GO:0009059), Cellular nitrogen compound biosynthetic process (GO:0044271), Nucleic acid metabolic process (GO:00…	Disease (Reactome)
		LYZ	5.38537	Negative	-	Macromolecule Metabolic Process (GO:0043170), Organic Substance Catabolic Process (GO:1901575)	Immune System (Reactome);Metabolism (Reactome);Metabolism (KEGG)
		MMP7	6.03155	Negative	-	Phosphorylation (GO:0016310)	Extracellular matrix organization (Reactome)
		MSTRG.1167	13.2959	Negative	-	Regulation of Dna-Templated Transcription (GO:0006355), Dna-Templated Transcription (GO:0006351)	Cellular responses to stimuli (Reactome)
		MSTRG.135	-8.29762	Positive	CD34/Podocalyxin family	Cellular Component Assembly (GO:0022607)	Metabolism (Reactome);Human Diseases (KEGG)
		MSTRG.146	-2.61238	Positive	-	-	Metabolism (Reactome)
		MSTRG.1528	5.41677	Negative	Reverse transcriptase (RNA-dependent DNA polymerase)	-	Metabolism of proteins (Reactome);Hemostasis (Reactome)
		MSTRG.1690	3.22076	Negative	-	Gene Expression (GO:0010467), Rna Metabolic Process (GO:0016070), Regulation of Gene Expression (GO:0010468)	-
		MSTRG.1725	-6.45641	Positive	-	-	Signal Transduction (Reactome);Cellular responses to stimuli (Reactome);Environmental Information Processing (KEGG);Human Diseases (KEGG);Cellular Processes (KEGG);Organismal Systems (KEGG)
		MSTRG.2048	-3.44363	Positive	-	Cellular Response to Chemical Stimulus (GO:0070887), Cellular Response to Stress (GO:0033554)	Hemostasis (Reactome);Immune System (Reactome);Cellular responses to stimuli (Reactome)
		MSTRG.2550	2.81052	Negative	-	-	-
		MSTRG.2717	5.1349	Negative	-	-	-
		MSTRG.2769	4.38895	Negative	-	Proteolysis (GO:0006508)	-
		MSTRG.566	-2.79902	Positive	-	Macromolecule Biosynthetic Process (GO:0009059), Proteolysis (GO:0006508), Nucleobase-Containing Compound Biosynthetic Process (GO:0034654), Cellular Nitrogen Compound Biosynthetic Process (GO:0044271), Heterocycle Biosynthetic Process (GO:0018130), Organic Cyclic Compound Biosynthetic Process (GO:1901362), Nucleic Acid Metabolic Process (GO:0090304), Aromatic Compound Biosynthetic Process (GO:00…	Disease (Reactome)
		MSTRG.575	3.26345	Negative	-	-	-
		PLXNC1	2.823	Negative	-	Cell Surface Receptor Signaling Pathway (GO:0007166)	Developmental Biology (Reactome)
		PODXL	4.02474	Negative	CD34/Podocalyxin family	Cellular Component Assembly (GO:0022607)	Metabolism (Reactome)
		TMEM123	3.57093	Negative	-	Regulation of biological quality (GO:0065008), Cell death (GO:0008219), Cellular component organization or biogenesis (GO:0071840)	-
		TSPO	2.25733	Negative	-	-	Metabolism (Reactome)
		ZC3HAV1	2.46935	Negative	-	-	Metabolism (Reactome)
TCONS_00027484	-2.77846	ARFGAP3	9.45747	Negative	-	-	Vesicle-mediated transport (Reactome);Signal Transduction (Reactome);Metabolism of proteins (Reactome)
		ATP10A	2.57212	Negative	Belongs to the cation transport ATPase (P-type) (TC 3.A.3) family. Type IV subfamily	Nitrogen Compound Transport (GO:0071705), Organelle Organization (GO:0006996), Monoatomic Ion Transport (GO:0006811), Organic Substance Transport (GO:0071702), Protein Localization (GO:0008104)	Transport of small molecules (Reactome);Metabolism (KEGG)
		BACE2	2.47098	Negative	-	-	Immune System (Reactome)
		CLDN10	5.24937	Negative	-	-	Cell-Cell communication (Reactome)
		CLIC6	5.10554	Negative	-	-	Cell Cycle (Reactome);Signal Transduction (Reactome)
		CRELD2	2.99036	Negative	-	-	-
		CYP2D6	2.79712	Negative	-	Regulation of molecular function (GO:0065009), Regulation of metabolic process (GO:0019222), Regulation of biological quality (GO:0065008), Nitrogen compound metabolic process (GO:0006807), Catabolic process (GO:0009056), Cellular response to stimulus (GO:0051716), Regulation of cellular process (GO:0050794), Negative regulation of cellular process (GO:0048523), Negative regulation of metabolic p…	Metabolism (Reactome)
		HSP90B1	2.35497	Negative	-	Gene Expression (GO:0010467)	Metabolism of proteins (Reactome);Immune System (Reactome);Vesicle-mediated transport (Reactome);Metabolism (KEGG)
		LOC107050476	3.74174	Negative	-	Proteolysis (GO:0006508)	Disease (Reactome)
		LOC107051636	4.16428	Negative	viral entry into host cell via endocytosis followed by membrane fusion with the endosome membrane	Proteolysis (GO:0006508)	Disease (Reactome)
		LOC107052719	-4.65682	Positive	-	Heterocycle biosynthetic process (GO:0018130), Organic cyclic compound biosynthetic process (GO:1901362), Aromatic compound biosynthetic process (GO:0019438), Proteolysis (GO:0006508), Nucleobase-containing compound biosynthetic process (GO:0034654), Macromolecule biosynthetic process (GO:0009059), Cellular nitrogen compound biosynthetic process (GO:0044271), Nucleic acid metabolic process (GO:00…	Disease (Reactome)
		LYZ	5.38537	Negative	-	Macromolecule Metabolic Process (GO:0043170), Organic Substance Catabolic Process (GO:1901575)	Immune System (Reactome);Metabolism (Reactome);Metabolism (KEGG)
		MMP7	6.03155	Negative	-	Phosphorylation (GO:0016310)	Extracellular matrix organization (Reactome)
		MSTRG.1167	13.2959	Negative	-	Regulation of Dna-Templated Transcription (GO:0006355), Dna-Templated Transcription (GO:0006351)	Cellular responses to stimuli (Reactome)
		MSTRG.135	-8.29762	Positive	CD34/Podocalyxin family	Cellular Component Assembly (GO:0022607)	Metabolism (Reactome);Human Diseases (KEGG)
		MSTRG.146	-2.61238	Positive	-	-	Metabolism (Reactome)
		MSTRG.1528	5.41677	Negative	Reverse transcriptase (RNA-dependent DNA polymerase)	-	Metabolism of proteins (Reactome);Hemostasis (Reactome)
		MSTRG.1690	3.22076	Negative	-	Gene Expression (GO:0010467), Rna Metabolic Process (GO:0016070), Regulation of Gene Expression (GO:0010468)	-
		MSTRG.1725	-6.45641	Positive	-	-	Signal Transduction (Reactome);Cellular responses to stimuli (Reactome);Environmental Information Processing (KEGG);Human Diseases (KEGG);Cellular Processes (KEGG);Organismal Systems (KEGG)
		MSTRG.2048	-3.44363	Positive	-	Cellular Response to Chemical Stimulus (GO:0070887), Cellular Response to Stress (GO:0033554)	Hemostasis (Reactome);Immune System (Reactome);Cellular responses to stimuli (Reactome)
		MSTRG.2550	2.81052	Negative	-	-	-
		MSTRG.2717	5.1349	Negative	-	-	-
		MSTRG.2769	4.38895	Negative	-	Proteolysis (GO:0006508)	-
		MSTRG.566	-2.79902	Positive	-	Macromolecule Biosynthetic Process (GO:0009059), Proteolysis (GO:0006508), Nucleobase-Containing Compound Biosynthetic Process (GO:0034654), Cellular Nitrogen Compound Biosynthetic Process (GO:0044271), Heterocycle Biosynthetic Process (GO:0018130), Organic Cyclic Compound Biosynthetic Process (GO:1901362), Nucleic Acid Metabolic Process (GO:0090304), Aromatic Compound Biosynthetic Process (GO:00…	Disease (Reactome)
		MSTRG.575	3.26345	Negative	-	-	-
		PLXNC1	2.823	Negative	-	Cell Surface Receptor Signaling Pathway (GO:0007166)	Developmental Biology (Reactome)
		PODXL	4.02474	Negative	CD34/Podocalyxin family	Cellular Component Assembly (GO:0022607)	Metabolism (Reactome)
		TMEM123	3.57093	Negative	-	Regulation of biological quality (GO:0065008), Cell death (GO:0008219), Cellular component organization or biogenesis (GO:0071840)	-
		TSPO	2.25733	Negative	-	-	Metabolism (Reactome)
		ZC3HAV1	2.46935	Negative	-	-	Metabolism (Reactome)
TCONS_00027732	-4.09749	CYP2D6	2.79712	Negative	-	Regulation of molecular function (GO:0065009), Regulation of metabolic process (GO:0019222), Regulation of biological quality (GO:0065008), Nitrogen compound metabolic process (GO:0006807), Catabolic process (GO:0009056), Cellular response to stimulus (GO:0051716), Regulation of cellular process (GO:0050794), Negative regulation of cellular process (GO:0048523), Negative regulation of metabolic p…	Metabolism (Reactome)
		LOC107052719	-4.65682	Positive	-	Heterocycle biosynthetic process (GO:0018130), Organic cyclic compound biosynthetic process (GO:1901362), Aromatic compound biosynthetic process (GO:0019438), Proteolysis (GO:0006508), Nucleobase-containing compound biosynthetic process (GO:0034654), Macromolecule biosynthetic process (GO:0009059), Cellular nitrogen compound biosynthetic process (GO:0044271), Nucleic acid metabolic process (GO:00…	Disease (Reactome)
		MSTRG.135	-8.29762	Positive	CD34/Podocalyxin family	Cellular Component Assembly (GO:0022607)	Metabolism (Reactome);Human Diseases (KEGG)
		MSTRG.146	-2.61238	Positive	-	-	Metabolism (Reactome)
		MSTRG.1725	-6.45641	Positive	-	-	Signal Transduction (Reactome);Cellular responses to stimuli (Reactome);Environmental Information Processing (KEGG);Human Diseases (KEGG);Cellular Processes (KEGG);Organismal Systems (KEGG)
		MSTRG.566	-2.79902	Positive	-	Macromolecule Biosynthetic Process (GO:0009059), Proteolysis (GO:0006508), Nucleobase-Containing Compound Biosynthetic Process (GO:0034654), Cellular Nitrogen Compound Biosynthetic Process (GO:0044271), Heterocycle Biosynthetic Process (GO:0018130), Organic Cyclic Compound Biosynthetic Process (GO:1901362), Nucleic Acid Metabolic Process (GO:0090304), Aromatic Compound Biosynthetic Process (GO:00…	Disease (Reactome)
		PODXL	4.02474	Negative	CD34/Podocalyxin family	Cellular Component Assembly (GO:0022607)	Metabolism (Reactome)
TCONS_00028553	-9.44751	ARFGAP3	9.45747	Negative	-	-	Vesicle-mediated transport (Reactome);Signal Transduction (Reactome);Metabolism of proteins (Reactome)
		BACE2	2.47098	Negative	-	-	Immune System (Reactome)
		CYP2D6	2.79712	Negative	-	Regulation of molecular function (GO:0065009), Regulation of metabolic process (GO:0019222), Regulation of biological quality (GO:0065008), Nitrogen compound metabolic process (GO:0006807), Catabolic process (GO:0009056), Cellular response to stimulus (GO:0051716), Regulation of cellular process (GO:0050794), Negative regulation of cellular process (GO:0048523), Negative regulation of metabolic p…	Metabolism (Reactome)
		LOC107052719	-4.65682	Positive	-	Heterocycle biosynthetic process (GO:0018130), Organic cyclic compound biosynthetic process (GO:1901362), Aromatic compound biosynthetic process (GO:0019438), Proteolysis (GO:0006508), Nucleobase-containing compound biosynthetic process (GO:0034654), Macromolecule biosynthetic process (GO:0009059), Cellular nitrogen compound biosynthetic process (GO:0044271), Nucleic acid metabolic process (GO:00…	Disease (Reactome)
		MSTRG.135	-8.29762	Positive	CD34/Podocalyxin family	Cellular Component Assembly (GO:0022607)	Metabolism (Reactome);Human Diseases (KEGG)
		MSTRG.146	-2.61238	Positive	-	-	Metabolism (Reactome)
		MSTRG.1574	-3.696	Positive	-	Organic Substance Catabolic Process (GO:1901575), Organic Substance Biosynthetic Process (GO:1901576)	Metabolism (Reactome)
		MSTRG.1725	-6.45641	Positive	-	-	Signal Transduction (Reactome);Cellular responses to stimuli (Reactome);Environmental Information Processing (KEGG);Human Diseases (KEGG);Cellular Processes (KEGG);Organismal Systems (KEGG)
		MSTRG.2048	-3.44363	Positive	-	Cellular Response to Chemical Stimulus (GO:0070887), Cellular Response to Stress (GO:0033554)	Hemostasis (Reactome);Immune System (Reactome);Cellular responses to stimuli (Reactome)
		MSTRG.2717	5.1349	Negative	-	-	-
		MSTRG.3062	6.23466	Negative	-	-	-
		MSTRG.566	-2.79902	Positive	-	Macromolecule Biosynthetic Process (GO:0009059), Proteolysis (GO:0006508), Nucleobase-Containing Compound Biosynthetic Process (GO:0034654), Cellular Nitrogen Compound Biosynthetic Process (GO:0044271), Heterocycle Biosynthetic Process (GO:0018130), Organic Cyclic Compound Biosynthetic Process (GO:1901362), Nucleic Acid Metabolic Process (GO:0090304), Aromatic Compound Biosynthetic Process (GO:00…	Disease (Reactome)
		PODXL	4.02474	Negative	CD34/Podocalyxin family	Cellular Component Assembly (GO:0022607)	Metabolism (Reactome)
		TMEM123	3.57093	Negative	-	Regulation of biological quality (GO:0065008), Cell death (GO:0008219), Cellular component organization or biogenesis (GO:0071840)	-
		TSPO	2.25733	Negative	-	-	Metabolism (Reactome)
TCONS_00028569	4.66702	ARFGAP3	9.45747	Positive	-	-	Vesicle-mediated transport (Reactome);Signal Transduction (Reactome);Metabolism of proteins (Reactome)
		ATP10A	2.57212	Positive	Belongs to the cation transport ATPase (P-type) (TC 3.A.3) family. Type IV subfamily	Nitrogen Compound Transport (GO:0071705), Organelle Organization (GO:0006996), Monoatomic Ion Transport (GO:0006811), Organic Substance Transport (GO:0071702), Protein Localization (GO:0008104)	Transport of small molecules (Reactome);Metabolism (KEGG)
		BACE2	2.47098	Positive	-	-	Immune System (Reactome)
		CLDN10	5.24937	Positive	-	-	Cell-Cell communication (Reactome)
		CLIC6	5.10554	Positive	-	-	Cell Cycle (Reactome);Signal Transduction (Reactome)
		CRELD2	2.99036	Positive	-	-	-
		CYP2D6	2.79712	Positive	-	Regulation of molecular function (GO:0065009), Regulation of metabolic process (GO:0019222), Regulation of biological quality (GO:0065008), Nitrogen compound metabolic process (GO:0006807), Catabolic process (GO:0009056), Cellular response to stimulus (GO:0051716), Regulation of cellular process (GO:0050794), Negative regulation of cellular process (GO:0048523), Negative regulation of metabolic p…	Metabolism (Reactome)
		HSP90B1	2.35497	Positive	-	Gene Expression (GO:0010467)	Metabolism of proteins (Reactome);Immune System (Reactome);Vesicle-mediated transport (Reactome);Metabolism (KEGG)
		KCNE1	5.39578	Positive	-	-	Muscle contraction (Reactome)
		KDELR3	2.02986	Positive	-	Nitrogen Compound Transport (GO:0071705), Organic Substance Transport (GO:0071702), Protein Localization (GO:0008104)	Vesicle-mediated transport (Reactome);Metabolism of proteins (Reactome)
		LOC107050476	3.74174	Positive	-	Proteolysis (GO:0006508)	Disease (Reactome)
		LOC107051636	4.16428	Positive	viral entry into host cell via endocytosis followed by membrane fusion with the endosome membrane	Proteolysis (GO:0006508)	Disease (Reactome)
		LYZ	5.38537	Positive	-	Macromolecule Metabolic Process (GO:0043170), Organic Substance Catabolic Process (GO:1901575)	Immune System (Reactome);Metabolism (Reactome);Metabolism (KEGG)
		MMP7	6.03155	Positive	-	Phosphorylation (GO:0016310)	Extracellular matrix organization (Reactome)
		MSTRG.1167	13.2959	Positive	-	Regulation of Dna-Templated Transcription (GO:0006355), Dna-Templated Transcription (GO:0006351)	Cellular responses to stimuli (Reactome)
		MSTRG.1528	5.41677	Positive	Reverse transcriptase (RNA-dependent DNA polymerase)	-	Metabolism of proteins (Reactome);Hemostasis (Reactome)
		MSTRG.1690	3.22076	Positive	-	Gene Expression (GO:0010467), Rna Metabolic Process (GO:0016070), Regulation of Gene Expression (GO:0010468)	-
		MSTRG.2550	2.81052	Positive	-	-	-
		MSTRG.2769	4.38895	Positive	-	Proteolysis (GO:0006508)	-
		MSTRG.575	3.26345	Positive	-	-	-
		PLXNC1	2.823	Positive	-	Cell Surface Receptor Signaling Pathway (GO:0007166)	Developmental Biology (Reactome)
		TMEM123	3.57093	Positive	-	Regulation of biological quality (GO:0065008), Cell death (GO:0008219), Cellular component organization or biogenesis (GO:0071840)	-
		TSPO	2.25733	Positive	-	-	Metabolism (Reactome)
TCONS_00029940	-4.6696	BACE2	2.47098	Negative	-	-	Immune System (Reactome)
		CYP2D6	2.79712	Negative	-	Regulation of molecular function (GO:0065009), Regulation of metabolic process (GO:0019222), Regulation of biological quality (GO:0065008), Nitrogen compound metabolic process (GO:0006807), Catabolic process (GO:0009056), Cellular response to stimulus (GO:0051716), Regulation of cellular process (GO:0050794), Negative regulation of cellular process (GO:0048523), Negative regulation of metabolic p…	Metabolism (Reactome)
		LOC107052719	-4.65682	Positive	-	Heterocycle biosynthetic process (GO:0018130), Organic cyclic compound biosynthetic process (GO:1901362), Aromatic compound biosynthetic process (GO:0019438), Proteolysis (GO:0006508), Nucleobase-containing compound biosynthetic process (GO:0034654), Macromolecule biosynthetic process (GO:0009059), Cellular nitrogen compound biosynthetic process (GO:0044271), Nucleic acid metabolic process (GO:00…	Disease (Reactome)
		MSTRG.135	-8.29762	Positive	CD34/Podocalyxin family	Cellular Component Assembly (GO:0022607)	Metabolism (Reactome);Human Diseases (KEGG)
		MSTRG.146	-2.61238	Positive	-	-	Metabolism (Reactome)
		MSTRG.1725	-6.45641	Positive	-	-	Signal Transduction (Reactome);Cellular responses to stimuli (Reactome);Environmental Information Processing (KEGG);Human Diseases (KEGG);Cellular Processes (KEGG);Organismal Systems (KEGG)
		MSTRG.2048	-3.44363	Positive	-	Cellular Response to Chemical Stimulus (GO:0070887), Cellular Response to Stress (GO:0033554)	Hemostasis (Reactome);Immune System (Reactome);Cellular responses to stimuli (Reactome)
		MSTRG.2717	5.1349	Negative	-	-	-
		MSTRG.3062	6.23466	Negative	-	-	-
		MSTRG.566	-2.79902	Positive	-	Macromolecule Biosynthetic Process (GO:0009059), Proteolysis (GO:0006508), Nucleobase-Containing Compound Biosynthetic Process (GO:0034654), Cellular Nitrogen Compound Biosynthetic Process (GO:0044271), Heterocycle Biosynthetic Process (GO:0018130), Organic Cyclic Compound Biosynthetic Process (GO:1901362), Nucleic Acid Metabolic Process (GO:0090304), Aromatic Compound Biosynthetic Process (GO:00…	Disease (Reactome)
		PODXL	4.02474	Negative	CD34/Podocalyxin family	Cellular Component Assembly (GO:0022607)	Metabolism (Reactome)
		TSPO	2.25733	Negative	-	-	Metabolism (Reactome)
		ZC3HAV1	2.46935	Negative	-	-	Metabolism (Reactome)
TCONS_00030020	2.36257	ARFGAP3	9.45747	Positive	-	-	Vesicle-mediated transport (Reactome);Signal Transduction (Reactome);Metabolism of proteins (Reactome)
		ATP10A	2.57212	Positive	Belongs to the cation transport ATPase (P-type) (TC 3.A.3) family. Type IV subfamily	Nitrogen Compound Transport (GO:0071705), Organelle Organization (GO:0006996), Monoatomic Ion Transport (GO:0006811), Organic Substance Transport (GO:0071702), Protein Localization (GO:0008104)	Transport of small molecules (Reactome);Metabolism (KEGG)
		BACE2	2.47098	Positive	-	-	Immune System (Reactome)
		CLDN10	5.24937	Positive	-	-	Cell-Cell communication (Reactome)
		CLIC6	5.10554	Positive	-	-	Cell Cycle (Reactome);Signal Transduction (Reactome)
		CRELD2	2.99036	Positive	-	-	-
		CYP2D6	2.79712	Positive	-	Regulation of molecular function (GO:0065009), Regulation of metabolic process (GO:0019222), Regulation of biological quality (GO:0065008), Nitrogen compound metabolic process (GO:0006807), Catabolic process (GO:0009056), Cellular response to stimulus (GO:0051716), Regulation of cellular process (GO:0050794), Negative regulation of cellular process (GO:0048523), Negative regulation of metabolic p…	Metabolism (Reactome)
		HSP90B1	2.35497	Positive	-	Gene Expression (GO:0010467)	Metabolism of proteins (Reactome);Immune System (Reactome);Vesicle-mediated transport (Reactome);Metabolism (KEGG)
		KCNE1	5.39578	Positive	-	-	Muscle contraction (Reactome)
		KDELR3	2.02986	Positive	-	Nitrogen Compound Transport (GO:0071705), Organic Substance Transport (GO:0071702), Protein Localization (GO:0008104)	Vesicle-mediated transport (Reactome);Metabolism of proteins (Reactome)
		LMF2	2.36927	Positive	-	Gene Expression (GO:0010467)	Transport of small molecules (Reactome)
		LOC107050476	3.74174	Positive	-	Proteolysis (GO:0006508)	Disease (Reactome)
		LOC107051636	4.16428	Positive	viral entry into host cell via endocytosis followed by membrane fusion with the endosome membrane	Proteolysis (GO:0006508)	Disease (Reactome)
		LYZ	5.38537	Positive	-	Macromolecule Metabolic Process (GO:0043170), Organic Substance Catabolic Process (GO:1901575)	Immune System (Reactome);Metabolism (Reactome);Metabolism (KEGG)
		MMP7	6.03155	Positive	-	Phosphorylation (GO:0016310)	Extracellular matrix organization (Reactome)
		MSTRG.1068	5.46705	Positive	-	Cellular Metabolic Process (GO:0044237), Regulation of Cellular Process (GO:0050794), Cell Communication (GO:0007154), Cellular Response to Stimulus (GO:0051716), Signal Transduction (GO:0007165), Signaling (GO:0023052)	Metabolism (Reactome)
		MSTRG.1167	13.2959	Positive	-	Regulation of Dna-Templated Transcription (GO:0006355), Dna-Templated Transcription (GO:0006351)	Cellular responses to stimuli (Reactome)
		MSTRG.1528	5.41677	Positive	Reverse transcriptase (RNA-dependent DNA polymerase)	-	Metabolism of proteins (Reactome);Hemostasis (Reactome)
		MSTRG.1690	3.22076	Positive	-	Gene Expression (GO:0010467), Rna Metabolic Process (GO:0016070), Regulation of Gene Expression (GO:0010468)	-
		MSTRG.2550	2.81052	Positive	-	-	-
		MSTRG.2769	4.38895	Positive	-	Proteolysis (GO:0006508)	-
		MSTRG.575	3.26345	Positive	-	-	-
		PLXNC1	2.823	Positive	-	Cell Surface Receptor Signaling Pathway (GO:0007166)	Developmental Biology (Reactome)
		PRDX4	2.76547	Positive	-	-	Immune System (Reactome)
		TMEM123	3.57093	Positive	-	Regulation of biological quality (GO:0065008), Cell death (GO:0008219), Cellular component organization or biogenesis (GO:0071840)	-
		TSPO	2.25733	Positive	-	-	Metabolism (Reactome)
		ZC3HAV1	2.46935	Positive	-	-	Metabolism (Reactome)
TCONS_00030597	2.7835	ARFGAP3	9.45747	Positive	-	-	Vesicle-mediated transport (Reactome);Signal Transduction (Reactome);Metabolism of proteins (Reactome)
		ATP10A	2.57212	Positive	Belongs to the cation transport ATPase (P-type) (TC 3.A.3) family. Type IV subfamily	Nitrogen Compound Transport (GO:0071705), Organelle Organization (GO:0006996), Monoatomic Ion Transport (GO:0006811), Organic Substance Transport (GO:0071702), Protein Localization (GO:0008104)	Transport of small molecules (Reactome);Metabolism (KEGG)
		BACE2	2.47098	Positive	-	-	Immune System (Reactome)
		CLDN10	5.24937	Positive	-	-	Cell-Cell communication (Reactome)
		CRELD2	2.99036	Positive	-	-	-
		CYP2D6	2.79712	Positive	-	Regulation of molecular function (GO:0065009), Regulation of metabolic process (GO:0019222), Regulation of biological quality (GO:0065008), Nitrogen compound metabolic process (GO:0006807), Catabolic process (GO:0009056), Cellular response to stimulus (GO:0051716), Regulation of cellular process (GO:0050794), Negative regulation of cellular process (GO:0048523), Negative regulation of metabolic p…	Metabolism (Reactome)
		HSP90B1	2.35497	Positive	-	Gene Expression (GO:0010467)	Metabolism of proteins (Reactome);Immune System (Reactome);Vesicle-mediated transport (Reactome);Metabolism (KEGG)
		LOC107050476	3.74174	Positive	-	Proteolysis (GO:0006508)	Disease (Reactome)
		LOC107052719	-4.65682	Negative	-	Heterocycle biosynthetic process (GO:0018130), Organic cyclic compound biosynthetic process (GO:1901362), Aromatic compound biosynthetic process (GO:0019438), Proteolysis (GO:0006508), Nucleobase-containing compound biosynthetic process (GO:0034654), Macromolecule biosynthetic process (GO:0009059), Cellular nitrogen compound biosynthetic process (GO:0044271), Nucleic acid metabolic process (GO:00…	Disease (Reactome)
		MSTRG.1068	5.46705	Positive	-	Cellular Metabolic Process (GO:0044237), Regulation of Cellular Process (GO:0050794), Cell Communication (GO:0007154), Cellular Response to Stimulus (GO:0051716), Signal Transduction (GO:0007165), Signaling (GO:0023052)	Metabolism (Reactome)
		MSTRG.146	-2.61238	Negative	-	-	Metabolism (Reactome)
		MSTRG.1690	3.22076	Positive	-	Gene Expression (GO:0010467), Rna Metabolic Process (GO:0016070), Regulation of Gene Expression (GO:0010468)	-
		MSTRG.1725	-6.45641	Negative	-	-	Signal Transduction (Reactome);Cellular responses to stimuli (Reactome);Environmental Information Processing (KEGG);Human Diseases (KEGG);Cellular Processes (KEGG);Organismal Systems (KEGG)
		MSTRG.2717	5.1349	Positive	-	-	-
		MSTRG.2769	4.38895	Positive	-	Proteolysis (GO:0006508)	-
		MSTRG.566	-2.79902	Negative	-	Macromolecule Biosynthetic Process (GO:0009059), Proteolysis (GO:0006508), Nucleobase-Containing Compound Biosynthetic Process (GO:0034654), Cellular Nitrogen Compound Biosynthetic Process (GO:0044271), Heterocycle Biosynthetic Process (GO:0018130), Organic Cyclic Compound Biosynthetic Process (GO:1901362), Nucleic Acid Metabolic Process (GO:0090304), Aromatic Compound Biosynthetic Process (GO:00…	Disease (Reactome)
		MSTRG.575	3.26345	Positive	-	-	-
		PLXNC1	2.823	Positive	-	Cell Surface Receptor Signaling Pathway (GO:0007166)	Developmental Biology (Reactome)
		PODXL	4.02474	Positive	CD34/Podocalyxin family	Cellular Component Assembly (GO:0022607)	Metabolism (Reactome)
		TMEM123	3.57093	Positive	-	Regulation of biological quality (GO:0065008), Cell death (GO:0008219), Cellular component organization or biogenesis (GO:0071840)	-
		ZC3HAV1	2.46935	Positive	-	-	Metabolism (Reactome)
TCONS_00033321	-3.02581	CYP2D6	2.79712	Negative	-	Regulation of molecular function (GO:0065009), Regulation of metabolic process (GO:0019222), Regulation of biological quality (GO:0065008), Nitrogen compound metabolic process (GO:0006807), Catabolic process (GO:0009056), Cellular response to stimulus (GO:0051716), Regulation of cellular process (GO:0050794), Negative regulation of cellular process (GO:0048523), Negative regulation of metabolic p…	Metabolism (Reactome)
		LOC107052719	-4.65682	Positive	-	Heterocycle biosynthetic process (GO:0018130), Organic cyclic compound biosynthetic process (GO:1901362), Aromatic compound biosynthetic process (GO:0019438), Proteolysis (GO:0006508), Nucleobase-containing compound biosynthetic process (GO:0034654), Macromolecule biosynthetic process (GO:0009059), Cellular nitrogen compound biosynthetic process (GO:0044271), Nucleic acid metabolic process (GO:00…	Disease (Reactome)
		MSTRG.135	-8.29762	Positive	CD34/Podocalyxin family	Cellular Component Assembly (GO:0022607)	Metabolism (Reactome);Human Diseases (KEGG)
		MSTRG.146	-2.61238	Positive	-	-	Metabolism (Reactome)
		MSTRG.1725	-6.45641	Positive	-	-	Signal Transduction (Reactome);Cellular responses to stimuli (Reactome);Environmental Information Processing (KEGG);Human Diseases (KEGG);Cellular Processes (KEGG);Organismal Systems (KEGG)
		MSTRG.566	-2.79902	Positive	-	Macromolecule Biosynthetic Process (GO:0009059), Proteolysis (GO:0006508), Nucleobase-Containing Compound Biosynthetic Process (GO:0034654), Cellular Nitrogen Compound Biosynthetic Process (GO:0044271), Heterocycle Biosynthetic Process (GO:0018130), Organic Cyclic Compound Biosynthetic Process (GO:1901362), Nucleic Acid Metabolic Process (GO:0090304), Aromatic Compound Biosynthetic Process (GO:00…	Disease (Reactome)
TCONS_00033322	-2.40796	ARFGAP3	9.45747	Negative	-	-	Vesicle-mediated transport (Reactome);Signal Transduction (Reactome);Metabolism of proteins (Reactome)
		BACE2	2.47098	Negative	-	-	Immune System (Reactome)
		CYP2D6	2.79712	Negative	-	Regulation of molecular function (GO:0065009), Regulation of metabolic process (GO:0019222), Regulation of biological quality (GO:0065008), Nitrogen compound metabolic process (GO:0006807), Catabolic process (GO:0009056), Cellular response to stimulus (GO:0051716), Regulation of cellular process (GO:0050794), Negative regulation of cellular process (GO:0048523), Negative regulation of metabolic p…	Metabolism (Reactome)
		HSP90B1	2.35497	Negative	-	Gene Expression (GO:0010467)	Metabolism of proteins (Reactome);Immune System (Reactome);Vesicle-mediated transport (Reactome);Metabolism (KEGG)
		LOC107052719	-4.65682	Positive	-	Heterocycle biosynthetic process (GO:0018130), Organic cyclic compound biosynthetic process (GO:1901362), Aromatic compound biosynthetic process (GO:0019438), Proteolysis (GO:0006508), Nucleobase-containing compound biosynthetic process (GO:0034654), Macromolecule biosynthetic process (GO:0009059), Cellular nitrogen compound biosynthetic process (GO:0044271), Nucleic acid metabolic process (GO:00…	Disease (Reactome)
		MSTRG.135	-8.29762	Positive	CD34/Podocalyxin family	Cellular Component Assembly (GO:0022607)	Metabolism (Reactome);Human Diseases (KEGG)
		MSTRG.146	-2.61238	Positive	-	-	Metabolism (Reactome)
		MSTRG.1725	-6.45641	Positive	-	-	Signal Transduction (Reactome);Cellular responses to stimuli (Reactome);Environmental Information Processing (KEGG);Human Diseases (KEGG);Cellular Processes (KEGG);Organismal Systems (KEGG)
		MSTRG.566	-2.79902	Positive	-	Macromolecule Biosynthetic Process (GO:0009059), Proteolysis (GO:0006508), Nucleobase-Containing Compound Biosynthetic Process (GO:0034654), Cellular Nitrogen Compound Biosynthetic Process (GO:0044271), Heterocycle Biosynthetic Process (GO:0018130), Organic Cyclic Compound Biosynthetic Process (GO:1901362), Nucleic Acid Metabolic Process (GO:0090304), Aromatic Compound Biosynthetic Process (GO:00…	Disease (Reactome)
		PODXL	4.02474	Negative	CD34/Podocalyxin family	Cellular Component Assembly (GO:0022607)	Metabolism (Reactome)
		TMEM123	3.57093	Negative	-	Regulation of biological quality (GO:0065008), Cell death (GO:0008219), Cellular component organization or biogenesis (GO:0071840)	-
		TSPO	2.25733	Negative	-	-	Metabolism (Reactome)
TCONS_00035895	-4.17179	ARFGAP3	9.45747	Negative	-	-	Vesicle-mediated transport (Reactome);Signal Transduction (Reactome);Metabolism of proteins (Reactome)
		BACE2	2.47098	Negative	-	-	Immune System (Reactome)
		CYP2D6	2.79712	Negative	-	Regulation of molecular function (GO:0065009), Regulation of metabolic process (GO:0019222), Regulation of biological quality (GO:0065008), Nitrogen compound metabolic process (GO:0006807), Catabolic process (GO:0009056), Cellular response to stimulus (GO:0051716), Regulation of cellular process (GO:0050794), Negative regulation of cellular process (GO:0048523), Negative regulation of metabolic p…	Metabolism (Reactome)
		LOC107052719	-4.65682	Positive	-	Heterocycle biosynthetic process (GO:0018130), Organic cyclic compound biosynthetic process (GO:1901362), Aromatic compound biosynthetic process (GO:0019438), Proteolysis (GO:0006508), Nucleobase-containing compound biosynthetic process (GO:0034654), Macromolecule biosynthetic process (GO:0009059), Cellular nitrogen compound biosynthetic process (GO:0044271), Nucleic acid metabolic process (GO:00…	Disease (Reactome)
		MSTRG.135	-8.29762	Positive	CD34/Podocalyxin family	Cellular Component Assembly (GO:0022607)	Metabolism (Reactome);Human Diseases (KEGG)
		MSTRG.1574	-3.696	Positive	-	Organic Substance Catabolic Process (GO:1901575), Organic Substance Biosynthetic Process (GO:1901576)	Metabolism (Reactome)
		MSTRG.1725	-6.45641	Positive	-	-	Signal Transduction (Reactome);Cellular responses to stimuli (Reactome);Environmental Information Processing (KEGG);Human Diseases (KEGG);Cellular Processes (KEGG);Organismal Systems (KEGG)
		MSTRG.2048	-3.44363	Positive	-	Cellular Response to Chemical Stimulus (GO:0070887), Cellular Response to Stress (GO:0033554)	Hemostasis (Reactome);Immune System (Reactome);Cellular responses to stimuli (Reactome)
		MSTRG.2933	-4.37177	Positive	-	Phosphate-Containing Compound Metabolic Process (GO:0006796)	Metabolism (Reactome);Metabolism (KEGG)
		MSTRG.566	-2.79902	Positive	-	Macromolecule Biosynthetic Process (GO:0009059), Proteolysis (GO:0006508), Nucleobase-Containing Compound Biosynthetic Process (GO:0034654), Cellular Nitrogen Compound Biosynthetic Process (GO:0044271), Heterocycle Biosynthetic Process (GO:0018130), Organic Cyclic Compound Biosynthetic Process (GO:1901362), Nucleic Acid Metabolic Process (GO:0090304), Aromatic Compound Biosynthetic Process (GO:00…	Disease (Reactome)
		PODXL	4.02474	Negative	CD34/Podocalyxin family	Cellular Component Assembly (GO:0022607)	Metabolism (Reactome)
TCONS_00037090	-6.65453	CYP2D6	2.79712	Negative	-	Regulation of molecular function (GO:0065009), Regulation of metabolic process (GO:0019222), Regulation of biological quality (GO:0065008), Nitrogen compound metabolic process (GO:0006807), Catabolic process (GO:0009056), Cellular response to stimulus (GO:0051716), Regulation of cellular process (GO:0050794), Negative regulation of cellular process (GO:0048523), Negative regulation of metabolic p…	Metabolism (Reactome)
		LOC107052719	-4.65682	Positive	-	Heterocycle biosynthetic process (GO:0018130), Organic cyclic compound biosynthetic process (GO:1901362), Aromatic compound biosynthetic process (GO:0019438), Proteolysis (GO:0006508), Nucleobase-containing compound biosynthetic process (GO:0034654), Macromolecule biosynthetic process (GO:0009059), Cellular nitrogen compound biosynthetic process (GO:0044271), Nucleic acid metabolic process (GO:00…	Disease (Reactome)
		MSTRG.135	-8.29762	Positive	CD34/Podocalyxin family	Cellular Component Assembly (GO:0022607)	Metabolism (Reactome);Human Diseases (KEGG)
		MSTRG.146	-2.61238	Positive	-	-	Metabolism (Reactome)
		MSTRG.1725	-6.45641	Positive	-	-	Signal Transduction (Reactome);Cellular responses to stimuli (Reactome);Environmental Information Processing (KEGG);Human Diseases (KEGG);Cellular Processes (KEGG);Organismal Systems (KEGG)
		MSTRG.566	-2.79902	Positive	-	Macromolecule Biosynthetic Process (GO:0009059), Proteolysis (GO:0006508), Nucleobase-Containing Compound Biosynthetic Process (GO:0034654), Cellular Nitrogen Compound Biosynthetic Process (GO:0044271), Heterocycle Biosynthetic Process (GO:0018130), Organic Cyclic Compound Biosynthetic Process (GO:1901362), Nucleic Acid Metabolic Process (GO:0090304), Aromatic Compound Biosynthetic Process (GO:00…	Disease (Reactome)
		PODXL	4.02474	Negative	CD34/Podocalyxin family	Cellular Component Assembly (GO:0022607)	Metabolism (Reactome)
		TSPO	2.25733	Negative	-	-	Metabolism (Reactome)
TCONS_00037125	4.76265	ARFGAP3	9.45747	Positive	-	-	Vesicle-mediated transport (Reactome);Signal Transduction (Reactome);Metabolism of proteins (Reactome)
		ATP10A	2.57212	Positive	Belongs to the cation transport ATPase (P-type) (TC 3.A.3) family. Type IV subfamily	Nitrogen Compound Transport (GO:0071705), Organelle Organization (GO:0006996), Monoatomic Ion Transport (GO:0006811), Organic Substance Transport (GO:0071702), Protein Localization (GO:0008104)	Transport of small molecules (Reactome);Metabolism (KEGG)
		BACE2	2.47098	Positive	-	-	Immune System (Reactome)
		CLDN10	5.24937	Positive	-	-	Cell-Cell communication (Reactome)
		CLIC6	5.10554	Positive	-	-	Cell Cycle (Reactome);Signal Transduction (Reactome)
		CRELD2	2.99036	Positive	-	-	-
		CYP2D6	2.79712	Positive	-	Regulation of molecular function (GO:0065009), Regulation of metabolic process (GO:0019222), Regulation of biological quality (GO:0065008), Nitrogen compound metabolic process (GO:0006807), Catabolic process (GO:0009056), Cellular response to stimulus (GO:0051716), Regulation of cellular process (GO:0050794), Negative regulation of cellular process (GO:0048523), Negative regulation of metabolic p…	Metabolism (Reactome)
		HSP90B1	2.35497	Positive	-	Gene Expression (GO:0010467)	Metabolism of proteins (Reactome);Immune System (Reactome);Vesicle-mediated transport (Reactome);Metabolism (KEGG)
		KCNE1	5.39578	Positive	-	-	Muscle contraction (Reactome)
		KDELR3	2.02986	Positive	-	Nitrogen Compound Transport (GO:0071705), Organic Substance Transport (GO:0071702), Protein Localization (GO:0008104)	Vesicle-mediated transport (Reactome);Metabolism of proteins (Reactome)
		LMF2	2.36927	Positive	-	Gene Expression (GO:0010467)	Transport of small molecules (Reactome)
		LOC107050476	3.74174	Positive	-	Proteolysis (GO:0006508)	Disease (Reactome)
		LOC107051636	4.16428	Positive	viral entry into host cell via endocytosis followed by membrane fusion with the endosome membrane	Proteolysis (GO:0006508)	Disease (Reactome)
		LOC107052719	-4.65682	Negative	-	Heterocycle biosynthetic process (GO:0018130), Organic cyclic compound biosynthetic process (GO:1901362), Aromatic compound biosynthetic process (GO:0019438), Proteolysis (GO:0006508), Nucleobase-containing compound biosynthetic process (GO:0034654), Macromolecule biosynthetic process (GO:0009059), Cellular nitrogen compound biosynthetic process (GO:0044271), Nucleic acid metabolic process (GO:00…	Disease (Reactome)
		LYZ	5.38537	Positive	-	Macromolecule Metabolic Process (GO:0043170), Organic Substance Catabolic Process (GO:1901575)	Immune System (Reactome);Metabolism (Reactome);Metabolism (KEGG)
		MMP7	6.03155	Positive	-	Phosphorylation (GO:0016310)	Extracellular matrix organization (Reactome)
		MSTRG.1068	5.46705	Positive	-	Cellular Metabolic Process (GO:0044237), Regulation of Cellular Process (GO:0050794), Cell Communication (GO:0007154), Cellular Response to Stimulus (GO:0051716), Signal Transduction (GO:0007165), Signaling (GO:0023052)	Metabolism (Reactome)
		MSTRG.1167	13.2959	Positive	-	Regulation of Dna-Templated Transcription (GO:0006355), Dna-Templated Transcription (GO:0006351)	Cellular responses to stimuli (Reactome)
		MSTRG.135	-8.29762	Negative	CD34/Podocalyxin family	Cellular Component Assembly (GO:0022607)	Metabolism (Reactome);Human Diseases (KEGG)
		MSTRG.146	-2.61238	Negative	-	-	Metabolism (Reactome)
		MSTRG.1528	5.41677	Positive	Reverse transcriptase (RNA-dependent DNA polymerase)	-	Metabolism of proteins (Reactome);Hemostasis (Reactome)
		MSTRG.1690	3.22076	Positive	-	Gene Expression (GO:0010467), Rna Metabolic Process (GO:0016070), Regulation of Gene Expression (GO:0010468)	-
		MSTRG.1725	-6.45641	Negative	-	-	Signal Transduction (Reactome);Cellular responses to stimuli (Reactome);Environmental Information Processing (KEGG);Human Diseases (KEGG);Cellular Processes (KEGG);Organismal Systems (KEGG)
		MSTRG.2550	2.81052	Positive	-	-	-
		MSTRG.2769	4.38895	Positive	-	Proteolysis (GO:0006508)	-
		MSTRG.566	-2.79902	Negative	-	Macromolecule Biosynthetic Process (GO:0009059), Proteolysis (GO:0006508), Nucleobase-Containing Compound Biosynthetic Process (GO:0034654), Cellular Nitrogen Compound Biosynthetic Process (GO:0044271), Heterocycle Biosynthetic Process (GO:0018130), Organic Cyclic Compound Biosynthetic Process (GO:1901362), Nucleic Acid Metabolic Process (GO:0090304), Aromatic Compound Biosynthetic Process (GO:00…	Disease (Reactome)
		MSTRG.575	3.26345	Positive	-	-	-
		PLXNC1	2.823	Positive	-	Cell Surface Receptor Signaling Pathway (GO:0007166)	Developmental Biology (Reactome)
		PRDX4	2.76547	Positive	-	-	Immune System (Reactome)
		TMEM123	3.57093	Positive	-	Regulation of biological quality (GO:0065008), Cell death (GO:0008219), Cellular component organization or biogenesis (GO:0071840)	-
		TSPO	2.25733	Positive	-	-	Metabolism (Reactome)
		ZC3HAV1	2.46935	Positive	-	-	Metabolism (Reactome)
TCONS_00038139	2.10215	ENO2	10.9237	Positive	-	Organic Substance Catabolic Process (GO:1901575)	Metabolism (Reactome);Metabolism (KEGG)
		MSTRG.3062	6.23466	Positive	-	-	-
TCONS_00039214	-8.28358	ARFGAP3	9.45747	Negative	-	-	Vesicle-mediated transport (Reactome);Signal Transduction (Reactome);Metabolism of proteins (Reactome)
		BACE2	2.47098	Negative	-	-	Immune System (Reactome)
		CYP2D6	2.79712	Negative	-	Regulation of molecular function (GO:0065009), Regulation of metabolic process (GO:0019222), Regulation of biological quality (GO:0065008), Nitrogen compound metabolic process (GO:0006807), Catabolic process (GO:0009056), Cellular response to stimulus (GO:0051716), Regulation of cellular process (GO:0050794), Negative regulation of cellular process (GO:0048523), Negative regulation of metabolic p…	Metabolism (Reactome)
		LCP1	7.32407	Negative	E3 ubiquitin-protein ligase makorin-1	Protein Modification Process (GO:0036211), Macromolecule Modification (GO:0043412), Cellular Response to Organic Substance (GO:0071310)	Immune System (Reactome);Metabolism of RNA (Reactome)
		LOC107052719	-4.65682	Positive	-	Heterocycle biosynthetic process (GO:0018130), Organic cyclic compound biosynthetic process (GO:1901362), Aromatic compound biosynthetic process (GO:0019438), Proteolysis (GO:0006508), Nucleobase-containing compound biosynthetic process (GO:0034654), Macromolecule biosynthetic process (GO:0009059), Cellular nitrogen compound biosynthetic process (GO:0044271), Nucleic acid metabolic process (GO:00…	Disease (Reactome)
		MSTRG.135	-8.29762	Positive	CD34/Podocalyxin family	Cellular Component Assembly (GO:0022607)	Metabolism (Reactome);Human Diseases (KEGG)
		MSTRG.146	-2.61238	Positive	-	-	Metabolism (Reactome)
		MSTRG.1725	-6.45641	Positive	-	-	Signal Transduction (Reactome);Cellular responses to stimuli (Reactome);Environmental Information Processing (KEGG);Human Diseases (KEGG);Cellular Processes (KEGG);Organismal Systems (KEGG)
		MSTRG.2048	-3.44363	Positive	-	Cellular Response to Chemical Stimulus (GO:0070887), Cellular Response to Stress (GO:0033554)	Hemostasis (Reactome);Immune System (Reactome);Cellular responses to stimuli (Reactome)
		MSTRG.2717	5.1349	Negative	-	-	-
		MSTRG.3062	6.23466	Negative	-	-	-
		MSTRG.566	-2.79902	Positive	-	Macromolecule Biosynthetic Process (GO:0009059), Proteolysis (GO:0006508), Nucleobase-Containing Compound Biosynthetic Process (GO:0034654), Cellular Nitrogen Compound Biosynthetic Process (GO:0044271), Heterocycle Biosynthetic Process (GO:0018130), Organic Cyclic Compound Biosynthetic Process (GO:1901362), Nucleic Acid Metabolic Process (GO:0090304), Aromatic Compound Biosynthetic Process (GO:00…	Disease (Reactome)
		PODXL	4.02474	Negative	CD34/Podocalyxin family	Cellular Component Assembly (GO:0022607)	Metabolism (Reactome)
		TSPO	2.25733	Negative	-	-	Metabolism (Reactome)
TCONS_00039449	-5.69942	CYP2D6	2.79712	Negative	-	Regulation of molecular function (GO:0065009), Regulation of metabolic process (GO:0019222), Regulation of biological quality (GO:0065008), Nitrogen compound metabolic process (GO:0006807), Catabolic process (GO:0009056), Cellular response to stimulus (GO:0051716), Regulation of cellular process (GO:0050794), Negative regulation of cellular process (GO:0048523), Negative regulation of metabolic p…	Metabolism (Reactome)
		LOC107052719	-4.65682	Positive	-	Heterocycle biosynthetic process (GO:0018130), Organic cyclic compound biosynthetic process (GO:1901362), Aromatic compound biosynthetic process (GO:0019438), Proteolysis (GO:0006508), Nucleobase-containing compound biosynthetic process (GO:0034654), Macromolecule biosynthetic process (GO:0009059), Cellular nitrogen compound biosynthetic process (GO:0044271), Nucleic acid metabolic process (GO:00…	Disease (Reactome)
		MSTRG.135	-8.29762	Positive	CD34/Podocalyxin family	Cellular Component Assembly (GO:0022607)	Metabolism (Reactome);Human Diseases (KEGG)
		MSTRG.1725	-6.45641	Positive	-	-	Signal Transduction (Reactome);Cellular responses to stimuli (Reactome);Environmental Information Processing (KEGG);Human Diseases (KEGG);Cellular Processes (KEGG);Organismal Systems (KEGG)
		MSTRG.2048	-3.44363	Positive	-	Cellular Response to Chemical Stimulus (GO:0070887), Cellular Response to Stress (GO:0033554)	Hemostasis (Reactome);Immune System (Reactome);Cellular responses to stimuli (Reactome)
		MSTRG.566	-2.79902	Positive	-	Macromolecule Biosynthetic Process (GO:0009059), Proteolysis (GO:0006508), Nucleobase-Containing Compound Biosynthetic Process (GO:0034654), Cellular Nitrogen Compound Biosynthetic Process (GO:0044271), Heterocycle Biosynthetic Process (GO:0018130), Organic Cyclic Compound Biosynthetic Process (GO:1901362), Nucleic Acid Metabolic Process (GO:0090304), Aromatic Compound Biosynthetic Process (GO:00…	Disease (Reactome)
		PODXL	4.02474	Negative	CD34/Podocalyxin family	Cellular Component Assembly (GO:0022607)	Metabolism (Reactome)
TCONS_00040826	4.07007	ARFGAP3	9.45747	Positive	-	-	Vesicle-mediated transport (Reactome);Signal Transduction (Reactome);Metabolism of proteins (Reactome)
		ATP10A	2.57212	Positive	Belongs to the cation transport ATPase (P-type) (TC 3.A.3) family. Type IV subfamily	Nitrogen Compound Transport (GO:0071705), Organelle Organization (GO:0006996), Monoatomic Ion Transport (GO:0006811), Organic Substance Transport (GO:0071702), Protein Localization (GO:0008104)	Transport of small molecules (Reactome);Metabolism (KEGG)
		BACE2	2.47098	Positive	-	-	Immune System (Reactome)
		CLDN10	5.24937	Positive	-	-	Cell-Cell communication (Reactome)
		CLIC6	5.10554	Positive	-	-	Cell Cycle (Reactome);Signal Transduction (Reactome)
		CRELD2	2.99036	Positive	-	-	-
		CYP2D6	2.79712	Positive	-	Regulation of molecular function (GO:0065009), Regulation of metabolic process (GO:0019222), Regulation of biological quality (GO:0065008), Nitrogen compound metabolic process (GO:0006807), Catabolic process (GO:0009056), Cellular response to stimulus (GO:0051716), Regulation of cellular process (GO:0050794), Negative regulation of cellular process (GO:0048523), Negative regulation of metabolic p…	Metabolism (Reactome)
		HSP90B1	2.35497	Positive	-	Gene Expression (GO:0010467)	Metabolism of proteins (Reactome);Immune System (Reactome);Vesicle-mediated transport (Reactome);Metabolism (KEGG)
		KCNE1	5.39578	Positive	-	-	Muscle contraction (Reactome)
		KDELR3	2.02986	Positive	-	Nitrogen Compound Transport (GO:0071705), Organic Substance Transport (GO:0071702), Protein Localization (GO:0008104)	Vesicle-mediated transport (Reactome);Metabolism of proteins (Reactome)
		LMF2	2.36927	Positive	-	Gene Expression (GO:0010467)	Transport of small molecules (Reactome)
		LOC107050476	3.74174	Positive	-	Proteolysis (GO:0006508)	Disease (Reactome)
		LOC107051636	4.16428	Positive	viral entry into host cell via endocytosis followed by membrane fusion with the endosome membrane	Proteolysis (GO:0006508)	Disease (Reactome)
		LYZ	5.38537	Positive	-	Macromolecule Metabolic Process (GO:0043170), Organic Substance Catabolic Process (GO:1901575)	Immune System (Reactome);Metabolism (Reactome);Metabolism (KEGG)
		MMP7	6.03155	Positive	-	Phosphorylation (GO:0016310)	Extracellular matrix organization (Reactome)
		MSTRG.1068	5.46705	Positive	-	Cellular Metabolic Process (GO:0044237), Regulation of Cellular Process (GO:0050794), Cell Communication (GO:0007154), Cellular Response to Stimulus (GO:0051716), Signal Transduction (GO:0007165), Signaling (GO:0023052)	Metabolism (Reactome)
		MSTRG.1167	13.2959	Positive	-	Regulation of Dna-Templated Transcription (GO:0006355), Dna-Templated Transcription (GO:0006351)	Cellular responses to stimuli (Reactome)
		MSTRG.146	-2.61238	Negative	-	-	Metabolism (Reactome)
		MSTRG.1528	5.41677	Positive	Reverse transcriptase (RNA-dependent DNA polymerase)	-	Metabolism of proteins (Reactome);Hemostasis (Reactome)
		MSTRG.1690	3.22076	Positive	-	Gene Expression (GO:0010467), Rna Metabolic Process (GO:0016070), Regulation of Gene Expression (GO:0010468)	-
		MSTRG.2550	2.81052	Positive	-	-	-
		MSTRG.2769	4.38895	Positive	-	Proteolysis (GO:0006508)	-
		MSTRG.575	3.26345	Positive	-	-	-
		PLXNC1	2.823	Positive	-	Cell Surface Receptor Signaling Pathway (GO:0007166)	Developmental Biology (Reactome)
		PODXL	4.02474	Positive	CD34/Podocalyxin family	Cellular Component Assembly (GO:0022607)	Metabolism (Reactome)
		PRDX4	2.76547	Positive	-	-	Immune System (Reactome)
		TMEM123	3.57093	Positive	-	Regulation of biological quality (GO:0065008), Cell death (GO:0008219), Cellular component organization or biogenesis (GO:0071840)	-
		TSPO	2.25733	Positive	-	-	Metabolism (Reactome)
		ZC3HAV1	2.46935	Positive	-	-	Metabolism (Reactome)
TCONS_00042574	-7.49768	CYP2D6	2.79712	Negative	-	Regulation of molecular function (GO:0065009), Regulation of metabolic process (GO:0019222), Regulation of biological quality (GO:0065008), Nitrogen compound metabolic process (GO:0006807), Catabolic process (GO:0009056), Cellular response to stimulus (GO:0051716), Regulation of cellular process (GO:0050794), Negative regulation of cellular process (GO:0048523), Negative regulation of metabolic p…	Metabolism (Reactome)
		LOC107052719	-4.65682	Positive	-	Heterocycle biosynthetic process (GO:0018130), Organic cyclic compound biosynthetic process (GO:1901362), Aromatic compound biosynthetic process (GO:0019438), Proteolysis (GO:0006508), Nucleobase-containing compound biosynthetic process (GO:0034654), Macromolecule biosynthetic process (GO:0009059), Cellular nitrogen compound biosynthetic process (GO:0044271), Nucleic acid metabolic process (GO:00…	Disease (Reactome)
		MSTRG.135	-8.29762	Positive	CD34/Podocalyxin family	Cellular Component Assembly (GO:0022607)	Metabolism (Reactome);Human Diseases (KEGG)
		MSTRG.1725	-6.45641	Positive	-	-	Signal Transduction (Reactome);Cellular responses to stimuli (Reactome);Environmental Information Processing (KEGG);Human Diseases (KEGG);Cellular Processes (KEGG);Organismal Systems (KEGG)
		MSTRG.2048	-3.44363	Positive	-	Cellular Response to Chemical Stimulus (GO:0070887), Cellular Response to Stress (GO:0033554)	Hemostasis (Reactome);Immune System (Reactome);Cellular responses to stimuli (Reactome)
		MSTRG.2933	-4.37177	Positive	-	Phosphate-Containing Compound Metabolic Process (GO:0006796)	Metabolism (Reactome);Metabolism (KEGG)
		MSTRG.566	-2.79902	Positive	-	Macromolecule Biosynthetic Process (GO:0009059), Proteolysis (GO:0006508), Nucleobase-Containing Compound Biosynthetic Process (GO:0034654), Cellular Nitrogen Compound Biosynthetic Process (GO:0044271), Heterocycle Biosynthetic Process (GO:0018130), Organic Cyclic Compound Biosynthetic Process (GO:1901362), Nucleic Acid Metabolic Process (GO:0090304), Aromatic Compound Biosynthetic Process (GO:00…	Disease (Reactome)
		PODXL	4.02474	Negative	CD34/Podocalyxin family	Cellular Component Assembly (GO:0022607)	Metabolism (Reactome)
TCONS_00043253	-2.11314	CYP2D6	2.79712	Negative	-	Regulation of molecular function (GO:0065009), Regulation of metabolic process (GO:0019222), Regulation of biological quality (GO:0065008), Nitrogen compound metabolic process (GO:0006807), Catabolic process (GO:0009056), Cellular response to stimulus (GO:0051716), Regulation of cellular process (GO:0050794), Negative regulation of cellular process (GO:0048523), Negative regulation of metabolic p…	Metabolism (Reactome)
		LOC107052719	-4.65682	Positive	-	Heterocycle biosynthetic process (GO:0018130), Organic cyclic compound biosynthetic process (GO:1901362), Aromatic compound biosynthetic process (GO:0019438), Proteolysis (GO:0006508), Nucleobase-containing compound biosynthetic process (GO:0034654), Macromolecule biosynthetic process (GO:0009059), Cellular nitrogen compound biosynthetic process (GO:0044271), Nucleic acid metabolic process (GO:00…	Disease (Reactome)
		MSTRG.135	-8.29762	Positive	CD34/Podocalyxin family	Cellular Component Assembly (GO:0022607)	Metabolism (Reactome);Human Diseases (KEGG)
		MSTRG.146	-2.61238	Positive	-	-	Metabolism (Reactome)
		MSTRG.1725	-6.45641	Positive	-	-	Signal Transduction (Reactome);Cellular responses to stimuli (Reactome);Environmental Information Processing (KEGG);Human Diseases (KEGG);Cellular Processes (KEGG);Organismal Systems (KEGG)
		MSTRG.2048	-3.44363	Positive	-	Cellular Response to Chemical Stimulus (GO:0070887), Cellular Response to Stress (GO:0033554)	Hemostasis (Reactome);Immune System (Reactome);Cellular responses to stimuli (Reactome)
		MSTRG.566	-2.79902	Positive	-	Macromolecule Biosynthetic Process (GO:0009059), Proteolysis (GO:0006508), Nucleobase-Containing Compound Biosynthetic Process (GO:0034654), Cellular Nitrogen Compound Biosynthetic Process (GO:0044271), Heterocycle Biosynthetic Process (GO:0018130), Organic Cyclic Compound Biosynthetic Process (GO:1901362), Nucleic Acid Metabolic Process (GO:0090304), Aromatic Compound Biosynthetic Process (GO:00…	Disease (Reactome)
TCONS_00043621	-5.58037	CYP2D6	2.79712	Negative	-	Regulation of molecular function (GO:0065009), Regulation of metabolic process (GO:0019222), Regulation of biological quality (GO:0065008), Nitrogen compound metabolic process (GO:0006807), Catabolic process (GO:0009056), Cellular response to stimulus (GO:0051716), Regulation of cellular process (GO:0050794), Negative regulation of cellular process (GO:0048523), Negative regulation of metabolic p…	Metabolism (Reactome)
		LOC107052719	-4.65682	Positive	-	Heterocycle biosynthetic process (GO:0018130), Organic cyclic compound biosynthetic process (GO:1901362), Aromatic compound biosynthetic process (GO:0019438), Proteolysis (GO:0006508), Nucleobase-containing compound biosynthetic process (GO:0034654), Macromolecule biosynthetic process (GO:0009059), Cellular nitrogen compound biosynthetic process (GO:0044271), Nucleic acid metabolic process (GO:00…	Disease (Reactome)
		MSTRG.146	-2.61238	Positive	-	-	Metabolism (Reactome)
		MSTRG.1725	-6.45641	Positive	-	-	Signal Transduction (Reactome);Cellular responses to stimuli (Reactome);Environmental Information Processing (KEGG);Human Diseases (KEGG);Cellular Processes (KEGG);Organismal Systems (KEGG)
		MSTRG.566	-2.79902	Positive	-	Macromolecule Biosynthetic Process (GO:0009059), Proteolysis (GO:0006508), Nucleobase-Containing Compound Biosynthetic Process (GO:0034654), Cellular Nitrogen Compound Biosynthetic Process (GO:0044271), Heterocycle Biosynthetic Process (GO:0018130), Organic Cyclic Compound Biosynthetic Process (GO:1901362), Nucleic Acid Metabolic Process (GO:0090304), Aromatic Compound Biosynthetic Process (GO:00…	Disease (Reactome)
TCONS_00043622	-6.17591	CYP2D6	2.79712	Negative	-	Regulation of molecular function (GO:0065009), Regulation of metabolic process (GO:0019222), Regulation of biological quality (GO:0065008), Nitrogen compound metabolic process (GO:0006807), Catabolic process (GO:0009056), Cellular response to stimulus (GO:0051716), Regulation of cellular process (GO:0050794), Negative regulation of cellular process (GO:0048523), Negative regulation of metabolic p…	Metabolism (Reactome)
		LOC107052719	-4.65682	Positive	-	Heterocycle biosynthetic process (GO:0018130), Organic cyclic compound biosynthetic process (GO:1901362), Aromatic compound biosynthetic process (GO:0019438), Proteolysis (GO:0006508), Nucleobase-containing compound biosynthetic process (GO:0034654), Macromolecule biosynthetic process (GO:0009059), Cellular nitrogen compound biosynthetic process (GO:0044271), Nucleic acid metabolic process (GO:00…	Disease (Reactome)
		MSTRG.135	-8.29762	Positive	CD34/Podocalyxin family	Cellular Component Assembly (GO:0022607)	Metabolism (Reactome);Human Diseases (KEGG)
		MSTRG.146	-2.61238	Positive	-	-	Metabolism (Reactome)
		MSTRG.1725	-6.45641	Positive	-	-	Signal Transduction (Reactome);Cellular responses to stimuli (Reactome);Environmental Information Processing (KEGG);Human Diseases (KEGG);Cellular Processes (KEGG);Organismal Systems (KEGG)
		MSTRG.566	-2.79902	Positive	-	Macromolecule Biosynthetic Process (GO:0009059), Proteolysis (GO:0006508), Nucleobase-Containing Compound Biosynthetic Process (GO:0034654), Cellular Nitrogen Compound Biosynthetic Process (GO:0044271), Heterocycle Biosynthetic Process (GO:0018130), Organic Cyclic Compound Biosynthetic Process (GO:1901362), Nucleic Acid Metabolic Process (GO:0090304), Aromatic Compound Biosynthetic Process (GO:00…	Disease (Reactome)
TCONS_00044127	-3.03642	ARFGAP3	9.45747	Negative	-	-	Vesicle-mediated transport (Reactome);Signal Transduction (Reactome);Metabolism of proteins (Reactome)
		ATP10A	2.57212	Negative	Belongs to the cation transport ATPase (P-type) (TC 3.A.3) family. Type IV subfamily	Nitrogen Compound Transport (GO:0071705), Organelle Organization (GO:0006996), Monoatomic Ion Transport (GO:0006811), Organic Substance Transport (GO:0071702), Protein Localization (GO:0008104)	Transport of small molecules (Reactome);Metabolism (KEGG)
		BACE2	2.47098	Negative	-	-	Immune System (Reactome)
		CLDN10	5.24937	Negative	-	-	Cell-Cell communication (Reactome)
		CLIC6	5.10554	Negative	-	-	Cell Cycle (Reactome);Signal Transduction (Reactome)
		CRELD2	2.99036	Negative	-	-	-
		CYP2D6	2.79712	Negative	-	Regulation of molecular function (GO:0065009), Regulation of metabolic process (GO:0019222), Regulation of biological quality (GO:0065008), Nitrogen compound metabolic process (GO:0006807), Catabolic process (GO:0009056), Cellular response to stimulus (GO:0051716), Regulation of cellular process (GO:0050794), Negative regulation of cellular process (GO:0048523), Negative regulation of metabolic p…	Metabolism (Reactome)
		HSP90B1	2.35497	Negative	-	Gene Expression (GO:0010467)	Metabolism of proteins (Reactome);Immune System (Reactome);Vesicle-mediated transport (Reactome);Metabolism (KEGG)
		LOC107050476	3.74174	Negative	-	Proteolysis (GO:0006508)	Disease (Reactome)
		LOC107051636	4.16428	Negative	viral entry into host cell via endocytosis followed by membrane fusion with the endosome membrane	Proteolysis (GO:0006508)	Disease (Reactome)
		LOC107052719	-4.65682	Positive	-	Heterocycle biosynthetic process (GO:0018130), Organic cyclic compound biosynthetic process (GO:1901362), Aromatic compound biosynthetic process (GO:0019438), Proteolysis (GO:0006508), Nucleobase-containing compound biosynthetic process (GO:0034654), Macromolecule biosynthetic process (GO:0009059), Cellular nitrogen compound biosynthetic process (GO:0044271), Nucleic acid metabolic process (GO:00…	Disease (Reactome)
		LYZ	5.38537	Negative	-	Macromolecule Metabolic Process (GO:0043170), Organic Substance Catabolic Process (GO:1901575)	Immune System (Reactome);Metabolism (Reactome);Metabolism (KEGG)
		MMP7	6.03155	Negative	-	Phosphorylation (GO:0016310)	Extracellular matrix organization (Reactome)
		MSTRG.135	-8.29762	Positive	CD34/Podocalyxin family	Cellular Component Assembly (GO:0022607)	Metabolism (Reactome);Human Diseases (KEGG)
		MSTRG.146	-2.61238	Positive	-	-	Metabolism (Reactome)
		MSTRG.1528	5.41677	Negative	Reverse transcriptase (RNA-dependent DNA polymerase)	-	Metabolism of proteins (Reactome);Hemostasis (Reactome)
		MSTRG.1690	3.22076	Negative	-	Gene Expression (GO:0010467), Rna Metabolic Process (GO:0016070), Regulation of Gene Expression (GO:0010468)	-
		MSTRG.1725	-6.45641	Positive	-	-	Signal Transduction (Reactome);Cellular responses to stimuli (Reactome);Environmental Information Processing (KEGG);Human Diseases (KEGG);Cellular Processes (KEGG);Organismal Systems (KEGG)
		MSTRG.2048	-3.44363	Positive	-	Cellular Response to Chemical Stimulus (GO:0070887), Cellular Response to Stress (GO:0033554)	Hemostasis (Reactome);Immune System (Reactome);Cellular responses to stimuli (Reactome)
		MSTRG.2550	2.81052	Negative	-	-	-
		MSTRG.2769	4.38895	Negative	-	Proteolysis (GO:0006508)	-
		MSTRG.2933	-4.37177	Positive	-	Phosphate-Containing Compound Metabolic Process (GO:0006796)	Metabolism (Reactome);Metabolism (KEGG)
		MSTRG.566	-2.79902	Positive	-	Macromolecule Biosynthetic Process (GO:0009059), Proteolysis (GO:0006508), Nucleobase-Containing Compound Biosynthetic Process (GO:0034654), Cellular Nitrogen Compound Biosynthetic Process (GO:0044271), Heterocycle Biosynthetic Process (GO:0018130), Organic Cyclic Compound Biosynthetic Process (GO:1901362), Nucleic Acid Metabolic Process (GO:0090304), Aromatic Compound Biosynthetic Process (GO:00…	Disease (Reactome)
		MSTRG.575	3.26345	Negative	-	-	-
		PLXNC1	2.823	Negative	-	Cell Surface Receptor Signaling Pathway (GO:0007166)	Developmental Biology (Reactome)
		PODXL	4.02474	Negative	CD34/Podocalyxin family	Cellular Component Assembly (GO:0022607)	Metabolism (Reactome)
		TMEM123	3.57093	Negative	-	Regulation of biological quality (GO:0065008), Cell death (GO:0008219), Cellular component organization or biogenesis (GO:0071840)	-
		TSPO	2.25733	Negative	-	-	Metabolism (Reactome)
TCONS_00046050	-4.08937	CYP2D6	2.79712	Negative	-	Regulation of molecular function (GO:0065009), Regulation of metabolic process (GO:0019222), Regulation of biological quality (GO:0065008), Nitrogen compound metabolic process (GO:0006807), Catabolic process (GO:0009056), Cellular response to stimulus (GO:0051716), Regulation of cellular process (GO:0050794), Negative regulation of cellular process (GO:0048523), Negative regulation of metabolic p…	Metabolism (Reactome)
		LOC107052719	-4.65682	Positive	-	Heterocycle biosynthetic process (GO:0018130), Organic cyclic compound biosynthetic process (GO:1901362), Aromatic compound biosynthetic process (GO:0019438), Proteolysis (GO:0006508), Nucleobase-containing compound biosynthetic process (GO:0034654), Macromolecule biosynthetic process (GO:0009059), Cellular nitrogen compound biosynthetic process (GO:0044271), Nucleic acid metabolic process (GO:00…	Disease (Reactome)
		MSTRG.1574	-3.696	Positive	-	Organic Substance Catabolic Process (GO:1901575), Organic Substance Biosynthetic Process (GO:1901576)	Metabolism (Reactome)
TCONS_00047952	-3.98792	ARFGAP3	9.45747	Negative	-	-	Vesicle-mediated transport (Reactome);Signal Transduction (Reactome);Metabolism of proteins (Reactome)
		BACE2	2.47098	Negative	-	-	Immune System (Reactome)
		CYP2D6	2.79712	Negative	-	Regulation of molecular function (GO:0065009), Regulation of metabolic process (GO:0019222), Regulation of biological quality (GO:0065008), Nitrogen compound metabolic process (GO:0006807), Catabolic process (GO:0009056), Cellular response to stimulus (GO:0051716), Regulation of cellular process (GO:0050794), Negative regulation of cellular process (GO:0048523), Negative regulation of metabolic p…	Metabolism (Reactome)
		HSP90B1	2.35497	Negative	-	Gene Expression (GO:0010467)	Metabolism of proteins (Reactome);Immune System (Reactome);Vesicle-mediated transport (Reactome);Metabolism (KEGG)
		LCP1	7.32407	Negative	E3 ubiquitin-protein ligase makorin-1	Protein Modification Process (GO:0036211), Macromolecule Modification (GO:0043412), Cellular Response to Organic Substance (GO:0071310)	Immune System (Reactome);Metabolism of RNA (Reactome)
		LOC107052719	-4.65682	Positive	-	Heterocycle biosynthetic process (GO:0018130), Organic cyclic compound biosynthetic process (GO:1901362), Aromatic compound biosynthetic process (GO:0019438), Proteolysis (GO:0006508), Nucleobase-containing compound biosynthetic process (GO:0034654), Macromolecule biosynthetic process (GO:0009059), Cellular nitrogen compound biosynthetic process (GO:0044271), Nucleic acid metabolic process (GO:00…	Disease (Reactome)
		MSTRG.135	-8.29762	Positive	CD34/Podocalyxin family	Cellular Component Assembly (GO:0022607)	Metabolism (Reactome);Human Diseases (KEGG)
		MSTRG.146	-2.61238	Positive	-	-	Metabolism (Reactome)
		MSTRG.1574	-3.696	Positive	-	Organic Substance Catabolic Process (GO:1901575), Organic Substance Biosynthetic Process (GO:1901576)	Metabolism (Reactome)
		MSTRG.1690	3.22076	Negative	-	Gene Expression (GO:0010467), Rna Metabolic Process (GO:0016070), Regulation of Gene Expression (GO:0010468)	-
		MSTRG.1725	-6.45641	Positive	-	-	Signal Transduction (Reactome);Cellular responses to stimuli (Reactome);Environmental Information Processing (KEGG);Human Diseases (KEGG);Cellular Processes (KEGG);Organismal Systems (KEGG)
		MSTRG.2048	-3.44363	Positive	-	Cellular Response to Chemical Stimulus (GO:0070887), Cellular Response to Stress (GO:0033554)	Hemostasis (Reactome);Immune System (Reactome);Cellular responses to stimuli (Reactome)
		MSTRG.2717	5.1349	Negative	-	-	-
		MSTRG.3062	6.23466	Negative	-	-	-
		MSTRG.566	-2.79902	Positive	-	Macromolecule Biosynthetic Process (GO:0009059), Proteolysis (GO:0006508), Nucleobase-Containing Compound Biosynthetic Process (GO:0034654), Cellular Nitrogen Compound Biosynthetic Process (GO:0044271), Heterocycle Biosynthetic Process (GO:0018130), Organic Cyclic Compound Biosynthetic Process (GO:1901362), Nucleic Acid Metabolic Process (GO:0090304), Aromatic Compound Biosynthetic Process (GO:00…	Disease (Reactome)
		PLXNC1	2.823	Negative	-	Cell Surface Receptor Signaling Pathway (GO:0007166)	Developmental Biology (Reactome)
		PODXL	4.02474	Negative	CD34/Podocalyxin family	Cellular Component Assembly (GO:0022607)	Metabolism (Reactome)
		TMEM123	3.57093	Negative	-	Regulation of biological quality (GO:0065008), Cell death (GO:0008219), Cellular component organization or biogenesis (GO:0071840)	-
		TSPO	2.25733	Negative	-	-	Metabolism (Reactome)
		ZC3HAV1	2.46935	Negative	-	-	Metabolism (Reactome)
TCONS_00048971	2.20263	ENO2	10.9237	Positive	-	Organic Substance Catabolic Process (GO:1901575)	Metabolism (Reactome);Metabolism (KEGG)
		LCP1	7.32407	Positive	E3 ubiquitin-protein ligase makorin-1	Protein Modification Process (GO:0036211), Macromolecule Modification (GO:0043412), Cellular Response to Organic Substance (GO:0071310)	Immune System (Reactome);Metabolism of RNA (Reactome)
		MSTRG.2717	5.1349	Positive	-	-	-
		MSTRG.3062	6.23466	Positive	-	-	-
		PODXL	4.02474	Positive	CD34/Podocalyxin family	Cellular Component Assembly (GO:0022607)	Metabolism (Reactome)
TCONS_00049968	-5.55149	CYP2D6	2.79712	Negative	-	Regulation of molecular function (GO:0065009), Regulation of metabolic process (GO:0019222), Regulation of biological quality (GO:0065008), Nitrogen compound metabolic process (GO:0006807), Catabolic process (GO:0009056), Cellular response to stimulus (GO:0051716), Regulation of cellular process (GO:0050794), Negative regulation of cellular process (GO:0048523), Negative regulation of metabolic p…	Metabolism (Reactome)
		LOC107052719	-4.65682	Positive	-	Heterocycle biosynthetic process (GO:0018130), Organic cyclic compound biosynthetic process (GO:1901362), Aromatic compound biosynthetic process (GO:0019438), Proteolysis (GO:0006508), Nucleobase-containing compound biosynthetic process (GO:0034654), Macromolecule biosynthetic process (GO:0009059), Cellular nitrogen compound biosynthetic process (GO:0044271), Nucleic acid metabolic process (GO:00…	Disease (Reactome)
		MSTRG.135	-8.29762	Positive	CD34/Podocalyxin family	Cellular Component Assembly (GO:0022607)	Metabolism (Reactome);Human Diseases (KEGG)
		MSTRG.146	-2.61238	Positive	-	-	Metabolism (Reactome)
		MSTRG.1725	-6.45641	Positive	-	-	Signal Transduction (Reactome);Cellular responses to stimuli (Reactome);Environmental Information Processing (KEGG);Human Diseases (KEGG);Cellular Processes (KEGG);Organismal Systems (KEGG)
		MSTRG.2048	-3.44363	Positive	-	Cellular Response to Chemical Stimulus (GO:0070887), Cellular Response to Stress (GO:0033554)	Hemostasis (Reactome);Immune System (Reactome);Cellular responses to stimuli (Reactome)
		MSTRG.2717	5.1349	Negative	-	-	-
		MSTRG.2933	-4.37177	Positive	-	Phosphate-Containing Compound Metabolic Process (GO:0006796)	Metabolism (Reactome);Metabolism (KEGG)
		MSTRG.566	-2.79902	Positive	-	Macromolecule Biosynthetic Process (GO:0009059), Proteolysis (GO:0006508), Nucleobase-Containing Compound Biosynthetic Process (GO:0034654), Cellular Nitrogen Compound Biosynthetic Process (GO:0044271), Heterocycle Biosynthetic Process (GO:0018130), Organic Cyclic Compound Biosynthetic Process (GO:1901362), Nucleic Acid Metabolic Process (GO:0090304), Aromatic Compound Biosynthetic Process (GO:00…	Disease (Reactome)
		PODXL	4.02474	Negative	CD34/Podocalyxin family	Cellular Component Assembly (GO:0022607)	Metabolism (Reactome)
TCONS_00051612	-3.12154	ARFGAP3	9.45747	Negative	-	-	Vesicle-mediated transport (Reactome);Signal Transduction (Reactome);Metabolism of proteins (Reactome)
		ATP10A	2.57212	Negative	Belongs to the cation transport ATPase (P-type) (TC 3.A.3) family. Type IV subfamily	Nitrogen Compound Transport (GO:0071705), Organelle Organization (GO:0006996), Monoatomic Ion Transport (GO:0006811), Organic Substance Transport (GO:0071702), Protein Localization (GO:0008104)	Transport of small molecules (Reactome);Metabolism (KEGG)
		BACE2	2.47098	Negative	-	-	Immune System (Reactome)
		CLDN10	5.24937	Negative	-	-	Cell-Cell communication (Reactome)
		CLIC6	5.10554	Negative	-	-	Cell Cycle (Reactome);Signal Transduction (Reactome)
		CRELD2	2.99036	Negative	-	-	-
		CYP2D6	2.79712	Negative	-	Regulation of molecular function (GO:0065009), Regulation of metabolic process (GO:0019222), Regulation of biological quality (GO:0065008), Nitrogen compound metabolic process (GO:0006807), Catabolic process (GO:0009056), Cellular response to stimulus (GO:0051716), Regulation of cellular process (GO:0050794), Negative regulation of cellular process (GO:0048523), Negative regulation of metabolic p…	Metabolism (Reactome)
		HSP90B1	2.35497	Negative	-	Gene Expression (GO:0010467)	Metabolism of proteins (Reactome);Immune System (Reactome);Vesicle-mediated transport (Reactome);Metabolism (KEGG)
		LOC107051636	4.16428	Negative	viral entry into host cell via endocytosis followed by membrane fusion with the endosome membrane	Proteolysis (GO:0006508)	Disease (Reactome)
		LOC107052719	-4.65682	Positive	-	Heterocycle biosynthetic process (GO:0018130), Organic cyclic compound biosynthetic process (GO:1901362), Aromatic compound biosynthetic process (GO:0019438), Proteolysis (GO:0006508), Nucleobase-containing compound biosynthetic process (GO:0034654), Macromolecule biosynthetic process (GO:0009059), Cellular nitrogen compound biosynthetic process (GO:0044271), Nucleic acid metabolic process (GO:00…	Disease (Reactome)
		LYZ	5.38537	Negative	-	Macromolecule Metabolic Process (GO:0043170), Organic Substance Catabolic Process (GO:1901575)	Immune System (Reactome);Metabolism (Reactome);Metabolism (KEGG)
		MSTRG.135	-8.29762	Positive	CD34/Podocalyxin family	Cellular Component Assembly (GO:0022607)	Metabolism (Reactome);Human Diseases (KEGG)
		MSTRG.146	-2.61238	Positive	-	-	Metabolism (Reactome)
		MSTRG.1528	5.41677	Negative	Reverse transcriptase (RNA-dependent DNA polymerase)	-	Metabolism of proteins (Reactome);Hemostasis (Reactome)
		MSTRG.1574	-3.696	Positive	-	Organic Substance Catabolic Process (GO:1901575), Organic Substance Biosynthetic Process (GO:1901576)	Metabolism (Reactome)
		MSTRG.1690	3.22076	Negative	-	Gene Expression (GO:0010467), Rna Metabolic Process (GO:0016070), Regulation of Gene Expression (GO:0010468)	-
		MSTRG.1725	-6.45641	Positive	-	-	Signal Transduction (Reactome);Cellular responses to stimuli (Reactome);Environmental Information Processing (KEGG);Human Diseases (KEGG);Cellular Processes (KEGG);Organismal Systems (KEGG)
		MSTRG.2048	-3.44363	Positive	-	Cellular Response to Chemical Stimulus (GO:0070887), Cellular Response to Stress (GO:0033554)	Hemostasis (Reactome);Immune System (Reactome);Cellular responses to stimuli (Reactome)
		MSTRG.2769	4.38895	Negative	-	Proteolysis (GO:0006508)	-
		MSTRG.566	-2.79902	Positive	-	Macromolecule Biosynthetic Process (GO:0009059), Proteolysis (GO:0006508), Nucleobase-Containing Compound Biosynthetic Process (GO:0034654), Cellular Nitrogen Compound Biosynthetic Process (GO:0044271), Heterocycle Biosynthetic Process (GO:0018130), Organic Cyclic Compound Biosynthetic Process (GO:1901362), Nucleic Acid Metabolic Process (GO:0090304), Aromatic Compound Biosynthetic Process (GO:00…	Disease (Reactome)
		MSTRG.575	3.26345	Negative	-	-	-
		PLXNC1	2.823	Negative	-	Cell Surface Receptor Signaling Pathway (GO:0007166)	Developmental Biology (Reactome)
		PODXL	4.02474	Negative	CD34/Podocalyxin family	Cellular Component Assembly (GO:0022607)	Metabolism (Reactome)
		TMEM123	3.57093	Negative	-	Regulation of biological quality (GO:0065008), Cell death (GO:0008219), Cellular component organization or biogenesis (GO:0071840)	-
TCONS_00051867	-3.08461	ARFGAP3	9.45747	Negative	-	-	Vesicle-mediated transport (Reactome);Signal Transduction (Reactome);Metabolism of proteins (Reactome)
		ATP10A	2.57212	Negative	Belongs to the cation transport ATPase (P-type) (TC 3.A.3) family. Type IV subfamily	Nitrogen Compound Transport (GO:0071705), Organelle Organization (GO:0006996), Monoatomic Ion Transport (GO:0006811), Organic Substance Transport (GO:0071702), Protein Localization (GO:0008104)	Transport of small molecules (Reactome);Metabolism (KEGG)
		BACE2	2.47098	Negative	-	-	Immune System (Reactome)
		CLDN10	5.24937	Negative	-	-	Cell-Cell communication (Reactome)
		CLIC6	5.10554	Negative	-	-	Cell Cycle (Reactome);Signal Transduction (Reactome)
		CRELD2	2.99036	Negative	-	-	-
		CYP2D6	2.79712	Negative	-	Regulation of molecular function (GO:0065009), Regulation of metabolic process (GO:0019222), Regulation of biological quality (GO:0065008), Nitrogen compound metabolic process (GO:0006807), Catabolic process (GO:0009056), Cellular response to stimulus (GO:0051716), Regulation of cellular process (GO:0050794), Negative regulation of cellular process (GO:0048523), Negative regulation of metabolic p…	Metabolism (Reactome)
		HSP90B1	2.35497	Negative	-	Gene Expression (GO:0010467)	Metabolism of proteins (Reactome);Immune System (Reactome);Vesicle-mediated transport (Reactome);Metabolism (KEGG)
		LCP1	7.32407	Negative	E3 ubiquitin-protein ligase makorin-1	Protein Modification Process (GO:0036211), Macromolecule Modification (GO:0043412), Cellular Response to Organic Substance (GO:0071310)	Immune System (Reactome);Metabolism of RNA (Reactome)
		LOC107050476	3.74174	Negative	-	Proteolysis (GO:0006508)	Disease (Reactome)
		LOC107051636	4.16428	Negative	viral entry into host cell via endocytosis followed by membrane fusion with the endosome membrane	Proteolysis (GO:0006508)	Disease (Reactome)
		LOC107052719	-4.65682	Positive	-	Heterocycle biosynthetic process (GO:0018130), Organic cyclic compound biosynthetic process (GO:1901362), Aromatic compound biosynthetic process (GO:0019438), Proteolysis (GO:0006508), Nucleobase-containing compound biosynthetic process (GO:0034654), Macromolecule biosynthetic process (GO:0009059), Cellular nitrogen compound biosynthetic process (GO:0044271), Nucleic acid metabolic process (GO:00…	Disease (Reactome)
		LYZ	5.38537	Negative	-	Macromolecule Metabolic Process (GO:0043170), Organic Substance Catabolic Process (GO:1901575)	Immune System (Reactome);Metabolism (Reactome);Metabolism (KEGG)
		MMP7	6.03155	Negative	-	Phosphorylation (GO:0016310)	Extracellular matrix organization (Reactome)
		MSTRG.135	-8.29762	Positive	CD34/Podocalyxin family	Cellular Component Assembly (GO:0022607)	Metabolism (Reactome);Human Diseases (KEGG)
		MSTRG.146	-2.61238	Positive	-	-	Metabolism (Reactome)
		MSTRG.1528	5.41677	Negative	Reverse transcriptase (RNA-dependent DNA polymerase)	-	Metabolism of proteins (Reactome);Hemostasis (Reactome)
		MSTRG.1690	3.22076	Negative	-	Gene Expression (GO:0010467), Rna Metabolic Process (GO:0016070), Regulation of Gene Expression (GO:0010468)	-
		MSTRG.1725	-6.45641	Positive	-	-	Signal Transduction (Reactome);Cellular responses to stimuli (Reactome);Environmental Information Processing (KEGG);Human Diseases (KEGG);Cellular Processes (KEGG);Organismal Systems (KEGG)
		MSTRG.2048	-3.44363	Positive	-	Cellular Response to Chemical Stimulus (GO:0070887), Cellular Response to Stress (GO:0033554)	Hemostasis (Reactome);Immune System (Reactome);Cellular responses to stimuli (Reactome)
		MSTRG.2550	2.81052	Negative	-	-	-
		MSTRG.2717	5.1349	Negative	-	-	-
		MSTRG.2769	4.38895	Negative	-	Proteolysis (GO:0006508)	-
		MSTRG.2933	-4.37177	Positive	-	Phosphate-Containing Compound Metabolic Process (GO:0006796)	Metabolism (Reactome);Metabolism (KEGG)
		MSTRG.3062	6.23466	Negative	-	-	-
		MSTRG.566	-2.79902	Positive	-	Macromolecule Biosynthetic Process (GO:0009059), Proteolysis (GO:0006508), Nucleobase-Containing Compound Biosynthetic Process (GO:0034654), Cellular Nitrogen Compound Biosynthetic Process (GO:0044271), Heterocycle Biosynthetic Process (GO:0018130), Organic Cyclic Compound Biosynthetic Process (GO:1901362), Nucleic Acid Metabolic Process (GO:0090304), Aromatic Compound Biosynthetic Process (GO:00…	Disease (Reactome)
		MSTRG.575	3.26345	Negative	-	-	-
		PLXNC1	2.823	Negative	-	Cell Surface Receptor Signaling Pathway (GO:0007166)	Developmental Biology (Reactome)
		PODXL	4.02474	Negative	CD34/Podocalyxin family	Cellular Component Assembly (GO:0022607)	Metabolism (Reactome)
		TMEM123	3.57093	Negative	-	Regulation of biological quality (GO:0065008), Cell death (GO:0008219), Cellular component organization or biogenesis (GO:0071840)	-
		TSPO	2.25733	Negative	-	-	Metabolism (Reactome)
		ZC3HAV1	2.46935	Negative	-	-	Metabolism (Reactome)
TCONS_00055527	-2.15028	ARFGAP3	9.45747	Negative	-	-	Vesicle-mediated transport (Reactome);Signal Transduction (Reactome);Metabolism of proteins (Reactome)
		ATP10A	2.57212	Negative	Belongs to the cation transport ATPase (P-type) (TC 3.A.3) family. Type IV subfamily	Nitrogen Compound Transport (GO:0071705), Organelle Organization (GO:0006996), Monoatomic Ion Transport (GO:0006811), Organic Substance Transport (GO:0071702), Protein Localization (GO:0008104)	Transport of small molecules (Reactome);Metabolism (KEGG)
		BACE2	2.47098	Negative	-	-	Immune System (Reactome)
		CLDN10	5.24937	Negative	-	-	Cell-Cell communication (Reactome)
		CLIC6	5.10554	Negative	-	-	Cell Cycle (Reactome);Signal Transduction (Reactome)
		CRELD2	2.99036	Negative	-	-	-
		CYP2D6	2.79712	Negative	-	Regulation of molecular function (GO:0065009), Regulation of metabolic process (GO:0019222), Regulation of biological quality (GO:0065008), Nitrogen compound metabolic process (GO:0006807), Catabolic process (GO:0009056), Cellular response to stimulus (GO:0051716), Regulation of cellular process (GO:0050794), Negative regulation of cellular process (GO:0048523), Negative regulation of metabolic p…	Metabolism (Reactome)
		HSP90B1	2.35497	Negative	-	Gene Expression (GO:0010467)	Metabolism of proteins (Reactome);Immune System (Reactome);Vesicle-mediated transport (Reactome);Metabolism (KEGG)
		LOC107050476	3.74174	Negative	-	Proteolysis (GO:0006508)	Disease (Reactome)
		LOC107051636	4.16428	Negative	viral entry into host cell via endocytosis followed by membrane fusion with the endosome membrane	Proteolysis (GO:0006508)	Disease (Reactome)
		LOC107052719	-4.65682	Positive	-	Heterocycle biosynthetic process (GO:0018130), Organic cyclic compound biosynthetic process (GO:1901362), Aromatic compound biosynthetic process (GO:0019438), Proteolysis (GO:0006508), Nucleobase-containing compound biosynthetic process (GO:0034654), Macromolecule biosynthetic process (GO:0009059), Cellular nitrogen compound biosynthetic process (GO:0044271), Nucleic acid metabolic process (GO:00…	Disease (Reactome)
		LYZ	5.38537	Negative	-	Macromolecule Metabolic Process (GO:0043170), Organic Substance Catabolic Process (GO:1901575)	Immune System (Reactome);Metabolism (Reactome);Metabolism (KEGG)
		MMP7	6.03155	Negative	-	Phosphorylation (GO:0016310)	Extracellular matrix organization (Reactome)
		MSTRG.135	-8.29762	Positive	CD34/Podocalyxin family	Cellular Component Assembly (GO:0022607)	Metabolism (Reactome);Human Diseases (KEGG)
		MSTRG.146	-2.61238	Positive	-	-	Metabolism (Reactome)
		MSTRG.1528	5.41677	Negative	Reverse transcriptase (RNA-dependent DNA polymerase)	-	Metabolism of proteins (Reactome);Hemostasis (Reactome)
		MSTRG.1690	3.22076	Negative	-	Gene Expression (GO:0010467), Rna Metabolic Process (GO:0016070), Regulation of Gene Expression (GO:0010468)	-
		MSTRG.1725	-6.45641	Positive	-	-	Signal Transduction (Reactome);Cellular responses to stimuli (Reactome);Environmental Information Processing (KEGG);Human Diseases (KEGG);Cellular Processes (KEGG);Organismal Systems (KEGG)
		MSTRG.2048	-3.44363	Positive	-	Cellular Response to Chemical Stimulus (GO:0070887), Cellular Response to Stress (GO:0033554)	Hemostasis (Reactome);Immune System (Reactome);Cellular responses to stimuli (Reactome)
		MSTRG.2550	2.81052	Negative	-	-	-
		MSTRG.2769	4.38895	Negative	-	Proteolysis (GO:0006508)	-
		MSTRG.2933	-4.37177	Positive	-	Phosphate-Containing Compound Metabolic Process (GO:0006796)	Metabolism (Reactome);Metabolism (KEGG)
		MSTRG.566	-2.79902	Positive	-	Macromolecule Biosynthetic Process (GO:0009059), Proteolysis (GO:0006508), Nucleobase-Containing Compound Biosynthetic Process (GO:0034654), Cellular Nitrogen Compound Biosynthetic Process (GO:0044271), Heterocycle Biosynthetic Process (GO:0018130), Organic Cyclic Compound Biosynthetic Process (GO:1901362), Nucleic Acid Metabolic Process (GO:0090304), Aromatic Compound Biosynthetic Process (GO:00…	Disease (Reactome)
		MSTRG.575	3.26345	Negative	-	-	-
		PLXNC1	2.823	Negative	-	Cell Surface Receptor Signaling Pathway (GO:0007166)	Developmental Biology (Reactome)
		PODXL	4.02474	Negative	CD34/Podocalyxin family	Cellular Component Assembly (GO:0022607)	Metabolism (Reactome)
		TMEM123	3.57093	Negative	-	Regulation of biological quality (GO:0065008), Cell death (GO:0008219), Cellular component organization or biogenesis (GO:0071840)	-
TCONS_00055602	2.98723	CYP2D6	2.79712	Positive	-	Regulation of molecular function (GO:0065009), Regulation of metabolic process (GO:0019222), Regulation of biological quality (GO:0065008), Nitrogen compound metabolic process (GO:0006807), Catabolic process (GO:0009056), Cellular response to stimulus (GO:0051716), Regulation of cellular process (GO:0050794), Negative regulation of cellular process (GO:0048523), Negative regulation of metabolic p…	Metabolism (Reactome)
		ENO2	10.9237	Positive	-	Organic Substance Catabolic Process (GO:1901575)	Metabolism (Reactome);Metabolism (KEGG)
		LCP1	7.32407	Positive	E3 ubiquitin-protein ligase makorin-1	Protein Modification Process (GO:0036211), Macromolecule Modification (GO:0043412), Cellular Response to Organic Substance (GO:0071310)	Immune System (Reactome);Metabolism of RNA (Reactome)
		LOC107052719	-4.65682	Negative	-	Heterocycle biosynthetic process (GO:0018130), Organic cyclic compound biosynthetic process (GO:1901362), Aromatic compound biosynthetic process (GO:0019438), Proteolysis (GO:0006508), Nucleobase-containing compound biosynthetic process (GO:0034654), Macromolecule biosynthetic process (GO:0009059), Cellular nitrogen compound biosynthetic process (GO:0044271), Nucleic acid metabolic process (GO:00…	Disease (Reactome)
		MSTRG.135	-8.29762	Negative	CD34/Podocalyxin family	Cellular Component Assembly (GO:0022607)	Metabolism (Reactome);Human Diseases (KEGG)
		MSTRG.1725	-6.45641	Negative	-	-	Signal Transduction (Reactome);Cellular responses to stimuli (Reactome);Environmental Information Processing (KEGG);Human Diseases (KEGG);Cellular Processes (KEGG);Organismal Systems (KEGG)
		MSTRG.2048	-3.44363	Negative	-	Cellular Response to Chemical Stimulus (GO:0070887), Cellular Response to Stress (GO:0033554)	Hemostasis (Reactome);Immune System (Reactome);Cellular responses to stimuli (Reactome)
		MSTRG.2717	5.1349	Positive	-	-	-
		MSTRG.3062	6.23466	Positive	-	-	-
		MSTRG.566	-2.79902	Negative	-	Macromolecule Biosynthetic Process (GO:0009059), Proteolysis (GO:0006508), Nucleobase-Containing Compound Biosynthetic Process (GO:0034654), Cellular Nitrogen Compound Biosynthetic Process (GO:0044271), Heterocycle Biosynthetic Process (GO:0018130), Organic Cyclic Compound Biosynthetic Process (GO:1901362), Nucleic Acid Metabolic Process (GO:0090304), Aromatic Compound Biosynthetic Process (GO:00…	Disease (Reactome)
		PODXL	4.02474	Positive	CD34/Podocalyxin family	Cellular Component Assembly (GO:0022607)	Metabolism (Reactome)
TCONS_00056701	-5.58528	ARFGAP3	9.45747	Negative	-	-	Vesicle-mediated transport (Reactome);Signal Transduction (Reactome);Metabolism of proteins (Reactome)
		BACE2	2.47098	Negative	-	-	Immune System (Reactome)
		CYP2D6	2.79712	Negative	-	Regulation of molecular function (GO:0065009), Regulation of metabolic process (GO:0019222), Regulation of biological quality (GO:0065008), Nitrogen compound metabolic process (GO:0006807), Catabolic process (GO:0009056), Cellular response to stimulus (GO:0051716), Regulation of cellular process (GO:0050794), Negative regulation of cellular process (GO:0048523), Negative regulation of metabolic p…	Metabolism (Reactome)
		HSP90B1	2.35497	Negative	-	Gene Expression (GO:0010467)	Metabolism of proteins (Reactome);Immune System (Reactome);Vesicle-mediated transport (Reactome);Metabolism (KEGG)
		LCP1	7.32407	Negative	E3 ubiquitin-protein ligase makorin-1	Protein Modification Process (GO:0036211), Macromolecule Modification (GO:0043412), Cellular Response to Organic Substance (GO:0071310)	Immune System (Reactome);Metabolism of RNA (Reactome)
		LOC107052719	-4.65682	Positive	-	Heterocycle biosynthetic process (GO:0018130), Organic cyclic compound biosynthetic process (GO:1901362), Aromatic compound biosynthetic process (GO:0019438), Proteolysis (GO:0006508), Nucleobase-containing compound biosynthetic process (GO:0034654), Macromolecule biosynthetic process (GO:0009059), Cellular nitrogen compound biosynthetic process (GO:0044271), Nucleic acid metabolic process (GO:00…	Disease (Reactome)
		MSTRG.135	-8.29762	Positive	CD34/Podocalyxin family	Cellular Component Assembly (GO:0022607)	Metabolism (Reactome);Human Diseases (KEGG)
		MSTRG.146	-2.61238	Positive	-	-	Metabolism (Reactome)
		MSTRG.1725	-6.45641	Positive	-	-	Signal Transduction (Reactome);Cellular responses to stimuli (Reactome);Environmental Information Processing (KEGG);Human Diseases (KEGG);Cellular Processes (KEGG);Organismal Systems (KEGG)
		MSTRG.2048	-3.44363	Positive	-	Cellular Response to Chemical Stimulus (GO:0070887), Cellular Response to Stress (GO:0033554)	Hemostasis (Reactome);Immune System (Reactome);Cellular responses to stimuli (Reactome)
		MSTRG.2717	5.1349	Negative	-	-	-
		MSTRG.2933	-4.37177	Positive	-	Phosphate-Containing Compound Metabolic Process (GO:0006796)	Metabolism (Reactome);Metabolism (KEGG)
		MSTRG.3062	6.23466	Negative	-	-	-
		MSTRG.566	-2.79902	Positive	-	Macromolecule Biosynthetic Process (GO:0009059), Proteolysis (GO:0006508), Nucleobase-Containing Compound Biosynthetic Process (GO:0034654), Cellular Nitrogen Compound Biosynthetic Process (GO:0044271), Heterocycle Biosynthetic Process (GO:0018130), Organic Cyclic Compound Biosynthetic Process (GO:1901362), Nucleic Acid Metabolic Process (GO:0090304), Aromatic Compound Biosynthetic Process (GO:00…	Disease (Reactome)
		PODXL	4.02474	Negative	CD34/Podocalyxin family	Cellular Component Assembly (GO:0022607)	Metabolism (Reactome)
		TMEM123	3.57093	Negative	-	Regulation of biological quality (GO:0065008), Cell death (GO:0008219), Cellular component organization or biogenesis (GO:0071840)	-
		TSPO	2.25733	Negative	-	-	Metabolism (Reactome)
		ZC3HAV1	2.46935	Negative	-	-	Metabolism (Reactome)
TCONS_00057418	2.01095	ENO2	10.9237	Positive	-	Organic Substance Catabolic Process (GO:1901575)	Metabolism (Reactome);Metabolism (KEGG)
		MSTRG.3062	6.23466	Positive	-	-	-
		PODXL	4.02474	Positive	CD34/Podocalyxin family	Cellular Component Assembly (GO:0022607)	Metabolism (Reactome)
TCONS_00057617	5.047	ARFGAP3	9.45747	Positive	-	-	Vesicle-mediated transport (Reactome);Signal Transduction (Reactome);Metabolism of proteins (Reactome)
		ATP10A	2.57212	Positive	Belongs to the cation transport ATPase (P-type) (TC 3.A.3) family. Type IV subfamily	Nitrogen Compound Transport (GO:0071705), Organelle Organization (GO:0006996), Monoatomic Ion Transport (GO:0006811), Organic Substance Transport (GO:0071702), Protein Localization (GO:0008104)	Transport of small molecules (Reactome);Metabolism (KEGG)
		BACE2	2.47098	Positive	-	-	Immune System (Reactome)
		CLDN10	5.24937	Positive	-	-	Cell-Cell communication (Reactome)
		CLIC6	5.10554	Positive	-	-	Cell Cycle (Reactome);Signal Transduction (Reactome)
		CRELD2	2.99036	Positive	-	-	-
		CYP2D6	2.79712	Positive	-	Regulation of molecular function (GO:0065009), Regulation of metabolic process (GO:0019222), Regulation of biological quality (GO:0065008), Nitrogen compound metabolic process (GO:0006807), Catabolic process (GO:0009056), Cellular response to stimulus (GO:0051716), Regulation of cellular process (GO:0050794), Negative regulation of cellular process (GO:0048523), Negative regulation of metabolic p…	Metabolism (Reactome)
		HSP90B1	2.35497	Positive	-	Gene Expression (GO:0010467)	Metabolism of proteins (Reactome);Immune System (Reactome);Vesicle-mediated transport (Reactome);Metabolism (KEGG)
		KCNE1	5.39578	Positive	-	-	Muscle contraction (Reactome)
		KDELR3	2.02986	Positive	-	Nitrogen Compound Transport (GO:0071705), Organic Substance Transport (GO:0071702), Protein Localization (GO:0008104)	Vesicle-mediated transport (Reactome);Metabolism of proteins (Reactome)
		LMF2	2.36927	Positive	-	Gene Expression (GO:0010467)	Transport of small molecules (Reactome)
		LOC107050476	3.74174	Positive	-	Proteolysis (GO:0006508)	Disease (Reactome)
		LOC107051636	4.16428	Positive	viral entry into host cell via endocytosis followed by membrane fusion with the endosome membrane	Proteolysis (GO:0006508)	Disease (Reactome)
		LYZ	5.38537	Positive	-	Macromolecule Metabolic Process (GO:0043170), Organic Substance Catabolic Process (GO:1901575)	Immune System (Reactome);Metabolism (Reactome);Metabolism (KEGG)
		MMP7	6.03155	Positive	-	Phosphorylation (GO:0016310)	Extracellular matrix organization (Reactome)
		MSTRG.1068	5.46705	Positive	-	Cellular Metabolic Process (GO:0044237), Regulation of Cellular Process (GO:0050794), Cell Communication (GO:0007154), Cellular Response to Stimulus (GO:0051716), Signal Transduction (GO:0007165), Signaling (GO:0023052)	Metabolism (Reactome)
		MSTRG.1167	13.2959	Positive	-	Regulation of Dna-Templated Transcription (GO:0006355), Dna-Templated Transcription (GO:0006351)	Cellular responses to stimuli (Reactome)
		MSTRG.1528	5.41677	Positive	Reverse transcriptase (RNA-dependent DNA polymerase)	-	Metabolism of proteins (Reactome);Hemostasis (Reactome)
		MSTRG.1690	3.22076	Positive	-	Gene Expression (GO:0010467), Rna Metabolic Process (GO:0016070), Regulation of Gene Expression (GO:0010468)	-
		MSTRG.2550	2.81052	Positive	-	-	-
		MSTRG.2717	5.1349	Positive	-	-	-
		MSTRG.2769	4.38895	Positive	-	Proteolysis (GO:0006508)	-
		MSTRG.575	3.26345	Positive	-	-	-
		PLXNC1	2.823	Positive	-	Cell Surface Receptor Signaling Pathway (GO:0007166)	Developmental Biology (Reactome)
		PODXL	4.02474	Positive	CD34/Podocalyxin family	Cellular Component Assembly (GO:0022607)	Metabolism (Reactome)
		PRDX4	2.76547	Positive	-	-	Immune System (Reactome)
		TMEM123	3.57093	Positive	-	Regulation of biological quality (GO:0065008), Cell death (GO:0008219), Cellular component organization or biogenesis (GO:0071840)	-
		TSPO	2.25733	Positive	-	-	Metabolism (Reactome)
		ZC3HAV1	2.46935	Positive	-	-	Metabolism (Reactome)
TCONS_00058254	5.94787	ARFGAP3	9.45747	Positive	-	-	Vesicle-mediated transport (Reactome);Signal Transduction (Reactome);Metabolism of proteins (Reactome)
		ATP10A	2.57212	Positive	Belongs to the cation transport ATPase (P-type) (TC 3.A.3) family. Type IV subfamily	Nitrogen Compound Transport (GO:0071705), Organelle Organization (GO:0006996), Monoatomic Ion Transport (GO:0006811), Organic Substance Transport (GO:0071702), Protein Localization (GO:0008104)	Transport of small molecules (Reactome);Metabolism (KEGG)
		BACE2	2.47098	Positive	-	-	Immune System (Reactome)
		CLDN10	5.24937	Positive	-	-	Cell-Cell communication (Reactome)
		CLIC6	5.10554	Positive	-	-	Cell Cycle (Reactome);Signal Transduction (Reactome)
		CRELD2	2.99036	Positive	-	-	-
		CYP2D6	2.79712	Positive	-	Regulation of molecular function (GO:0065009), Regulation of metabolic process (GO:0019222), Regulation of biological quality (GO:0065008), Nitrogen compound metabolic process (GO:0006807), Catabolic process (GO:0009056), Cellular response to stimulus (GO:0051716), Regulation of cellular process (GO:0050794), Negative regulation of cellular process (GO:0048523), Negative regulation of metabolic p…	Metabolism (Reactome)
		HSP90B1	2.35497	Positive	-	Gene Expression (GO:0010467)	Metabolism of proteins (Reactome);Immune System (Reactome);Vesicle-mediated transport (Reactome);Metabolism (KEGG)
		KCNE1	5.39578	Positive	-	-	Muscle contraction (Reactome)
		KDELR3	2.02986	Positive	-	Nitrogen Compound Transport (GO:0071705), Organic Substance Transport (GO:0071702), Protein Localization (GO:0008104)	Vesicle-mediated transport (Reactome);Metabolism of proteins (Reactome)
		LMF2	2.36927	Positive	-	Gene Expression (GO:0010467)	Transport of small molecules (Reactome)
		LOC107050476	3.74174	Positive	-	Proteolysis (GO:0006508)	Disease (Reactome)
		LOC107051636	4.16428	Positive	viral entry into host cell via endocytosis followed by membrane fusion with the endosome membrane	Proteolysis (GO:0006508)	Disease (Reactome)
		LYZ	5.38537	Positive	-	Macromolecule Metabolic Process (GO:0043170), Organic Substance Catabolic Process (GO:1901575)	Immune System (Reactome);Metabolism (Reactome);Metabolism (KEGG)
		MMP7	6.03155	Positive	-	Phosphorylation (GO:0016310)	Extracellular matrix organization (Reactome)
		MSTRG.1167	13.2959	Positive	-	Regulation of Dna-Templated Transcription (GO:0006355), Dna-Templated Transcription (GO:0006351)	Cellular responses to stimuli (Reactome)
		MSTRG.1528	5.41677	Positive	Reverse transcriptase (RNA-dependent DNA polymerase)	-	Metabolism of proteins (Reactome);Hemostasis (Reactome)
		MSTRG.1690	3.22076	Positive	-	Gene Expression (GO:0010467), Rna Metabolic Process (GO:0016070), Regulation of Gene Expression (GO:0010468)	-
		MSTRG.2550	2.81052	Positive	-	-	-
		MSTRG.2769	4.38895	Positive	-	Proteolysis (GO:0006508)	-
		MSTRG.575	3.26345	Positive	-	-	-
		PLXNC1	2.823	Positive	-	Cell Surface Receptor Signaling Pathway (GO:0007166)	Developmental Biology (Reactome)
		PRDX4	2.76547	Positive	-	-	Immune System (Reactome)
		TMEM123	3.57093	Positive	-	Regulation of biological quality (GO:0065008), Cell death (GO:0008219), Cellular component organization or biogenesis (GO:0071840)	-
		ZC3HAV1	2.46935	Positive	-	-	Metabolism (Reactome)
TCONS_00059526	2.1004	ENO2	10.9237	Positive	-	Organic Substance Catabolic Process (GO:1901575)	Metabolism (Reactome);Metabolism (KEGG)
		MSTRG.3062	6.23466	Positive	-	-	-
TCONS_00062339	2.1634	ARFGAP3	9.45747	Positive	-	-	Vesicle-mediated transport (Reactome);Signal Transduction (Reactome);Metabolism of proteins (Reactome)
		ATP10A	2.57212	Positive	Belongs to the cation transport ATPase (P-type) (TC 3.A.3) family. Type IV subfamily	Nitrogen Compound Transport (GO:0071705), Organelle Organization (GO:0006996), Monoatomic Ion Transport (GO:0006811), Organic Substance Transport (GO:0071702), Protein Localization (GO:0008104)	Transport of small molecules (Reactome);Metabolism (KEGG)
		BACE2	2.47098	Positive	-	-	Immune System (Reactome)
		CLDN10	5.24937	Positive	-	-	Cell-Cell communication (Reactome)
		CLIC6	5.10554	Positive	-	-	Cell Cycle (Reactome);Signal Transduction (Reactome)
		CRELD2	2.99036	Positive	-	-	-
		CYP2D6	2.79712	Positive	-	Regulation of molecular function (GO:0065009), Regulation of metabolic process (GO:0019222), Regulation of biological quality (GO:0065008), Nitrogen compound metabolic process (GO:0006807), Catabolic process (GO:0009056), Cellular response to stimulus (GO:0051716), Regulation of cellular process (GO:0050794), Negative regulation of cellular process (GO:0048523), Negative regulation of metabolic p…	Metabolism (Reactome)
		HSP90B1	2.35497	Positive	-	Gene Expression (GO:0010467)	Metabolism of proteins (Reactome);Immune System (Reactome);Vesicle-mediated transport (Reactome);Metabolism (KEGG)
		KDELR3	2.02986	Positive	-	Nitrogen Compound Transport (GO:0071705), Organic Substance Transport (GO:0071702), Protein Localization (GO:0008104)	Vesicle-mediated transport (Reactome);Metabolism of proteins (Reactome)
		LOC107050476	3.74174	Positive	-	Proteolysis (GO:0006508)	Disease (Reactome)
		LOC107051636	4.16428	Positive	viral entry into host cell via endocytosis followed by membrane fusion with the endosome membrane	Proteolysis (GO:0006508)	Disease (Reactome)
		LOC107052719	-4.65682	Negative	-	Heterocycle biosynthetic process (GO:0018130), Organic cyclic compound biosynthetic process (GO:1901362), Aromatic compound biosynthetic process (GO:0019438), Proteolysis (GO:0006508), Nucleobase-containing compound biosynthetic process (GO:0034654), Macromolecule biosynthetic process (GO:0009059), Cellular nitrogen compound biosynthetic process (GO:0044271), Nucleic acid metabolic process (GO:00…	Disease (Reactome)
		LYZ	5.38537	Positive	-	Macromolecule Metabolic Process (GO:0043170), Organic Substance Catabolic Process (GO:1901575)	Immune System (Reactome);Metabolism (Reactome);Metabolism (KEGG)
		MMP7	6.03155	Positive	-	Phosphorylation (GO:0016310)	Extracellular matrix organization (Reactome)
		MSTRG.1167	13.2959	Positive	-	Regulation of Dna-Templated Transcription (GO:0006355), Dna-Templated Transcription (GO:0006351)	Cellular responses to stimuli (Reactome)
		MSTRG.1528	5.41677	Positive	Reverse transcriptase (RNA-dependent DNA polymerase)	-	Metabolism of proteins (Reactome);Hemostasis (Reactome)
		MSTRG.1690	3.22076	Positive	-	Gene Expression (GO:0010467), Rna Metabolic Process (GO:0016070), Regulation of Gene Expression (GO:0010468)	-
		MSTRG.1725	-6.45641	Negative	-	-	Signal Transduction (Reactome);Cellular responses to stimuli (Reactome);Environmental Information Processing (KEGG);Human Diseases (KEGG);Cellular Processes (KEGG);Organismal Systems (KEGG)
		MSTRG.2550	2.81052	Positive	-	-	-
		MSTRG.2769	4.38895	Positive	-	Proteolysis (GO:0006508)	-
		MSTRG.575	3.26345	Positive	-	-	-
		PLXNC1	2.823	Positive	-	Cell Surface Receptor Signaling Pathway (GO:0007166)	Developmental Biology (Reactome)
		TMEM123	3.57093	Positive	-	Regulation of biological quality (GO:0065008), Cell death (GO:0008219), Cellular component organization or biogenesis (GO:0071840)	-
TCONS_00062344	3.53516	ENO2	10.9237	Positive	-	Organic Substance Catabolic Process (GO:1901575)	Metabolism (Reactome);Metabolism (KEGG)
		LCP1	7.32407	Positive	E3 ubiquitin-protein ligase makorin-1	Protein Modification Process (GO:0036211), Macromolecule Modification (GO:0043412), Cellular Response to Organic Substance (GO:0071310)	Immune System (Reactome);Metabolism of RNA (Reactome)
		LOC107052719	-4.65682	Negative	-	Heterocycle biosynthetic process (GO:0018130), Organic cyclic compound biosynthetic process (GO:1901362), Aromatic compound biosynthetic process (GO:0019438), Proteolysis (GO:0006508), Nucleobase-containing compound biosynthetic process (GO:0034654), Macromolecule biosynthetic process (GO:0009059), Cellular nitrogen compound biosynthetic process (GO:0044271), Nucleic acid metabolic process (GO:00…	Disease (Reactome)
		MSTRG.2717	5.1349	Positive	-	-	-
		MSTRG.3062	6.23466	Positive	-	-	-
TCONS_00062791	4.59292	ENO2	10.9237	Positive	-	Organic Substance Catabolic Process (GO:1901575)	Metabolism (Reactome);Metabolism (KEGG)
		LCP1	7.32407	Positive	E3 ubiquitin-protein ligase makorin-1	Protein Modification Process (GO:0036211), Macromolecule Modification (GO:0043412), Cellular Response to Organic Substance (GO:0071310)	Immune System (Reactome);Metabolism of RNA (Reactome)
		LOC107052719	-4.65682	Negative	-	Heterocycle biosynthetic process (GO:0018130), Organic cyclic compound biosynthetic process (GO:1901362), Aromatic compound biosynthetic process (GO:0019438), Proteolysis (GO:0006508), Nucleobase-containing compound biosynthetic process (GO:0034654), Macromolecule biosynthetic process (GO:0009059), Cellular nitrogen compound biosynthetic process (GO:0044271), Nucleic acid metabolic process (GO:00…	Disease (Reactome)
		MSTRG.2717	5.1349	Positive	-	-	-
		MSTRG.3062	6.23466	Positive	-	-	-
		PODXL	4.02474	Positive	CD34/Podocalyxin family	Cellular Component Assembly (GO:0022607)	Metabolism (Reactome)
TCONS_00062850	2.40727	ENO2	10.9237	Positive	-	Organic Substance Catabolic Process (GO:1901575)	Metabolism (Reactome);Metabolism (KEGG)
		LCP1	7.32407	Positive	E3 ubiquitin-protein ligase makorin-1	Protein Modification Process (GO:0036211), Macromolecule Modification (GO:0043412), Cellular Response to Organic Substance (GO:0071310)	Immune System (Reactome);Metabolism of RNA (Reactome)
		MSTRG.3062	6.23466	Positive	-	-	-
TCONS_00065038	6.12948	ARFGAP3	9.45747	Positive	-	-	Vesicle-mediated transport (Reactome);Signal Transduction (Reactome);Metabolism of proteins (Reactome)
		ATP10A	2.57212	Positive	Belongs to the cation transport ATPase (P-type) (TC 3.A.3) family. Type IV subfamily	Nitrogen Compound Transport (GO:0071705), Organelle Organization (GO:0006996), Monoatomic Ion Transport (GO:0006811), Organic Substance Transport (GO:0071702), Protein Localization (GO:0008104)	Transport of small molecules (Reactome);Metabolism (KEGG)
		BACE2	2.47098	Positive	-	-	Immune System (Reactome)
		CLDN10	5.24937	Positive	-	-	Cell-Cell communication (Reactome)
		CLIC6	5.10554	Positive	-	-	Cell Cycle (Reactome);Signal Transduction (Reactome)
		CRELD2	2.99036	Positive	-	-	-
		CYP2D6	2.79712	Positive	-	Regulation of molecular function (GO:0065009), Regulation of metabolic process (GO:0019222), Regulation of biological quality (GO:0065008), Nitrogen compound metabolic process (GO:0006807), Catabolic process (GO:0009056), Cellular response to stimulus (GO:0051716), Regulation of cellular process (GO:0050794), Negative regulation of cellular process (GO:0048523), Negative regulation of metabolic p…	Metabolism (Reactome)
		HSP90B1	2.35497	Positive	-	Gene Expression (GO:0010467)	Metabolism of proteins (Reactome);Immune System (Reactome);Vesicle-mediated transport (Reactome);Metabolism (KEGG)
		KCNE1	5.39578	Positive	-	-	Muscle contraction (Reactome)
		KDELR3	2.02986	Positive	-	Nitrogen Compound Transport (GO:0071705), Organic Substance Transport (GO:0071702), Protein Localization (GO:0008104)	Vesicle-mediated transport (Reactome);Metabolism of proteins (Reactome)
		LMF2	2.36927	Positive	-	Gene Expression (GO:0010467)	Transport of small molecules (Reactome)
		LOC107050476	3.74174	Positive	-	Proteolysis (GO:0006508)	Disease (Reactome)
		LOC107051636	4.16428	Positive	viral entry into host cell via endocytosis followed by membrane fusion with the endosome membrane	Proteolysis (GO:0006508)	Disease (Reactome)
		LYZ	5.38537	Positive	-	Macromolecule Metabolic Process (GO:0043170), Organic Substance Catabolic Process (GO:1901575)	Immune System (Reactome);Metabolism (Reactome);Metabolism (KEGG)
		MMP7	6.03155	Positive	-	Phosphorylation (GO:0016310)	Extracellular matrix organization (Reactome)
		MSTRG.1068	5.46705	Positive	-	Cellular Metabolic Process (GO:0044237), Regulation of Cellular Process (GO:0050794), Cell Communication (GO:0007154), Cellular Response to Stimulus (GO:0051716), Signal Transduction (GO:0007165), Signaling (GO:0023052)	Metabolism (Reactome)
		MSTRG.1167	13.2959	Positive	-	Regulation of Dna-Templated Transcription (GO:0006355), Dna-Templated Transcription (GO:0006351)	Cellular responses to stimuli (Reactome)
		MSTRG.146	-2.61238	Negative	-	-	Metabolism (Reactome)
		MSTRG.1528	5.41677	Positive	Reverse transcriptase (RNA-dependent DNA polymerase)	-	Metabolism of proteins (Reactome);Hemostasis (Reactome)
		MSTRG.1690	3.22076	Positive	-	Gene Expression (GO:0010467), Rna Metabolic Process (GO:0016070), Regulation of Gene Expression (GO:0010468)	-
		MSTRG.2550	2.81052	Positive	-	-	-
		MSTRG.2769	4.38895	Positive	-	Proteolysis (GO:0006508)	-
		MSTRG.575	3.26345	Positive	-	-	-
		PLXNC1	2.823	Positive	-	Cell Surface Receptor Signaling Pathway (GO:0007166)	Developmental Biology (Reactome)
		PRDX4	2.76547	Positive	-	-	Immune System (Reactome)
		TMEM123	3.57093	Positive	-	Regulation of biological quality (GO:0065008), Cell death (GO:0008219), Cellular component organization or biogenesis (GO:0071840)	-
		TSPO	2.25733	Positive	-	-	Metabolism (Reactome)
		ZC3HAV1	2.46935	Positive	-	-	Metabolism (Reactome)
TCONS_00065399	5.34205	ARFGAP3	9.45747	Positive	-	-	Vesicle-mediated transport (Reactome);Signal Transduction (Reactome);Metabolism of proteins (Reactome)
		ATP10A	2.57212	Positive	Belongs to the cation transport ATPase (P-type) (TC 3.A.3) family. Type IV subfamily	Nitrogen Compound Transport (GO:0071705), Organelle Organization (GO:0006996), Monoatomic Ion Transport (GO:0006811), Organic Substance Transport (GO:0071702), Protein Localization (GO:0008104)	Transport of small molecules (Reactome);Metabolism (KEGG)
		BACE2	2.47098	Positive	-	-	Immune System (Reactome)
		CLDN10	5.24937	Positive	-	-	Cell-Cell communication (Reactome)
		CLIC6	5.10554	Positive	-	-	Cell Cycle (Reactome);Signal Transduction (Reactome)
		CRELD2	2.99036	Positive	-	-	-
		CYP2D6	2.79712	Positive	-	Regulation of molecular function (GO:0065009), Regulation of metabolic process (GO:0019222), Regulation of biological quality (GO:0065008), Nitrogen compound metabolic process (GO:0006807), Catabolic process (GO:0009056), Cellular response to stimulus (GO:0051716), Regulation of cellular process (GO:0050794), Negative regulation of cellular process (GO:0048523), Negative regulation of metabolic p…	Metabolism (Reactome)
		HSP90B1	2.35497	Positive	-	Gene Expression (GO:0010467)	Metabolism of proteins (Reactome);Immune System (Reactome);Vesicle-mediated transport (Reactome);Metabolism (KEGG)
		KCNE1	5.39578	Positive	-	-	Muscle contraction (Reactome)
		KDELR3	2.02986	Positive	-	Nitrogen Compound Transport (GO:0071705), Organic Substance Transport (GO:0071702), Protein Localization (GO:0008104)	Vesicle-mediated transport (Reactome);Metabolism of proteins (Reactome)
		LMF2	2.36927	Positive	-	Gene Expression (GO:0010467)	Transport of small molecules (Reactome)
		LOC107050476	3.74174	Positive	-	Proteolysis (GO:0006508)	Disease (Reactome)
		LOC107051636	4.16428	Positive	viral entry into host cell via endocytosis followed by membrane fusion with the endosome membrane	Proteolysis (GO:0006508)	Disease (Reactome)
		LYZ	5.38537	Positive	-	Macromolecule Metabolic Process (GO:0043170), Organic Substance Catabolic Process (GO:1901575)	Immune System (Reactome);Metabolism (Reactome);Metabolism (KEGG)
		MMP7	6.03155	Positive	-	Phosphorylation (GO:0016310)	Extracellular matrix organization (Reactome)
		MSTRG.1167	13.2959	Positive	-	Regulation of Dna-Templated Transcription (GO:0006355), Dna-Templated Transcription (GO:0006351)	Cellular responses to stimuli (Reactome)
		MSTRG.146	-2.61238	Negative	-	-	Metabolism (Reactome)
		MSTRG.1528	5.41677	Positive	Reverse transcriptase (RNA-dependent DNA polymerase)	-	Metabolism of proteins (Reactome);Hemostasis (Reactome)
		MSTRG.1690	3.22076	Positive	-	Gene Expression (GO:0010467), Rna Metabolic Process (GO:0016070), Regulation of Gene Expression (GO:0010468)	-
		MSTRG.2550	2.81052	Positive	-	-	-
		MSTRG.2769	4.38895	Positive	-	Proteolysis (GO:0006508)	-
		MSTRG.566	-2.79902	Negative	-	Macromolecule Biosynthetic Process (GO:0009059), Proteolysis (GO:0006508), Nucleobase-Containing Compound Biosynthetic Process (GO:0034654), Cellular Nitrogen Compound Biosynthetic Process (GO:0044271), Heterocycle Biosynthetic Process (GO:0018130), Organic Cyclic Compound Biosynthetic Process (GO:1901362), Nucleic Acid Metabolic Process (GO:0090304), Aromatic Compound Biosynthetic Process (GO:00…	Disease (Reactome)
		MSTRG.575	3.26345	Positive	-	-	-
		PLXNC1	2.823	Positive	-	Cell Surface Receptor Signaling Pathway (GO:0007166)	Developmental Biology (Reactome)
		PRDX4	2.76547	Positive	-	-	Immune System (Reactome)
		TMEM123	3.57093	Positive	-	Regulation of biological quality (GO:0065008), Cell death (GO:0008219), Cellular component organization or biogenesis (GO:0071840)	-
		TSPO	2.25733	Positive	-	-	Metabolism (Reactome)
		ZC3HAV1	2.46935	Positive	-	-	Metabolism (Reactome)
TCONS_00065586	2.46076	ARFGAP3	9.45747	Positive	-	-	Vesicle-mediated transport (Reactome);Signal Transduction (Reactome);Metabolism of proteins (Reactome)
		ATP10A	2.57212	Positive	Belongs to the cation transport ATPase (P-type) (TC 3.A.3) family. Type IV subfamily	Nitrogen Compound Transport (GO:0071705), Organelle Organization (GO:0006996), Monoatomic Ion Transport (GO:0006811), Organic Substance Transport (GO:0071702), Protein Localization (GO:0008104)	Transport of small molecules (Reactome);Metabolism (KEGG)
		BACE2	2.47098	Positive	-	-	Immune System (Reactome)
		CLDN10	5.24937	Positive	-	-	Cell-Cell communication (Reactome)
		CLIC6	5.10554	Positive	-	-	Cell Cycle (Reactome);Signal Transduction (Reactome)
		CRELD2	2.99036	Positive	-	-	-
		CYP2D6	2.79712	Positive	-	Regulation of molecular function (GO:0065009), Regulation of metabolic process (GO:0019222), Regulation of biological quality (GO:0065008), Nitrogen compound metabolic process (GO:0006807), Catabolic process (GO:0009056), Cellular response to stimulus (GO:0051716), Regulation of cellular process (GO:0050794), Negative regulation of cellular process (GO:0048523), Negative regulation of metabolic p…	Metabolism (Reactome)
		HSP90B1	2.35497	Positive	-	Gene Expression (GO:0010467)	Metabolism of proteins (Reactome);Immune System (Reactome);Vesicle-mediated transport (Reactome);Metabolism (KEGG)
		KCNE1	5.39578	Positive	-	-	Muscle contraction (Reactome)
		KDELR3	2.02986	Positive	-	Nitrogen Compound Transport (GO:0071705), Organic Substance Transport (GO:0071702), Protein Localization (GO:0008104)	Vesicle-mediated transport (Reactome);Metabolism of proteins (Reactome)
		LMF2	2.36927	Positive	-	Gene Expression (GO:0010467)	Transport of small molecules (Reactome)
		LOC107050476	3.74174	Positive	-	Proteolysis (GO:0006508)	Disease (Reactome)
		LOC107051636	4.16428	Positive	viral entry into host cell via endocytosis followed by membrane fusion with the endosome membrane	Proteolysis (GO:0006508)	Disease (Reactome)
		LYZ	5.38537	Positive	-	Macromolecule Metabolic Process (GO:0043170), Organic Substance Catabolic Process (GO:1901575)	Immune System (Reactome);Metabolism (Reactome);Metabolism (KEGG)
		MMP7	6.03155	Positive	-	Phosphorylation (GO:0016310)	Extracellular matrix organization (Reactome)
		MSTRG.1068	5.46705	Positive	-	Cellular Metabolic Process (GO:0044237), Regulation of Cellular Process (GO:0050794), Cell Communication (GO:0007154), Cellular Response to Stimulus (GO:0051716), Signal Transduction (GO:0007165), Signaling (GO:0023052)	Metabolism (Reactome)
		MSTRG.1167	13.2959	Positive	-	Regulation of Dna-Templated Transcription (GO:0006355), Dna-Templated Transcription (GO:0006351)	Cellular responses to stimuli (Reactome)
		MSTRG.1528	5.41677	Positive	Reverse transcriptase (RNA-dependent DNA polymerase)	-	Metabolism of proteins (Reactome);Hemostasis (Reactome)
		MSTRG.1690	3.22076	Positive	-	Gene Expression (GO:0010467), Rna Metabolic Process (GO:0016070), Regulation of Gene Expression (GO:0010468)	-
		MSTRG.2550	2.81052	Positive	-	-	-
		MSTRG.2769	4.38895	Positive	-	Proteolysis (GO:0006508)	-
		MSTRG.575	3.26345	Positive	-	-	-
		PLXNC1	2.823	Positive	-	Cell Surface Receptor Signaling Pathway (GO:0007166)	Developmental Biology (Reactome)
		TMEM123	3.57093	Positive	-	Regulation of biological quality (GO:0065008), Cell death (GO:0008219), Cellular component organization or biogenesis (GO:0071840)	-
		TSPO	2.25733	Positive	-	-	Metabolism (Reactome)
		ZC3HAV1	2.46935	Positive	-	-	Metabolism (Reactome)
TCONS_00066699	-5.63938	CYP2D6	2.79712	Negative	-	Regulation of molecular function (GO:0065009), Regulation of metabolic process (GO:0019222), Regulation of biological quality (GO:0065008), Nitrogen compound metabolic process (GO:0006807), Catabolic process (GO:0009056), Cellular response to stimulus (GO:0051716), Regulation of cellular process (GO:0050794), Negative regulation of cellular process (GO:0048523), Negative regulation of metabolic p…	Metabolism (Reactome)
		LOC107052719	-4.65682	Positive	-	Heterocycle biosynthetic process (GO:0018130), Organic cyclic compound biosynthetic process (GO:1901362), Aromatic compound biosynthetic process (GO:0019438), Proteolysis (GO:0006508), Nucleobase-containing compound biosynthetic process (GO:0034654), Macromolecule biosynthetic process (GO:0009059), Cellular nitrogen compound biosynthetic process (GO:0044271), Nucleic acid metabolic process (GO:00…	Disease (Reactome)
		MSTRG.135	-8.29762	Positive	CD34/Podocalyxin family	Cellular Component Assembly (GO:0022607)	Metabolism (Reactome);Human Diseases (KEGG)
		MSTRG.1574	-3.696	Positive	-	Organic Substance Catabolic Process (GO:1901575), Organic Substance Biosynthetic Process (GO:1901576)	Metabolism (Reactome)
		MSTRG.1725	-6.45641	Positive	-	-	Signal Transduction (Reactome);Cellular responses to stimuli (Reactome);Environmental Information Processing (KEGG);Human Diseases (KEGG);Cellular Processes (KEGG);Organismal Systems (KEGG)
TCONS_00067611	3.45599	MSTRG.1068	5.46705	Positive	-	Cellular Metabolic Process (GO:0044237), Regulation of Cellular Process (GO:0050794), Cell Communication (GO:0007154), Cellular Response to Stimulus (GO:0051716), Signal Transduction (GO:0007165), Signaling (GO:0023052)	Metabolism (Reactome)
		MSTRG.2717	5.1349	Positive	-	-	-
		MSTRG.3062	6.23466	Positive	-	-	-
		PODXL	4.02474	Positive	CD34/Podocalyxin family	Cellular Component Assembly (GO:0022607)	Metabolism (Reactome)
TCONS_00067621	2.65506	ARFGAP3	9.45747	Positive	-	-	Vesicle-mediated transport (Reactome);Signal Transduction (Reactome);Metabolism of proteins (Reactome)
		CRELD2	2.99036	Positive	-	-	-
		MSTRG.1068	5.46705	Positive	-	Cellular Metabolic Process (GO:0044237), Regulation of Cellular Process (GO:0050794), Cell Communication (GO:0007154), Cellular Response to Stimulus (GO:0051716), Signal Transduction (GO:0007165), Signaling (GO:0023052)	Metabolism (Reactome)
		MSTRG.1690	3.22076	Positive	-	Gene Expression (GO:0010467), Rna Metabolic Process (GO:0016070), Regulation of Gene Expression (GO:0010468)	-
		MSTRG.2717	5.1349	Positive	-	-	-
		PODXL	4.02474	Positive	CD34/Podocalyxin family	Cellular Component Assembly (GO:0022607)	Metabolism (Reactome)
		ZC3HAV1	2.46935	Positive	-	-	Metabolism (Reactome)
TCONS_00070022	6.43119	ENO2	10.9237	Positive	-	Organic Substance Catabolic Process (GO:1901575)	Metabolism (Reactome);Metabolism (KEGG)
		LCP1	7.32407	Positive	E3 ubiquitin-protein ligase makorin-1	Protein Modification Process (GO:0036211), Macromolecule Modification (GO:0043412), Cellular Response to Organic Substance (GO:0071310)	Immune System (Reactome);Metabolism of RNA (Reactome)
		MSTRG.3062	6.23466	Positive	-	-	-
TCONS_00070023	6.88505	CYP2D6	2.79712	Positive	-	Regulation of molecular function (GO:0065009), Regulation of metabolic process (GO:0019222), Regulation of biological quality (GO:0065008), Nitrogen compound metabolic process (GO:0006807), Catabolic process (GO:0009056), Cellular response to stimulus (GO:0051716), Regulation of cellular process (GO:0050794), Negative regulation of cellular process (GO:0048523), Negative regulation of metabolic p…	Metabolism (Reactome)
		ENO2	10.9237	Positive	-	Organic Substance Catabolic Process (GO:1901575)	Metabolism (Reactome);Metabolism (KEGG)
		LOC107052719	-4.65682	Negative	-	Heterocycle biosynthetic process (GO:0018130), Organic cyclic compound biosynthetic process (GO:1901362), Aromatic compound biosynthetic process (GO:0019438), Proteolysis (GO:0006508), Nucleobase-containing compound biosynthetic process (GO:0034654), Macromolecule biosynthetic process (GO:0009059), Cellular nitrogen compound biosynthetic process (GO:0044271), Nucleic acid metabolic process (GO:00…	Disease (Reactome)
		MSTRG.135	-8.29762	Negative	CD34/Podocalyxin family	Cellular Component Assembly (GO:0022607)	Metabolism (Reactome);Human Diseases (KEGG)
		MSTRG.146	-2.61238	Negative	-	-	Metabolism (Reactome)
		MSTRG.1725	-6.45641	Negative	-	-	Signal Transduction (Reactome);Cellular responses to stimuli (Reactome);Environmental Information Processing (KEGG);Human Diseases (KEGG);Cellular Processes (KEGG);Organismal Systems (KEGG)
		MSTRG.3062	6.23466	Positive	-	-	-
		MSTRG.566	-2.79902	Negative	-	Macromolecule Biosynthetic Process (GO:0009059), Proteolysis (GO:0006508), Nucleobase-Containing Compound Biosynthetic Process (GO:0034654), Cellular Nitrogen Compound Biosynthetic Process (GO:0044271), Heterocycle Biosynthetic Process (GO:0018130), Organic Cyclic Compound Biosynthetic Process (GO:1901362), Nucleic Acid Metabolic Process (GO:0090304), Aromatic Compound Biosynthetic Process (GO:00…	Disease (Reactome)
TCONS_00070239	4.17045	CYP2D6	2.79712	Positive	-	Regulation of molecular function (GO:0065009), Regulation of metabolic process (GO:0019222), Regulation of biological quality (GO:0065008), Nitrogen compound metabolic process (GO:0006807), Catabolic process (GO:0009056), Cellular response to stimulus (GO:0051716), Regulation of cellular process (GO:0050794), Negative regulation of cellular process (GO:0048523), Negative regulation of metabolic p…	Metabolism (Reactome)
		ENO2	10.9237	Positive	-	Organic Substance Catabolic Process (GO:1901575)	Metabolism (Reactome);Metabolism (KEGG)
		LOC107052719	-4.65682	Negative	-	Heterocycle biosynthetic process (GO:0018130), Organic cyclic compound biosynthetic process (GO:1901362), Aromatic compound biosynthetic process (GO:0019438), Proteolysis (GO:0006508), Nucleobase-containing compound biosynthetic process (GO:0034654), Macromolecule biosynthetic process (GO:0009059), Cellular nitrogen compound biosynthetic process (GO:0044271), Nucleic acid metabolic process (GO:00…	Disease (Reactome)
		MSTRG.1068	5.46705	Positive	-	Cellular Metabolic Process (GO:0044237), Regulation of Cellular Process (GO:0050794), Cell Communication (GO:0007154), Cellular Response to Stimulus (GO:0051716), Signal Transduction (GO:0007165), Signaling (GO:0023052)	Metabolism (Reactome)
		MSTRG.135	-8.29762	Negative	CD34/Podocalyxin family	Cellular Component Assembly (GO:0022607)	Metabolism (Reactome);Human Diseases (KEGG)
		MSTRG.1725	-6.45641	Negative	-	-	Signal Transduction (Reactome);Cellular responses to stimuli (Reactome);Environmental Information Processing (KEGG);Human Diseases (KEGG);Cellular Processes (KEGG);Organismal Systems (KEGG)
		MSTRG.2717	5.1349	Positive	-	-	-
		MSTRG.3062	6.23466	Positive	-	-	-
		MSTRG.566	-2.79902	Negative	-	Macromolecule Biosynthetic Process (GO:0009059), Proteolysis (GO:0006508), Nucleobase-Containing Compound Biosynthetic Process (GO:0034654), Cellular Nitrogen Compound Biosynthetic Process (GO:0044271), Heterocycle Biosynthetic Process (GO:0018130), Organic Cyclic Compound Biosynthetic Process (GO:1901362), Nucleic Acid Metabolic Process (GO:0090304), Aromatic Compound Biosynthetic Process (GO:00…	Disease (Reactome)
		PODXL	4.02474	Positive	CD34/Podocalyxin family	Cellular Component Assembly (GO:0022607)	Metabolism (Reactome)
		ZC3HAV1	2.46935	Positive	-	-	Metabolism (Reactome)
TCONS_00071094	5.03318	ARFGAP3	9.45747	Positive	-	-	Vesicle-mediated transport (Reactome);Signal Transduction (Reactome);Metabolism of proteins (Reactome)
		BACE2	2.47098	Positive	-	-	Immune System (Reactome)
		CLDN10	5.24937	Positive	-	-	Cell-Cell communication (Reactome)
		CRELD2	2.99036	Positive	-	-	-
		CYP2D6	2.79712	Positive	-	Regulation of molecular function (GO:0065009), Regulation of metabolic process (GO:0019222), Regulation of biological quality (GO:0065008), Nitrogen compound metabolic process (GO:0006807), Catabolic process (GO:0009056), Cellular response to stimulus (GO:0051716), Regulation of cellular process (GO:0050794), Negative regulation of cellular process (GO:0048523), Negative regulation of metabolic p…	Metabolism (Reactome)
		LOC107052719	-4.65682	Negative	-	Heterocycle biosynthetic process (GO:0018130), Organic cyclic compound biosynthetic process (GO:1901362), Aromatic compound biosynthetic process (GO:0019438), Proteolysis (GO:0006508), Nucleobase-containing compound biosynthetic process (GO:0034654), Macromolecule biosynthetic process (GO:0009059), Cellular nitrogen compound biosynthetic process (GO:0044271), Nucleic acid metabolic process (GO:00…	Disease (Reactome)
		MSTRG.1068	5.46705	Positive	-	Cellular Metabolic Process (GO:0044237), Regulation of Cellular Process (GO:0050794), Cell Communication (GO:0007154), Cellular Response to Stimulus (GO:0051716), Signal Transduction (GO:0007165), Signaling (GO:0023052)	Metabolism (Reactome)
		MSTRG.1690	3.22076	Positive	-	Gene Expression (GO:0010467), Rna Metabolic Process (GO:0016070), Regulation of Gene Expression (GO:0010468)	-
		MSTRG.1725	-6.45641	Negative	-	-	Signal Transduction (Reactome);Cellular responses to stimuli (Reactome);Environmental Information Processing (KEGG);Human Diseases (KEGG);Cellular Processes (KEGG);Organismal Systems (KEGG)
		MSTRG.566	-2.79902	Negative	-	Macromolecule Biosynthetic Process (GO:0009059), Proteolysis (GO:0006508), Nucleobase-Containing Compound Biosynthetic Process (GO:0034654), Cellular Nitrogen Compound Biosynthetic Process (GO:0044271), Heterocycle Biosynthetic Process (GO:0018130), Organic Cyclic Compound Biosynthetic Process (GO:1901362), Nucleic Acid Metabolic Process (GO:0090304), Aromatic Compound Biosynthetic Process (GO:00…	Disease (Reactome)
		ZC3HAV1	2.46935	Positive	-	-	Metabolism (Reactome)
TCONS_00073635	-2.37713	ARFGAP3	9.45747	Negative	-	-	Vesicle-mediated transport (Reactome);Signal Transduction (Reactome);Metabolism of proteins (Reactome)
		ATP10A	2.57212	Negative	Belongs to the cation transport ATPase (P-type) (TC 3.A.3) family. Type IV subfamily	Nitrogen Compound Transport (GO:0071705), Organelle Organization (GO:0006996), Monoatomic Ion Transport (GO:0006811), Organic Substance Transport (GO:0071702), Protein Localization (GO:0008104)	Transport of small molecules (Reactome);Metabolism (KEGG)
		BACE2	2.47098	Negative	-	-	Immune System (Reactome)
		CLDN10	5.24937	Negative	-	-	Cell-Cell communication (Reactome)
		CLIC6	5.10554	Negative	-	-	Cell Cycle (Reactome);Signal Transduction (Reactome)
		CRELD2	2.99036	Negative	-	-	-
		CYP2D6	2.79712	Negative	-	Regulation of molecular function (GO:0065009), Regulation of metabolic process (GO:0019222), Regulation of biological quality (GO:0065008), Nitrogen compound metabolic process (GO:0006807), Catabolic process (GO:0009056), Cellular response to stimulus (GO:0051716), Regulation of cellular process (GO:0050794), Negative regulation of cellular process (GO:0048523), Negative regulation of metabolic p…	Metabolism (Reactome)
		HSP90B1	2.35497	Negative	-	Gene Expression (GO:0010467)	Metabolism of proteins (Reactome);Immune System (Reactome);Vesicle-mediated transport (Reactome);Metabolism (KEGG)
		LOC107050476	3.74174	Negative	-	Proteolysis (GO:0006508)	Disease (Reactome)
		LOC107051636	4.16428	Negative	viral entry into host cell via endocytosis followed by membrane fusion with the endosome membrane	Proteolysis (GO:0006508)	Disease (Reactome)
		LOC107052719	-4.65682	Positive	-	Heterocycle biosynthetic process (GO:0018130), Organic cyclic compound biosynthetic process (GO:1901362), Aromatic compound biosynthetic process (GO:0019438), Proteolysis (GO:0006508), Nucleobase-containing compound biosynthetic process (GO:0034654), Macromolecule biosynthetic process (GO:0009059), Cellular nitrogen compound biosynthetic process (GO:0044271), Nucleic acid metabolic process (GO:00…	Disease (Reactome)
		LYZ	5.38537	Negative	-	Macromolecule Metabolic Process (GO:0043170), Organic Substance Catabolic Process (GO:1901575)	Immune System (Reactome);Metabolism (Reactome);Metabolism (KEGG)
		MMP7	6.03155	Negative	-	Phosphorylation (GO:0016310)	Extracellular matrix organization (Reactome)
		MSTRG.1167	13.2959	Negative	-	Regulation of Dna-Templated Transcription (GO:0006355), Dna-Templated Transcription (GO:0006351)	Cellular responses to stimuli (Reactome)
		MSTRG.135	-8.29762	Positive	CD34/Podocalyxin family	Cellular Component Assembly (GO:0022607)	Metabolism (Reactome);Human Diseases (KEGG)
		MSTRG.146	-2.61238	Positive	-	-	Metabolism (Reactome)
		MSTRG.1528	5.41677	Negative	Reverse transcriptase (RNA-dependent DNA polymerase)	-	Metabolism of proteins (Reactome);Hemostasis (Reactome)
		MSTRG.1690	3.22076	Negative	-	Gene Expression (GO:0010467), Rna Metabolic Process (GO:0016070), Regulation of Gene Expression (GO:0010468)	-
		MSTRG.1725	-6.45641	Positive	-	-	Signal Transduction (Reactome);Cellular responses to stimuli (Reactome);Environmental Information Processing (KEGG);Human Diseases (KEGG);Cellular Processes (KEGG);Organismal Systems (KEGG)
		MSTRG.2048	-3.44363	Positive	-	Cellular Response to Chemical Stimulus (GO:0070887), Cellular Response to Stress (GO:0033554)	Hemostasis (Reactome);Immune System (Reactome);Cellular responses to stimuli (Reactome)
		MSTRG.2550	2.81052	Negative	-	-	-
		MSTRG.2717	5.1349	Negative	-	-	-
		MSTRG.2769	4.38895	Negative	-	Proteolysis (GO:0006508)	-
		MSTRG.2933	-4.37177	Positive	-	Phosphate-Containing Compound Metabolic Process (GO:0006796)	Metabolism (Reactome);Metabolism (KEGG)
		MSTRG.566	-2.79902	Positive	-	Macromolecule Biosynthetic Process (GO:0009059), Proteolysis (GO:0006508), Nucleobase-Containing Compound Biosynthetic Process (GO:0034654), Cellular Nitrogen Compound Biosynthetic Process (GO:0044271), Heterocycle Biosynthetic Process (GO:0018130), Organic Cyclic Compound Biosynthetic Process (GO:1901362), Nucleic Acid Metabolic Process (GO:0090304), Aromatic Compound Biosynthetic Process (GO:00…	Disease (Reactome)
		MSTRG.575	3.26345	Negative	-	-	-
		PLXNC1	2.823	Negative	-	Cell Surface Receptor Signaling Pathway (GO:0007166)	Developmental Biology (Reactome)
		PODXL	4.02474	Negative	CD34/Podocalyxin family	Cellular Component Assembly (GO:0022607)	Metabolism (Reactome)
		TMEM123	3.57093	Negative	-	Regulation of biological quality (GO:0065008), Cell death (GO:0008219), Cellular component organization or biogenesis (GO:0071840)	-
		TSPO	2.25733	Negative	-	-	Metabolism (Reactome)
		ZC3HAV1	2.46935	Negative	-	-	Metabolism (Reactome)
TCONS_00073647	7.93891	CYP2D6	2.79712	Positive	-	Regulation of molecular function (GO:0065009), Regulation of metabolic process (GO:0019222), Regulation of biological quality (GO:0065008), Nitrogen compound metabolic process (GO:0006807), Catabolic process (GO:0009056), Cellular response to stimulus (GO:0051716), Regulation of cellular process (GO:0050794), Negative regulation of cellular process (GO:0048523), Negative regulation of metabolic p…	Metabolism (Reactome)
		ENO2	10.9237	Positive	-	Organic Substance Catabolic Process (GO:1901575)	Metabolism (Reactome);Metabolism (KEGG)
		LCP1	7.32407	Positive	E3 ubiquitin-protein ligase makorin-1	Protein Modification Process (GO:0036211), Macromolecule Modification (GO:0043412), Cellular Response to Organic Substance (GO:0071310)	Immune System (Reactome);Metabolism of RNA (Reactome)
		LOC107052719	-4.65682	Negative	-	Heterocycle biosynthetic process (GO:0018130), Organic cyclic compound biosynthetic process (GO:1901362), Aromatic compound biosynthetic process (GO:0019438), Proteolysis (GO:0006508), Nucleobase-containing compound biosynthetic process (GO:0034654), Macromolecule biosynthetic process (GO:0009059), Cellular nitrogen compound biosynthetic process (GO:0044271), Nucleic acid metabolic process (GO:00…	Disease (Reactome)
		MSTRG.2717	5.1349	Positive	-	-	-
		MSTRG.3062	6.23466	Positive	-	-	-
		MSTRG.566	-2.79902	Negative	-	Macromolecule Biosynthetic Process (GO:0009059), Proteolysis (GO:0006508), Nucleobase-Containing Compound Biosynthetic Process (GO:0034654), Cellular Nitrogen Compound Biosynthetic Process (GO:0044271), Heterocycle Biosynthetic Process (GO:0018130), Organic Cyclic Compound Biosynthetic Process (GO:1901362), Nucleic Acid Metabolic Process (GO:0090304), Aromatic Compound Biosynthetic Process (GO:00…	Disease (Reactome)
TCONS_00073712	6.24452	ARFGAP3	9.45747	Positive	-	-	Vesicle-mediated transport (Reactome);Signal Transduction (Reactome);Metabolism of proteins (Reactome)
		ATP10A	2.57212	Positive	Belongs to the cation transport ATPase (P-type) (TC 3.A.3) family. Type IV subfamily	Nitrogen Compound Transport (GO:0071705), Organelle Organization (GO:0006996), Monoatomic Ion Transport (GO:0006811), Organic Substance Transport (GO:0071702), Protein Localization (GO:0008104)	Transport of small molecules (Reactome);Metabolism (KEGG)
		BACE2	2.47098	Positive	-	-	Immune System (Reactome)
		CLDN10	5.24937	Positive	-	-	Cell-Cell communication (Reactome)
		CLIC6	5.10554	Positive	-	-	Cell Cycle (Reactome);Signal Transduction (Reactome)
		CRELD2	2.99036	Positive	-	-	-
		CYP2D6	2.79712	Positive	-	Regulation of molecular function (GO:0065009), Regulation of metabolic process (GO:0019222), Regulation of biological quality (GO:0065008), Nitrogen compound metabolic process (GO:0006807), Catabolic process (GO:0009056), Cellular response to stimulus (GO:0051716), Regulation of cellular process (GO:0050794), Negative regulation of cellular process (GO:0048523), Negative regulation of metabolic p…	Metabolism (Reactome)
		HSP90B1	2.35497	Positive	-	Gene Expression (GO:0010467)	Metabolism of proteins (Reactome);Immune System (Reactome);Vesicle-mediated transport (Reactome);Metabolism (KEGG)
		KCNE1	5.39578	Positive	-	-	Muscle contraction (Reactome)
		KDELR3	2.02986	Positive	-	Nitrogen Compound Transport (GO:0071705), Organic Substance Transport (GO:0071702), Protein Localization (GO:0008104)	Vesicle-mediated transport (Reactome);Metabolism of proteins (Reactome)
		LMF2	2.36927	Positive	-	Gene Expression (GO:0010467)	Transport of small molecules (Reactome)
		LOC107050476	3.74174	Positive	-	Proteolysis (GO:0006508)	Disease (Reactome)
		LOC107051636	4.16428	Positive	viral entry into host cell via endocytosis followed by membrane fusion with the endosome membrane	Proteolysis (GO:0006508)	Disease (Reactome)
		LYZ	5.38537	Positive	-	Macromolecule Metabolic Process (GO:0043170), Organic Substance Catabolic Process (GO:1901575)	Immune System (Reactome);Metabolism (Reactome);Metabolism (KEGG)
		MMP7	6.03155	Positive	-	Phosphorylation (GO:0016310)	Extracellular matrix organization (Reactome)
		MSTRG.1068	5.46705	Positive	-	Cellular Metabolic Process (GO:0044237), Regulation of Cellular Process (GO:0050794), Cell Communication (GO:0007154), Cellular Response to Stimulus (GO:0051716), Signal Transduction (GO:0007165), Signaling (GO:0023052)	Metabolism (Reactome)
		MSTRG.1167	13.2959	Positive	-	Regulation of Dna-Templated Transcription (GO:0006355), Dna-Templated Transcription (GO:0006351)	Cellular responses to stimuli (Reactome)
		MSTRG.1528	5.41677	Positive	Reverse transcriptase (RNA-dependent DNA polymerase)	-	Metabolism of proteins (Reactome);Hemostasis (Reactome)
		MSTRG.1690	3.22076	Positive	-	Gene Expression (GO:0010467), Rna Metabolic Process (GO:0016070), Regulation of Gene Expression (GO:0010468)	-
		MSTRG.2550	2.81052	Positive	-	-	-
		MSTRG.2717	5.1349	Positive	-	-	-
		MSTRG.2769	4.38895	Positive	-	Proteolysis (GO:0006508)	-
		MSTRG.575	3.26345	Positive	-	-	-
		PLXNC1	2.823	Positive	-	Cell Surface Receptor Signaling Pathway (GO:0007166)	Developmental Biology (Reactome)
		PODXL	4.02474	Positive	CD34/Podocalyxin family	Cellular Component Assembly (GO:0022607)	Metabolism (Reactome)
		PRDX4	2.76547	Positive	-	-	Immune System (Reactome)
		TMEM123	3.57093	Positive	-	Regulation of biological quality (GO:0065008), Cell death (GO:0008219), Cellular component organization or biogenesis (GO:0071840)	-
		TSPO	2.25733	Positive	-	-	Metabolism (Reactome)
		ZC3HAV1	2.46935	Positive	-	-	Metabolism (Reactome)
TCONS_00074672	2.379	ARFGAP3	9.45747	Positive	-	-	Vesicle-mediated transport (Reactome);Signal Transduction (Reactome);Metabolism of proteins (Reactome)
		ATP10A	2.57212	Positive	Belongs to the cation transport ATPase (P-type) (TC 3.A.3) family. Type IV subfamily	Nitrogen Compound Transport (GO:0071705), Organelle Organization (GO:0006996), Monoatomic Ion Transport (GO:0006811), Organic Substance Transport (GO:0071702), Protein Localization (GO:0008104)	Transport of small molecules (Reactome);Metabolism (KEGG)
		BACE2	2.47098	Positive	-	-	Immune System (Reactome)
		CLDN10	5.24937	Positive	-	-	Cell-Cell communication (Reactome)
		CLIC6	5.10554	Positive	-	-	Cell Cycle (Reactome);Signal Transduction (Reactome)
		CRELD2	2.99036	Positive	-	-	-
		CYP2D6	2.79712	Positive	-	Regulation of molecular function (GO:0065009), Regulation of metabolic process (GO:0019222), Regulation of biological quality (GO:0065008), Nitrogen compound metabolic process (GO:0006807), Catabolic process (GO:0009056), Cellular response to stimulus (GO:0051716), Regulation of cellular process (GO:0050794), Negative regulation of cellular process (GO:0048523), Negative regulation of metabolic p…	Metabolism (Reactome)
		HSP90B1	2.35497	Positive	-	Gene Expression (GO:0010467)	Metabolism of proteins (Reactome);Immune System (Reactome);Vesicle-mediated transport (Reactome);Metabolism (KEGG)
		KCNE1	5.39578	Positive	-	-	Muscle contraction (Reactome)
		KDELR3	2.02986	Positive	-	Nitrogen Compound Transport (GO:0071705), Organic Substance Transport (GO:0071702), Protein Localization (GO:0008104)	Vesicle-mediated transport (Reactome);Metabolism of proteins (Reactome)
		LMF2	2.36927	Positive	-	Gene Expression (GO:0010467)	Transport of small molecules (Reactome)
		LOC107050476	3.74174	Positive	-	Proteolysis (GO:0006508)	Disease (Reactome)
		LOC107051636	4.16428	Positive	viral entry into host cell via endocytosis followed by membrane fusion with the endosome membrane	Proteolysis (GO:0006508)	Disease (Reactome)
		LOC107052719	-4.65682	Negative	-	Heterocycle biosynthetic process (GO:0018130), Organic cyclic compound biosynthetic process (GO:1901362), Aromatic compound biosynthetic process (GO:0019438), Proteolysis (GO:0006508), Nucleobase-containing compound biosynthetic process (GO:0034654), Macromolecule biosynthetic process (GO:0009059), Cellular nitrogen compound biosynthetic process (GO:0044271), Nucleic acid metabolic process (GO:00…	Disease (Reactome)
		LYZ	5.38537	Positive	-	Macromolecule Metabolic Process (GO:0043170), Organic Substance Catabolic Process (GO:1901575)	Immune System (Reactome);Metabolism (Reactome);Metabolism (KEGG)
		MMP7	6.03155	Positive	-	Phosphorylation (GO:0016310)	Extracellular matrix organization (Reactome)
		MSTRG.1167	13.2959	Positive	-	Regulation of Dna-Templated Transcription (GO:0006355), Dna-Templated Transcription (GO:0006351)	Cellular responses to stimuli (Reactome)
		MSTRG.1528	5.41677	Positive	Reverse transcriptase (RNA-dependent DNA polymerase)	-	Metabolism of proteins (Reactome);Hemostasis (Reactome)
		MSTRG.1690	3.22076	Positive	-	Gene Expression (GO:0010467), Rna Metabolic Process (GO:0016070), Regulation of Gene Expression (GO:0010468)	-
		MSTRG.2048	-3.44363	Negative	-	Cellular Response to Chemical Stimulus (GO:0070887), Cellular Response to Stress (GO:0033554)	Hemostasis (Reactome);Immune System (Reactome);Cellular responses to stimuli (Reactome)
		MSTRG.2550	2.81052	Positive	-	-	-
		MSTRG.2769	4.38895	Positive	-	Proteolysis (GO:0006508)	-
		MSTRG.566	-2.79902	Negative	-	Macromolecule Biosynthetic Process (GO:0009059), Proteolysis (GO:0006508), Nucleobase-Containing Compound Biosynthetic Process (GO:0034654), Cellular Nitrogen Compound Biosynthetic Process (GO:0044271), Heterocycle Biosynthetic Process (GO:0018130), Organic Cyclic Compound Biosynthetic Process (GO:1901362), Nucleic Acid Metabolic Process (GO:0090304), Aromatic Compound Biosynthetic Process (GO:00…	Disease (Reactome)
		MSTRG.575	3.26345	Positive	-	-	-
		PLXNC1	2.823	Positive	-	Cell Surface Receptor Signaling Pathway (GO:0007166)	Developmental Biology (Reactome)
		TMEM123	3.57093	Positive	-	Regulation of biological quality (GO:0065008), Cell death (GO:0008219), Cellular component organization or biogenesis (GO:0071840)	-
TCONS_00076118	5.69621	ENO2	10.9237	Positive	-	Organic Substance Catabolic Process (GO:1901575)	Metabolism (Reactome);Metabolism (KEGG)
		MSTRG.3062	6.23466	Positive	-	-	-
TCONS_00076644	2.74003	ENO2	10.9237	Positive	-	Organic Substance Catabolic Process (GO:1901575)	Metabolism (Reactome);Metabolism (KEGG)
		MSTRG.3062	6.23466	Positive	-	-	-
TCONS_00077079	3.13778	ENO2	10.9237	Positive	-	Organic Substance Catabolic Process (GO:1901575)	Metabolism (Reactome);Metabolism (KEGG)
		LCP1	7.32407	Positive	E3 ubiquitin-protein ligase makorin-1	Protein Modification Process (GO:0036211), Macromolecule Modification (GO:0043412), Cellular Response to Organic Substance (GO:0071310)	Immune System (Reactome);Metabolism of RNA (Reactome)
		MSTRG.2717	5.1349	Positive	-	-	-
		MSTRG.3062	6.23466	Positive	-	-	-
TCONS_00077690	-3.38403	CYP2D6	2.79712	Negative	-	Regulation of molecular function (GO:0065009), Regulation of metabolic process (GO:0019222), Regulation of biological quality (GO:0065008), Nitrogen compound metabolic process (GO:0006807), Catabolic process (GO:0009056), Cellular response to stimulus (GO:0051716), Regulation of cellular process (GO:0050794), Negative regulation of cellular process (GO:0048523), Negative regulation of metabolic p…	Metabolism (Reactome)
		LOC107052719	-4.65682	Positive	-	Heterocycle biosynthetic process (GO:0018130), Organic cyclic compound biosynthetic process (GO:1901362), Aromatic compound biosynthetic process (GO:0019438), Proteolysis (GO:0006508), Nucleobase-containing compound biosynthetic process (GO:0034654), Macromolecule biosynthetic process (GO:0009059), Cellular nitrogen compound biosynthetic process (GO:0044271), Nucleic acid metabolic process (GO:00…	Disease (Reactome)
		MSTRG.135	-8.29762	Positive	CD34/Podocalyxin family	Cellular Component Assembly (GO:0022607)	Metabolism (Reactome);Human Diseases (KEGG)
		MSTRG.1725	-6.45641	Positive	-	-	Signal Transduction (Reactome);Cellular responses to stimuli (Reactome);Environmental Information Processing (KEGG);Human Diseases (KEGG);Cellular Processes (KEGG);Organismal Systems (KEGG)
		MSTRG.2048	-3.44363	Positive	-	Cellular Response to Chemical Stimulus (GO:0070887), Cellular Response to Stress (GO:0033554)	Hemostasis (Reactome);Immune System (Reactome);Cellular responses to stimuli (Reactome)
		MSTRG.2933	-4.37177	Positive	-	Phosphate-Containing Compound Metabolic Process (GO:0006796)	Metabolism (Reactome);Metabolism (KEGG)
		MSTRG.566	-2.79902	Positive	-	Macromolecule Biosynthetic Process (GO:0009059), Proteolysis (GO:0006508), Nucleobase-Containing Compound Biosynthetic Process (GO:0034654), Cellular Nitrogen Compound Biosynthetic Process (GO:0044271), Heterocycle Biosynthetic Process (GO:0018130), Organic Cyclic Compound Biosynthetic Process (GO:1901362), Nucleic Acid Metabolic Process (GO:0090304), Aromatic Compound Biosynthetic Process (GO:00…	Disease (Reactome)
TCONS_00078369	-3.04043	CYP2D6	2.79712	Negative	-	Regulation of molecular function (GO:0065009), Regulation of metabolic process (GO:0019222), Regulation of biological quality (GO:0065008), Nitrogen compound metabolic process (GO:0006807), Catabolic process (GO:0009056), Cellular response to stimulus (GO:0051716), Regulation of cellular process (GO:0050794), Negative regulation of cellular process (GO:0048523), Negative regulation of metabolic p…	Metabolism (Reactome)
		LOC107052719	-4.65682	Positive	-	Heterocycle biosynthetic process (GO:0018130), Organic cyclic compound biosynthetic process (GO:1901362), Aromatic compound biosynthetic process (GO:0019438), Proteolysis (GO:0006508), Nucleobase-containing compound biosynthetic process (GO:0034654), Macromolecule biosynthetic process (GO:0009059), Cellular nitrogen compound biosynthetic process (GO:0044271), Nucleic acid metabolic process (GO:00…	Disease (Reactome)
TCONS_00080193	2.25614	CYP2D6	2.79712	Positive	-	Regulation of molecular function (GO:0065009), Regulation of metabolic process (GO:0019222), Regulation of biological quality (GO:0065008), Nitrogen compound metabolic process (GO:0006807), Catabolic process (GO:0009056), Cellular response to stimulus (GO:0051716), Regulation of cellular process (GO:0050794), Negative regulation of cellular process (GO:0048523), Negative regulation of metabolic p…	Metabolism (Reactome)
		LOC107052719	-4.65682	Negative	-	Heterocycle biosynthetic process (GO:0018130), Organic cyclic compound biosynthetic process (GO:1901362), Aromatic compound biosynthetic process (GO:0019438), Proteolysis (GO:0006508), Nucleobase-containing compound biosynthetic process (GO:0034654), Macromolecule biosynthetic process (GO:0009059), Cellular nitrogen compound biosynthetic process (GO:0044271), Nucleic acid metabolic process (GO:00…	Disease (Reactome)
		MSTRG.1725	-6.45641	Negative	-	-	Signal Transduction (Reactome);Cellular responses to stimuli (Reactome);Environmental Information Processing (KEGG);Human Diseases (KEGG);Cellular Processes (KEGG);Organismal Systems (KEGG)
		MSTRG.2717	5.1349	Positive	-	-	-
		MSTRG.566	-2.79902	Negative	-	Macromolecule Biosynthetic Process (GO:0009059), Proteolysis (GO:0006508), Nucleobase-Containing Compound Biosynthetic Process (GO:0034654), Cellular Nitrogen Compound Biosynthetic Process (GO:0044271), Heterocycle Biosynthetic Process (GO:0018130), Organic Cyclic Compound Biosynthetic Process (GO:1901362), Nucleic Acid Metabolic Process (GO:0090304), Aromatic Compound Biosynthetic Process (GO:00…	Disease (Reactome)
TCONS_00081009	6.1101	ARFGAP3	9.45747	Positive	-	-	Vesicle-mediated transport (Reactome);Signal Transduction (Reactome);Metabolism of proteins (Reactome)
		ATP10A	2.57212	Positive	Belongs to the cation transport ATPase (P-type) (TC 3.A.3) family. Type IV subfamily	Nitrogen Compound Transport (GO:0071705), Organelle Organization (GO:0006996), Monoatomic Ion Transport (GO:0006811), Organic Substance Transport (GO:0071702), Protein Localization (GO:0008104)	Transport of small molecules (Reactome);Metabolism (KEGG)
		BACE2	2.47098	Positive	-	-	Immune System (Reactome)
		CLDN10	5.24937	Positive	-	-	Cell-Cell communication (Reactome)
		CLIC6	5.10554	Positive	-	-	Cell Cycle (Reactome);Signal Transduction (Reactome)
		CRELD2	2.99036	Positive	-	-	-
		CYP2D6	2.79712	Positive	-	Regulation of molecular function (GO:0065009), Regulation of metabolic process (GO:0019222), Regulation of biological quality (GO:0065008), Nitrogen compound metabolic process (GO:0006807), Catabolic process (GO:0009056), Cellular response to stimulus (GO:0051716), Regulation of cellular process (GO:0050794), Negative regulation of cellular process (GO:0048523), Negative regulation of metabolic p…	Metabolism (Reactome)
		HSP90B1	2.35497	Positive	-	Gene Expression (GO:0010467)	Metabolism of proteins (Reactome);Immune System (Reactome);Vesicle-mediated transport (Reactome);Metabolism (KEGG)
		KCNE1	5.39578	Positive	-	-	Muscle contraction (Reactome)
		KDELR3	2.02986	Positive	-	Nitrogen Compound Transport (GO:0071705), Organic Substance Transport (GO:0071702), Protein Localization (GO:0008104)	Vesicle-mediated transport (Reactome);Metabolism of proteins (Reactome)
		LMF2	2.36927	Positive	-	Gene Expression (GO:0010467)	Transport of small molecules (Reactome)
		LOC107050476	3.74174	Positive	-	Proteolysis (GO:0006508)	Disease (Reactome)
		LOC107051636	4.16428	Positive	viral entry into host cell via endocytosis followed by membrane fusion with the endosome membrane	Proteolysis (GO:0006508)	Disease (Reactome)
		LYZ	5.38537	Positive	-	Macromolecule Metabolic Process (GO:0043170), Organic Substance Catabolic Process (GO:1901575)	Immune System (Reactome);Metabolism (Reactome);Metabolism (KEGG)
		MMP7	6.03155	Positive	-	Phosphorylation (GO:0016310)	Extracellular matrix organization (Reactome)
		MSTRG.1068	5.46705	Positive	-	Cellular Metabolic Process (GO:0044237), Regulation of Cellular Process (GO:0050794), Cell Communication (GO:0007154), Cellular Response to Stimulus (GO:0051716), Signal Transduction (GO:0007165), Signaling (GO:0023052)	Metabolism (Reactome)
		MSTRG.1167	13.2959	Positive	-	Regulation of Dna-Templated Transcription (GO:0006355), Dna-Templated Transcription (GO:0006351)	Cellular responses to stimuli (Reactome)
		MSTRG.1528	5.41677	Positive	Reverse transcriptase (RNA-dependent DNA polymerase)	-	Metabolism of proteins (Reactome);Hemostasis (Reactome)
		MSTRG.1690	3.22076	Positive	-	Gene Expression (GO:0010467), Rna Metabolic Process (GO:0016070), Regulation of Gene Expression (GO:0010468)	-
		MSTRG.2550	2.81052	Positive	-	-	-
		MSTRG.2717	5.1349	Positive	-	-	-
		MSTRG.2769	4.38895	Positive	-	Proteolysis (GO:0006508)	-
		MSTRG.575	3.26345	Positive	-	-	-
		PLXNC1	2.823	Positive	-	Cell Surface Receptor Signaling Pathway (GO:0007166)	Developmental Biology (Reactome)
		PODXL	4.02474	Positive	CD34/Podocalyxin family	Cellular Component Assembly (GO:0022607)	Metabolism (Reactome)
		PRDX4	2.76547	Positive	-	-	Immune System (Reactome)
		TMEM123	3.57093	Positive	-	Regulation of biological quality (GO:0065008), Cell death (GO:0008219), Cellular component organization or biogenesis (GO:0071840)	-
		TSPO	2.25733	Positive	-	-	Metabolism (Reactome)
		ZC3HAV1	2.46935	Positive	-	-	Metabolism (Reactome)
TCONS_00083166	-2.70669	ARFGAP3	9.45747	Negative	-	-	Vesicle-mediated transport (Reactome);Signal Transduction (Reactome);Metabolism of proteins (Reactome)
		ATP10A	2.57212	Negative	Belongs to the cation transport ATPase (P-type) (TC 3.A.3) family. Type IV subfamily	Nitrogen Compound Transport (GO:0071705), Organelle Organization (GO:0006996), Monoatomic Ion Transport (GO:0006811), Organic Substance Transport (GO:0071702), Protein Localization (GO:0008104)	Transport of small molecules (Reactome);Metabolism (KEGG)
		BACE2	2.47098	Negative	-	-	Immune System (Reactome)
		CLDN10	5.24937	Negative	-	-	Cell-Cell communication (Reactome)
		CLIC6	5.10554	Negative	-	-	Cell Cycle (Reactome);Signal Transduction (Reactome)
		CRELD2	2.99036	Negative	-	-	-
		CYP2D6	2.79712	Negative	-	Regulation of molecular function (GO:0065009), Regulation of metabolic process (GO:0019222), Regulation of biological quality (GO:0065008), Nitrogen compound metabolic process (GO:0006807), Catabolic process (GO:0009056), Cellular response to stimulus (GO:0051716), Regulation of cellular process (GO:0050794), Negative regulation of cellular process (GO:0048523), Negative regulation of metabolic p…	Metabolism (Reactome)
		HSP90B1	2.35497	Negative	-	Gene Expression (GO:0010467)	Metabolism of proteins (Reactome);Immune System (Reactome);Vesicle-mediated transport (Reactome);Metabolism (KEGG)
		LOC107050476	3.74174	Negative	-	Proteolysis (GO:0006508)	Disease (Reactome)
		LOC107051636	4.16428	Negative	viral entry into host cell via endocytosis followed by membrane fusion with the endosome membrane	Proteolysis (GO:0006508)	Disease (Reactome)
		LOC107052719	-4.65682	Positive	-	Heterocycle biosynthetic process (GO:0018130), Organic cyclic compound biosynthetic process (GO:1901362), Aromatic compound biosynthetic process (GO:0019438), Proteolysis (GO:0006508), Nucleobase-containing compound biosynthetic process (GO:0034654), Macromolecule biosynthetic process (GO:0009059), Cellular nitrogen compound biosynthetic process (GO:0044271), Nucleic acid metabolic process (GO:00…	Disease (Reactome)
		LYZ	5.38537	Negative	-	Macromolecule Metabolic Process (GO:0043170), Organic Substance Catabolic Process (GO:1901575)	Immune System (Reactome);Metabolism (Reactome);Metabolism (KEGG)
		MSTRG.135	-8.29762	Positive	CD34/Podocalyxin family	Cellular Component Assembly (GO:0022607)	Metabolism (Reactome);Human Diseases (KEGG)
		MSTRG.1528	5.41677	Negative	Reverse transcriptase (RNA-dependent DNA polymerase)	-	Metabolism of proteins (Reactome);Hemostasis (Reactome)
		MSTRG.1690	3.22076	Negative	-	Gene Expression (GO:0010467), Rna Metabolic Process (GO:0016070), Regulation of Gene Expression (GO:0010468)	-
		MSTRG.1725	-6.45641	Positive	-	-	Signal Transduction (Reactome);Cellular responses to stimuli (Reactome);Environmental Information Processing (KEGG);Human Diseases (KEGG);Cellular Processes (KEGG);Organismal Systems (KEGG)
		MSTRG.2048	-3.44363	Positive	-	Cellular Response to Chemical Stimulus (GO:0070887), Cellular Response to Stress (GO:0033554)	Hemostasis (Reactome);Immune System (Reactome);Cellular responses to stimuli (Reactome)
		MSTRG.2769	4.38895	Negative	-	Proteolysis (GO:0006508)	-
		MSTRG.2933	-4.37177	Positive	-	Phosphate-Containing Compound Metabolic Process (GO:0006796)	Metabolism (Reactome);Metabolism (KEGG)
		MSTRG.566	-2.79902	Positive	-	Macromolecule Biosynthetic Process (GO:0009059), Proteolysis (GO:0006508), Nucleobase-Containing Compound Biosynthetic Process (GO:0034654), Cellular Nitrogen Compound Biosynthetic Process (GO:0044271), Heterocycle Biosynthetic Process (GO:0018130), Organic Cyclic Compound Biosynthetic Process (GO:1901362), Nucleic Acid Metabolic Process (GO:0090304), Aromatic Compound Biosynthetic Process (GO:00…	Disease (Reactome)
		MSTRG.575	3.26345	Negative	-	-	-
		PLXNC1	2.823	Negative	-	Cell Surface Receptor Signaling Pathway (GO:0007166)	Developmental Biology (Reactome)
		PODXL	4.02474	Negative	CD34/Podocalyxin family	Cellular Component Assembly (GO:0022607)	Metabolism (Reactome)
		TMEM123	3.57093	Negative	-	Regulation of biological quality (GO:0065008), Cell death (GO:0008219), Cellular component organization or biogenesis (GO:0071840)	-
TCONS_00085063	7.37918	CYP2D6	2.79712	Positive	-	Regulation of molecular function (GO:0065009), Regulation of metabolic process (GO:0019222), Regulation of biological quality (GO:0065008), Nitrogen compound metabolic process (GO:0006807), Catabolic process (GO:0009056), Cellular response to stimulus (GO:0051716), Regulation of cellular process (GO:0050794), Negative regulation of cellular process (GO:0048523), Negative regulation of metabolic p…	Metabolism (Reactome)
		ENO2	10.9237	Positive	-	Organic Substance Catabolic Process (GO:1901575)	Metabolism (Reactome);Metabolism (KEGG)
		LCP1	7.32407	Positive	E3 ubiquitin-protein ligase makorin-1	Protein Modification Process (GO:0036211), Macromolecule Modification (GO:0043412), Cellular Response to Organic Substance (GO:0071310)	Immune System (Reactome);Metabolism of RNA (Reactome)
		LOC107052719	-4.65682	Negative	-	Heterocycle biosynthetic process (GO:0018130), Organic cyclic compound biosynthetic process (GO:1901362), Aromatic compound biosynthetic process (GO:0019438), Proteolysis (GO:0006508), Nucleobase-containing compound biosynthetic process (GO:0034654), Macromolecule biosynthetic process (GO:0009059), Cellular nitrogen compound biosynthetic process (GO:0044271), Nucleic acid metabolic process (GO:00…	Disease (Reactome)
		MSTRG.2717	5.1349	Positive	-	-	-
		MSTRG.3062	6.23466	Positive	-	-	-
TCONS_00085341	4.32811	ENO2	10.9237	Positive	-	Organic Substance Catabolic Process (GO:1901575)	Metabolism (Reactome);Metabolism (KEGG)
		LCP1	7.32407	Positive	E3 ubiquitin-protein ligase makorin-1	Protein Modification Process (GO:0036211), Macromolecule Modification (GO:0043412), Cellular Response to Organic Substance (GO:0071310)	Immune System (Reactome);Metabolism of RNA (Reactome)
		MSTRG.2717	5.1349	Positive	-	-	-
		MSTRG.3062	6.23466	Positive	-	-	-
TCONS_00086736	2.82902	ARFGAP3	9.45747	Positive	-	-	Vesicle-mediated transport (Reactome);Signal Transduction (Reactome);Metabolism of proteins (Reactome)
		ATP10A	2.57212	Positive	Belongs to the cation transport ATPase (P-type) (TC 3.A.3) family. Type IV subfamily	Nitrogen Compound Transport (GO:0071705), Organelle Organization (GO:0006996), Monoatomic Ion Transport (GO:0006811), Organic Substance Transport (GO:0071702), Protein Localization (GO:0008104)	Transport of small molecules (Reactome);Metabolism (KEGG)
		BACE2	2.47098	Positive	-	-	Immune System (Reactome)
		CLDN10	5.24937	Positive	-	-	Cell-Cell communication (Reactome)
		CLIC6	5.10554	Positive	-	-	Cell Cycle (Reactome);Signal Transduction (Reactome)
		CRELD2	2.99036	Positive	-	-	-
		CYP2D6	2.79712	Positive	-	Regulation of molecular function (GO:0065009), Regulation of metabolic process (GO:0019222), Regulation of biological quality (GO:0065008), Nitrogen compound metabolic process (GO:0006807), Catabolic process (GO:0009056), Cellular response to stimulus (GO:0051716), Regulation of cellular process (GO:0050794), Negative regulation of cellular process (GO:0048523), Negative regulation of metabolic p…	Metabolism (Reactome)
		HSP90B1	2.35497	Positive	-	Gene Expression (GO:0010467)	Metabolism of proteins (Reactome);Immune System (Reactome);Vesicle-mediated transport (Reactome);Metabolism (KEGG)
		KCNE1	5.39578	Positive	-	-	Muscle contraction (Reactome)
		KDELR3	2.02986	Positive	-	Nitrogen Compound Transport (GO:0071705), Organic Substance Transport (GO:0071702), Protein Localization (GO:0008104)	Vesicle-mediated transport (Reactome);Metabolism of proteins (Reactome)
		LMF2	2.36927	Positive	-	Gene Expression (GO:0010467)	Transport of small molecules (Reactome)
		LOC107050476	3.74174	Positive	-	Proteolysis (GO:0006508)	Disease (Reactome)
		LOC107051636	4.16428	Positive	viral entry into host cell via endocytosis followed by membrane fusion with the endosome membrane	Proteolysis (GO:0006508)	Disease (Reactome)
		LYZ	5.38537	Positive	-	Macromolecule Metabolic Process (GO:0043170), Organic Substance Catabolic Process (GO:1901575)	Immune System (Reactome);Metabolism (Reactome);Metabolism (KEGG)
		MMP7	6.03155	Positive	-	Phosphorylation (GO:0016310)	Extracellular matrix organization (Reactome)
		MSTRG.1068	5.46705	Positive	-	Cellular Metabolic Process (GO:0044237), Regulation of Cellular Process (GO:0050794), Cell Communication (GO:0007154), Cellular Response to Stimulus (GO:0051716), Signal Transduction (GO:0007165), Signaling (GO:0023052)	Metabolism (Reactome)
		MSTRG.1167	13.2959	Positive	-	Regulation of Dna-Templated Transcription (GO:0006355), Dna-Templated Transcription (GO:0006351)	Cellular responses to stimuli (Reactome)
		MSTRG.146	-2.61238	Negative	-	-	Metabolism (Reactome)
		MSTRG.1528	5.41677	Positive	Reverse transcriptase (RNA-dependent DNA polymerase)	-	Metabolism of proteins (Reactome);Hemostasis (Reactome)
		MSTRG.1690	3.22076	Positive	-	Gene Expression (GO:0010467), Rna Metabolic Process (GO:0016070), Regulation of Gene Expression (GO:0010468)	-
		MSTRG.2550	2.81052	Positive	-	-	-
		MSTRG.2769	4.38895	Positive	-	Proteolysis (GO:0006508)	-
		MSTRG.566	-2.79902	Negative	-	Macromolecule Biosynthetic Process (GO:0009059), Proteolysis (GO:0006508), Nucleobase-Containing Compound Biosynthetic Process (GO:0034654), Cellular Nitrogen Compound Biosynthetic Process (GO:0044271), Heterocycle Biosynthetic Process (GO:0018130), Organic Cyclic Compound Biosynthetic Process (GO:1901362), Nucleic Acid Metabolic Process (GO:0090304), Aromatic Compound Biosynthetic Process (GO:00…	Disease (Reactome)
		MSTRG.575	3.26345	Positive	-	-	-
		PLXNC1	2.823	Positive	-	Cell Surface Receptor Signaling Pathway (GO:0007166)	Developmental Biology (Reactome)
		PRDX4	2.76547	Positive	-	-	Immune System (Reactome)
		TMEM123	3.57093	Positive	-	Regulation of biological quality (GO:0065008), Cell death (GO:0008219), Cellular component organization or biogenesis (GO:0071840)	-
		TSPO	2.25733	Positive	-	-	Metabolism (Reactome)
		ZC3HAV1	2.46935	Positive	-	-	Metabolism (Reactome)
TCONS_00087438	-4.01556	CYP2D6	2.79712	Negative	-	Regulation of molecular function (GO:0065009), Regulation of metabolic process (GO:0019222), Regulation of biological quality (GO:0065008), Nitrogen compound metabolic process (GO:0006807), Catabolic process (GO:0009056), Cellular response to stimulus (GO:0051716), Regulation of cellular process (GO:0050794), Negative regulation of cellular process (GO:0048523), Negative regulation of metabolic p…	Metabolism (Reactome)
		LOC107052719	-4.65682	Positive	-	Heterocycle biosynthetic process (GO:0018130), Organic cyclic compound biosynthetic process (GO:1901362), Aromatic compound biosynthetic process (GO:0019438), Proteolysis (GO:0006508), Nucleobase-containing compound biosynthetic process (GO:0034654), Macromolecule biosynthetic process (GO:0009059), Cellular nitrogen compound biosynthetic process (GO:0044271), Nucleic acid metabolic process (GO:00…	Disease (Reactome)
		MSTRG.135	-8.29762	Positive	CD34/Podocalyxin family	Cellular Component Assembly (GO:0022607)	Metabolism (Reactome);Human Diseases (KEGG)
		MSTRG.146	-2.61238	Positive	-	-	Metabolism (Reactome)
		MSTRG.1725	-6.45641	Positive	-	-	Signal Transduction (Reactome);Cellular responses to stimuli (Reactome);Environmental Information Processing (KEGG);Human Diseases (KEGG);Cellular Processes (KEGG);Organismal Systems (KEGG)
		MSTRG.566	-2.79902	Positive	-	Macromolecule Biosynthetic Process (GO:0009059), Proteolysis (GO:0006508), Nucleobase-Containing Compound Biosynthetic Process (GO:0034654), Cellular Nitrogen Compound Biosynthetic Process (GO:0044271), Heterocycle Biosynthetic Process (GO:0018130), Organic Cyclic Compound Biosynthetic Process (GO:1901362), Nucleic Acid Metabolic Process (GO:0090304), Aromatic Compound Biosynthetic Process (GO:00…	Disease (Reactome)
TCONS_00088798	3.26049	ARFGAP3	9.45747	Positive	-	-	Vesicle-mediated transport (Reactome);Signal Transduction (Reactome);Metabolism of proteins (Reactome)
		ATP10A	2.57212	Positive	Belongs to the cation transport ATPase (P-type) (TC 3.A.3) family. Type IV subfamily	Nitrogen Compound Transport (GO:0071705), Organelle Organization (GO:0006996), Monoatomic Ion Transport (GO:0006811), Organic Substance Transport (GO:0071702), Protein Localization (GO:0008104)	Transport of small molecules (Reactome);Metabolism (KEGG)
		BACE2	2.47098	Positive	-	-	Immune System (Reactome)
		CLDN10	5.24937	Positive	-	-	Cell-Cell communication (Reactome)
		CLIC6	5.10554	Positive	-	-	Cell Cycle (Reactome);Signal Transduction (Reactome)
		CRELD2	2.99036	Positive	-	-	-
		CYP2D6	2.79712	Positive	-	Regulation of molecular function (GO:0065009), Regulation of metabolic process (GO:0019222), Regulation of biological quality (GO:0065008), Nitrogen compound metabolic process (GO:0006807), Catabolic process (GO:0009056), Cellular response to stimulus (GO:0051716), Regulation of cellular process (GO:0050794), Negative regulation of cellular process (GO:0048523), Negative regulation of metabolic p…	Metabolism (Reactome)
		HSP90B1	2.35497	Positive	-	Gene Expression (GO:0010467)	Metabolism of proteins (Reactome);Immune System (Reactome);Vesicle-mediated transport (Reactome);Metabolism (KEGG)
		KCNE1	5.39578	Positive	-	-	Muscle contraction (Reactome)
		KDELR3	2.02986	Positive	-	Nitrogen Compound Transport (GO:0071705), Organic Substance Transport (GO:0071702), Protein Localization (GO:0008104)	Vesicle-mediated transport (Reactome);Metabolism of proteins (Reactome)
		LMF2	2.36927	Positive	-	Gene Expression (GO:0010467)	Transport of small molecules (Reactome)
		LOC107050476	3.74174	Positive	-	Proteolysis (GO:0006508)	Disease (Reactome)
		LOC107051636	4.16428	Positive	viral entry into host cell via endocytosis followed by membrane fusion with the endosome membrane	Proteolysis (GO:0006508)	Disease (Reactome)
		LOC107052719	-4.65682	Negative	-	Heterocycle biosynthetic process (GO:0018130), Organic cyclic compound biosynthetic process (GO:1901362), Aromatic compound biosynthetic process (GO:0019438), Proteolysis (GO:0006508), Nucleobase-containing compound biosynthetic process (GO:0034654), Macromolecule biosynthetic process (GO:0009059), Cellular nitrogen compound biosynthetic process (GO:0044271), Nucleic acid metabolic process (GO:00…	Disease (Reactome)
		LYZ	5.38537	Positive	-	Macromolecule Metabolic Process (GO:0043170), Organic Substance Catabolic Process (GO:1901575)	Immune System (Reactome);Metabolism (Reactome);Metabolism (KEGG)
		MMP7	6.03155	Positive	-	Phosphorylation (GO:0016310)	Extracellular matrix organization (Reactome)
		MSTRG.1068	5.46705	Positive	-	Cellular Metabolic Process (GO:0044237), Regulation of Cellular Process (GO:0050794), Cell Communication (GO:0007154), Cellular Response to Stimulus (GO:0051716), Signal Transduction (GO:0007165), Signaling (GO:0023052)	Metabolism (Reactome)
		MSTRG.1167	13.2959	Positive	-	Regulation of Dna-Templated Transcription (GO:0006355), Dna-Templated Transcription (GO:0006351)	Cellular responses to stimuli (Reactome)
		MSTRG.146	-2.61238	Negative	-	-	Metabolism (Reactome)
		MSTRG.1528	5.41677	Positive	Reverse transcriptase (RNA-dependent DNA polymerase)	-	Metabolism of proteins (Reactome);Hemostasis (Reactome)
		MSTRG.1690	3.22076	Positive	-	Gene Expression (GO:0010467), Rna Metabolic Process (GO:0016070), Regulation of Gene Expression (GO:0010468)	-
		MSTRG.2550	2.81052	Positive	-	-	-
		MSTRG.2769	4.38895	Positive	-	Proteolysis (GO:0006508)	-
		MSTRG.566	-2.79902	Negative	-	Macromolecule Biosynthetic Process (GO:0009059), Proteolysis (GO:0006508), Nucleobase-Containing Compound Biosynthetic Process (GO:0034654), Cellular Nitrogen Compound Biosynthetic Process (GO:0044271), Heterocycle Biosynthetic Process (GO:0018130), Organic Cyclic Compound Biosynthetic Process (GO:1901362), Nucleic Acid Metabolic Process (GO:0090304), Aromatic Compound Biosynthetic Process (GO:00…	Disease (Reactome)
		MSTRG.575	3.26345	Positive	-	-	-
		PLXNC1	2.823	Positive	-	Cell Surface Receptor Signaling Pathway (GO:0007166)	Developmental Biology (Reactome)
		PODXL	4.02474	Positive	CD34/Podocalyxin family	Cellular Component Assembly (GO:0022607)	Metabolism (Reactome)
		PRDX4	2.76547	Positive	-	-	Immune System (Reactome)
		TMEM123	3.57093	Positive	-	Regulation of biological quality (GO:0065008), Cell death (GO:0008219), Cellular component organization or biogenesis (GO:0071840)	-
		TSPO	2.25733	Positive	-	-	Metabolism (Reactome)
		ZC3HAV1	2.46935	Positive	-	-	Metabolism (Reactome)
TCONS_00091681	-3.66482	CYP2D6	2.79712	Negative	-	Regulation of molecular function (GO:0065009), Regulation of metabolic process (GO:0019222), Regulation of biological quality (GO:0065008), Nitrogen compound metabolic process (GO:0006807), Catabolic process (GO:0009056), Cellular response to stimulus (GO:0051716), Regulation of cellular process (GO:0050794), Negative regulation of cellular process (GO:0048523), Negative regulation of metabolic p…	Metabolism (Reactome)
		LOC107052719	-4.65682	Positive	-	Heterocycle biosynthetic process (GO:0018130), Organic cyclic compound biosynthetic process (GO:1901362), Aromatic compound biosynthetic process (GO:0019438), Proteolysis (GO:0006508), Nucleobase-containing compound biosynthetic process (GO:0034654), Macromolecule biosynthetic process (GO:0009059), Cellular nitrogen compound biosynthetic process (GO:0044271), Nucleic acid metabolic process (GO:00…	Disease (Reactome)
		MSTRG.1574	-3.696	Positive	-	Organic Substance Catabolic Process (GO:1901575), Organic Substance Biosynthetic Process (GO:1901576)	Metabolism (Reactome)
		MSTRG.1725	-6.45641	Positive	-	-	Signal Transduction (Reactome);Cellular responses to stimuli (Reactome);Environmental Information Processing (KEGG);Human Diseases (KEGG);Cellular Processes (KEGG);Organismal Systems (KEGG)
TCONS_00091809	-2.03699	ARFGAP3	9.45747	Negative	-	-	Vesicle-mediated transport (Reactome);Signal Transduction (Reactome);Metabolism of proteins (Reactome)
		ATP10A	2.57212	Negative	Belongs to the cation transport ATPase (P-type) (TC 3.A.3) family. Type IV subfamily	Nitrogen Compound Transport (GO:0071705), Organelle Organization (GO:0006996), Monoatomic Ion Transport (GO:0006811), Organic Substance Transport (GO:0071702), Protein Localization (GO:0008104)	Transport of small molecules (Reactome);Metabolism (KEGG)
		BACE2	2.47098	Negative	-	-	Immune System (Reactome)
		CLDN10	5.24937	Negative	-	-	Cell-Cell communication (Reactome)
		CLIC6	5.10554	Negative	-	-	Cell Cycle (Reactome);Signal Transduction (Reactome)
		CRELD2	2.99036	Negative	-	-	-
		CYP2D6	2.79712	Negative	-	Regulation of molecular function (GO:0065009), Regulation of metabolic process (GO:0019222), Regulation of biological quality (GO:0065008), Nitrogen compound metabolic process (GO:0006807), Catabolic process (GO:0009056), Cellular response to stimulus (GO:0051716), Regulation of cellular process (GO:0050794), Negative regulation of cellular process (GO:0048523), Negative regulation of metabolic p…	Metabolism (Reactome)
		HSP90B1	2.35497	Negative	-	Gene Expression (GO:0010467)	Metabolism of proteins (Reactome);Immune System (Reactome);Vesicle-mediated transport (Reactome);Metabolism (KEGG)
		KCNE1	5.39578	Negative	-	-	Muscle contraction (Reactome)
		KDELR3	2.02986	Negative	-	Nitrogen Compound Transport (GO:0071705), Organic Substance Transport (GO:0071702), Protein Localization (GO:0008104)	Vesicle-mediated transport (Reactome);Metabolism of proteins (Reactome)
		LOC107050476	3.74174	Negative	-	Proteolysis (GO:0006508)	Disease (Reactome)
		LOC107051636	4.16428	Negative	viral entry into host cell via endocytosis followed by membrane fusion with the endosome membrane	Proteolysis (GO:0006508)	Disease (Reactome)
		LOC107052719	-4.65682	Positive	-	Heterocycle biosynthetic process (GO:0018130), Organic cyclic compound biosynthetic process (GO:1901362), Aromatic compound biosynthetic process (GO:0019438), Proteolysis (GO:0006508), Nucleobase-containing compound biosynthetic process (GO:0034654), Macromolecule biosynthetic process (GO:0009059), Cellular nitrogen compound biosynthetic process (GO:0044271), Nucleic acid metabolic process (GO:00…	Disease (Reactome)
		LYZ	5.38537	Negative	-	Macromolecule Metabolic Process (GO:0043170), Organic Substance Catabolic Process (GO:1901575)	Immune System (Reactome);Metabolism (Reactome);Metabolism (KEGG)
		MMP7	6.03155	Negative	-	Phosphorylation (GO:0016310)	Extracellular matrix organization (Reactome)
		MSTRG.1167	13.2959	Negative	-	Regulation of Dna-Templated Transcription (GO:0006355), Dna-Templated Transcription (GO:0006351)	Cellular responses to stimuli (Reactome)
		MSTRG.135	-8.29762	Positive	CD34/Podocalyxin family	Cellular Component Assembly (GO:0022607)	Metabolism (Reactome);Human Diseases (KEGG)
		MSTRG.146	-2.61238	Positive	-	-	Metabolism (Reactome)
		MSTRG.1528	5.41677	Negative	Reverse transcriptase (RNA-dependent DNA polymerase)	-	Metabolism of proteins (Reactome);Hemostasis (Reactome)
		MSTRG.1690	3.22076	Negative	-	Gene Expression (GO:0010467), Rna Metabolic Process (GO:0016070), Regulation of Gene Expression (GO:0010468)	-
		MSTRG.1725	-6.45641	Positive	-	-	Signal Transduction (Reactome);Cellular responses to stimuli (Reactome);Environmental Information Processing (KEGG);Human Diseases (KEGG);Cellular Processes (KEGG);Organismal Systems (KEGG)
		MSTRG.2048	-3.44363	Positive	-	Cellular Response to Chemical Stimulus (GO:0070887), Cellular Response to Stress (GO:0033554)	Hemostasis (Reactome);Immune System (Reactome);Cellular responses to stimuli (Reactome)
		MSTRG.2550	2.81052	Negative	-	-	-
		MSTRG.2717	5.1349	Negative	-	-	-
		MSTRG.2769	4.38895	Negative	-	Proteolysis (GO:0006508)	-
		MSTRG.566	-2.79902	Positive	-	Macromolecule Biosynthetic Process (GO:0009059), Proteolysis (GO:0006508), Nucleobase-Containing Compound Biosynthetic Process (GO:0034654), Cellular Nitrogen Compound Biosynthetic Process (GO:0044271), Heterocycle Biosynthetic Process (GO:0018130), Organic Cyclic Compound Biosynthetic Process (GO:1901362), Nucleic Acid Metabolic Process (GO:0090304), Aromatic Compound Biosynthetic Process (GO:00…	Disease (Reactome)
		MSTRG.575	3.26345	Negative	-	-	-
		PLXNC1	2.823	Negative	-	Cell Surface Receptor Signaling Pathway (GO:0007166)	Developmental Biology (Reactome)
		PODXL	4.02474	Negative	CD34/Podocalyxin family	Cellular Component Assembly (GO:0022607)	Metabolism (Reactome)
		TMEM123	3.57093	Negative	-	Regulation of biological quality (GO:0065008), Cell death (GO:0008219), Cellular component organization or biogenesis (GO:0071840)	-
		TSPO	2.25733	Negative	-	-	Metabolism (Reactome)
		ZC3HAV1	2.46935	Negative	-	-	Metabolism (Reactome)
TCONS_00092445	2.05328	FABP4	3.18083	Positive	-	Regulation of Response to Stimulus (GO:0048583), Response to External Stimulus (GO:0009605), Response to Stress (GO:0006950)	Metabolism (Reactome)
		FZD6	2.37873	Positive	Belongs to the G-protein coupled receptor Fz Smo family	Regulation of Dna-Templated Transcription (GO:0006355), Dna-Templated Transcription (GO:0006351)	Signal Transduction (Reactome);Hemostasis (Reactome);Cellular Processes (KEGG);Organismal Systems (KEGG);Environmental Information Processing (KEGG);Human Diseases (KEGG)
		MAF1	-3.53111	Negative	-	-	Signal Transduction (Reactome)
		MSTRG.4502	5.82787	Positive	-	-	-
		MSTRG.5572	3.80236	Positive	-	-	-
		MSTRG.5593	8.86798	Positive	-	-	-
TCONS_00092883	-3.37347	ABRA	-2.18202	Positive	-	Regulation of Dna-Templated Transcription (GO:0006355), Dna-Templated Transcription (GO:0006351)	-
		DAP	2.02195	Negative	death-associated protein	Macromolecule Biosynthetic Process (GO:0009059), Nucleobase-Containing Compound Biosynthetic Process (GO:0034654), Cellular Nitrogen Compound Biosynthetic Process (GO:0044271), Heterocycle Biosynthetic Process (GO:0018130), Organic Cyclic Compound Biosynthetic Process (GO:1901362), Nucleic Acid Metabolic Process (GO:0090304), Aromatic Compound Biosynthetic Process (GO:0019438)	Disease (Reactome);Metabolism of RNA (Reactome)
		FZD6	2.37873	Negative	Belongs to the G-protein coupled receptor Fz Smo family	Regulation of Dna-Templated Transcription (GO:0006355), Dna-Templated Transcription (GO:0006351)	Signal Transduction (Reactome);Hemostasis (Reactome);Cellular Processes (KEGG);Organismal Systems (KEGG);Environmental Information Processing (KEGG);Human Diseases (KEGG)
		MAF1	-3.53111	Positive	-	-	Signal Transduction (Reactome)
		MSTRG.3751	-3.47019	Positive	-	Organelle Organization (GO:0006996), Organic Substance Transport (GO:0071702)	-
		MSTRG.5593	8.86798	Negative	-	-	-
		NR4A3	-2.30055	Positive	-	Regulation of Dna-Templated Transcription (GO:0006355), Dna-Templated Transcription (GO:0006351)	Gene expression (Transcription) (Reactome)
		OBSCN	-2.05261	Positive	-	-	Developmental Biology (Reactome);Hemostasis (Reactome)
		SCIN	6.34722	Negative	-	Organelle Organization (GO:0006996), Cellular Component Assembly (GO:0022607), Protein-Containing Complex Organization (GO:0043933)	Immune System (Reactome);Programmed Cell Death (Reactome)
TCONS_00093043	-2.02272	ABRA	-2.18202	Positive	-	Regulation of Dna-Templated Transcription (GO:0006355), Dna-Templated Transcription (GO:0006351)	-
		AGR2	5.61313	Negative	-	Cellular Response to Organic Substance (GO:0071310)	-
		ASNS	2.35275	Negative	-	Organonitrogen Compound Biosynthetic Process (GO:1901566), Cellular Nitrogen Compound Biosynthetic Process (GO:0044271)	Metabolism (Reactome);Metabolism (KEGG)
		C9ORF152	5.6759	Negative	-	Phosphorylation (GO:0016310)	Metabolism of RNA (Reactome)
		CMTM7	2.85044	Negative	-	-	-
		DAP	2.02195	Negative	death-associated protein	Macromolecule Biosynthetic Process (GO:0009059), Nucleobase-Containing Compound Biosynthetic Process (GO:0034654), Cellular Nitrogen Compound Biosynthetic Process (GO:0044271), Heterocycle Biosynthetic Process (GO:0018130), Organic Cyclic Compound Biosynthetic Process (GO:1901362), Nucleic Acid Metabolic Process (GO:0090304), Aromatic Compound Biosynthetic Process (GO:0019438)	Disease (Reactome);Metabolism of RNA (Reactome)
		DSP	4.47926	Negative	-	Organelle Organization (GO:0006996)	Signal Transduction (Reactome);Immune System (Reactome);Developmental Biology (Reactome);Programmed Cell Death (Reactome)
		FZD6	2.37873	Negative	Belongs to the G-protein coupled receptor Fz Smo family	Regulation of Dna-Templated Transcription (GO:0006355), Dna-Templated Transcription (GO:0006351)	Signal Transduction (Reactome);Hemostasis (Reactome);Cellular Processes (KEGG);Organismal Systems (KEGG);Environmental Information Processing (KEGG);Human Diseases (KEGG)
		GALNT12	2.14052	Negative	-	Macromolecule Biosynthetic Process (GO:0009059), Protein Modification Process (GO:0036211), Organonitrogen Compound Biosynthetic Process (GO:1901566), Macromolecule Modification (GO:0043412)	Metabolism of proteins (Reactome);Metabolism (KEGG)
		GMDS	2.72917	Negative	-	-	Metabolism of proteins (Reactome)
		LOC112531814	4.02638	Negative	-	Proteolysis (GO:0006508)	Immune System (Reactome)
		MAF1	-3.53111	Positive	-	-	Signal Transduction (Reactome)
		MSTRG.3751	-3.47019	Positive	-	Organelle Organization (GO:0006996), Organic Substance Transport (GO:0071702)	-
		MSTRG.4121	2.85047	Negative	-	-	-
		MSTRG.4472	3.38029	Negative	E3 ubiquitin-protein ligase makorin-1	Protein Modification Process (GO:0036211), Macromolecule Modification (GO:0043412), Cellular Response to Organic Substance (GO:0071310)	Immune System (Reactome)
		MSTRG.5593	8.86798	Negative	-	-	-
		NIPAL2	3.71794	Negative	Ribonuclease H protein	-	Transport of small molecules (Reactome)
		NR4A3	-2.30055	Positive	-	Regulation of Dna-Templated Transcription (GO:0006355), Dna-Templated Transcription (GO:0006351)	Gene expression (Transcription) (Reactome)
		OBSCN	-2.05261	Positive	-	-	Developmental Biology (Reactome);Hemostasis (Reactome)
		PRR15	4.31301	Negative	ATPase family AAA domain containing 4	-	-
		SCIN	6.34722	Negative	-	Organelle Organization (GO:0006996), Cellular Component Assembly (GO:0022607), Protein-Containing Complex Organization (GO:0043933)	Immune System (Reactome);Programmed Cell Death (Reactome)
		SERPINB2	4.0135	Negative	-	Proteolysis (GO:0006508), Regulation of Protein Metabolic Process (GO:0051246)	Immune System (Reactome)
		TRAM1	2.34557	Negative	Ribonuclease H protein	-	Metabolism of RNA (Reactome)
		TXNDC5	3.14799	Negative	-	-	Immune System (Reactome),Vesicle-mediated transport (Reactome)
		VILL	3.54633	Negative	-	Organelle Organization (GO:0006996), Cellular Component Assembly (GO:0022607), Protein-Containing Complex Organization (GO:0043933)	-
TCONS_00094629	-2.8616	ABRA	-2.18202	Positive	-	Regulation of Dna-Templated Transcription (GO:0006355), Dna-Templated Transcription (GO:0006351)	-
		FZD6	2.37873	Negative	Belongs to the G-protein coupled receptor Fz Smo family	Regulation of Dna-Templated Transcription (GO:0006355), Dna-Templated Transcription (GO:0006351)	Signal Transduction (Reactome);Hemostasis (Reactome);Cellular Processes (KEGG);Organismal Systems (KEGG);Environmental Information Processing (KEGG);Human Diseases (KEGG)
		MAF1	-3.53111	Positive	-	-	Signal Transduction (Reactome)
		MSTRG.3751	-3.47019	Positive	-	Organelle Organization (GO:0006996), Organic Substance Transport (GO:0071702)	-
		MSTRG.5593	8.86798	Negative	-	-	-
		NR4A3	-2.30055	Positive	-	Regulation of Dna-Templated Transcription (GO:0006355), Dna-Templated Transcription (GO:0006351)	Gene expression (Transcription) (Reactome)
		OBSCN	-2.05261	Positive	-	-	Developmental Biology (Reactome);Hemostasis (Reactome)
TCONS_00095529	2.66557	FABP4	3.18083	Positive	-	Regulation of Response to Stimulus (GO:0048583), Response to External Stimulus (GO:0009605), Response to Stress (GO:0006950)	Metabolism (Reactome)
		MSTRG.4502	5.82787	Positive	-	-	-
		MSTRG.5572	3.80236	Positive	-	-	-
TCONS_00095869	-3.43557	ABRA	-2.18202	Positive	-	Regulation of Dna-Templated Transcription (GO:0006355), Dna-Templated Transcription (GO:0006351)	-
		FZD6	2.37873	Negative	Belongs to the G-protein coupled receptor Fz Smo family	Regulation of Dna-Templated Transcription (GO:0006355), Dna-Templated Transcription (GO:0006351)	Signal Transduction (Reactome);Hemostasis (Reactome);Cellular Processes (KEGG);Organismal Systems (KEGG);Environmental Information Processing (KEGG);Human Diseases (KEGG)
		MAF1	-3.53111	Positive	-	-	Signal Transduction (Reactome)
		MSTRG.3751	-3.47019	Positive	-	Organelle Organization (GO:0006996), Organic Substance Transport (GO:0071702)	-
		MSTRG.5593	8.86798	Negative	-	-	-
		NR4A3	-2.30055	Positive	-	Regulation of Dna-Templated Transcription (GO:0006355), Dna-Templated Transcription (GO:0006351)	Gene expression (Transcription) (Reactome)
		OBSCN	-2.05261	Positive	-	-	Developmental Biology (Reactome);Hemostasis (Reactome)
TCONS_00104415	-2.46951	ABRA	-2.18202	Positive	-	Regulation of Dna-Templated Transcription (GO:0006355), Dna-Templated Transcription (GO:0006351)	-
		FZD6	2.37873	Negative	Belongs to the G-protein coupled receptor Fz Smo family	Regulation of Dna-Templated Transcription (GO:0006355), Dna-Templated Transcription (GO:0006351)	Signal Transduction (Reactome);Hemostasis (Reactome);Cellular Processes (KEGG);Organismal Systems (KEGG);Environmental Information Processing (KEGG);Human Diseases (KEGG)
		MSTRG.5593	8.86798	Negative	-	-	-
		NR4A3	-2.30055	Positive	-	Regulation of Dna-Templated Transcription (GO:0006355), Dna-Templated Transcription (GO:0006351)	Gene expression (Transcription) (Reactome)
TCONS_00105403	-5.53307	ABRA	-2.18202	Positive	-	Regulation of Dna-Templated Transcription (GO:0006355), Dna-Templated Transcription (GO:0006351)	-
		DAP	2.02195	Negative	death-associated protein	Macromolecule Biosynthetic Process (GO:0009059), Nucleobase-Containing Compound Biosynthetic Process (GO:0034654), Cellular Nitrogen Compound Biosynthetic Process (GO:0044271), Heterocycle Biosynthetic Process (GO:0018130), Organic Cyclic Compound Biosynthetic Process (GO:1901362), Nucleic Acid Metabolic Process (GO:0090304), Aromatic Compound Biosynthetic Process (GO:0019438)	Disease (Reactome);Metabolism of RNA (Reactome)
		FZD6	2.37873	Negative	Belongs to the G-protein coupled receptor Fz Smo family	Regulation of Dna-Templated Transcription (GO:0006355), Dna-Templated Transcription (GO:0006351)	Signal Transduction (Reactome);Hemostasis (Reactome);Cellular Processes (KEGG);Organismal Systems (KEGG);Environmental Information Processing (KEGG);Human Diseases (KEGG)
		MAF1	-3.53111	Positive	-	-	Signal Transduction (Reactome)
		MSTRG.3751	-3.47019	Positive	-	Organelle Organization (GO:0006996), Organic Substance Transport (GO:0071702)	-
		MSTRG.5593	8.86798	Negative	-	-	-
		NR4A3	-2.30055	Positive	-	Regulation of Dna-Templated Transcription (GO:0006355), Dna-Templated Transcription (GO:0006351)	Gene expression (Transcription) (Reactome)
		OBSCN	-2.05261	Positive	-	-	Developmental Biology (Reactome);Hemostasis (Reactome)
		SCIN	6.34722	Negative	-	Organelle Organization (GO:0006996), Cellular Component Assembly (GO:0022607), Protein-Containing Complex Organization (GO:0043933)	Immune System (Reactome);Programmed Cell Death (Reactome)
		TRAM1	2.34557	Negative	Ribonuclease H protein	-	Metabolism of RNA (Reactome)
TCONS_00105405	-5.14483	ABRA	-2.18202	Positive	-	Regulation of Dna-Templated Transcription (GO:0006355), Dna-Templated Transcription (GO:0006351)	-
		DAP	2.02195	Negative	death-associated protein	Macromolecule Biosynthetic Process (GO:0009059), Nucleobase-Containing Compound Biosynthetic Process (GO:0034654), Cellular Nitrogen Compound Biosynthetic Process (GO:0044271), Heterocycle Biosynthetic Process (GO:0018130), Organic Cyclic Compound Biosynthetic Process (GO:1901362), Nucleic Acid Metabolic Process (GO:0090304), Aromatic Compound Biosynthetic Process (GO:0019438)	Disease (Reactome);Metabolism of RNA (Reactome)
		FZD6	2.37873	Negative	Belongs to the G-protein coupled receptor Fz Smo family	Regulation of Dna-Templated Transcription (GO:0006355), Dna-Templated Transcription (GO:0006351)	Signal Transduction (Reactome);Hemostasis (Reactome);Cellular Processes (KEGG);Organismal Systems (KEGG);Environmental Information Processing (KEGG);Human Diseases (KEGG)
		MAF1	-3.53111	Positive	-	-	Signal Transduction (Reactome)
		MSTRG.3751	-3.47019	Positive	-	Organelle Organization (GO:0006996), Organic Substance Transport (GO:0071702)	-
		MSTRG.5593	8.86798	Negative	-	-	-
		NR4A3	-2.30055	Positive	-	Regulation of Dna-Templated Transcription (GO:0006355), Dna-Templated Transcription (GO:0006351)	Gene expression (Transcription) (Reactome)
		OBSCN	-2.05261	Positive	-	-	Developmental Biology (Reactome);Hemostasis (Reactome)
		SCIN	6.34722	Negative	-	Organelle Organization (GO:0006996), Cellular Component Assembly (GO:0022607), Protein-Containing Complex Organization (GO:0043933)	Immune System (Reactome);Programmed Cell Death (Reactome)
TCONS_00107463	2.23289	MSTRG.5572	3.80236	Positive	-	-	-
TCONS_00109176	-2.51985	ABRA	-2.18202	Positive	-	Regulation of Dna-Templated Transcription (GO:0006355), Dna-Templated Transcription (GO:0006351)	-
		FZD6	2.37873	Negative	Belongs to the G-protein coupled receptor Fz Smo family	Regulation of Dna-Templated Transcription (GO:0006355), Dna-Templated Transcription (GO:0006351)	Signal Transduction (Reactome);Hemostasis (Reactome);Cellular Processes (KEGG);Organismal Systems (KEGG);Environmental Information Processing (KEGG);Human Diseases (KEGG)
		MAF1	-3.53111	Positive	-	-	Signal Transduction (Reactome)
		MSTRG.5593	8.86798	Negative	-	-	-
TCONS_00111634	-3.15191	ABRA	-2.18202	Positive	-	Regulation of Dna-Templated Transcription (GO:0006355), Dna-Templated Transcription (GO:0006351)	-
		FZD6	2.37873	Negative	Belongs to the G-protein coupled receptor Fz Smo family	Regulation of Dna-Templated Transcription (GO:0006355), Dna-Templated Transcription (GO:0006351)	Signal Transduction (Reactome);Hemostasis (Reactome);Cellular Processes (KEGG);Organismal Systems (KEGG);Environmental Information Processing (KEGG);Human Diseases (KEGG)
		MAF1	-3.53111	Positive	-	-	Signal Transduction (Reactome)
		MSTRG.3751	-3.47019	Positive	-	Organelle Organization (GO:0006996), Organic Substance Transport (GO:0071702)	-
		MSTRG.5593	8.86798	Negative	-	-	-
		NR4A3	-2.30055	Positive	-	Regulation of Dna-Templated Transcription (GO:0006355), Dna-Templated Transcription (GO:0006351)	Gene expression (Transcription) (Reactome)
		OBSCN	-2.05261	Positive	-	-	Developmental Biology (Reactome);Hemostasis (Reactome)
TCONS_00112589	-2.65279	ABRA	-2.18202	Positive	-	Regulation of Dna-Templated Transcription (GO:0006355), Dna-Templated Transcription (GO:0006351)	-
		AGR2	5.61313	Negative	-	Cellular Response to Organic Substance (GO:0071310)	-
		ASNS	2.35275	Negative	-	Organonitrogen Compound Biosynthetic Process (GO:1901566), Cellular Nitrogen Compound Biosynthetic Process (GO:0044271)	Metabolism (Reactome);Metabolism (KEGG)
		C9ORF152	5.6759	Negative	-	Phosphorylation (GO:0016310)	Metabolism of RNA (Reactome)
		CMTM7	2.85044	Negative	-	-	-
		DAP	2.02195	Negative	death-associated protein	Macromolecule Biosynthetic Process (GO:0009059), Nucleobase-Containing Compound Biosynthetic Process (GO:0034654), Cellular Nitrogen Compound Biosynthetic Process (GO:0044271), Heterocycle Biosynthetic Process (GO:0018130), Organic Cyclic Compound Biosynthetic Process (GO:1901362), Nucleic Acid Metabolic Process (GO:0090304), Aromatic Compound Biosynthetic Process (GO:0019438)	Disease (Reactome);Metabolism of RNA (Reactome)
		DSP	4.47926	Negative	-	Organelle Organization (GO:0006996)	Signal Transduction (Reactome);Immune System (Reactome);Developmental Biology (Reactome);Programmed Cell Death (Reactome)
		FZD6	2.37873	Negative	Belongs to the G-protein coupled receptor Fz Smo family	Regulation of Dna-Templated Transcription (GO:0006355), Dna-Templated Transcription (GO:0006351)	Signal Transduction (Reactome);Hemostasis (Reactome);Cellular Processes (KEGG);Organismal Systems (KEGG);Environmental Information Processing (KEGG);Human Diseases (KEGG)
		GALNT12	2.14052	Negative	-	Macromolecule Biosynthetic Process (GO:0009059), Protein Modification Process (GO:0036211), Organonitrogen Compound Biosynthetic Process (GO:1901566), Macromolecule Modification (GO:0043412)	Metabolism of proteins (Reactome);Metabolism (KEGG)
		GMDS	2.72917	Negative	-	-	Metabolism of proteins (Reactome)
		LOC112531814	4.02638	Negative	-	Proteolysis (GO:0006508)	Immune System (Reactome)
		MAF1	-3.53111	Positive	-	-	Signal Transduction (Reactome)
		MSTRG.4121	2.85047	Negative	-	-	-
		MSTRG.4472	3.38029	Negative	E3 ubiquitin-protein ligase makorin-1	Protein Modification Process (GO:0036211), Macromolecule Modification (GO:0043412), Cellular Response to Organic Substance (GO:0071310)	Immune System (Reactome)
		MSTRG.4722	4.20179	Negative	-	Regulation of Dna-Templated Transcription (GO:0006355), Dna-Templated Transcription (GO:0006351)	-
		MSTRG.5593	8.86798	Negative	-	-	-
		NIPAL2	3.71794	Negative	Ribonuclease H protein	-	Transport of small molecules (Reactome)
		PRR15	4.31301	Negative	ATPase family AAA domain containing 4	-	-
		SCIN	6.34722	Negative	-	Organelle Organization (GO:0006996), Cellular Component Assembly (GO:0022607), Protein-Containing Complex Organization (GO:0043933)	Immune System (Reactome);Programmed Cell Death (Reactome)
		SERPINB2	4.0135	Negative	-	Proteolysis (GO:0006508), Regulation of Protein Metabolic Process (GO:0051246)	Immune System (Reactome)
		TRAM1	2.34557	Negative	Ribonuclease H protein	-	Metabolism of RNA (Reactome)
		TXNDC5	3.14799	Negative	-	-	Immune System (Reactome),Vesicle-mediated transport (Reactome)
		VILL	3.54633	Negative	-	Organelle Organization (GO:0006996), Cellular Component Assembly (GO:0022607), Protein-Containing Complex Organization (GO:0043933)	-
TCONS_00116420	2.97471	ABRA	-2.18202	Negative	-	Regulation of Dna-Templated Transcription (GO:0006355), Dna-Templated Transcription (GO:0006351)	-
		AGR2	5.61313	Positive	-	Cellular Response to Organic Substance (GO:0071310)	-
		ASNS	2.35275	Positive	-	Organonitrogen Compound Biosynthetic Process (GO:1901566), Cellular Nitrogen Compound Biosynthetic Process (GO:0044271)	Metabolism (Reactome);Metabolism (KEGG)
		C9ORF152	5.6759	Positive	-	Phosphorylation (GO:0016310)	Metabolism of RNA (Reactome)
		CMTM7	2.85044	Positive	-	-	-
		DAP	2.02195	Positive	death-associated protein	Macromolecule Biosynthetic Process (GO:0009059), Nucleobase-Containing Compound Biosynthetic Process (GO:0034654), Cellular Nitrogen Compound Biosynthetic Process (GO:0044271), Heterocycle Biosynthetic Process (GO:0018130), Organic Cyclic Compound Biosynthetic Process (GO:1901362), Nucleic Acid Metabolic Process (GO:0090304), Aromatic Compound Biosynthetic Process (GO:0019438)	Disease (Reactome);Metabolism of RNA (Reactome)
		DSP	4.47926	Positive	-	Organelle Organization (GO:0006996)	Signal Transduction (Reactome);Immune System (Reactome);Developmental Biology (Reactome);Programmed Cell Death (Reactome)
		FZD6	2.37873	Positive	Belongs to the G-protein coupled receptor Fz Smo family	Regulation of Dna-Templated Transcription (GO:0006355), Dna-Templated Transcription (GO:0006351)	Signal Transduction (Reactome);Hemostasis (Reactome);Cellular Processes (KEGG);Organismal Systems (KEGG);Environmental Information Processing (KEGG);Human Diseases (KEGG)
		GALNT12	2.14052	Positive	-	Macromolecule Biosynthetic Process (GO:0009059), Protein Modification Process (GO:0036211), Organonitrogen Compound Biosynthetic Process (GO:1901566), Macromolecule Modification (GO:0043412)	Metabolism of proteins (Reactome);Metabolism (KEGG)
		GMDS	2.72917	Positive	-	-	Metabolism of proteins (Reactome)
		LOC112531814	4.02638	Positive	-	Proteolysis (GO:0006508)	Immune System (Reactome)
		MSTRG.3708	4.23835	Positive	-	-	-
		MSTRG.4121	2.85047	Positive	-	-	-
		MSTRG.4156	2.61927	Positive	-	-	-
		MSTRG.4472	3.38029	Positive	E3 ubiquitin-protein ligase makorin-1	Protein Modification Process (GO:0036211), Macromolecule Modification (GO:0043412), Cellular Response to Organic Substance (GO:0071310)	Immune System (Reactome)
		MSTRG.4722	4.20179	Positive	-	Regulation of Dna-Templated Transcription (GO:0006355), Dna-Templated Transcription (GO:0006351)	-
		MSTRG.5579	5.64311	Positive	-	Phosphorylation (GO:0016310)	-
		MSTRG.5593	8.86798	Positive	-	-	-
		NIPAL2	3.71794	Positive	Ribonuclease H protein	-	Transport of small molecules (Reactome)
		NR4A3	-2.30055	Negative	-	Regulation of Dna-Templated Transcription (GO:0006355), Dna-Templated Transcription (GO:0006351)	Gene expression (Transcription) (Reactome)
		PRR15	4.31301	Positive	ATPase family AAA domain containing 4	-	-
		SCIN	6.34722	Positive	-	Organelle Organization (GO:0006996), Cellular Component Assembly (GO:0022607), Protein-Containing Complex Organization (GO:0043933)	Immune System (Reactome);Programmed Cell Death (Reactome)
		SERPINB2	4.0135	Positive	-	Proteolysis (GO:0006508), Regulation of Protein Metabolic Process (GO:0051246)	Immune System (Reactome)
		TRAM1	2.34557	Positive	Ribonuclease H protein	-	Metabolism of RNA (Reactome)
		TXNDC5	3.14799	Positive	-	-	Immune System (Reactome),Vesicle-mediated transport (Reactome)
		VILL	3.54633	Positive	-	Organelle Organization (GO:0006996), Cellular Component Assembly (GO:0022607), Protein-Containing Complex Organization (GO:0043933)	-
TCONS_00117013	4.93688	ABRA	-2.18202	Negative	-	Regulation of Dna-Templated Transcription (GO:0006355), Dna-Templated Transcription (GO:0006351)	-
		AGR2	5.61313	Positive	-	Cellular Response to Organic Substance (GO:0071310)	-
		ASNS	2.35275	Positive	-	Organonitrogen Compound Biosynthetic Process (GO:1901566), Cellular Nitrogen Compound Biosynthetic Process (GO:0044271)	Metabolism (Reactome);Metabolism (KEGG)
		C9ORF152	5.6759	Positive	-	Phosphorylation (GO:0016310)	Metabolism of RNA (Reactome)
		CMTM7	2.85044	Positive	-	-	-
		DAP	2.02195	Positive	death-associated protein	Macromolecule Biosynthetic Process (GO:0009059), Nucleobase-Containing Compound Biosynthetic Process (GO:0034654), Cellular Nitrogen Compound Biosynthetic Process (GO:0044271), Heterocycle Biosynthetic Process (GO:0018130), Organic Cyclic Compound Biosynthetic Process (GO:1901362), Nucleic Acid Metabolic Process (GO:0090304), Aromatic Compound Biosynthetic Process (GO:0019438)	Disease (Reactome);Metabolism of RNA (Reactome)
		DSP	4.47926	Positive	-	Organelle Organization (GO:0006996)	Signal Transduction (Reactome);Immune System (Reactome);Developmental Biology (Reactome);Programmed Cell Death (Reactome)
		GALNT12	2.14052	Positive	-	Macromolecule Biosynthetic Process (GO:0009059), Protein Modification Process (GO:0036211), Organonitrogen Compound Biosynthetic Process (GO:1901566), Macromolecule Modification (GO:0043412)	Metabolism of proteins (Reactome);Metabolism (KEGG)
		GMDS	2.72917	Positive	-	-	Metabolism of proteins (Reactome)
		LOC112531814	4.02638	Positive	-	Proteolysis (GO:0006508)	Immune System (Reactome)
		MSTRG.3708	4.23835	Positive	-	-	-
		MSTRG.4121	2.85047	Positive	-	-	-
		MSTRG.4156	2.61927	Positive	-	-	-
		MSTRG.4472	3.38029	Positive	E3 ubiquitin-protein ligase makorin-1	Protein Modification Process (GO:0036211), Macromolecule Modification (GO:0043412), Cellular Response to Organic Substance (GO:0071310)	Immune System (Reactome)
		MSTRG.4722	4.20179	Positive	-	Regulation of Dna-Templated Transcription (GO:0006355), Dna-Templated Transcription (GO:0006351)	-
		MSTRG.5579	5.64311	Positive	-	Phosphorylation (GO:0016310)	-
		NIPAL2	3.71794	Positive	Ribonuclease H protein	-	Transport of small molecules (Reactome)
		NR4A3	-2.30055	Negative	-	Regulation of Dna-Templated Transcription (GO:0006355), Dna-Templated Transcription (GO:0006351)	Gene expression (Transcription) (Reactome)
		PRR15	4.31301	Positive	ATPase family AAA domain containing 4	-	-
		SCIN	6.34722	Positive	-	Organelle Organization (GO:0006996), Cellular Component Assembly (GO:0022607), Protein-Containing Complex Organization (GO:0043933)	Immune System (Reactome);Programmed Cell Death (Reactome)
		SERPINB2	4.0135	Positive	-	Proteolysis (GO:0006508), Regulation of Protein Metabolic Process (GO:0051246)	Immune System (Reactome)
		TRAM1	2.34557	Positive	Ribonuclease H protein	-	Metabolism of RNA (Reactome)
		TXNDC5	3.14799	Positive	-	-	Immune System (Reactome),Vesicle-mediated transport (Reactome)
		VILL	3.54633	Positive	-	Organelle Organization (GO:0006996), Cellular Component Assembly (GO:0022607), Protein-Containing Complex Organization (GO:0043933)	-
TCONS_00119485	5.5404	ABRA	-2.18202	Negative	-	Regulation of Dna-Templated Transcription (GO:0006355), Dna-Templated Transcription (GO:0006351)	-
		AGR2	5.61313	Positive	-	Cellular Response to Organic Substance (GO:0071310)	-
		ASNS	2.35275	Positive	-	Organonitrogen Compound Biosynthetic Process (GO:1901566), Cellular Nitrogen Compound Biosynthetic Process (GO:0044271)	Metabolism (Reactome);Metabolism (KEGG)
		C9ORF152	5.6759	Positive	-	Phosphorylation (GO:0016310)	Metabolism of RNA (Reactome)
		CMTM7	2.85044	Positive	-	-	-
		DAP	2.02195	Positive	death-associated protein	Macromolecule Biosynthetic Process (GO:0009059), Nucleobase-Containing Compound Biosynthetic Process (GO:0034654), Cellular Nitrogen Compound Biosynthetic Process (GO:0044271), Heterocycle Biosynthetic Process (GO:0018130), Organic Cyclic Compound Biosynthetic Process (GO:1901362), Nucleic Acid Metabolic Process (GO:0090304), Aromatic Compound Biosynthetic Process (GO:0019438)	Disease (Reactome);Metabolism of RNA (Reactome)
		DSP	4.47926	Positive	-	Organelle Organization (GO:0006996)	Signal Transduction (Reactome);Immune System (Reactome);Developmental Biology (Reactome);Programmed Cell Death (Reactome)
		GALNT12	2.14052	Positive	-	Macromolecule Biosynthetic Process (GO:0009059), Protein Modification Process (GO:0036211), Organonitrogen Compound Biosynthetic Process (GO:1901566), Macromolecule Modification (GO:0043412)	Metabolism of proteins (Reactome);Metabolism (KEGG)
		GMDS	2.72917	Positive	-	-	Metabolism of proteins (Reactome)
		LOC112531814	4.02638	Positive	-	Proteolysis (GO:0006508)	Immune System (Reactome)
		MSTRG.3708	4.23835	Positive	-	-	-
		MSTRG.4121	2.85047	Positive	-	-	-
		MSTRG.4156	2.61927	Positive	-	-	-
		MSTRG.4472	3.38029	Positive	E3 ubiquitin-protein ligase makorin-1	Protein Modification Process (GO:0036211), Macromolecule Modification (GO:0043412), Cellular Response to Organic Substance (GO:0071310)	Immune System (Reactome)
		MSTRG.4722	4.20179	Positive	-	Regulation of Dna-Templated Transcription (GO:0006355), Dna-Templated Transcription (GO:0006351)	-
		MSTRG.5579	5.64311	Positive	-	Phosphorylation (GO:0016310)	-
		NIPAL2	3.71794	Positive	Ribonuclease H protein	-	Transport of small molecules (Reactome)
		NR4A3	-2.30055	Negative	-	Regulation of Dna-Templated Transcription (GO:0006355), Dna-Templated Transcription (GO:0006351)	Gene expression (Transcription) (Reactome)
		PRR15	4.31301	Positive	ATPase family AAA domain containing 4	-	-
		SCIN	6.34722	Positive	-	Organelle Organization (GO:0006996), Cellular Component Assembly (GO:0022607), Protein-Containing Complex Organization (GO:0043933)	Immune System (Reactome);Programmed Cell Death (Reactome)
		SERPINB2	4.0135	Positive	-	Proteolysis (GO:0006508), Regulation of Protein Metabolic Process (GO:0051246)	Immune System (Reactome)
		TRAM1	2.34557	Positive	Ribonuclease H protein	-	Metabolism of RNA (Reactome)
		TXNDC5	3.14799	Positive	-	-	Immune System (Reactome),Vesicle-mediated transport (Reactome)
		VILL	3.54633	Positive	-	Organelle Organization (GO:0006996), Cellular Component Assembly (GO:0022607), Protein-Containing Complex Organization (GO:0043933)	-
TCONS_00121555	5.82838	ABRA	-2.18202	Negative	-	Regulation of Dna-Templated Transcription (GO:0006355), Dna-Templated Transcription (GO:0006351)	-
		AGR2	5.61313	Positive	-	Cellular Response to Organic Substance (GO:0071310)	-
		ASNS	2.35275	Positive	-	Organonitrogen Compound Biosynthetic Process (GO:1901566), Cellular Nitrogen Compound Biosynthetic Process (GO:0044271)	Metabolism (Reactome);Metabolism (KEGG)
		C9ORF152	5.6759	Positive	-	Phosphorylation (GO:0016310)	Metabolism of RNA (Reactome)
		CMTM7	2.85044	Positive	-	-	-
		DAP	2.02195	Positive	death-associated protein	Macromolecule Biosynthetic Process (GO:0009059), Nucleobase-Containing Compound Biosynthetic Process (GO:0034654), Cellular Nitrogen Compound Biosynthetic Process (GO:0044271), Heterocycle Biosynthetic Process (GO:0018130), Organic Cyclic Compound Biosynthetic Process (GO:1901362), Nucleic Acid Metabolic Process (GO:0090304), Aromatic Compound Biosynthetic Process (GO:0019438)	Disease (Reactome);Metabolism of RNA (Reactome)
		DSP	4.47926	Positive	-	Organelle Organization (GO:0006996)	Signal Transduction (Reactome);Immune System (Reactome);Developmental Biology (Reactome);Programmed Cell Death (Reactome)
		FZD6	2.37873	Positive	Belongs to the G-protein coupled receptor Fz Smo family	Regulation of Dna-Templated Transcription (GO:0006355), Dna-Templated Transcription (GO:0006351)	Signal Transduction (Reactome);Hemostasis (Reactome);Cellular Processes (KEGG);Organismal Systems (KEGG);Environmental Information Processing (KEGG);Human Diseases (KEGG)
		GALNT12	2.14052	Positive	-	Macromolecule Biosynthetic Process (GO:0009059), Protein Modification Process (GO:0036211), Organonitrogen Compound Biosynthetic Process (GO:1901566), Macromolecule Modification (GO:0043412)	Metabolism of proteins (Reactome);Metabolism (KEGG)
		GMDS	2.72917	Positive	-	-	Metabolism of proteins (Reactome)
		LOC112531814	4.02638	Positive	-	Proteolysis (GO:0006508)	Immune System (Reactome)
		MSTRG.3708	4.23835	Positive	-	-	-
		MSTRG.4121	2.85047	Positive	-	-	-
		MSTRG.4156	2.61927	Positive	-	-	-
		MSTRG.4472	3.38029	Positive	E3 ubiquitin-protein ligase makorin-1	Protein Modification Process (GO:0036211), Macromolecule Modification (GO:0043412), Cellular Response to Organic Substance (GO:0071310)	Immune System (Reactome)
		MSTRG.4722	4.20179	Positive	-	Regulation of Dna-Templated Transcription (GO:0006355), Dna-Templated Transcription (GO:0006351)	-
		MSTRG.5579	5.64311	Positive	-	Phosphorylation (GO:0016310)	-
		MSTRG.5593	8.86798	Positive	-	-	-
		NIPAL2	3.71794	Positive	Ribonuclease H protein	-	Transport of small molecules (Reactome)
		NR4A3	-2.30055	Negative	-	Regulation of Dna-Templated Transcription (GO:0006355), Dna-Templated Transcription (GO:0006351)	Gene expression (Transcription) (Reactome)
		PRR15	4.31301	Positive	ATPase family AAA domain containing 4	-	-
		SCIN	6.34722	Positive	-	Organelle Organization (GO:0006996), Cellular Component Assembly (GO:0022607), Protein-Containing Complex Organization (GO:0043933)	Immune System (Reactome);Programmed Cell Death (Reactome)
		SERPINB2	4.0135	Positive	-	Proteolysis (GO:0006508), Regulation of Protein Metabolic Process (GO:0051246)	Immune System (Reactome)
		TRAM1	2.34557	Positive	Ribonuclease H protein	-	Metabolism of RNA (Reactome)
		TXNDC5	3.14799	Positive	-	-	Immune System (Reactome),Vesicle-mediated transport (Reactome)
		VILL	3.54633	Positive	-	Organelle Organization (GO:0006996), Cellular Component Assembly (GO:0022607), Protein-Containing Complex Organization (GO:0043933)	-
TCONS_00123007	-4.34397	ABRA	-2.18202	Positive	-	Regulation of Dna-Templated Transcription (GO:0006355), Dna-Templated Transcription (GO:0006351)	-
		FZD6	2.37873	Negative	Belongs to the G-protein coupled receptor Fz Smo family	Regulation of Dna-Templated Transcription (GO:0006355), Dna-Templated Transcription (GO:0006351)	Signal Transduction (Reactome);Hemostasis (Reactome);Cellular Processes (KEGG);Organismal Systems (KEGG);Environmental Information Processing (KEGG);Human Diseases (KEGG)
		MAF1	-3.53111	Positive	-	-	Signal Transduction (Reactome)
		MSTRG.3751	-3.47019	Positive	-	Organelle Organization (GO:0006996), Organic Substance Transport (GO:0071702)	-
		MSTRG.5593	8.86798	Negative	-	-	-
TCONS_00124734	-5.25703	ABRA	-2.18202	Positive	-	Regulation of Dna-Templated Transcription (GO:0006355), Dna-Templated Transcription (GO:0006351)	-
		FZD6	2.37873	Negative	Belongs to the G-protein coupled receptor Fz Smo family	Regulation of Dna-Templated Transcription (GO:0006355), Dna-Templated Transcription (GO:0006351)	Signal Transduction (Reactome);Hemostasis (Reactome);Cellular Processes (KEGG);Organismal Systems (KEGG);Environmental Information Processing (KEGG);Human Diseases (KEGG)
		MSTRG.5593	8.86798	Negative	-	-	-
TCONS_00124844	2.31064	FABP4	3.18083	Positive	-	Regulation of Response to Stimulus (GO:0048583), Response to External Stimulus (GO:0009605), Response to Stress (GO:0006950)	Metabolism (Reactome)
		FZD6	2.37873	Positive	Belongs to the G-protein coupled receptor Fz Smo family	Regulation of Dna-Templated Transcription (GO:0006355), Dna-Templated Transcription (GO:0006351)	Signal Transduction (Reactome);Hemostasis (Reactome);Cellular Processes (KEGG);Organismal Systems (KEGG);Environmental Information Processing (KEGG);Human Diseases (KEGG)
		MSTRG.5572	3.80236	Positive	-	-	-
TCONS_00125364	-2.60996	ABRA	-2.18202	Positive	-	Regulation of Dna-Templated Transcription (GO:0006355), Dna-Templated Transcription (GO:0006351)	-
		CMTM7	2.85044	Negative	-	-	-
		DAP	2.02195	Negative	death-associated protein	Macromolecule Biosynthetic Process (GO:0009059), Nucleobase-Containing Compound Biosynthetic Process (GO:0034654), Cellular Nitrogen Compound Biosynthetic Process (GO:0044271), Heterocycle Biosynthetic Process (GO:0018130), Organic Cyclic Compound Biosynthetic Process (GO:1901362), Nucleic Acid Metabolic Process (GO:0090304), Aromatic Compound Biosynthetic Process (GO:0019438)	Disease (Reactome);Metabolism of RNA (Reactome)
		FZD6	2.37873	Negative	Belongs to the G-protein coupled receptor Fz Smo family	Regulation of Dna-Templated Transcription (GO:0006355), Dna-Templated Transcription (GO:0006351)	Signal Transduction (Reactome);Hemostasis (Reactome);Cellular Processes (KEGG);Organismal Systems (KEGG);Environmental Information Processing (KEGG);Human Diseases (KEGG)
		GMDS	2.72917	Negative	-	-	Metabolism of proteins (Reactome)
		MAF1	-3.53111	Positive	-	-	Signal Transduction (Reactome)
		MSTRG.3751	-3.47019	Positive	-	Organelle Organization (GO:0006996), Organic Substance Transport (GO:0071702)	-
		MSTRG.4472	3.38029	Negative	E3 ubiquitin-protein ligase makorin-1	Protein Modification Process (GO:0036211), Macromolecule Modification (GO:0043412), Cellular Response to Organic Substance (GO:0071310)	Immune System (Reactome)
		MSTRG.5593	8.86798	Negative	-	-	-
		NIPAL2	3.71794	Negative	Ribonuclease H protein	-	Transport of small molecules (Reactome)
		NR4A3	-2.30055	Positive	-	Regulation of Dna-Templated Transcription (GO:0006355), Dna-Templated Transcription (GO:0006351)	Gene expression (Transcription) (Reactome)
		SCIN	6.34722	Negative	-	Organelle Organization (GO:0006996), Cellular Component Assembly (GO:0022607), Protein-Containing Complex Organization (GO:0043933)	Immune System (Reactome);Programmed Cell Death (Reactome)
		TRAM1	2.34557	Negative	Ribonuclease H protein	-	Metabolism of RNA (Reactome)
TCONS_00126074	3.69696	ABRA	-2.18202	Negative	-	Regulation of Dna-Templated Transcription (GO:0006355), Dna-Templated Transcription (GO:0006351)	-
		AGR2	5.61313	Positive	-	Cellular Response to Organic Substance (GO:0071310)	-
		ASNS	2.35275	Positive	-	Organonitrogen Compound Biosynthetic Process (GO:1901566), Cellular Nitrogen Compound Biosynthetic Process (GO:0044271)	Metabolism (Reactome);Metabolism (KEGG)
		C9ORF152	5.6759	Positive	-	Phosphorylation (GO:0016310)	Metabolism of RNA (Reactome)
		CMTM7	2.85044	Positive	-	-	-
		DAP	2.02195	Positive	death-associated protein	Macromolecule Biosynthetic Process (GO:0009059), Nucleobase-Containing Compound Biosynthetic Process (GO:0034654), Cellular Nitrogen Compound Biosynthetic Process (GO:0044271), Heterocycle Biosynthetic Process (GO:0018130), Organic Cyclic Compound Biosynthetic Process (GO:1901362), Nucleic Acid Metabolic Process (GO:0090304), Aromatic Compound Biosynthetic Process (GO:0019438)	Disease (Reactome);Metabolism of RNA (Reactome)
		DSP	4.47926	Positive	-	Organelle Organization (GO:0006996)	Signal Transduction (Reactome);Immune System (Reactome);Developmental Biology (Reactome);Programmed Cell Death (Reactome)
		GALNT12	2.14052	Positive	-	Macromolecule Biosynthetic Process (GO:0009059), Protein Modification Process (GO:0036211), Organonitrogen Compound Biosynthetic Process (GO:1901566), Macromolecule Modification (GO:0043412)	Metabolism of proteins (Reactome);Metabolism (KEGG)
		GMDS	2.72917	Positive	-	-	Metabolism of proteins (Reactome)
		LOC112531814	4.02638	Positive	-	Proteolysis (GO:0006508)	Immune System (Reactome)
		MSTRG.3708	4.23835	Positive	-	-	-
		MSTRG.4121	2.85047	Positive	-	-	-
		MSTRG.4156	2.61927	Positive	-	-	-
		MSTRG.4472	3.38029	Positive	E3 ubiquitin-protein ligase makorin-1	Protein Modification Process (GO:0036211), Macromolecule Modification (GO:0043412), Cellular Response to Organic Substance (GO:0071310)	Immune System (Reactome)
		MSTRG.4722	4.20179	Positive	-	Regulation of Dna-Templated Transcription (GO:0006355), Dna-Templated Transcription (GO:0006351)	-
		MSTRG.5579	5.64311	Positive	-	Phosphorylation (GO:0016310)	-
		NIPAL2	3.71794	Positive	Ribonuclease H protein	-	Transport of small molecules (Reactome)
		PRR15	4.31301	Positive	ATPase family AAA domain containing 4	-	-
		SCIN	6.34722	Positive	-	Organelle Organization (GO:0006996), Cellular Component Assembly (GO:0022607), Protein-Containing Complex Organization (GO:0043933)	Immune System (Reactome);Programmed Cell Death (Reactome)
		SERPINB2	4.0135	Positive	-	Proteolysis (GO:0006508), Regulation of Protein Metabolic Process (GO:0051246)	Immune System (Reactome)
		TRAM1	2.34557	Positive	Ribonuclease H protein	-	Metabolism of RNA (Reactome)
		TXNDC5	3.14799	Positive	-	-	Immune System (Reactome),Vesicle-mediated transport (Reactome)
		VILL	3.54633	Positive	-	Organelle Organization (GO:0006996), Cellular Component Assembly (GO:0022607), Protein-Containing Complex Organization (GO:0043933)	-
TCONS_00127291	5.49937	ABRA	-2.18202	Negative	-	Regulation of Dna-Templated Transcription (GO:0006355), Dna-Templated Transcription (GO:0006351)	-
		AGR2	5.61313	Positive	-	Cellular Response to Organic Substance (GO:0071310)	-
		ASNS	2.35275	Positive	-	Organonitrogen Compound Biosynthetic Process (GO:1901566), Cellular Nitrogen Compound Biosynthetic Process (GO:0044271)	Metabolism (Reactome);Metabolism (KEGG)
		C9ORF152	5.6759	Positive	-	Phosphorylation (GO:0016310)	Metabolism of RNA (Reactome)
		CMTM7	2.85044	Positive	-	-	-
		DAP	2.02195	Positive	death-associated protein	Macromolecule Biosynthetic Process (GO:0009059), Nucleobase-Containing Compound Biosynthetic Process (GO:0034654), Cellular Nitrogen Compound Biosynthetic Process (GO:0044271), Heterocycle Biosynthetic Process (GO:0018130), Organic Cyclic Compound Biosynthetic Process (GO:1901362), Nucleic Acid Metabolic Process (GO:0090304), Aromatic Compound Biosynthetic Process (GO:0019438)	Disease (Reactome);Metabolism of RNA (Reactome)
		DSP	4.47926	Positive	-	Organelle Organization (GO:0006996)	Signal Transduction (Reactome);Immune System (Reactome);Developmental Biology (Reactome);Programmed Cell Death (Reactome)
		FZD6	2.37873	Positive	Belongs to the G-protein coupled receptor Fz Smo family	Regulation of Dna-Templated Transcription (GO:0006355), Dna-Templated Transcription (GO:0006351)	Signal Transduction (Reactome);Hemostasis (Reactome);Cellular Processes (KEGG);Organismal Systems (KEGG);Environmental Information Processing (KEGG);Human Diseases (KEGG)
		GALNT12	2.14052	Positive	-	Macromolecule Biosynthetic Process (GO:0009059), Protein Modification Process (GO:0036211), Organonitrogen Compound Biosynthetic Process (GO:1901566), Macromolecule Modification (GO:0043412)	Metabolism of proteins (Reactome);Metabolism (KEGG)
		GMDS	2.72917	Positive	-	-	Metabolism of proteins (Reactome)
		LOC112531814	4.02638	Positive	-	Proteolysis (GO:0006508)	Immune System (Reactome)
		MSTRG.3708	4.23835	Positive	-	-	-
		MSTRG.4121	2.85047	Positive	-	-	-
		MSTRG.4156	2.61927	Positive	-	-	-
		MSTRG.4472	3.38029	Positive	E3 ubiquitin-protein ligase makorin-1	Protein Modification Process (GO:0036211), Macromolecule Modification (GO:0043412), Cellular Response to Organic Substance (GO:0071310)	Immune System (Reactome)
		MSTRG.4722	4.20179	Positive	-	Regulation of Dna-Templated Transcription (GO:0006355), Dna-Templated Transcription (GO:0006351)	-
		MSTRG.5579	5.64311	Positive	-	Phosphorylation (GO:0016310)	-
		MSTRG.5593	8.86798	Positive	-	-	-
		NIPAL2	3.71794	Positive	Ribonuclease H protein	-	Transport of small molecules (Reactome)
		NR4A3	-2.30055	Negative	-	Regulation of Dna-Templated Transcription (GO:0006355), Dna-Templated Transcription (GO:0006351)	Gene expression (Transcription) (Reactome)
		PRR15	4.31301	Positive	ATPase family AAA domain containing 4	-	-
		SCIN	6.34722	Positive	-	Organelle Organization (GO:0006996), Cellular Component Assembly (GO:0022607), Protein-Containing Complex Organization (GO:0043933)	Immune System (Reactome);Programmed Cell Death (Reactome)
		SERPINB2	4.0135	Positive	-	Proteolysis (GO:0006508), Regulation of Protein Metabolic Process (GO:0051246)	Immune System (Reactome)
		TRAM1	2.34557	Positive	Ribonuclease H protein	-	Metabolism of RNA (Reactome)
		TXNDC5	3.14799	Positive	-	-	Immune System (Reactome),Vesicle-mediated transport (Reactome)
		VILL	3.54633	Positive	-	Organelle Organization (GO:0006996), Cellular Component Assembly (GO:0022607), Protein-Containing Complex Organization (GO:0043933)	-
TCONS_00127345	3.01293	ABRA	-2.18202	Negative	-	Regulation of Dna-Templated Transcription (GO:0006355), Dna-Templated Transcription (GO:0006351)	-
		AGR2	5.61313	Positive	-	Cellular Response to Organic Substance (GO:0071310)	-
		ASNS	2.35275	Positive	-	Organonitrogen Compound Biosynthetic Process (GO:1901566), Cellular Nitrogen Compound Biosynthetic Process (GO:0044271)	Metabolism (Reactome);Metabolism (KEGG)
		C9ORF152	5.6759	Positive	-	Phosphorylation (GO:0016310)	Metabolism of RNA (Reactome)
		CMTM7	2.85044	Positive	-	-	-
		DAP	2.02195	Positive	death-associated protein	Macromolecule Biosynthetic Process (GO:0009059), Nucleobase-Containing Compound Biosynthetic Process (GO:0034654), Cellular Nitrogen Compound Biosynthetic Process (GO:0044271), Heterocycle Biosynthetic Process (GO:0018130), Organic Cyclic Compound Biosynthetic Process (GO:1901362), Nucleic Acid Metabolic Process (GO:0090304), Aromatic Compound Biosynthetic Process (GO:0019438)	Disease (Reactome);Metabolism of RNA (Reactome)
		DSP	4.47926	Positive	-	Organelle Organization (GO:0006996)	Signal Transduction (Reactome);Immune System (Reactome);Developmental Biology (Reactome);Programmed Cell Death (Reactome)
		FZD6	2.37873	Positive	Belongs to the G-protein coupled receptor Fz Smo family	Regulation of Dna-Templated Transcription (GO:0006355), Dna-Templated Transcription (GO:0006351)	Signal Transduction (Reactome);Hemostasis (Reactome);Cellular Processes (KEGG);Organismal Systems (KEGG);Environmental Information Processing (KEGG);Human Diseases (KEGG)
		GALNT12	2.14052	Positive	-	Macromolecule Biosynthetic Process (GO:0009059), Protein Modification Process (GO:0036211), Organonitrogen Compound Biosynthetic Process (GO:1901566), Macromolecule Modification (GO:0043412)	Metabolism of proteins (Reactome);Metabolism (KEGG)
		GMDS	2.72917	Positive	-	-	Metabolism of proteins (Reactome)
		LOC112531814	4.02638	Positive	-	Proteolysis (GO:0006508)	Immune System (Reactome)
		MSTRG.3708	4.23835	Positive	-	-	-
		MSTRG.4121	2.85047	Positive	-	-	-
		MSTRG.4156	2.61927	Positive	-	-	-
		MSTRG.4472	3.38029	Positive	E3 ubiquitin-protein ligase makorin-1	Protein Modification Process (GO:0036211), Macromolecule Modification (GO:0043412), Cellular Response to Organic Substance (GO:0071310)	Immune System (Reactome)
		MSTRG.4722	4.20179	Positive	-	Regulation of Dna-Templated Transcription (GO:0006355), Dna-Templated Transcription (GO:0006351)	-
		MSTRG.5579	5.64311	Positive	-	Phosphorylation (GO:0016310)	-
		MSTRG.5593	8.86798	Positive	-	-	-
		NIPAL2	3.71794	Positive	Ribonuclease H protein	-	Transport of small molecules (Reactome)
		NR4A3	-2.30055	Negative	-	Regulation of Dna-Templated Transcription (GO:0006355), Dna-Templated Transcription (GO:0006351)	Gene expression (Transcription) (Reactome)
		PRR15	4.31301	Positive	ATPase family AAA domain containing 4	-	-
		SCIN	6.34722	Positive	-	Organelle Organization (GO:0006996), Cellular Component Assembly (GO:0022607), Protein-Containing Complex Organization (GO:0043933)	Immune System (Reactome);Programmed Cell Death (Reactome)
		SERPINB2	4.0135	Positive	-	Proteolysis (GO:0006508), Regulation of Protein Metabolic Process (GO:0051246)	Immune System (Reactome)
		TRAM1	2.34557	Positive	Ribonuclease H protein	-	Metabolism of RNA (Reactome)
		TXNDC5	3.14799	Positive	-	-	Immune System (Reactome),Vesicle-mediated transport (Reactome)
		VILL	3.54633	Positive	-	Organelle Organization (GO:0006996), Cellular Component Assembly (GO:0022607), Protein-Containing Complex Organization (GO:0043933)	-
TCONS_00131753	7.38604	ABRA	-2.18202	Negative	-	Regulation of Dna-Templated Transcription (GO:0006355), Dna-Templated Transcription (GO:0006351)	-
		AGR2	5.61313	Positive	-	Cellular Response to Organic Substance (GO:0071310)	-
		ASNS	2.35275	Positive	-	Organonitrogen Compound Biosynthetic Process (GO:1901566), Cellular Nitrogen Compound Biosynthetic Process (GO:0044271)	Metabolism (Reactome);Metabolism (KEGG)
		C9ORF152	5.6759	Positive	-	Phosphorylation (GO:0016310)	Metabolism of RNA (Reactome)
		CMTM7	2.85044	Positive	-	-	-
		DAP	2.02195	Positive	death-associated protein	Macromolecule Biosynthetic Process (GO:0009059), Nucleobase-Containing Compound Biosynthetic Process (GO:0034654), Cellular Nitrogen Compound Biosynthetic Process (GO:0044271), Heterocycle Biosynthetic Process (GO:0018130), Organic Cyclic Compound Biosynthetic Process (GO:1901362), Nucleic Acid Metabolic Process (GO:0090304), Aromatic Compound Biosynthetic Process (GO:0019438)	Disease (Reactome);Metabolism of RNA (Reactome)
		DSP	4.47926	Positive	-	Organelle Organization (GO:0006996)	Signal Transduction (Reactome);Immune System (Reactome);Developmental Biology (Reactome);Programmed Cell Death (Reactome)
		FZD6	2.37873	Positive	Belongs to the G-protein coupled receptor Fz Smo family	Regulation of Dna-Templated Transcription (GO:0006355), Dna-Templated Transcription (GO:0006351)	Signal Transduction (Reactome);Hemostasis (Reactome);Cellular Processes (KEGG);Organismal Systems (KEGG);Environmental Information Processing (KEGG);Human Diseases (KEGG)
		GALNT12	2.14052	Positive	-	Macromolecule Biosynthetic Process (GO:0009059), Protein Modification Process (GO:0036211), Organonitrogen Compound Biosynthetic Process (GO:1901566), Macromolecule Modification (GO:0043412)	Metabolism of proteins (Reactome);Metabolism (KEGG)
		GMDS	2.72917	Positive	-	-	Metabolism of proteins (Reactome)
		LOC112531814	4.02638	Positive	-	Proteolysis (GO:0006508)	Immune System (Reactome)
		MSTRG.3708	4.23835	Positive	-	-	-
		MSTRG.4121	2.85047	Positive	-	-	-
		MSTRG.4156	2.61927	Positive	-	-	-
		MSTRG.4472	3.38029	Positive	E3 ubiquitin-protein ligase makorin-1	Protein Modification Process (GO:0036211), Macromolecule Modification (GO:0043412), Cellular Response to Organic Substance (GO:0071310)	Immune System (Reactome)
		MSTRG.4722	4.20179	Positive	-	Regulation of Dna-Templated Transcription (GO:0006355), Dna-Templated Transcription (GO:0006351)	-
		MSTRG.5579	5.64311	Positive	-	Phosphorylation (GO:0016310)	-
		MSTRG.5593	8.86798	Positive	-	-	-
		NIPAL2	3.71794	Positive	Ribonuclease H protein	-	Transport of small molecules (Reactome)
		NR4A3	-2.30055	Negative	-	Regulation of Dna-Templated Transcription (GO:0006355), Dna-Templated Transcription (GO:0006351)	Gene expression (Transcription) (Reactome)
		PRR15	4.31301	Positive	ATPase family AAA domain containing 4	-	-
		SCIN	6.34722	Positive	-	Organelle Organization (GO:0006996), Cellular Component Assembly (GO:0022607), Protein-Containing Complex Organization (GO:0043933)	Immune System (Reactome);Programmed Cell Death (Reactome)
		SERPINB2	4.0135	Positive	-	Proteolysis (GO:0006508), Regulation of Protein Metabolic Process (GO:0051246)	Immune System (Reactome)
		TRAM1	2.34557	Positive	Ribonuclease H protein	-	Metabolism of RNA (Reactome)
		TXNDC5	3.14799	Positive	-	-	Immune System (Reactome),Vesicle-mediated transport (Reactome)
		VILL	3.54633	Positive	-	Organelle Organization (GO:0006996), Cellular Component Assembly (GO:0022607), Protein-Containing Complex Organization (GO:0043933)	-
TCONS_00131825	4.06819	FZD6	2.37873	Positive	Belongs to the G-protein coupled receptor Fz Smo family	Regulation of Dna-Templated Transcription (GO:0006355), Dna-Templated Transcription (GO:0006351)	Signal Transduction (Reactome);Hemostasis (Reactome);Cellular Processes (KEGG);Organismal Systems (KEGG);Environmental Information Processing (KEGG);Human Diseases (KEGG)
TCONS_00131888	8.73741	ABRA	-2.18202	Negative	-	Regulation of Dna-Templated Transcription (GO:0006355), Dna-Templated Transcription (GO:0006351)	-
		AGR2	5.61313	Positive	-	Cellular Response to Organic Substance (GO:0071310)	-
		ASNS	2.35275	Positive	-	Organonitrogen Compound Biosynthetic Process (GO:1901566), Cellular Nitrogen Compound Biosynthetic Process (GO:0044271)	Metabolism (Reactome);Metabolism (KEGG)
		C9ORF152	5.6759	Positive	-	Phosphorylation (GO:0016310)	Metabolism of RNA (Reactome)
		CMTM7	2.85044	Positive	-	-	-
		DAP	2.02195	Positive	death-associated protein	Macromolecule Biosynthetic Process (GO:0009059), Nucleobase-Containing Compound Biosynthetic Process (GO:0034654), Cellular Nitrogen Compound Biosynthetic Process (GO:0044271), Heterocycle Biosynthetic Process (GO:0018130), Organic Cyclic Compound Biosynthetic Process (GO:1901362), Nucleic Acid Metabolic Process (GO:0090304), Aromatic Compound Biosynthetic Process (GO:0019438)	Disease (Reactome);Metabolism of RNA (Reactome)
		DSP	4.47926	Positive	-	Organelle Organization (GO:0006996)	Signal Transduction (Reactome);Immune System (Reactome);Developmental Biology (Reactome);Programmed Cell Death (Reactome)
		GALNT12	2.14052	Positive	-	Macromolecule Biosynthetic Process (GO:0009059), Protein Modification Process (GO:0036211), Organonitrogen Compound Biosynthetic Process (GO:1901566), Macromolecule Modification (GO:0043412)	Metabolism of proteins (Reactome);Metabolism (KEGG)
		GMDS	2.72917	Positive	-	-	Metabolism of proteins (Reactome)
		LOC112531814	4.02638	Positive	-	Proteolysis (GO:0006508)	Immune System (Reactome)
		MSTRG.3708	4.23835	Positive	-	-	-
		MSTRG.4121	2.85047	Positive	-	-	-
		MSTRG.4156	2.61927	Positive	-	-	-
		MSTRG.4472	3.38029	Positive	E3 ubiquitin-protein ligase makorin-1	Protein Modification Process (GO:0036211), Macromolecule Modification (GO:0043412), Cellular Response to Organic Substance (GO:0071310)	Immune System (Reactome)
		MSTRG.4722	4.20179	Positive	-	Regulation of Dna-Templated Transcription (GO:0006355), Dna-Templated Transcription (GO:0006351)	-
		MSTRG.5579	5.64311	Positive	-	Phosphorylation (GO:0016310)	-
		MSTRG.5593	8.86798	Positive	-	-	-
		NIPAL2	3.71794	Positive	Ribonuclease H protein	-	Transport of small molecules (Reactome)
		NR4A3	-2.30055	Negative	-	Regulation of Dna-Templated Transcription (GO:0006355), Dna-Templated Transcription (GO:0006351)	Gene expression (Transcription) (Reactome)
		PRR15	4.31301	Positive	ATPase family AAA domain containing 4	-	-
		SCIN	6.34722	Positive	-	Organelle Organization (GO:0006996), Cellular Component Assembly (GO:0022607), Protein-Containing Complex Organization (GO:0043933)	Immune System (Reactome);Programmed Cell Death (Reactome)
		SERPINB2	4.0135	Positive	-	Proteolysis (GO:0006508), Regulation of Protein Metabolic Process (GO:0051246)	Immune System (Reactome)
		TRAM1	2.34557	Positive	Ribonuclease H protein	-	Metabolism of RNA (Reactome)
		TXNDC5	3.14799	Positive	-	-	Immune System (Reactome),Vesicle-mediated transport (Reactome)
		VILL	3.54633	Positive	-	Organelle Organization (GO:0006996), Cellular Component Assembly (GO:0022607), Protein-Containing Complex Organization (GO:0043933)	-
TCONS_00133418	5.80095	ABRA	-2.18202	Negative	-	Regulation of Dna-Templated Transcription (GO:0006355), Dna-Templated Transcription (GO:0006351)	-
		AGR2	5.61313	Positive	-	Cellular Response to Organic Substance (GO:0071310)	-
		ASNS	2.35275	Positive	-	Organonitrogen Compound Biosynthetic Process (GO:1901566), Cellular Nitrogen Compound Biosynthetic Process (GO:0044271)	Metabolism (Reactome);Metabolism (KEGG)
		C9ORF152	5.6759	Positive	-	Phosphorylation (GO:0016310)	Metabolism of RNA (Reactome)
		CMTM7	2.85044	Positive	-	-	-
		DAP	2.02195	Positive	death-associated protein	Macromolecule Biosynthetic Process (GO:0009059), Nucleobase-Containing Compound Biosynthetic Process (GO:0034654), Cellular Nitrogen Compound Biosynthetic Process (GO:0044271), Heterocycle Biosynthetic Process (GO:0018130), Organic Cyclic Compound Biosynthetic Process (GO:1901362), Nucleic Acid Metabolic Process (GO:0090304), Aromatic Compound Biosynthetic Process (GO:0019438)	Disease (Reactome);Metabolism of RNA (Reactome)
		DSP	4.47926	Positive	-	Organelle Organization (GO:0006996)	Signal Transduction (Reactome);Immune System (Reactome);Developmental Biology (Reactome);Programmed Cell Death (Reactome)
		GALNT12	2.14052	Positive	-	Macromolecule Biosynthetic Process (GO:0009059), Protein Modification Process (GO:0036211), Organonitrogen Compound Biosynthetic Process (GO:1901566), Macromolecule Modification (GO:0043412)	Metabolism of proteins (Reactome);Metabolism (KEGG)
		GMDS	2.72917	Positive	-	-	Metabolism of proteins (Reactome)
		LOC112531814	4.02638	Positive	-	Proteolysis (GO:0006508)	Immune System (Reactome)
		MSTRG.3708	4.23835	Positive	-	-	-
		MSTRG.4121	2.85047	Positive	-	-	-
		MSTRG.4156	2.61927	Positive	-	-	-
		MSTRG.4472	3.38029	Positive	E3 ubiquitin-protein ligase makorin-1	Protein Modification Process (GO:0036211), Macromolecule Modification (GO:0043412), Cellular Response to Organic Substance (GO:0071310)	Immune System (Reactome)
		MSTRG.4722	4.20179	Positive	-	Regulation of Dna-Templated Transcription (GO:0006355), Dna-Templated Transcription (GO:0006351)	-
		MSTRG.5579	5.64311	Positive	-	Phosphorylation (GO:0016310)	-
		MSTRG.5593	8.86798	Positive	-	-	-
		NIPAL2	3.71794	Positive	Ribonuclease H protein	-	Transport of small molecules (Reactome)
		NR4A3	-2.30055	Negative	-	Regulation of Dna-Templated Transcription (GO:0006355), Dna-Templated Transcription (GO:0006351)	Gene expression (Transcription) (Reactome)
		PRR15	4.31301	Positive	ATPase family AAA domain containing 4	-	-
		SCIN	6.34722	Positive	-	Organelle Organization (GO:0006996), Cellular Component Assembly (GO:0022607), Protein-Containing Complex Organization (GO:0043933)	Immune System (Reactome);Programmed Cell Death (Reactome)
		SERPINB2	4.0135	Positive	-	Proteolysis (GO:0006508), Regulation of Protein Metabolic Process (GO:0051246)	Immune System (Reactome)
		TRAM1	2.34557	Positive	Ribonuclease H protein	-	Metabolism of RNA (Reactome)
		TXNDC5	3.14799	Positive	-	-	Immune System (Reactome),Vesicle-mediated transport (Reactome)
		VILL	3.54633	Positive	-	Organelle Organization (GO:0006996), Cellular Component Assembly (GO:0022607), Protein-Containing Complex Organization (GO:0043933)	-
TCONS_00133668	2.82611	FABP4	3.18083	Positive	-	Regulation of Response to Stimulus (GO:0048583), Response to External Stimulus (GO:0009605), Response to Stress (GO:0006950)	Metabolism (Reactome)
TCONS_00133764	5.60546	AGR2	5.61313	Positive	-	Cellular Response to Organic Substance (GO:0071310)	-
		ASNS	2.35275	Positive	-	Organonitrogen Compound Biosynthetic Process (GO:1901566), Cellular Nitrogen Compound Biosynthetic Process (GO:0044271)	Metabolism (Reactome);Metabolism (KEGG)
		C9ORF152	5.6759	Positive	-	Phosphorylation (GO:0016310)	Metabolism of RNA (Reactome)
		CMTM7	2.85044	Positive	-	-	-
		DAP	2.02195	Positive	death-associated protein	Macromolecule Biosynthetic Process (GO:0009059), Nucleobase-Containing Compound Biosynthetic Process (GO:0034654), Cellular Nitrogen Compound Biosynthetic Process (GO:0044271), Heterocycle Biosynthetic Process (GO:0018130), Organic Cyclic Compound Biosynthetic Process (GO:1901362), Nucleic Acid Metabolic Process (GO:0090304), Aromatic Compound Biosynthetic Process (GO:0019438)	Disease (Reactome);Metabolism of RNA (Reactome)
		DSP	4.47926	Positive	-	Organelle Organization (GO:0006996)	Signal Transduction (Reactome);Immune System (Reactome);Developmental Biology (Reactome);Programmed Cell Death (Reactome)
		GALNT12	2.14052	Positive	-	Macromolecule Biosynthetic Process (GO:0009059), Protein Modification Process (GO:0036211), Organonitrogen Compound Biosynthetic Process (GO:1901566), Macromolecule Modification (GO:0043412)	Metabolism of proteins (Reactome);Metabolism (KEGG)
		GMDS	2.72917	Positive	-	-	Metabolism of proteins (Reactome)
		LOC112531814	4.02638	Positive	-	Proteolysis (GO:0006508)	Immune System (Reactome)
		MSTRG.3708	4.23835	Positive	-	-	-
		MSTRG.4121	2.85047	Positive	-	-	-
		MSTRG.4156	2.61927	Positive	-	-	-
		MSTRG.4472	3.38029	Positive	E3 ubiquitin-protein ligase makorin-1	Protein Modification Process (GO:0036211), Macromolecule Modification (GO:0043412), Cellular Response to Organic Substance (GO:0071310)	Immune System (Reactome)
		MSTRG.4722	4.20179	Positive	-	Regulation of Dna-Templated Transcription (GO:0006355), Dna-Templated Transcription (GO:0006351)	-
		MSTRG.5579	5.64311	Positive	-	Phosphorylation (GO:0016310)	-
		NIPAL2	3.71794	Positive	Ribonuclease H protein	-	Transport of small molecules (Reactome)
		NR4A3	-2.30055	Negative	-	Regulation of Dna-Templated Transcription (GO:0006355), Dna-Templated Transcription (GO:0006351)	Gene expression (Transcription) (Reactome)
		PRR15	4.31301	Positive	ATPase family AAA domain containing 4	-	-
		SCIN	6.34722	Positive	-	Organelle Organization (GO:0006996), Cellular Component Assembly (GO:0022607), Protein-Containing Complex Organization (GO:0043933)	Immune System (Reactome);Programmed Cell Death (Reactome)
		SERPINB2	4.0135	Positive	-	Proteolysis (GO:0006508), Regulation of Protein Metabolic Process (GO:0051246)	Immune System (Reactome)
		TRAM1	2.34557	Positive	Ribonuclease H protein	-	Metabolism of RNA (Reactome)
		TXNDC5	3.14799	Positive	-	-	Immune System (Reactome),Vesicle-mediated transport (Reactome)
		VILL	3.54633	Positive	-	Organelle Organization (GO:0006996), Cellular Component Assembly (GO:0022607), Protein-Containing Complex Organization (GO:0043933)	-
TCONS_00133947	3.53725	AGR2	5.61313	Positive	-	Cellular Response to Organic Substance (GO:0071310)	-
		ASNS	2.35275	Positive	-	Organonitrogen Compound Biosynthetic Process (GO:1901566), Cellular Nitrogen Compound Biosynthetic Process (GO:0044271)	Metabolism (Reactome);Metabolism (KEGG)
		C9ORF152	5.6759	Positive	-	Phosphorylation (GO:0016310)	Metabolism of RNA (Reactome)
		CMTM7	2.85044	Positive	-	-	-
		DAP	2.02195	Positive	death-associated protein	Macromolecule Biosynthetic Process (GO:0009059), Nucleobase-Containing Compound Biosynthetic Process (GO:0034654), Cellular Nitrogen Compound Biosynthetic Process (GO:0044271), Heterocycle Biosynthetic Process (GO:0018130), Organic Cyclic Compound Biosynthetic Process (GO:1901362), Nucleic Acid Metabolic Process (GO:0090304), Aromatic Compound Biosynthetic Process (GO:0019438)	Disease (Reactome);Metabolism of RNA (Reactome)
		DSP	4.47926	Positive	-	Organelle Organization (GO:0006996)	Signal Transduction (Reactome);Immune System (Reactome);Developmental Biology (Reactome);Programmed Cell Death (Reactome)
		GALNT12	2.14052	Positive	-	Macromolecule Biosynthetic Process (GO:0009059), Protein Modification Process (GO:0036211), Organonitrogen Compound Biosynthetic Process (GO:1901566), Macromolecule Modification (GO:0043412)	Metabolism of proteins (Reactome);Metabolism (KEGG)
		GMDS	2.72917	Positive	-	-	Metabolism of proteins (Reactome)
		LOC112531814	4.02638	Positive	-	Proteolysis (GO:0006508)	Immune System (Reactome)
		MSTRG.3708	4.23835	Positive	-	-	-
		MSTRG.4121	2.85047	Positive	-	-	-
		MSTRG.4156	2.61927	Positive	-	-	-
		MSTRG.4472	3.38029	Positive	E3 ubiquitin-protein ligase makorin-1	Protein Modification Process (GO:0036211), Macromolecule Modification (GO:0043412), Cellular Response to Organic Substance (GO:0071310)	Immune System (Reactome)
		MSTRG.4722	4.20179	Positive	-	Regulation of Dna-Templated Transcription (GO:0006355), Dna-Templated Transcription (GO:0006351)	-
		MSTRG.5579	5.64311	Positive	-	Phosphorylation (GO:0016310)	-
		NIPAL2	3.71794	Positive	Ribonuclease H protein	-	Transport of small molecules (Reactome)
		PRR15	4.31301	Positive	ATPase family AAA domain containing 4	-	-
		SCIN	6.34722	Positive	-	Organelle Organization (GO:0006996), Cellular Component Assembly (GO:0022607), Protein-Containing Complex Organization (GO:0043933)	Immune System (Reactome);Programmed Cell Death (Reactome)
		SERPINB2	4.0135	Positive	-	Proteolysis (GO:0006508), Regulation of Protein Metabolic Process (GO:0051246)	Immune System (Reactome)
		TRAM1	2.34557	Positive	Ribonuclease H protein	-	Metabolism of RNA (Reactome)
		TXNDC5	3.14799	Positive	-	-	Immune System (Reactome),Vesicle-mediated transport (Reactome)
		VILL	3.54633	Positive	-	Organelle Organization (GO:0006996), Cellular Component Assembly (GO:0022607), Protein-Containing Complex Organization (GO:0043933)	-
TCONS_00135305	6.21191	ABRA	-2.18202	Negative	-	Regulation of Dna-Templated Transcription (GO:0006355), Dna-Templated Transcription (GO:0006351)	-
		AGR2	5.61313	Positive	-	Cellular Response to Organic Substance (GO:0071310)	-
		ASNS	2.35275	Positive	-	Organonitrogen Compound Biosynthetic Process (GO:1901566), Cellular Nitrogen Compound Biosynthetic Process (GO:0044271)	Metabolism (Reactome);Metabolism (KEGG)
		C9ORF152	5.6759	Positive	-	Phosphorylation (GO:0016310)	Metabolism of RNA (Reactome)
		CMTM7	2.85044	Positive	-	-	-
		DAP	2.02195	Positive	death-associated protein	Macromolecule Biosynthetic Process (GO:0009059), Nucleobase-Containing Compound Biosynthetic Process (GO:0034654), Cellular Nitrogen Compound Biosynthetic Process (GO:0044271), Heterocycle Biosynthetic Process (GO:0018130), Organic Cyclic Compound Biosynthetic Process (GO:1901362), Nucleic Acid Metabolic Process (GO:0090304), Aromatic Compound Biosynthetic Process (GO:0019438)	Disease (Reactome);Metabolism of RNA (Reactome)
		DSP	4.47926	Positive	-	Organelle Organization (GO:0006996)	Signal Transduction (Reactome);Immune System (Reactome);Developmental Biology (Reactome);Programmed Cell Death (Reactome)
		GALNT12	2.14052	Positive	-	Macromolecule Biosynthetic Process (GO:0009059), Protein Modification Process (GO:0036211), Organonitrogen Compound Biosynthetic Process (GO:1901566), Macromolecule Modification (GO:0043412)	Metabolism of proteins (Reactome);Metabolism (KEGG)
		GMDS	2.72917	Positive	-	-	Metabolism of proteins (Reactome)
		LOC112531814	4.02638	Positive	-	Proteolysis (GO:0006508)	Immune System (Reactome)
		MSTRG.3708	4.23835	Positive	-	-	-
		MSTRG.4121	2.85047	Positive	-	-	-
		MSTRG.4156	2.61927	Positive	-	-	-
		MSTRG.4472	3.38029	Positive	E3 ubiquitin-protein ligase makorin-1	Protein Modification Process (GO:0036211), Macromolecule Modification (GO:0043412), Cellular Response to Organic Substance (GO:0071310)	Immune System (Reactome)
		MSTRG.4722	4.20179	Positive	-	Regulation of Dna-Templated Transcription (GO:0006355), Dna-Templated Transcription (GO:0006351)	-
		MSTRG.5579	5.64311	Positive	-	Phosphorylation (GO:0016310)	-
		MSTRG.5593	8.86798	Positive	-	-	-
		NIPAL2	3.71794	Positive	Ribonuclease H protein	-	Transport of small molecules (Reactome)
		NR4A3	-2.30055	Negative	-	Regulation of Dna-Templated Transcription (GO:0006355), Dna-Templated Transcription (GO:0006351)	Gene expression (Transcription) (Reactome)
		PRR15	4.31301	Positive	ATPase family AAA domain containing 4	-	-
		SCIN	6.34722	Positive	-	Organelle Organization (GO:0006996), Cellular Component Assembly (GO:0022607), Protein-Containing Complex Organization (GO:0043933)	Immune System (Reactome);Programmed Cell Death (Reactome)
		SERPINB2	4.0135	Positive	-	Proteolysis (GO:0006508), Regulation of Protein Metabolic Process (GO:0051246)	Immune System (Reactome)
		TRAM1	2.34557	Positive	Ribonuclease H protein	-	Metabolism of RNA (Reactome)
		TXNDC5	3.14799	Positive	-	-	Immune System (Reactome),Vesicle-mediated transport (Reactome)
		VILL	3.54633	Positive	-	Organelle Organization (GO:0006996), Cellular Component Assembly (GO:0022607), Protein-Containing Complex Organization (GO:0043933)	-
TCONS_00136806	5.22019	ASNS	2.35275	Positive	-	Organonitrogen Compound Biosynthetic Process (GO:1901566), Cellular Nitrogen Compound Biosynthetic Process (GO:0044271)	Metabolism (Reactome);Metabolism (KEGG)
		C9ORF152	5.6759	Positive	-	Phosphorylation (GO:0016310)	Metabolism of RNA (Reactome)
		CMTM7	2.85044	Positive	-	-	-
		DAP	2.02195	Positive	death-associated protein	Macromolecule Biosynthetic Process (GO:0009059), Nucleobase-Containing Compound Biosynthetic Process (GO:0034654), Cellular Nitrogen Compound Biosynthetic Process (GO:0044271), Heterocycle Biosynthetic Process (GO:0018130), Organic Cyclic Compound Biosynthetic Process (GO:1901362), Nucleic Acid Metabolic Process (GO:0090304), Aromatic Compound Biosynthetic Process (GO:0019438)	Disease (Reactome);Metabolism of RNA (Reactome)
		DSP	4.47926	Positive	-	Organelle Organization (GO:0006996)	Signal Transduction (Reactome);Immune System (Reactome);Developmental Biology (Reactome);Programmed Cell Death (Reactome)
		GMDS	2.72917	Positive	-	-	Metabolism of proteins (Reactome)
		MSTRG.4472	3.38029	Positive	E3 ubiquitin-protein ligase makorin-1	Protein Modification Process (GO:0036211), Macromolecule Modification (GO:0043412), Cellular Response to Organic Substance (GO:0071310)	Immune System (Reactome)
		MSTRG.4722	4.20179	Positive	-	Regulation of Dna-Templated Transcription (GO:0006355), Dna-Templated Transcription (GO:0006351)	-
		SCIN	6.34722	Positive	-	Organelle Organization (GO:0006996), Cellular Component Assembly (GO:0022607), Protein-Containing Complex Organization (GO:0043933)	Immune System (Reactome);Programmed Cell Death (Reactome)
		TRAM1	2.34557	Positive	Ribonuclease H protein	-	Metabolism of RNA (Reactome)
TCONS_00137676	-3.19688	ABRA	-2.18202	Positive	-	Regulation of Dna-Templated Transcription (GO:0006355), Dna-Templated Transcription (GO:0006351)	-
		DAP	2.02195	Negative	death-associated protein	Macromolecule Biosynthetic Process (GO:0009059), Nucleobase-Containing Compound Biosynthetic Process (GO:0034654), Cellular Nitrogen Compound Biosynthetic Process (GO:0044271), Heterocycle Biosynthetic Process (GO:0018130), Organic Cyclic Compound Biosynthetic Process (GO:1901362), Nucleic Acid Metabolic Process (GO:0090304), Aromatic Compound Biosynthetic Process (GO:0019438)	Disease (Reactome);Metabolism of RNA (Reactome)
		FZD6	2.37873	Negative	Belongs to the G-protein coupled receptor Fz Smo family	Regulation of Dna-Templated Transcription (GO:0006355), Dna-Templated Transcription (GO:0006351)	Signal Transduction (Reactome);Hemostasis (Reactome);Cellular Processes (KEGG);Organismal Systems (KEGG);Environmental Information Processing (KEGG);Human Diseases (KEGG)
		MAF1	-3.53111	Positive	-	-	Signal Transduction (Reactome)
		MSTRG.3751	-3.47019	Positive	-	Organelle Organization (GO:0006996), Organic Substance Transport (GO:0071702)	-
		MSTRG.5593	8.86798	Negative	-	-	-
		NR4A3	-2.30055	Positive	-	Regulation of Dna-Templated Transcription (GO:0006355), Dna-Templated Transcription (GO:0006351)	Gene expression (Transcription) (Reactome)
		OBSCN	-2.05261	Positive	-	-	Developmental Biology (Reactome);Hemostasis (Reactome)
TCONS_00137724	3.93575	ABRA	-2.18202	Negative	-	Regulation of Dna-Templated Transcription (GO:0006355), Dna-Templated Transcription (GO:0006351)	-
		AGR2	5.61313	Positive	-	Cellular Response to Organic Substance (GO:0071310)	-
		ASNS	2.35275	Positive	-	Organonitrogen Compound Biosynthetic Process (GO:1901566), Cellular Nitrogen Compound Biosynthetic Process (GO:0044271)	Metabolism (Reactome);Metabolism (KEGG)
		C9ORF152	5.6759	Positive	-	Phosphorylation (GO:0016310)	Metabolism of RNA (Reactome)
		CMTM7	2.85044	Positive	-	-	-
		DAP	2.02195	Positive	death-associated protein	Macromolecule Biosynthetic Process (GO:0009059), Nucleobase-Containing Compound Biosynthetic Process (GO:0034654), Cellular Nitrogen Compound Biosynthetic Process (GO:0044271), Heterocycle Biosynthetic Process (GO:0018130), Organic Cyclic Compound Biosynthetic Process (GO:1901362), Nucleic Acid Metabolic Process (GO:0090304), Aromatic Compound Biosynthetic Process (GO:0019438)	Disease (Reactome);Metabolism of RNA (Reactome)
		DSP	4.47926	Positive	-	Organelle Organization (GO:0006996)	Signal Transduction (Reactome);Immune System (Reactome);Developmental Biology (Reactome);Programmed Cell Death (Reactome)
		FZD6	2.37873	Positive	Belongs to the G-protein coupled receptor Fz Smo family	Regulation of Dna-Templated Transcription (GO:0006355), Dna-Templated Transcription (GO:0006351)	Signal Transduction (Reactome);Hemostasis (Reactome);Cellular Processes (KEGG);Organismal Systems (KEGG);Environmental Information Processing (KEGG);Human Diseases (KEGG)
		GALNT12	2.14052	Positive	-	Macromolecule Biosynthetic Process (GO:0009059), Protein Modification Process (GO:0036211), Organonitrogen Compound Biosynthetic Process (GO:1901566), Macromolecule Modification (GO:0043412)	Metabolism of proteins (Reactome);Metabolism (KEGG)
		GMDS	2.72917	Positive	-	-	Metabolism of proteins (Reactome)
		LOC112531814	4.02638	Positive	-	Proteolysis (GO:0006508)	Immune System (Reactome)
		MSTRG.3708	4.23835	Positive	-	-	-
		MSTRG.4121	2.85047	Positive	-	-	-
		MSTRG.4156	2.61927	Positive	-	-	-
		MSTRG.4472	3.38029	Positive	E3 ubiquitin-protein ligase makorin-1	Protein Modification Process (GO:0036211), Macromolecule Modification (GO:0043412), Cellular Response to Organic Substance (GO:0071310)	Immune System (Reactome)
		MSTRG.4722	4.20179	Positive	-	Regulation of Dna-Templated Transcription (GO:0006355), Dna-Templated Transcription (GO:0006351)	-
		MSTRG.5579	5.64311	Positive	-	Phosphorylation (GO:0016310)	-
		MSTRG.5593	8.86798	Positive	-	-	-
		NIPAL2	3.71794	Positive	Ribonuclease H protein	-	Transport of small molecules (Reactome)
		NR4A3	-2.30055	Negative	-	Regulation of Dna-Templated Transcription (GO:0006355), Dna-Templated Transcription (GO:0006351)	Gene expression (Transcription) (Reactome)
		PRR15	4.31301	Positive	ATPase family AAA domain containing 4	-	-
		SCIN	6.34722	Positive	-	Organelle Organization (GO:0006996), Cellular Component Assembly (GO:0022607), Protein-Containing Complex Organization (GO:0043933)	Immune System (Reactome);Programmed Cell Death (Reactome)
		SERPINB2	4.0135	Positive	-	Proteolysis (GO:0006508), Regulation of Protein Metabolic Process (GO:0051246)	Immune System (Reactome)
		TRAM1	2.34557	Positive	Ribonuclease H protein	-	Metabolism of RNA (Reactome)
		TXNDC5	3.14799	Positive	-	-	Immune System (Reactome),Vesicle-mediated transport (Reactome)
		VILL	3.54633	Positive	-	Organelle Organization (GO:0006996), Cellular Component Assembly (GO:0022607), Protein-Containing Complex Organization (GO:0043933)	-
TCONS_00138568	2.45441	FABP4	3.18083	Positive	-	Regulation of Response to Stimulus (GO:0048583), Response to External Stimulus (GO:0009605), Response to Stress (GO:0006950)	Metabolism (Reactome)
		FZD6	2.37873	Positive	Belongs to the G-protein coupled receptor Fz Smo family	Regulation of Dna-Templated Transcription (GO:0006355), Dna-Templated Transcription (GO:0006351)	Signal Transduction (Reactome);Hemostasis (Reactome);Cellular Processes (KEGG);Organismal Systems (KEGG);Environmental Information Processing (KEGG);Human Diseases (KEGG)
		MSTRG.4502	5.82787	Positive	-	-	-
		MSTRG.5572	3.80236	Positive	-	-	-
		MSTRG.5593	8.86798	Positive	-	-	-
TCONS_00140233	5.26086	ABRA	-2.18202	Negative	-	Regulation of Dna-Templated Transcription (GO:0006355), Dna-Templated Transcription (GO:0006351)	-
		FZD6	2.37873	Positive	Belongs to the G-protein coupled receptor Fz Smo family	Regulation of Dna-Templated Transcription (GO:0006355), Dna-Templated Transcription (GO:0006351)	Signal Transduction (Reactome);Hemostasis (Reactome);Cellular Processes (KEGG);Organismal Systems (KEGG);Environmental Information Processing (KEGG);Human Diseases (KEGG)
		MAF1	-3.53111	Negative	-	-	Signal Transduction (Reactome)
		MSTRG.5593	8.86798	Positive	-	-	-
TCONS_00140943	5.33311	AGR2	5.61313	Positive	-	Cellular Response to Organic Substance (GO:0071310)	-
		ASNS	2.35275	Positive	-	Organonitrogen Compound Biosynthetic Process (GO:1901566), Cellular Nitrogen Compound Biosynthetic Process (GO:0044271)	Metabolism (Reactome);Metabolism (KEGG)
		C9ORF152	5.6759	Positive	-	Phosphorylation (GO:0016310)	Metabolism of RNA (Reactome)
		CMTM7	2.85044	Positive	-	-	-
		DAP	2.02195	Positive	death-associated protein	Macromolecule Biosynthetic Process (GO:0009059), Nucleobase-Containing Compound Biosynthetic Process (GO:0034654), Cellular Nitrogen Compound Biosynthetic Process (GO:0044271), Heterocycle Biosynthetic Process (GO:0018130), Organic Cyclic Compound Biosynthetic Process (GO:1901362), Nucleic Acid Metabolic Process (GO:0090304), Aromatic Compound Biosynthetic Process (GO:0019438)	Disease (Reactome);Metabolism of RNA (Reactome)
		DSP	4.47926	Positive	-	Organelle Organization (GO:0006996)	Signal Transduction (Reactome);Immune System (Reactome);Developmental Biology (Reactome);Programmed Cell Death (Reactome)
		GALNT12	2.14052	Positive	-	Macromolecule Biosynthetic Process (GO:0009059), Protein Modification Process (GO:0036211), Organonitrogen Compound Biosynthetic Process (GO:1901566), Macromolecule Modification (GO:0043412)	Metabolism of proteins (Reactome);Metabolism (KEGG)
		GMDS	2.72917	Positive	-	-	Metabolism of proteins (Reactome)
		LOC112531814	4.02638	Positive	-	Proteolysis (GO:0006508)	Immune System (Reactome)
		MSTRG.3708	4.23835	Positive	-	-	-
		MSTRG.4121	2.85047	Positive	-	-	-
		MSTRG.4156	2.61927	Positive	-	-	-
		MSTRG.4472	3.38029	Positive	E3 ubiquitin-protein ligase makorin-1	Protein Modification Process (GO:0036211), Macromolecule Modification (GO:0043412), Cellular Response to Organic Substance (GO:0071310)	Immune System (Reactome)
		MSTRG.4722	4.20179	Positive	-	Regulation of Dna-Templated Transcription (GO:0006355), Dna-Templated Transcription (GO:0006351)	-
		MSTRG.5579	5.64311	Positive	-	Phosphorylation (GO:0016310)	-
		NIPAL2	3.71794	Positive	Ribonuclease H protein	-	Transport of small molecules (Reactome)
		PRR15	4.31301	Positive	ATPase family AAA domain containing 4	-	-
		SCIN	6.34722	Positive	-	Organelle Organization (GO:0006996), Cellular Component Assembly (GO:0022607), Protein-Containing Complex Organization (GO:0043933)	Immune System (Reactome);Programmed Cell Death (Reactome)
		SERPINB2	4.0135	Positive	-	Proteolysis (GO:0006508), Regulation of Protein Metabolic Process (GO:0051246)	Immune System (Reactome)
		TRAM1	2.34557	Positive	Ribonuclease H protein	-	Metabolism of RNA (Reactome)
		TXNDC5	3.14799	Positive	-	-	Immune System (Reactome),Vesicle-mediated transport (Reactome)
		VILL	3.54633	Positive	-	Organelle Organization (GO:0006996), Cellular Component Assembly (GO:0022607), Protein-Containing Complex Organization (GO:0043933)	-
TCONS_00149606	5.35716	FABP4	3.18083	Positive	-	Regulation of Response to Stimulus (GO:0048583), Response to External Stimulus (GO:0009605), Response to Stress (GO:0006950)	Metabolism (Reactome)
		MSTRG.5572	3.80236	Positive	-	-	-
TCONS_00151089	2.43098	FABP4	3.18083	Positive	-	Regulation of Response to Stimulus (GO:0048583), Response to External Stimulus (GO:0009605), Response to Stress (GO:0006950)	Metabolism (Reactome)
		MSTRG.4502	5.82787	Positive	-	-	-
		MSTRG.5572	3.80236	Positive	-	-	-
TCONS_00152979	4.90653	ABRA	-2.18202	Negative	-	Regulation of Dna-Templated Transcription (GO:0006355), Dna-Templated Transcription (GO:0006351)	-
		AGR2	5.61313	Positive	-	Cellular Response to Organic Substance (GO:0071310)	-
		ASNS	2.35275	Positive	-	Organonitrogen Compound Biosynthetic Process (GO:1901566), Cellular Nitrogen Compound Biosynthetic Process (GO:0044271)	Metabolism (Reactome);Metabolism (KEGG)
		C9ORF152	5.6759	Positive	-	Phosphorylation (GO:0016310)	Metabolism of RNA (Reactome)
		CMTM7	2.85044	Positive	-	-	-
		DAP	2.02195	Positive	death-associated protein	Macromolecule Biosynthetic Process (GO:0009059), Nucleobase-Containing Compound Biosynthetic Process (GO:0034654), Cellular Nitrogen Compound Biosynthetic Process (GO:0044271), Heterocycle Biosynthetic Process (GO:0018130), Organic Cyclic Compound Biosynthetic Process (GO:1901362), Nucleic Acid Metabolic Process (GO:0090304), Aromatic Compound Biosynthetic Process (GO:0019438)	Disease (Reactome);Metabolism of RNA (Reactome)
		DSP	4.47926	Positive	-	Organelle Organization (GO:0006996)	Signal Transduction (Reactome);Immune System (Reactome);Developmental Biology (Reactome);Programmed Cell Death (Reactome)
		FZD6	2.37873	Positive	Belongs to the G-protein coupled receptor Fz Smo family	Regulation of Dna-Templated Transcription (GO:0006355), Dna-Templated Transcription (GO:0006351)	Signal Transduction (Reactome);Hemostasis (Reactome);Cellular Processes (KEGG);Organismal Systems (KEGG);Environmental Information Processing (KEGG);Human Diseases (KEGG)
		GALNT12	2.14052	Positive	-	Macromolecule Biosynthetic Process (GO:0009059), Protein Modification Process (GO:0036211), Organonitrogen Compound Biosynthetic Process (GO:1901566), Macromolecule Modification (GO:0043412)	Metabolism of proteins (Reactome);Metabolism (KEGG)
		GMDS	2.72917	Positive	-	-	Metabolism of proteins (Reactome)
		LOC112531814	4.02638	Positive	-	Proteolysis (GO:0006508)	Immune System (Reactome)
		MSTRG.3708	4.23835	Positive	-	-	-
		MSTRG.4121	2.85047	Positive	-	-	-
		MSTRG.4156	2.61927	Positive	-	-	-
		MSTRG.4472	3.38029	Positive	E3 ubiquitin-protein ligase makorin-1	Protein Modification Process (GO:0036211), Macromolecule Modification (GO:0043412), Cellular Response to Organic Substance (GO:0071310)	Immune System (Reactome)
		MSTRG.4722	4.20179	Positive	-	Regulation of Dna-Templated Transcription (GO:0006355), Dna-Templated Transcription (GO:0006351)	-
		MSTRG.5579	5.64311	Positive	-	Phosphorylation (GO:0016310)	-
		MSTRG.5593	8.86798	Positive	-	-	-
		NIPAL2	3.71794	Positive	Ribonuclease H protein	-	Transport of small molecules (Reactome)
		NR4A3	-2.30055	Negative	-	Regulation of Dna-Templated Transcription (GO:0006355), Dna-Templated Transcription (GO:0006351)	Gene expression (Transcription) (Reactome)
		PRR15	4.31301	Positive	ATPase family AAA domain containing 4	-	-
		SCIN	6.34722	Positive	-	Organelle Organization (GO:0006996), Cellular Component Assembly (GO:0022607), Protein-Containing Complex Organization (GO:0043933)	Immune System (Reactome);Programmed Cell Death (Reactome)
		SERPINB2	4.0135	Positive	-	Proteolysis (GO:0006508), Regulation of Protein Metabolic Process (GO:0051246)	Immune System (Reactome)
		TRAM1	2.34557	Positive	Ribonuclease H protein	-	Metabolism of RNA (Reactome)
		TXNDC5	3.14799	Positive	-	-	Immune System (Reactome),Vesicle-mediated transport (Reactome)
		VILL	3.54633	Positive	-	Organelle Organization (GO:0006996), Cellular Component Assembly (GO:0022607), Protein-Containing Complex Organization (GO:0043933)	-
TCONS_00153265	5.07871	ABRA	-2.18202	Negative	-	Regulation of Dna-Templated Transcription (GO:0006355), Dna-Templated Transcription (GO:0006351)	-
		AGR2	5.61313	Positive	-	Cellular Response to Organic Substance (GO:0071310)	-
		ASNS	2.35275	Positive	-	Organonitrogen Compound Biosynthetic Process (GO:1901566), Cellular Nitrogen Compound Biosynthetic Process (GO:0044271)	Metabolism (Reactome);Metabolism (KEGG)
		C9ORF152	5.6759	Positive	-	Phosphorylation (GO:0016310)	Metabolism of RNA (Reactome)
		CMTM7	2.85044	Positive	-	-	-
		DAP	2.02195	Positive	death-associated protein	Macromolecule Biosynthetic Process (GO:0009059), Nucleobase-Containing Compound Biosynthetic Process (GO:0034654), Cellular Nitrogen Compound Biosynthetic Process (GO:0044271), Heterocycle Biosynthetic Process (GO:0018130), Organic Cyclic Compound Biosynthetic Process (GO:1901362), Nucleic Acid Metabolic Process (GO:0090304), Aromatic Compound Biosynthetic Process (GO:0019438)	Disease (Reactome);Metabolism of RNA (Reactome)
		DSP	4.47926	Positive	-	Organelle Organization (GO:0006996)	Signal Transduction (Reactome);Immune System (Reactome);Developmental Biology (Reactome);Programmed Cell Death (Reactome)
		GALNT12	2.14052	Positive	-	Macromolecule Biosynthetic Process (GO:0009059), Protein Modification Process (GO:0036211), Organonitrogen Compound Biosynthetic Process (GO:1901566), Macromolecule Modification (GO:0043412)	Metabolism of proteins (Reactome);Metabolism (KEGG)
		GMDS	2.72917	Positive	-	-	Metabolism of proteins (Reactome)
		LOC112531814	4.02638	Positive	-	Proteolysis (GO:0006508)	Immune System (Reactome)
		MSTRG.3708	4.23835	Positive	-	-	-
		MSTRG.4121	2.85047	Positive	-	-	-
		MSTRG.4156	2.61927	Positive	-	-	-
		MSTRG.4472	3.38029	Positive	E3 ubiquitin-protein ligase makorin-1	Protein Modification Process (GO:0036211), Macromolecule Modification (GO:0043412), Cellular Response to Organic Substance (GO:0071310)	Immune System (Reactome)
		MSTRG.4722	4.20179	Positive	-	Regulation of Dna-Templated Transcription (GO:0006355), Dna-Templated Transcription (GO:0006351)	-
		MSTRG.5579	5.64311	Positive	-	Phosphorylation (GO:0016310)	-
		NIPAL2	3.71794	Positive	Ribonuclease H protein	-	Transport of small molecules (Reactome)
		NR4A3	-2.30055	Negative	-	Regulation of Dna-Templated Transcription (GO:0006355), Dna-Templated Transcription (GO:0006351)	Gene expression (Transcription) (Reactome)
		PRR15	4.31301	Positive	ATPase family AAA domain containing 4	-	-
		SCIN	6.34722	Positive	-	Organelle Organization (GO:0006996), Cellular Component Assembly (GO:0022607), Protein-Containing Complex Organization (GO:0043933)	Immune System (Reactome);Programmed Cell Death (Reactome)
		SERPINB2	4.0135	Positive	-	Proteolysis (GO:0006508), Regulation of Protein Metabolic Process (GO:0051246)	Immune System (Reactome)
		TRAM1	2.34557	Positive	Ribonuclease H protein	-	Metabolism of RNA (Reactome)
		TXNDC5	3.14799	Positive	-	-	Immune System (Reactome),Vesicle-mediated transport (Reactome)
		VILL	3.54633	Positive	-	Organelle Organization (GO:0006996), Cellular Component Assembly (GO:0022607), Protein-Containing Complex Organization (GO:0043933)	-
TCONS_00153297	4.23994	ABRA	-2.18202	Negative	-	Regulation of Dna-Templated Transcription (GO:0006355), Dna-Templated Transcription (GO:0006351)	-
		AGR2	5.61313	Positive	-	Cellular Response to Organic Substance (GO:0071310)	-
		ASNS	2.35275	Positive	-	Organonitrogen Compound Biosynthetic Process (GO:1901566), Cellular Nitrogen Compound Biosynthetic Process (GO:0044271)	Metabolism (Reactome);Metabolism (KEGG)
		C9ORF152	5.6759	Positive	-	Phosphorylation (GO:0016310)	Metabolism of RNA (Reactome)
		CMTM7	2.85044	Positive	-	-	-
		DAP	2.02195	Positive	death-associated protein	Macromolecule Biosynthetic Process (GO:0009059), Nucleobase-Containing Compound Biosynthetic Process (GO:0034654), Cellular Nitrogen Compound Biosynthetic Process (GO:0044271), Heterocycle Biosynthetic Process (GO:0018130), Organic Cyclic Compound Biosynthetic Process (GO:1901362), Nucleic Acid Metabolic Process (GO:0090304), Aromatic Compound Biosynthetic Process (GO:0019438)	Disease (Reactome);Metabolism of RNA (Reactome)
		DSP	4.47926	Positive	-	Organelle Organization (GO:0006996)	Signal Transduction (Reactome);Immune System (Reactome);Developmental Biology (Reactome);Programmed Cell Death (Reactome)
		FZD6	2.37873	Positive	Belongs to the G-protein coupled receptor Fz Smo family	Regulation of Dna-Templated Transcription (GO:0006355), Dna-Templated Transcription (GO:0006351)	Signal Transduction (Reactome);Hemostasis (Reactome);Cellular Processes (KEGG);Organismal Systems (KEGG);Environmental Information Processing (KEGG);Human Diseases (KEGG)
		GALNT12	2.14052	Positive	-	Macromolecule Biosynthetic Process (GO:0009059), Protein Modification Process (GO:0036211), Organonitrogen Compound Biosynthetic Process (GO:1901566), Macromolecule Modification (GO:0043412)	Metabolism of proteins (Reactome);Metabolism (KEGG)
		GMDS	2.72917	Positive	-	-	Metabolism of proteins (Reactome)
		LOC112531814	4.02638	Positive	-	Proteolysis (GO:0006508)	Immune System (Reactome)
		MSTRG.3708	4.23835	Positive	-	-	-
		MSTRG.4121	2.85047	Positive	-	-	-
		MSTRG.4156	2.61927	Positive	-	-	-
		MSTRG.4472	3.38029	Positive	E3 ubiquitin-protein ligase makorin-1	Protein Modification Process (GO:0036211), Macromolecule Modification (GO:0043412), Cellular Response to Organic Substance (GO:0071310)	Immune System (Reactome)
		MSTRG.4722	4.20179	Positive	-	Regulation of Dna-Templated Transcription (GO:0006355), Dna-Templated Transcription (GO:0006351)	-
		MSTRG.5579	5.64311	Positive	-	Phosphorylation (GO:0016310)	-
		MSTRG.5593	8.86798	Positive	-	-	-
		NIPAL2	3.71794	Positive	Ribonuclease H protein	-	Transport of small molecules (Reactome)
		NR4A3	-2.30055	Negative	-	Regulation of Dna-Templated Transcription (GO:0006355), Dna-Templated Transcription (GO:0006351)	Gene expression (Transcription) (Reactome)
		PRR15	4.31301	Positive	ATPase family AAA domain containing 4	-	-
		SCIN	6.34722	Positive	-	Organelle Organization (GO:0006996), Cellular Component Assembly (GO:0022607), Protein-Containing Complex Organization (GO:0043933)	Immune System (Reactome);Programmed Cell Death (Reactome)
		SERPINB2	4.0135	Positive	-	Proteolysis (GO:0006508), Regulation of Protein Metabolic Process (GO:0051246)	Immune System (Reactome)
		TRAM1	2.34557	Positive	Ribonuclease H protein	-	Metabolism of RNA (Reactome)
		TXNDC5	3.14799	Positive	-	-	Immune System (Reactome),Vesicle-mediated transport (Reactome)
		VILL	3.54633	Positive	-	Organelle Organization (GO:0006996), Cellular Component Assembly (GO:0022607), Protein-Containing Complex Organization (GO:0043933)	-
TCONS_00155410	-2.08038	APMAP	2.11696	Negative	-	Biosynthetic Process (GO:0009058)	Metabolism (KEGG)
		EPCAM	4.45943	Negative	Epithelial cell adhesion molecule	-	Hemostasis (Reactome)
		ESRRG	-4.48976	Positive	retinoic acid receptor activity	Regulation of Dna-Templated Transcription (GO:0006355), Dna-Templated Transcription (GO:0006351)	Gene expression (Transcription) (Reactome)
		FAM110C	3.18179	Negative	-	Cellular Component Assembly (GO:0022607)	-
		GRHL1	3.64582	Negative	-	-	Metabolism (Reactome)
		GSTA4L	3.78297	Negative	-	Cellular Response to Chemical Stimulus (GO:0070887)	Metabolism (Reactome);Metabolism (KEGG)
		KCNK1	3.73591	Negative	-	Monoatomic Ion Transport (GO:0006811)	Neuronal System (Reactome);Muscle contraction (Reactome)
		LOC112532140	3.77325	Negative	-	Proteolysis (GO:0006508)	-
		MAN1A1	2.19232	Negative	-	-	Metabolism of proteins (Reactome)
		MATN3	4.95937	Negative	-	Tissue Development (GO:0009888), Animal Organ Development (GO:0048513), Cell Development (GO:0048468), System Development (GO:0048731), Cellular Component Organization (GO:0016043), Cell Differentiation (GO:0030154)	Extracellular matrix organization (Reactome);Metabolism of proteins (Reactome)
		MSTRG.7028	3.39918	Negative	-	Regulation of Cellular Process (GO:0050794), Cell Communication (GO:0007154), Cellular Response to Stimulus (GO:0051716), Signal Transduction (GO:0007165), Signaling (GO:0023052)	-
		MSTRG.7842	4.48548	Negative	-	Phosphorylation (GO:0016310)	-
		RRBP1	2.59361	Negative	-	Nitrogen Compound Transport (GO:0071705), Organic Substance Transport (GO:0071702), Protein Localization (GO:0008104)	Metabolism (Reactome)
TCONS_00157182	-4.48762	APMAP	2.11696	Negative	-	Biosynthetic Process (GO:0009058)	Metabolism (KEGG)
		ESRRG	-4.48976	Positive	retinoic acid receptor activity	Regulation of Dna-Templated Transcription (GO:0006355), Dna-Templated Transcription (GO:0006351)	Gene expression (Transcription) (Reactome)
		KCNK1	3.73591	Negative	-	Monoatomic Ion Transport (GO:0006811)	Neuronal System (Reactome);Muscle contraction (Reactome)
		MAN1A1	2.19232	Negative	-	-	Metabolism of proteins (Reactome)
TCONS_00161276	-2.30137	APMAP	2.11696	Negative	-	Biosynthetic Process (GO:0009058)	Metabolism (KEGG)
		EPCAM	4.45943	Negative	Epithelial cell adhesion molecule	-	Hemostasis (Reactome)
		ESRRG	-4.48976	Positive	retinoic acid receptor activity	Regulation of Dna-Templated Transcription (GO:0006355), Dna-Templated Transcription (GO:0006351)	Gene expression (Transcription) (Reactome)
		FAM110C	3.18179	Negative	-	Cellular Component Assembly (GO:0022607)	-
		GRHL1	3.64582	Negative	-	-	Metabolism (Reactome)
		GSTA4L	3.78297	Negative	-	Cellular Response to Chemical Stimulus (GO:0070887)	Metabolism (Reactome);Metabolism (KEGG)
		KCNK1	3.73591	Negative	-	Monoatomic Ion Transport (GO:0006811)	Neuronal System (Reactome);Muscle contraction (Reactome)
		LOC112532140	3.77325	Negative	-	Proteolysis (GO:0006508)	-
		MAN1A1	2.19232	Negative	-	-	Metabolism of proteins (Reactome)
		MATN3	4.95937	Negative	-	Tissue Development (GO:0009888), Animal Organ Development (GO:0048513), Cell Development (GO:0048468), System Development (GO:0048731), Cellular Component Organization (GO:0016043), Cell Differentiation (GO:0030154)	Extracellular matrix organization (Reactome);Metabolism of proteins (Reactome)
		MSTRG.7028	3.39918	Negative	-	Regulation of Cellular Process (GO:0050794), Cell Communication (GO:0007154), Cellular Response to Stimulus (GO:0051716), Signal Transduction (GO:0007165), Signaling (GO:0023052)	-
		MSTRG.7492	3.23767	Negative	-	Organelle Organization (GO:0006996)	-
		MSTRG.7842	4.48548	Negative	-	Phosphorylation (GO:0016310)	-
		RRBP1	2.59361	Negative	-	Nitrogen Compound Transport (GO:0071705), Organic Substance Transport (GO:0071702), Protein Localization (GO:0008104)	Metabolism (Reactome)
TCONS_00162107	-2.40972	APMAP	2.11696	Negative	-	Biosynthetic Process (GO:0009058)	Metabolism (KEGG)
		KCNK1	3.73591	Negative	-	Monoatomic Ion Transport (GO:0006811)	Neuronal System (Reactome);Muscle contraction (Reactome)
		MAN1A1	2.19232	Negative	-	-	Metabolism of proteins (Reactome)
TCONS_00165063	-2.58822	APMAP	2.11696	Negative	-	Biosynthetic Process (GO:0009058)	Metabolism (KEGG)
		EPCAM	4.45943	Negative	Epithelial cell adhesion molecule	-	Hemostasis (Reactome)
		ESRRG	-4.48976	Positive	retinoic acid receptor activity	Regulation of Dna-Templated Transcription (GO:0006355), Dna-Templated Transcription (GO:0006351)	Gene expression (Transcription) (Reactome)
		FAM110C	3.18179	Negative	-	Cellular Component Assembly (GO:0022607)	-
		GRHL1	3.64582	Negative	-	-	Metabolism (Reactome)
		GSTA4L	3.78297	Negative	-	Cellular Response to Chemical Stimulus (GO:0070887)	Metabolism (Reactome);Metabolism (KEGG)
		KCNK1	3.73591	Negative	-	Monoatomic Ion Transport (GO:0006811)	Neuronal System (Reactome);Muscle contraction (Reactome)
		LOC112532140	3.77325	Negative	-	Proteolysis (GO:0006508)	-
		MAN1A1	2.19232	Negative	-	-	Metabolism of proteins (Reactome)
		MATN3	4.95937	Negative	-	Tissue Development (GO:0009888), Animal Organ Development (GO:0048513), Cell Development (GO:0048468), System Development (GO:0048731), Cellular Component Organization (GO:0016043), Cell Differentiation (GO:0030154)	Extracellular matrix organization (Reactome);Metabolism of proteins (Reactome)
		MSTRG.7028	3.39918	Negative	-	Regulation of Cellular Process (GO:0050794), Cell Communication (GO:0007154), Cellular Response to Stimulus (GO:0051716), Signal Transduction (GO:0007165), Signaling (GO:0023052)	-
		MSTRG.7842	4.48548	Negative	-	Phosphorylation (GO:0016310)	-
		RRBP1	2.59361	Negative	-	Nitrogen Compound Transport (GO:0071705), Organic Substance Transport (GO:0071702), Protein Localization (GO:0008104)	Metabolism (Reactome)
TCONS_00169209	4.88134	APMAP	2.11696	Positive	-	Biosynthetic Process (GO:0009058)	Metabolism (KEGG)
		EPCAM	4.45943	Positive	Epithelial cell adhesion molecule	-	Hemostasis (Reactome)
		FAM110C	3.18179	Positive	-	Cellular Component Assembly (GO:0022607)	-
		GRHL1	3.64582	Positive	-	-	Metabolism (Reactome)
		GSTA4L	3.78297	Positive	-	Cellular Response to Chemical Stimulus (GO:0070887)	Metabolism (Reactome);Metabolism (KEGG)
		KCNK1	3.73591	Positive	-	Monoatomic Ion Transport (GO:0006811)	Neuronal System (Reactome);Muscle contraction (Reactome)
		LOC112532140	3.77325	Positive	-	Proteolysis (GO:0006508)	-
		MAN1A1	2.19232	Positive	-	-	Metabolism of proteins (Reactome)
		MATN3	4.95937	Positive	-	Tissue Development (GO:0009888), Animal Organ Development (GO:0048513), Cell Development (GO:0048468), System Development (GO:0048731), Cellular Component Organization (GO:0016043), Cell Differentiation (GO:0030154)	Extracellular matrix organization (Reactome);Metabolism of proteins (Reactome)
		MSTRG.7028	3.39918	Positive	-	Regulation of Cellular Process (GO:0050794), Cell Communication (GO:0007154), Cellular Response to Stimulus (GO:0051716), Signal Transduction (GO:0007165), Signaling (GO:0023052)	-
		MSTRG.7554	9.98092	Positive	-	Cellular Component Assembly (GO:0022607)	-
		MSTRG.7842	4.48548	Positive	-	Phosphorylation (GO:0016310)	-
		RRBP1	2.59361	Positive	-	Nitrogen Compound Transport (GO:0071705), Organic Substance Transport (GO:0071702), Protein Localization (GO:0008104)	Metabolism (Reactome)
TCONS_00170572	-4.99368	ESRRG	-4.48976	Positive	retinoic acid receptor activity	Regulation of Dna-Templated Transcription (GO:0006355), Dna-Templated Transcription (GO:0006351)	Gene expression (Transcription) (Reactome)
		MAN1A1	2.19232	Negative	-	-	Metabolism of proteins (Reactome)
TCONS_00171556	2.84829	MSTRG.6560	6.16918	Positive	-	Proteolysis (GO:0006508), Nucleic Acid Metabolic Process (GO:0090304)	-
		MSTRG.7492	3.23767	Positive	-	Organelle Organization (GO:0006996)	-
TCONS_00176766	-5.92669	ESRRG	-4.48976	Positive	retinoic acid receptor activity	Regulation of Dna-Templated Transcription (GO:0006355), Dna-Templated Transcription (GO:0006351)	Gene expression (Transcription) (Reactome)
TCONS_00176905	-3.50582	ESRRG	-4.48976	Positive	retinoic acid receptor activity	Regulation of Dna-Templated Transcription (GO:0006355), Dna-Templated Transcription (GO:0006351)	Gene expression (Transcription) (Reactome)
		MAN1A1	2.19232	Negative	-	-	Metabolism of proteins (Reactome)
TCONS_00179230	-5.88333	ESRRG	-4.48976	Positive	retinoic acid receptor activity	Regulation of Dna-Templated Transcription (GO:0006355), Dna-Templated Transcription (GO:0006351)	Gene expression (Transcription) (Reactome)
TCONS_00179650	4.28608	APMAP	2.11696	Positive	-	Biosynthetic Process (GO:0009058)	Metabolism (KEGG)
		EPCAM	4.45943	Positive	Epithelial cell adhesion molecule	-	Hemostasis (Reactome)
		FAM110C	3.18179	Positive	-	Cellular Component Assembly (GO:0022607)	-
		GRHL1	3.64582	Positive	-	-	Metabolism (Reactome)
		GSTA4L	3.78297	Positive	-	Cellular Response to Chemical Stimulus (GO:0070887)	Metabolism (Reactome);Metabolism (KEGG)
		KCNK1	3.73591	Positive	-	Monoatomic Ion Transport (GO:0006811)	Neuronal System (Reactome);Muscle contraction (Reactome)
		LOC112532140	3.77325	Positive	-	Proteolysis (GO:0006508)	-
		MAN1A1	2.19232	Positive	-	-	Metabolism of proteins (Reactome)
		MATN3	4.95937	Positive	-	Tissue Development (GO:0009888), Animal Organ Development (GO:0048513), Cell Development (GO:0048468), System Development (GO:0048731), Cellular Component Organization (GO:0016043), Cell Differentiation (GO:0030154)	Extracellular matrix organization (Reactome);Metabolism of proteins (Reactome)
		MSTRG.7028	3.39918	Positive	-	Regulation of Cellular Process (GO:0050794), Cell Communication (GO:0007154), Cellular Response to Stimulus (GO:0051716), Signal Transduction (GO:0007165), Signaling (GO:0023052)	-
		MSTRG.7554	9.98092	Positive	-	Cellular Component Assembly (GO:0022607)	-
		MSTRG.7842	4.48548	Positive	-	Phosphorylation (GO:0016310)	-
		RRBP1	2.59361	Positive	-	Nitrogen Compound Transport (GO:0071705), Organic Substance Transport (GO:0071702), Protein Localization (GO:0008104)	Metabolism (Reactome)
TCONS_00180061	-4.58961	ESRRG	-4.48976	Positive	retinoic acid receptor activity	Regulation of Dna-Templated Transcription (GO:0006355), Dna-Templated Transcription (GO:0006351)	Gene expression (Transcription) (Reactome)
		MAN1A1	2.19232	Negative	-	-	Metabolism of proteins (Reactome)
TCONS_00180678	-4.21183	ESRRG	-4.48976	Positive	retinoic acid receptor activity	Regulation of Dna-Templated Transcription (GO:0006355), Dna-Templated Transcription (GO:0006351)	Gene expression (Transcription) (Reactome)
		KCNK1	3.73591	Negative	-	Monoatomic Ion Transport (GO:0006811)	Neuronal System (Reactome);Muscle contraction (Reactome)
		MAN1A1	2.19232	Negative	-	-	Metabolism of proteins (Reactome)
TCONS_00182662	-3.37399	MAN1A1	2.19232	Negative	-	-	Metabolism of proteins (Reactome)
TCONS_00183778	-6.2161	ESRRG	-4.48976	Positive	retinoic acid receptor activity	Regulation of Dna-Templated Transcription (GO:0006355), Dna-Templated Transcription (GO:0006351)	Gene expression (Transcription) (Reactome)
TCONS_00185096	4.49293	MSTRG.6560	6.16918	Positive	-	Proteolysis (GO:0006508), Nucleic Acid Metabolic Process (GO:0090304)	-
		MSTRG.7492	3.23767	Positive	-	Organelle Organization (GO:0006996)	-
TCONS_00185690	-2.51811	KCNK1	3.73591	Negative	-	Monoatomic Ion Transport (GO:0006811)	Neuronal System (Reactome);Muscle contraction (Reactome)
		MAN1A1	2.19232	Negative	-	-	Metabolism of proteins (Reactome)
TCONS_00186124	4.41463	MSTRG.6560	6.16918	Positive	-	Proteolysis (GO:0006508), Nucleic Acid Metabolic Process (GO:0090304)	-
		MSTRG.7492	3.23767	Positive	-	Organelle Organization (GO:0006996)	-
TCONS_00193027	8.18041	MSTRG.6560	6.16918	Positive	-	Proteolysis (GO:0006508), Nucleic Acid Metabolic Process (GO:0090304)	-
TCONS_00194354	2.61087	APMAP	2.11696	Positive	-	Biosynthetic Process (GO:0009058)	Metabolism (KEGG)
		GSTA4L	3.78297	Positive	-	Cellular Response to Chemical Stimulus (GO:0070887)	Metabolism (Reactome);Metabolism (KEGG)
		MSTRG.7028	3.39918	Positive	-	Regulation of Cellular Process (GO:0050794), Cell Communication (GO:0007154), Cellular Response to Stimulus (GO:0051716), Signal Transduction (GO:0007165), Signaling (GO:0023052)	-
		MSTRG.7842	4.48548	Positive	-	Phosphorylation (GO:0016310)	-
		VIP	4.4824	Positive	-	Regulation of Dna-Templated Transcription (GO:0006355), Dna-Templated Transcription (GO:0006351)	Signal Transduction (Reactome);Signal Transduction (Reactome)
TCONS_00196649	2.02812	MSTRG.6560	6.16918	Positive	-	Proteolysis (GO:0006508), Nucleic Acid Metabolic Process (GO:0090304)	-
TCONS_00197617	5.07717	MSTRG.6560	6.16918	Positive	-	Proteolysis (GO:0006508), Nucleic Acid Metabolic Process (GO:0090304)	-
TCONS_00200264	2.61435	MSTRG.6560	6.16918	Positive	-	Proteolysis (GO:0006508), Nucleic Acid Metabolic Process (GO:0090304)	-
		MSTRG.7492	3.23767	Positive	-	Organelle Organization (GO:0006996)	-
TCONS_00201049	-2.3622	APMAP	2.11696	Negative	-	Biosynthetic Process (GO:0009058)	Metabolism (KEGG)
		EPCAM	4.45943	Negative	Epithelial cell adhesion molecule	-	Hemostasis (Reactome)
		ESRRG	-4.48976	Positive	retinoic acid receptor activity	Regulation of Dna-Templated Transcription (GO:0006355), Dna-Templated Transcription (GO:0006351)	Gene expression (Transcription) (Reactome)
		FAM110C	3.18179	Negative	-	Cellular Component Assembly (GO:0022607)	-
		GRHL1	3.64582	Negative	-	-	Metabolism (Reactome)
		GSTA4L	3.78297	Negative	-	Cellular Response to Chemical Stimulus (GO:0070887)	Metabolism (Reactome);Metabolism (KEGG)
		KCNK1	3.73591	Negative	-	Monoatomic Ion Transport (GO:0006811)	Neuronal System (Reactome);Muscle contraction (Reactome)
		LOC112532140	3.77325	Negative	-	Proteolysis (GO:0006508)	-
		MAN1A1	2.19232	Negative	-	-	Metabolism of proteins (Reactome)
		MATN3	4.95937	Negative	-	Tissue Development (GO:0009888), Animal Organ Development (GO:0048513), Cell Development (GO:0048468), System Development (GO:0048731), Cellular Component Organization (GO:0016043), Cell Differentiation (GO:0030154)	Extracellular matrix organization (Reactome);Metabolism of proteins (Reactome)
		MSTRG.7492	3.23767	Negative	-	Organelle Organization (GO:0006996)	-
		MSTRG.7842	4.48548	Negative	-	Phosphorylation (GO:0016310)	-
		RRBP1	2.59361	Negative	-	Nitrogen Compound Transport (GO:0071705), Organic Substance Transport (GO:0071702), Protein Localization (GO:0008104)	Metabolism (Reactome)
TCONS_00210775	4.79692	FGFBP1	5.38698	Positive	Fibroblast growth factor-binding protein 1	Cellular Response to Organic Substance (GO:0071310)	Signal Transduction (Reactome)
		JCHAIN	7.58472	Positive	-	Immune response (GO:0006955), Cellular component assembly (GO:0022607)	Hemostasis (Reactome),Vesicle-mediated transport (Reactome)
		MAN2B2	2.31992	Positive	-	-	Metabolism (Reactome)
		MSTRG.7958	10.4182	Positive	-	-	-
		MSTRG.8614	2.10919	Positive	-	Nitrogen Compound Transport (GO:0071705), Organonitrogen Compound Biosynthetic Process (GO:1901566), Monoatomic Ion Transport (GO:0006811), Cellular Nitrogen Compound Biosynthetic Process (GO:0044271), Heterocycle Biosynthetic Process (GO:0018130), Organic Cyclic Compound Biosynthetic Process (GO:1901362), Organic Substance Transport (GO:0071702), Aromatic Compound Biosynthetic Process (GO:001943…	Metabolism (Reactome)
		MSTRG.8695	-2.81516	Negative	-	-	-
		MSTRG.8801	5.1999	Positive	-	-	-
		MSTRG.9319	4.65366	Positive	-	Phosphorylation (GO:0016310)	Metabolism of proteins (Reactome);Immune System (Reactome);Metabolism (Reactome);Metabolism (KEGG)
		SEC24D	2.74828	Positive	SEC24 homolog D, COPII coat complex component	Macromolecule Biosynthetic Process (GO:0009059), Nitrogen Compound Transport (GO:0071705), Nucleobase-Containing Compound Biosynthetic Process (GO:0034654), Organelle Organization (GO:0006996), Cellular Nitrogen Compound Biosynthetic Process (GO:0044271), Heterocycle Biosynthetic Process (GO:0018130), Organic Cyclic Compound Biosynthetic Process (GO:1901362), Organic Substance Transport (GO:00717…	Disease (Reactome);Metabolism of proteins (Reactome);Immune System (Reactome);Human Diseases (KEGG);Genetic Information Processing (KEGG)
		SLC39A8	3.76184	Positive	-	-	Transport of small molecules (Reactome)
TCONS_00210776	6.31399	FGFBP1	5.38698	Positive	Fibroblast growth factor-binding protein 1	Cellular Response to Organic Substance (GO:0071310)	Signal Transduction (Reactome)
		JCHAIN	7.58472	Positive	-	Immune response (GO:0006955), Cellular component assembly (GO:0022607)	Hemostasis (Reactome),Vesicle-mediated transport (Reactome)
		MAN2B2	2.31992	Positive	-	-	Metabolism (Reactome)
		MSTRG.7958	10.4182	Positive	-	-	-
		MSTRG.8614	2.10919	Positive	-	Nitrogen Compound Transport (GO:0071705), Organonitrogen Compound Biosynthetic Process (GO:1901566), Monoatomic Ion Transport (GO:0006811), Cellular Nitrogen Compound Biosynthetic Process (GO:0044271), Heterocycle Biosynthetic Process (GO:0018130), Organic Cyclic Compound Biosynthetic Process (GO:1901362), Organic Substance Transport (GO:0071702), Aromatic Compound Biosynthetic Process (GO:001943…	Metabolism (Reactome)
		MSTRG.8695	-2.81516	Negative	-	-	-
		MSTRG.8801	5.1999	Positive	-	-	-
		MSTRG.9319	4.65366	Positive	-	Phosphorylation (GO:0016310)	Metabolism of proteins (Reactome);Immune System (Reactome);Metabolism (Reactome);Metabolism (KEGG)
		SEC24D	2.74828	Positive	SEC24 homolog D, COPII coat complex component	Macromolecule Biosynthetic Process (GO:0009059), Nitrogen Compound Transport (GO:0071705), Nucleobase-Containing Compound Biosynthetic Process (GO:0034654), Organelle Organization (GO:0006996), Cellular Nitrogen Compound Biosynthetic Process (GO:0044271), Heterocycle Biosynthetic Process (GO:0018130), Organic Cyclic Compound Biosynthetic Process (GO:1901362), Organic Substance Transport (GO:00717…	Disease (Reactome);Metabolism of proteins (Reactome);Immune System (Reactome);Human Diseases (KEGG);Genetic Information Processing (KEGG)
		SLC39A8	3.76184	Positive	-	-	Transport of small molecules (Reactome)
TCONS_00210814	-3.24648	MAN2B2	2.31992	Negative	-	-	Metabolism (Reactome)
		MSTRG.8695	-2.81516	Positive	-	-	-
TCONS_00224401	-4.58624	MAN2B2	2.31992	Negative	-	-	Metabolism (Reactome)
		MSTRG.8695	-2.81516	Positive	-	-	-
		SEC24D	2.74828	Negative	SEC24 homolog D, COPII coat complex component	Macromolecule Biosynthetic Process (GO:0009059), Nitrogen Compound Transport (GO:0071705), Nucleobase-Containing Compound Biosynthetic Process (GO:0034654), Organelle Organization (GO:0006996), Cellular Nitrogen Compound Biosynthetic Process (GO:0044271), Heterocycle Biosynthetic Process (GO:0018130), Organic Cyclic Compound Biosynthetic Process (GO:1901362), Organic Substance Transport (GO:00717…	Disease (Reactome);Metabolism of proteins (Reactome);Immune System (Reactome);Human Diseases (KEGG);Genetic Information Processing (KEGG)
TCONS_00225484	-4.43821	MAN2B2	2.31992	Negative	-	-	Metabolism (Reactome)
TCONS_00225487	4.97531	FGFBP1	5.38698	Positive	Fibroblast growth factor-binding protein 1	Cellular Response to Organic Substance (GO:0071310)	Signal Transduction (Reactome)
		JCHAIN	7.58472	Positive	-	Immune response (GO:0006955), Cellular component assembly (GO:0022607)	Hemostasis (Reactome),Vesicle-mediated transport (Reactome)
		MAN2B2	2.31992	Positive	-	-	Metabolism (Reactome)
		MSTRG.8614	2.10919	Positive	-	Nitrogen Compound Transport (GO:0071705), Organonitrogen Compound Biosynthetic Process (GO:1901566), Monoatomic Ion Transport (GO:0006811), Cellular Nitrogen Compound Biosynthetic Process (GO:0044271), Heterocycle Biosynthetic Process (GO:0018130), Organic Cyclic Compound Biosynthetic Process (GO:1901362), Organic Substance Transport (GO:0071702), Aromatic Compound Biosynthetic Process (GO:001943…	Metabolism (Reactome)
		MSTRG.8695	-2.81516	Negative	-	-	-
		MSTRG.8801	5.1999	Positive	-	-	-
		MSTRG.9319	4.65366	Positive	-	Phosphorylation (GO:0016310)	Metabolism of proteins (Reactome);Immune System (Reactome);Metabolism (Reactome);Metabolism (KEGG)
		SEC24D	2.74828	Positive	SEC24 homolog D, COPII coat complex component	Macromolecule Biosynthetic Process (GO:0009059), Nitrogen Compound Transport (GO:0071705), Nucleobase-Containing Compound Biosynthetic Process (GO:0034654), Organelle Organization (GO:0006996), Cellular Nitrogen Compound Biosynthetic Process (GO:0044271), Heterocycle Biosynthetic Process (GO:0018130), Organic Cyclic Compound Biosynthetic Process (GO:1901362), Organic Substance Transport (GO:00717…	Disease (Reactome);Metabolism of proteins (Reactome);Immune System (Reactome);Human Diseases (KEGG);Genetic Information Processing (KEGG)
		SLC39A8	3.76184	Positive	-	-	Transport of small molecules (Reactome)
TCONS_00228177	4.59162	FGFBP1	5.38698	Positive	Fibroblast growth factor-binding protein 1	Cellular Response to Organic Substance (GO:0071310)	Signal Transduction (Reactome)
		JCHAIN	7.58472	Positive	-	Immune response (GO:0006955), Cellular component assembly (GO:0022607)	Hemostasis (Reactome),Vesicle-mediated transport (Reactome)
		MAN2B2	2.31992	Positive	-	-	Metabolism (Reactome)
		MSTRG.7958	10.4182	Positive	-	-	-
		MSTRG.8614	2.10919	Positive	-	Nitrogen Compound Transport (GO:0071705), Organonitrogen Compound Biosynthetic Process (GO:1901566), Monoatomic Ion Transport (GO:0006811), Cellular Nitrogen Compound Biosynthetic Process (GO:0044271), Heterocycle Biosynthetic Process (GO:0018130), Organic Cyclic Compound Biosynthetic Process (GO:1901362), Organic Substance Transport (GO:0071702), Aromatic Compound Biosynthetic Process (GO:001943…	Metabolism (Reactome)
		MSTRG.8695	-2.81516	Negative	-	-	-
		MSTRG.8801	5.1999	Positive	-	-	-
		MSTRG.9319	4.65366	Positive	-	Phosphorylation (GO:0016310)	Metabolism of proteins (Reactome);Immune System (Reactome);Metabolism (Reactome);Metabolism (KEGG)
		SEC24D	2.74828	Positive	SEC24 homolog D, COPII coat complex component	Macromolecule Biosynthetic Process (GO:0009059), Nitrogen Compound Transport (GO:0071705), Nucleobase-Containing Compound Biosynthetic Process (GO:0034654), Organelle Organization (GO:0006996), Cellular Nitrogen Compound Biosynthetic Process (GO:0044271), Heterocycle Biosynthetic Process (GO:0018130), Organic Cyclic Compound Biosynthetic Process (GO:1901362), Organic Substance Transport (GO:00717…	Disease (Reactome);Metabolism of proteins (Reactome);Immune System (Reactome);Human Diseases (KEGG);Genetic Information Processing (KEGG)
		SLC39A8	3.76184	Positive	-	-	Transport of small molecules (Reactome)
TCONS_00231384	-3.43311	MAN2B2	2.31992	Negative	-	-	Metabolism (Reactome)
TCONS_00231546	4.00729	FGFBP1	5.38698	Positive	Fibroblast growth factor-binding protein 1	Cellular Response to Organic Substance (GO:0071310)	Signal Transduction (Reactome)
		JCHAIN	7.58472	Positive	-	Immune response (GO:0006955), Cellular component assembly (GO:0022607)	Hemostasis (Reactome),Vesicle-mediated transport (Reactome)
		MAN2B2	2.31992	Positive	-	-	Metabolism (Reactome)
		MSTRG.7958	10.4182	Positive	-	-	-
		MSTRG.8614	2.10919	Positive	-	Nitrogen Compound Transport (GO:0071705), Organonitrogen Compound Biosynthetic Process (GO:1901566), Monoatomic Ion Transport (GO:0006811), Cellular Nitrogen Compound Biosynthetic Process (GO:0044271), Heterocycle Biosynthetic Process (GO:0018130), Organic Cyclic Compound Biosynthetic Process (GO:1901362), Organic Substance Transport (GO:0071702), Aromatic Compound Biosynthetic Process (GO:001943…	Metabolism (Reactome)
		MSTRG.8695	-2.81516	Negative	-	-	-
		MSTRG.8801	5.1999	Positive	-	-	-
		MSTRG.9319	4.65366	Positive	-	Phosphorylation (GO:0016310)	Metabolism of proteins (Reactome);Immune System (Reactome);Metabolism (Reactome);Metabolism (KEGG)
		SEC24D	2.74828	Positive	SEC24 homolog D, COPII coat complex component	Macromolecule Biosynthetic Process (GO:0009059), Nitrogen Compound Transport (GO:0071705), Nucleobase-Containing Compound Biosynthetic Process (GO:0034654), Organelle Organization (GO:0006996), Cellular Nitrogen Compound Biosynthetic Process (GO:0044271), Heterocycle Biosynthetic Process (GO:0018130), Organic Cyclic Compound Biosynthetic Process (GO:1901362), Organic Substance Transport (GO:00717…	Disease (Reactome);Metabolism of proteins (Reactome);Immune System (Reactome);Human Diseases (KEGG);Genetic Information Processing (KEGG)
		SLC39A8	3.76184	Positive	-	-	Transport of small molecules (Reactome)
TCONS_00235361	-3.07803	MAN2B2	2.31992	Negative	-	-	Metabolism (Reactome)
		MSTRG.8695	-2.81516	Positive	-	-	-
		SEC24D	2.74828	Negative	SEC24 homolog D, COPII coat complex component	Macromolecule Biosynthetic Process (GO:0009059), Nitrogen Compound Transport (GO:0071705), Nucleobase-Containing Compound Biosynthetic Process (GO:0034654), Organelle Organization (GO:0006996), Cellular Nitrogen Compound Biosynthetic Process (GO:0044271), Heterocycle Biosynthetic Process (GO:0018130), Organic Cyclic Compound Biosynthetic Process (GO:1901362), Organic Substance Transport (GO:00717…	Disease (Reactome);Metabolism of proteins (Reactome);Immune System (Reactome);Human Diseases (KEGG);Genetic Information Processing (KEGG)
TCONS_00236019	-2.70209	MAN2B2	2.31992	Negative	-	-	Metabolism (Reactome)
		MSTRG.8695	-2.81516	Positive	-	-	-
TCONS_00238424	-5.83085	MAN2B2	2.31992	Negative	-	-	Metabolism (Reactome)
TCONS_00239787	-2.85395	FGFBP1	5.38698	Negative	Fibroblast growth factor-binding protein 1	Cellular Response to Organic Substance (GO:0071310)	Signal Transduction (Reactome)
		JCHAIN	7.58472	Negative	-	Immune response (GO:0006955), Cellular component assembly (GO:0022607)	Hemostasis (Reactome),Vesicle-mediated transport (Reactome)
		MAN2B2	2.31992	Negative	-	-	Metabolism (Reactome)
		MSTRG.8614	2.10919	Negative	-	Nitrogen Compound Transport (GO:0071705), Organonitrogen Compound Biosynthetic Process (GO:1901566), Monoatomic Ion Transport (GO:0006811), Cellular Nitrogen Compound Biosynthetic Process (GO:0044271), Heterocycle Biosynthetic Process (GO:0018130), Organic Cyclic Compound Biosynthetic Process (GO:1901362), Organic Substance Transport (GO:0071702), Aromatic Compound Biosynthetic Process (GO:001943…	Metabolism (Reactome)
		MSTRG.8695	-2.81516	Positive	-	-	-
		MSTRG.8801	5.1999	Negative	-	-	-
		MSTRG.9319	4.65366	Negative	-	Phosphorylation (GO:0016310)	Metabolism of proteins (Reactome);Immune System (Reactome);Metabolism (Reactome);Metabolism (KEGG)
		SEC24D	2.74828	Negative	SEC24 homolog D, COPII coat complex component	Macromolecule Biosynthetic Process (GO:0009059), Nitrogen Compound Transport (GO:0071705), Nucleobase-Containing Compound Biosynthetic Process (GO:0034654), Organelle Organization (GO:0006996), Cellular Nitrogen Compound Biosynthetic Process (GO:0044271), Heterocycle Biosynthetic Process (GO:0018130), Organic Cyclic Compound Biosynthetic Process (GO:1901362), Organic Substance Transport (GO:00717…	Disease (Reactome);Metabolism of proteins (Reactome);Immune System (Reactome);Human Diseases (KEGG);Genetic Information Processing (KEGG)
		SLC39A8	3.76184	Negative	-	-	Transport of small molecules (Reactome)
TCONS_00239945	-3.50396	MAN2B2	2.31992	Negative	-	-	Metabolism (Reactome)
		MSTRG.8695	-2.81516	Positive	-	-	-
		SEC24D	2.74828	Negative	SEC24 homolog D, COPII coat complex component	Macromolecule Biosynthetic Process (GO:0009059), Nitrogen Compound Transport (GO:0071705), Nucleobase-Containing Compound Biosynthetic Process (GO:0034654), Organelle Organization (GO:0006996), Cellular Nitrogen Compound Biosynthetic Process (GO:0044271), Heterocycle Biosynthetic Process (GO:0018130), Organic Cyclic Compound Biosynthetic Process (GO:1901362), Organic Substance Transport (GO:00717…	Disease (Reactome);Metabolism of proteins (Reactome);Immune System (Reactome);Human Diseases (KEGG);Genetic Information Processing (KEGG)
		SLC39A8	3.76184	Negative	-	-	Transport of small molecules (Reactome)
TCONS_00240717	5.35302	MSTRG.8201	2.78948	Positive	-	-	-
TCONS_00241100	-3.30741	MAN2B2	2.31992	Negative	-	-	Metabolism (Reactome)
		MSTRG.8695	-2.81516	Positive	-	-	-
TCONS_00243821	8.20056	FGFBP1	5.38698	Positive	Fibroblast growth factor-binding protein 1	Cellular Response to Organic Substance (GO:0071310)	Signal Transduction (Reactome)
		JCHAIN	7.58472	Positive	-	Immune response (GO:0006955), Cellular component assembly (GO:0022607)	Hemostasis (Reactome),Vesicle-mediated transport (Reactome)
		MAN2B2	2.31992	Positive	-	-	Metabolism (Reactome)
		MSTRG.7958	10.4182	Positive	-	-	-
		MSTRG.8614	2.10919	Positive	-	Nitrogen Compound Transport (GO:0071705), Organonitrogen Compound Biosynthetic Process (GO:1901566), Monoatomic Ion Transport (GO:0006811), Cellular Nitrogen Compound Biosynthetic Process (GO:0044271), Heterocycle Biosynthetic Process (GO:0018130), Organic Cyclic Compound Biosynthetic Process (GO:1901362), Organic Substance Transport (GO:0071702), Aromatic Compound Biosynthetic Process (GO:001943…	Metabolism (Reactome)
		MSTRG.8695	-2.81516	Negative	-	-	-
		MSTRG.8801	5.1999	Positive	-	-	-
		MSTRG.9319	4.65366	Positive	-	Phosphorylation (GO:0016310)	Metabolism of proteins (Reactome);Immune System (Reactome);Metabolism (Reactome);Metabolism (KEGG)
		SEC24D	2.74828	Positive	SEC24 homolog D, COPII coat complex component	Macromolecule Biosynthetic Process (GO:0009059), Nitrogen Compound Transport (GO:0071705), Nucleobase-Containing Compound Biosynthetic Process (GO:0034654), Organelle Organization (GO:0006996), Cellular Nitrogen Compound Biosynthetic Process (GO:0044271), Heterocycle Biosynthetic Process (GO:0018130), Organic Cyclic Compound Biosynthetic Process (GO:1901362), Organic Substance Transport (GO:00717…	Disease (Reactome);Metabolism of proteins (Reactome);Immune System (Reactome);Human Diseases (KEGG);Genetic Information Processing (KEGG)
		SLC39A8	3.76184	Positive	-	-	Transport of small molecules (Reactome)
TCONS_00246232	6.39134	FGFBP1	5.38698	Positive	Fibroblast growth factor-binding protein 1	Cellular Response to Organic Substance (GO:0071310)	Signal Transduction (Reactome)
		JCHAIN	7.58472	Positive	-	Immune response (GO:0006955), Cellular component assembly (GO:0022607)	Hemostasis (Reactome),Vesicle-mediated transport (Reactome)
		MAN2B2	2.31992	Positive	-	-	Metabolism (Reactome)
		MSTRG.7958	10.4182	Positive	-	-	-
		MSTRG.8614	2.10919	Positive	-	Nitrogen Compound Transport (GO:0071705), Organonitrogen Compound Biosynthetic Process (GO:1901566), Monoatomic Ion Transport (GO:0006811), Cellular Nitrogen Compound Biosynthetic Process (GO:0044271), Heterocycle Biosynthetic Process (GO:0018130), Organic Cyclic Compound Biosynthetic Process (GO:1901362), Organic Substance Transport (GO:0071702), Aromatic Compound Biosynthetic Process (GO:001943…	Metabolism (Reactome)
		MSTRG.8695	-2.81516	Negative	-	-	-
		MSTRG.8801	5.1999	Positive	-	-	-
		MSTRG.9319	4.65366	Positive	-	Phosphorylation (GO:0016310)	Metabolism of proteins (Reactome);Immune System (Reactome);Metabolism (Reactome);Metabolism (KEGG)
		SEC24D	2.74828	Positive	SEC24 homolog D, COPII coat complex component	Macromolecule Biosynthetic Process (GO:0009059), Nitrogen Compound Transport (GO:0071705), Nucleobase-Containing Compound Biosynthetic Process (GO:0034654), Organelle Organization (GO:0006996), Cellular Nitrogen Compound Biosynthetic Process (GO:0044271), Heterocycle Biosynthetic Process (GO:0018130), Organic Cyclic Compound Biosynthetic Process (GO:1901362), Organic Substance Transport (GO:00717…	Disease (Reactome);Metabolism of proteins (Reactome);Immune System (Reactome);Human Diseases (KEGG);Genetic Information Processing (KEGG)
		SLC39A8	3.76184	Positive	-	-	Transport of small molecules (Reactome)
TCONS_00247943	2.56202	MSTRG.8201	2.78948	Positive	-	-	-
TCONS_00250758	7.48675	FGFBP1	5.38698	Positive	Fibroblast growth factor-binding protein 1	Cellular Response to Organic Substance (GO:0071310)	Signal Transduction (Reactome)
		JCHAIN	7.58472	Positive	-	Immune response (GO:0006955), Cellular component assembly (GO:0022607)	Hemostasis (Reactome),Vesicle-mediated transport (Reactome)
		MAN2B2	2.31992	Positive	-	-	Metabolism (Reactome)
		MSTRG.8614	2.10919	Positive	-	Nitrogen Compound Transport (GO:0071705), Organonitrogen Compound Biosynthetic Process (GO:1901566), Monoatomic Ion Transport (GO:0006811), Cellular Nitrogen Compound Biosynthetic Process (GO:0044271), Heterocycle Biosynthetic Process (GO:0018130), Organic Cyclic Compound Biosynthetic Process (GO:1901362), Organic Substance Transport (GO:0071702), Aromatic Compound Biosynthetic Process (GO:001943…	Metabolism (Reactome)
		MSTRG.8801	5.1999	Positive	-	-	-
		MSTRG.9319	4.65366	Positive	-	Phosphorylation (GO:0016310)	Metabolism of proteins (Reactome);Immune System (Reactome);Metabolism (Reactome);Metabolism (KEGG)
		SEC24D	2.74828	Positive	SEC24 homolog D, COPII coat complex component	Macromolecule Biosynthetic Process (GO:0009059), Nitrogen Compound Transport (GO:0071705), Nucleobase-Containing Compound Biosynthetic Process (GO:0034654), Organelle Organization (GO:0006996), Cellular Nitrogen Compound Biosynthetic Process (GO:0044271), Heterocycle Biosynthetic Process (GO:0018130), Organic Cyclic Compound Biosynthetic Process (GO:1901362), Organic Substance Transport (GO:00717…	Disease (Reactome);Metabolism of proteins (Reactome);Immune System (Reactome);Human Diseases (KEGG);Genetic Information Processing (KEGG)
		SLC39A8	3.76184	Positive	-	-	Transport of small molecules (Reactome)
TCONS_00251038	6.71228	FGFBP1	5.38698	Positive	Fibroblast growth factor-binding protein 1	Cellular Response to Organic Substance (GO:0071310)	Signal Transduction (Reactome)
		JCHAIN	7.58472	Positive	-	Immune response (GO:0006955), Cellular component assembly (GO:0022607)	Hemostasis (Reactome),Vesicle-mediated transport (Reactome)
		MAN2B2	2.31992	Positive	-	-	Metabolism (Reactome)
		MSTRG.7958	10.4182	Positive	-	-	-
		MSTRG.8614	2.10919	Positive	-	Nitrogen Compound Transport (GO:0071705), Organonitrogen Compound Biosynthetic Process (GO:1901566), Monoatomic Ion Transport (GO:0006811), Cellular Nitrogen Compound Biosynthetic Process (GO:0044271), Heterocycle Biosynthetic Process (GO:0018130), Organic Cyclic Compound Biosynthetic Process (GO:1901362), Organic Substance Transport (GO:0071702), Aromatic Compound Biosynthetic Process (GO:001943…	Metabolism (Reactome)
		MSTRG.8695	-2.81516	Negative	-	-	-
		MSTRG.8801	5.1999	Positive	-	-	-
		MSTRG.9319	4.65366	Positive	-	Phosphorylation (GO:0016310)	Metabolism of proteins (Reactome);Immune System (Reactome);Metabolism (Reactome);Metabolism (KEGG)
		SEC24D	2.74828	Positive	SEC24 homolog D, COPII coat complex component	Macromolecule Biosynthetic Process (GO:0009059), Nitrogen Compound Transport (GO:0071705), Nucleobase-Containing Compound Biosynthetic Process (GO:0034654), Organelle Organization (GO:0006996), Cellular Nitrogen Compound Biosynthetic Process (GO:0044271), Heterocycle Biosynthetic Process (GO:0018130), Organic Cyclic Compound Biosynthetic Process (GO:1901362), Organic Substance Transport (GO:00717…	Disease (Reactome);Metabolism of proteins (Reactome);Immune System (Reactome);Human Diseases (KEGG);Genetic Information Processing (KEGG)
		SLC39A8	3.76184	Positive	-	-	Transport of small molecules (Reactome)
TCONS_00251696	-2.48611	MAN2B2	2.31992	Negative	-	-	Metabolism (Reactome)
TCONS_00257529	-2.4055	FGFBP1	5.38698	Negative	Fibroblast growth factor-binding protein 1	Cellular Response to Organic Substance (GO:0071310)	Signal Transduction (Reactome)
		JCHAIN	7.58472	Negative	-	Immune response (GO:0006955), Cellular component assembly (GO:0022607)	Hemostasis (Reactome),Vesicle-mediated transport (Reactome)
		MAN2B2	2.31992	Negative	-	-	Metabolism (Reactome)
		MSTRG.8614	2.10919	Negative	-	Nitrogen Compound Transport (GO:0071705), Organonitrogen Compound Biosynthetic Process (GO:1901566), Monoatomic Ion Transport (GO:0006811), Cellular Nitrogen Compound Biosynthetic Process (GO:0044271), Heterocycle Biosynthetic Process (GO:0018130), Organic Cyclic Compound Biosynthetic Process (GO:1901362), Organic Substance Transport (GO:0071702), Aromatic Compound Biosynthetic Process (GO:001943…	Metabolism (Reactome)
		MSTRG.8695	-2.81516	Positive	-	-	-
		MSTRG.8801	5.1999	Negative	-	-	-
		MSTRG.9319	4.65366	Negative	-	Phosphorylation (GO:0016310)	Metabolism of proteins (Reactome);Immune System (Reactome);Metabolism (Reactome);Metabolism (KEGG)
		SEC24D	2.74828	Negative	SEC24 homolog D, COPII coat complex component	Macromolecule Biosynthetic Process (GO:0009059), Nitrogen Compound Transport (GO:0071705), Nucleobase-Containing Compound Biosynthetic Process (GO:0034654), Organelle Organization (GO:0006996), Cellular Nitrogen Compound Biosynthetic Process (GO:0044271), Heterocycle Biosynthetic Process (GO:0018130), Organic Cyclic Compound Biosynthetic Process (GO:1901362), Organic Substance Transport (GO:00717…	Disease (Reactome);Metabolism of proteins (Reactome);Immune System (Reactome);Human Diseases (KEGG);Genetic Information Processing (KEGG)
		SLC39A8	3.76184	Negative	-	-	Transport of small molecules (Reactome)
TCONS_00260993	4.36838	FGFBP1	5.38698	Positive	Fibroblast growth factor-binding protein 1	Cellular Response to Organic Substance (GO:0071310)	Signal Transduction (Reactome)
		JCHAIN	7.58472	Positive	-	Immune response (GO:0006955), Cellular component assembly (GO:0022607)	Hemostasis (Reactome),Vesicle-mediated transport (Reactome)
		MAN2B2	2.31992	Positive	-	-	Metabolism (Reactome)
		MSTRG.7958	10.4182	Positive	-	-	-
[truncated: 676 more rows]

## Sheet: B
Non-challenged 6 DPC
lncRNA	lncRNA expression	Co-expressing gene	Gene expression	Correlation type	EGGNOG Annotation	GO Biological Process	Pathway category
TCONS_00000026	-3.63681	MSTRG.2048	-2.30353	Positive	-	Cellular Response to Chemical Stimulus (GO:0070887), Cellular Response to Stress (GO:0033554)	Hemostasis (Reactome);Immune System (Reactome);Cellular responses to stimuli (Reactome)
		CYP2D6	3.05443	Negative	-	Regulation of molecular function (GO:0065009), Regulation of metabolic process (GO:0019222), Regulation of biological quality (GO:0065008), Nitrogen compound metabolic process (GO:0006807), Catabolic process (GO:0009056), Cellular response to stimulus (GO:0051716), Regulation of cellular process (GO:0050794), Negative regulation of cellular process (GO:0048523), Negative regulation of metabolic p…	Metabolism (Reactome)
		LOC107052718	-4.48123	Positive	-	Macromolecule Biosynthetic Process (GO:0009059), Proteolysis (GO:0006508), Nucleobase-Containing Compound Biosynthetic Process (GO:0034654), Cellular Nitrogen Compound Biosynthetic Process (GO:0044271), Heterocycle Biosynthetic Process (GO:0018130), Organic Cyclic Compound Biosynthetic Process (GO:1901362), Nucleic Acid Metabolic Process (GO:0090304), Aromatic Compound Biosynthetic Process (GO:00…	Disease (Reactome)
		LOC107052719	-4.74408	Positive	-	Heterocycle biosynthetic process (GO:0018130), Organic cyclic compound biosynthetic process (GO:1901362), Aromatic compound biosynthetic process (GO:0019438), Proteolysis (GO:0006508), Nucleobase-containing compound biosynthetic process (GO:0034654), Macromolecule biosynthetic process (GO:0009059), Cellular nitrogen compound biosynthetic process (GO:0044271), Nucleic acid metabolic process (GO:00…	Disease (Reactome)
		PODXL	3.94341	Negative	CD34/Podocalyxin family	Cellular Component Assembly (GO:0022607)	Metabolism (Reactome)
TCONS_00003359	-2.75529	MSTRG.2048	-2.30353	Positive	-	Cellular Response to Chemical Stimulus (GO:0070887), Cellular Response to Stress (GO:0033554)	Hemostasis (Reactome);Immune System (Reactome);Cellular responses to stimuli (Reactome)
		CYP2D6	3.05443	Negative	-	Regulation of molecular function (GO:0065009), Regulation of metabolic process (GO:0019222), Regulation of biological quality (GO:0065008), Nitrogen compound metabolic process (GO:0006807), Catabolic process (GO:0009056), Cellular response to stimulus (GO:0051716), Regulation of cellular process (GO:0050794), Negative regulation of cellular process (GO:0048523), Negative regulation of metabolic p…	Metabolism (Reactome)
		LOC107052718	-4.48123	Positive	-	Macromolecule Biosynthetic Process (GO:0009059), Proteolysis (GO:0006508), Nucleobase-Containing Compound Biosynthetic Process (GO:0034654), Cellular Nitrogen Compound Biosynthetic Process (GO:0044271), Heterocycle Biosynthetic Process (GO:0018130), Organic Cyclic Compound Biosynthetic Process (GO:1901362), Nucleic Acid Metabolic Process (GO:0090304), Aromatic Compound Biosynthetic Process (GO:00…	Disease (Reactome)
		LOC107052719	-4.74408	Positive	-	Heterocycle biosynthetic process (GO:0018130), Organic cyclic compound biosynthetic process (GO:1901362), Aromatic compound biosynthetic process (GO:0019438), Proteolysis (GO:0006508), Nucleobase-containing compound biosynthetic process (GO:0034654), Macromolecule biosynthetic process (GO:0009059), Cellular nitrogen compound biosynthetic process (GO:0044271), Nucleic acid metabolic process (GO:00…	Disease (Reactome)
		PODXL	3.94341	Negative	CD34/Podocalyxin family	Cellular Component Assembly (GO:0022607)	Metabolism (Reactome)
TCONS_00003363	-3.92793	MSTRG.2048	-2.30353	Positive	-	Cellular Response to Chemical Stimulus (GO:0070887), Cellular Response to Stress (GO:0033554)	Hemostasis (Reactome);Immune System (Reactome);Cellular responses to stimuli (Reactome)
		CYP2D6	3.05443	Negative	-	Regulation of molecular function (GO:0065009), Regulation of metabolic process (GO:0019222), Regulation of biological quality (GO:0065008), Nitrogen compound metabolic process (GO:0006807), Catabolic process (GO:0009056), Cellular response to stimulus (GO:0051716), Regulation of cellular process (GO:0050794), Negative regulation of cellular process (GO:0048523), Negative regulation of metabolic p…	Metabolism (Reactome)
		LOC107052718	-4.48123	Positive	-	Macromolecule Biosynthetic Process (GO:0009059), Proteolysis (GO:0006508), Nucleobase-Containing Compound Biosynthetic Process (GO:0034654), Cellular Nitrogen Compound Biosynthetic Process (GO:0044271), Heterocycle Biosynthetic Process (GO:0018130), Organic Cyclic Compound Biosynthetic Process (GO:1901362), Nucleic Acid Metabolic Process (GO:0090304), Aromatic Compound Biosynthetic Process (GO:00…	Disease (Reactome)
		LOC107052719	-4.74408	Positive	-	Heterocycle biosynthetic process (GO:0018130), Organic cyclic compound biosynthetic process (GO:1901362), Aromatic compound biosynthetic process (GO:0019438), Proteolysis (GO:0006508), Nucleobase-containing compound biosynthetic process (GO:0034654), Macromolecule biosynthetic process (GO:0009059), Cellular nitrogen compound biosynthetic process (GO:0044271), Nucleic acid metabolic process (GO:00…	Disease (Reactome)
		PODXL	3.94341	Negative	CD34/Podocalyxin family	Cellular Component Assembly (GO:0022607)	Metabolism (Reactome)
TCONS_00005528	-3.11433	MSTRG.2048	-2.30353	Positive	-	Cellular Response to Chemical Stimulus (GO:0070887), Cellular Response to Stress (GO:0033554)	Hemostasis (Reactome);Immune System (Reactome);Cellular responses to stimuli (Reactome)
		ADAMTS1	-12.9097	Positive	-	Proteolysis (GO:0006508)	Metabolism of proteins (Reactome)
		MSTRG.1725	-6.64102	Positive	-	-	Signal Transduction (Reactome);Cellular responses to stimuli (Reactome);Environmental Information Processing (KEGG);Human Diseases (KEGG);Cellular Processes (KEGG);Organismal Systems (KEGG)
		NDUFA6	2.03059	Negative	NADH dehydrogenase ubiquinone 1 alpha subcomplex	Phosphorylation (GO:0016310)	Metabolism (Reactome);Human Diseases (KEGG);Metabolism (KEGG);Organismal Systems (KEGG)
		CYP2D6	3.05443	Negative	-	Regulation of molecular function (GO:0065009), Regulation of metabolic process (GO:0019222), Regulation of biological quality (GO:0065008), Nitrogen compound metabolic process (GO:0006807), Catabolic process (GO:0009056), Cellular response to stimulus (GO:0051716), Regulation of cellular process (GO:0050794), Negative regulation of cellular process (GO:0048523), Negative regulation of metabolic p…	Metabolism (Reactome)
		LOC107052718	-4.48123	Positive	-	Macromolecule Biosynthetic Process (GO:0009059), Proteolysis (GO:0006508), Nucleobase-Containing Compound Biosynthetic Process (GO:0034654), Cellular Nitrogen Compound Biosynthetic Process (GO:0044271), Heterocycle Biosynthetic Process (GO:0018130), Organic Cyclic Compound Biosynthetic Process (GO:1901362), Nucleic Acid Metabolic Process (GO:0090304), Aromatic Compound Biosynthetic Process (GO:00…	Disease (Reactome)
		LOC107052719	-4.74408	Positive	-	Heterocycle biosynthetic process (GO:0018130), Organic cyclic compound biosynthetic process (GO:1901362), Aromatic compound biosynthetic process (GO:0019438), Proteolysis (GO:0006508), Nucleobase-containing compound biosynthetic process (GO:0034654), Macromolecule biosynthetic process (GO:0009059), Cellular nitrogen compound biosynthetic process (GO:0044271), Nucleic acid metabolic process (GO:00…	Disease (Reactome)
		MSTRG.431	2.18637	Negative	-	-	-
		PODXL	3.94341	Negative	CD34/Podocalyxin family	Cellular Component Assembly (GO:0022607)	Metabolism (Reactome)
TCONS_00006205	-5.48881	MSTRG.2048	-2.30353	Positive	-	Cellular Response to Chemical Stimulus (GO:0070887), Cellular Response to Stress (GO:0033554)	Hemostasis (Reactome);Immune System (Reactome);Cellular responses to stimuli (Reactome)
		ADAMTS1	-12.9097	Positive	-	Proteolysis (GO:0006508)	Metabolism of proteins (Reactome)
		CYP2D6	3.05443	Negative	-	Regulation of molecular function (GO:0065009), Regulation of metabolic process (GO:0019222), Regulation of biological quality (GO:0065008), Nitrogen compound metabolic process (GO:0006807), Catabolic process (GO:0009056), Cellular response to stimulus (GO:0051716), Regulation of cellular process (GO:0050794), Negative regulation of cellular process (GO:0048523), Negative regulation of metabolic p…	Metabolism (Reactome)
		LOC107052718	-4.48123	Positive	-	Macromolecule Biosynthetic Process (GO:0009059), Proteolysis (GO:0006508), Nucleobase-Containing Compound Biosynthetic Process (GO:0034654), Cellular Nitrogen Compound Biosynthetic Process (GO:0044271), Heterocycle Biosynthetic Process (GO:0018130), Organic Cyclic Compound Biosynthetic Process (GO:1901362), Nucleic Acid Metabolic Process (GO:0090304), Aromatic Compound Biosynthetic Process (GO:00…	Disease (Reactome)
		LOC107052719	-4.74408	Positive	-	Heterocycle biosynthetic process (GO:0018130), Organic cyclic compound biosynthetic process (GO:1901362), Aromatic compound biosynthetic process (GO:0019438), Proteolysis (GO:0006508), Nucleobase-containing compound biosynthetic process (GO:0034654), Macromolecule biosynthetic process (GO:0009059), Cellular nitrogen compound biosynthetic process (GO:0044271), Nucleic acid metabolic process (GO:00…	Disease (Reactome)
TCONS_00009569	-5.51097	MSTRG.1725	-6.64102	Positive	-	-	Signal Transduction (Reactome);Cellular responses to stimuli (Reactome);Environmental Information Processing (KEGG);Human Diseases (KEGG);Cellular Processes (KEGG);Organismal Systems (KEGG)
		NDUFA6	2.03059	Negative	NADH dehydrogenase ubiquinone 1 alpha subcomplex	Phosphorylation (GO:0016310)	Metabolism (Reactome);Human Diseases (KEGG);Metabolism (KEGG);Organismal Systems (KEGG)
		CYP2D6	3.05443	Negative	-	Regulation of molecular function (GO:0065009), Regulation of metabolic process (GO:0019222), Regulation of biological quality (GO:0065008), Nitrogen compound metabolic process (GO:0006807), Catabolic process (GO:0009056), Cellular response to stimulus (GO:0051716), Regulation of cellular process (GO:0050794), Negative regulation of cellular process (GO:0048523), Negative regulation of metabolic p…	Metabolism (Reactome)
		LOC107052718	-4.48123	Positive	-	Macromolecule Biosynthetic Process (GO:0009059), Proteolysis (GO:0006508), Nucleobase-Containing Compound Biosynthetic Process (GO:0034654), Cellular Nitrogen Compound Biosynthetic Process (GO:0044271), Heterocycle Biosynthetic Process (GO:0018130), Organic Cyclic Compound Biosynthetic Process (GO:1901362), Nucleic Acid Metabolic Process (GO:0090304), Aromatic Compound Biosynthetic Process (GO:00…	Disease (Reactome)
		LOC107052719	-4.74408	Positive	-	Heterocycle biosynthetic process (GO:0018130), Organic cyclic compound biosynthetic process (GO:1901362), Aromatic compound biosynthetic process (GO:0019438), Proteolysis (GO:0006508), Nucleobase-containing compound biosynthetic process (GO:0034654), Macromolecule biosynthetic process (GO:0009059), Cellular nitrogen compound biosynthetic process (GO:0044271), Nucleic acid metabolic process (GO:00…	Disease (Reactome)
		MSTRG.431	2.18637	Negative	-	-	-
		PODXL	3.94341	Negative	CD34/Podocalyxin family	Cellular Component Assembly (GO:0022607)	Metabolism (Reactome)
TCONS_00010531	-2.27323	CYP2D6	3.05443	Negative	-	Regulation of molecular function (GO:0065009), Regulation of metabolic process (GO:0019222), Regulation of biological quality (GO:0065008), Nitrogen compound metabolic process (GO:0006807), Catabolic process (GO:0009056), Cellular response to stimulus (GO:0051716), Regulation of cellular process (GO:0050794), Negative regulation of cellular process (GO:0048523), Negative regulation of metabolic p…	Metabolism (Reactome)
		LOC107052718	-4.48123	Positive	-	Macromolecule Biosynthetic Process (GO:0009059), Proteolysis (GO:0006508), Nucleobase-Containing Compound Biosynthetic Process (GO:0034654), Cellular Nitrogen Compound Biosynthetic Process (GO:0044271), Heterocycle Biosynthetic Process (GO:0018130), Organic Cyclic Compound Biosynthetic Process (GO:1901362), Nucleic Acid Metabolic Process (GO:0090304), Aromatic Compound Biosynthetic Process (GO:00…	Disease (Reactome)
		LOC107052719	-4.74408	Positive	-	Heterocycle biosynthetic process (GO:0018130), Organic cyclic compound biosynthetic process (GO:1901362), Aromatic compound biosynthetic process (GO:0019438), Proteolysis (GO:0006508), Nucleobase-containing compound biosynthetic process (GO:0034654), Macromolecule biosynthetic process (GO:0009059), Cellular nitrogen compound biosynthetic process (GO:0044271), Nucleic acid metabolic process (GO:00…	Disease (Reactome)
		PODXL	3.94341	Negative	CD34/Podocalyxin family	Cellular Component Assembly (GO:0022607)	Metabolism (Reactome)
TCONS_00012569	-4.74313	LCP1	6.33204	Negative	E3 ubiquitin-protein ligase makorin-1	Protein Modification Process (GO:0036211), Macromolecule Modification (GO:0043412), Cellular Response to Organic Substance (GO:0071310)	Immune System (Reactome);Metabolism of RNA (Reactome)
		BACE2	2.13927	Negative	-	-	Immune System (Reactome)
		MSTRG.2048	-2.30353	Positive	-	Cellular Response to Chemical Stimulus (GO:0070887), Cellular Response to Stress (GO:0033554)	Hemostasis (Reactome);Immune System (Reactome);Cellular responses to stimuli (Reactome)
		MSTRG.1725	-6.64102	Positive	-	-	Signal Transduction (Reactome);Cellular responses to stimuli (Reactome);Environmental Information Processing (KEGG);Human Diseases (KEGG);Cellular Processes (KEGG);Organismal Systems (KEGG)
		NDUFA6	2.03059	Negative	NADH dehydrogenase ubiquinone 1 alpha subcomplex	Phosphorylation (GO:0016310)	Metabolism (Reactome);Human Diseases (KEGG);Metabolism (KEGG);Organismal Systems (KEGG)
		CYP2D6	3.05443	Negative	-	Regulation of molecular function (GO:0065009), Regulation of metabolic process (GO:0019222), Regulation of biological quality (GO:0065008), Nitrogen compound metabolic process (GO:0006807), Catabolic process (GO:0009056), Cellular response to stimulus (GO:0051716), Regulation of cellular process (GO:0050794), Negative regulation of cellular process (GO:0048523), Negative regulation of metabolic p…	Metabolism (Reactome)
		LOC107052718	-4.48123	Positive	-	Macromolecule Biosynthetic Process (GO:0009059), Proteolysis (GO:0006508), Nucleobase-Containing Compound Biosynthetic Process (GO:0034654), Cellular Nitrogen Compound Biosynthetic Process (GO:0044271), Heterocycle Biosynthetic Process (GO:0018130), Organic Cyclic Compound Biosynthetic Process (GO:1901362), Nucleic Acid Metabolic Process (GO:0090304), Aromatic Compound Biosynthetic Process (GO:00…	Disease (Reactome)
		LOC107052719	-4.74408	Positive	-	Heterocycle biosynthetic process (GO:0018130), Organic cyclic compound biosynthetic process (GO:1901362), Aromatic compound biosynthetic process (GO:0019438), Proteolysis (GO:0006508), Nucleobase-containing compound biosynthetic process (GO:0034654), Macromolecule biosynthetic process (GO:0009059), Cellular nitrogen compound biosynthetic process (GO:0044271), Nucleic acid metabolic process (GO:00…	Disease (Reactome)
		MSTRG.431	2.18637	Negative	-	-	-
		PODXL	3.94341	Negative	CD34/Podocalyxin family	Cellular Component Assembly (GO:0022607)	Metabolism (Reactome)
TCONS_00013761	-4.84516	MSTRG.1725	-6.64102	Positive	-	-	Signal Transduction (Reactome);Cellular responses to stimuli (Reactome);Environmental Information Processing (KEGG);Human Diseases (KEGG);Cellular Processes (KEGG);Organismal Systems (KEGG)
		CYP2D6	3.05443	Negative	-	Regulation of molecular function (GO:0065009), Regulation of metabolic process (GO:0019222), Regulation of biological quality (GO:0065008), Nitrogen compound metabolic process (GO:0006807), Catabolic process (GO:0009056), Cellular response to stimulus (GO:0051716), Regulation of cellular process (GO:0050794), Negative regulation of cellular process (GO:0048523), Negative regulation of metabolic p…	Metabolism (Reactome)
		LOC107052718	-4.48123	Positive	-	Macromolecule Biosynthetic Process (GO:0009059), Proteolysis (GO:0006508), Nucleobase-Containing Compound Biosynthetic Process (GO:0034654), Cellular Nitrogen Compound Biosynthetic Process (GO:0044271), Heterocycle Biosynthetic Process (GO:0018130), Organic Cyclic Compound Biosynthetic Process (GO:1901362), Nucleic Acid Metabolic Process (GO:0090304), Aromatic Compound Biosynthetic Process (GO:00…	Disease (Reactome)
		LOC107052719	-4.74408	Positive	-	Heterocycle biosynthetic process (GO:0018130), Organic cyclic compound biosynthetic process (GO:1901362), Aromatic compound biosynthetic process (GO:0019438), Proteolysis (GO:0006508), Nucleobase-containing compound biosynthetic process (GO:0034654), Macromolecule biosynthetic process (GO:0009059), Cellular nitrogen compound biosynthetic process (GO:0044271), Nucleic acid metabolic process (GO:00…	Disease (Reactome)
		PODXL	3.94341	Negative	CD34/Podocalyxin family	Cellular Component Assembly (GO:0022607)	Metabolism (Reactome)
TCONS_00025160	-4.8336	MSTRG.2048	-2.30353	Positive	-	Cellular Response to Chemical Stimulus (GO:0070887), Cellular Response to Stress (GO:0033554)	Hemostasis (Reactome);Immune System (Reactome);Cellular responses to stimuli (Reactome)
		ADAMTS1	-12.9097	Positive	-	Proteolysis (GO:0006508)	Metabolism of proteins (Reactome)
		MSTRG.1725	-6.64102	Positive	-	-	Signal Transduction (Reactome);Cellular responses to stimuli (Reactome);Environmental Information Processing (KEGG);Human Diseases (KEGG);Cellular Processes (KEGG);Organismal Systems (KEGG)
		NDUFA6	2.03059	Negative	NADH dehydrogenase ubiquinone 1 alpha subcomplex	Phosphorylation (GO:0016310)	Metabolism (Reactome);Human Diseases (KEGG);Metabolism (KEGG);Organismal Systems (KEGG)
		CYP2D6	3.05443	Negative	-	Regulation of molecular function (GO:0065009), Regulation of metabolic process (GO:0019222), Regulation of biological quality (GO:0065008), Nitrogen compound metabolic process (GO:0006807), Catabolic process (GO:0009056), Cellular response to stimulus (GO:0051716), Regulation of cellular process (GO:0050794), Negative regulation of cellular process (GO:0048523), Negative regulation of metabolic p…	Metabolism (Reactome)
		LOC107052718	-4.48123	Positive	-	Macromolecule Biosynthetic Process (GO:0009059), Proteolysis (GO:0006508), Nucleobase-Containing Compound Biosynthetic Process (GO:0034654), Cellular Nitrogen Compound Biosynthetic Process (GO:0044271), Heterocycle Biosynthetic Process (GO:0018130), Organic Cyclic Compound Biosynthetic Process (GO:1901362), Nucleic Acid Metabolic Process (GO:0090304), Aromatic Compound Biosynthetic Process (GO:00…	Disease (Reactome)
		LOC107052719	-4.74408	Positive	-	Heterocycle biosynthetic process (GO:0018130), Organic cyclic compound biosynthetic process (GO:1901362), Aromatic compound biosynthetic process (GO:0019438), Proteolysis (GO:0006508), Nucleobase-containing compound biosynthetic process (GO:0034654), Macromolecule biosynthetic process (GO:0009059), Cellular nitrogen compound biosynthetic process (GO:0044271), Nucleic acid metabolic process (GO:00…	Disease (Reactome)
		MSTRG.431	2.18637	Negative	-	-	-
		PODXL	3.94341	Negative	CD34/Podocalyxin family	Cellular Component Assembly (GO:0022607)	Metabolism (Reactome)
TCONS_00025200	3.13737	LCP1	6.33204	Positive	E3 ubiquitin-protein ligase makorin-1	Protein Modification Process (GO:0036211), Macromolecule Modification (GO:0043412), Cellular Response to Organic Substance (GO:0071310)	Immune System (Reactome);Metabolism of RNA (Reactome)
		MSTRG.2400	8.77136	Positive	-	-	-
		NDUFA6	2.03059	Positive	NADH dehydrogenase ubiquinone 1 alpha subcomplex	Phosphorylation (GO:0016310)	Metabolism (Reactome);Human Diseases (KEGG);Metabolism (KEGG);Organismal Systems (KEGG)
		LOC107052718	-4.48123	Negative	-	Macromolecule Biosynthetic Process (GO:0009059), Proteolysis (GO:0006508), Nucleobase-Containing Compound Biosynthetic Process (GO:0034654), Cellular Nitrogen Compound Biosynthetic Process (GO:0044271), Heterocycle Biosynthetic Process (GO:0018130), Organic Cyclic Compound Biosynthetic Process (GO:1901362), Nucleic Acid Metabolic Process (GO:0090304), Aromatic Compound Biosynthetic Process (GO:00…	Disease (Reactome)
		LOC107052719	-4.74408	Negative	-	Heterocycle biosynthetic process (GO:0018130), Organic cyclic compound biosynthetic process (GO:1901362), Aromatic compound biosynthetic process (GO:0019438), Proteolysis (GO:0006508), Nucleobase-containing compound biosynthetic process (GO:0034654), Macromolecule biosynthetic process (GO:0009059), Cellular nitrogen compound biosynthetic process (GO:0044271), Nucleic acid metabolic process (GO:00…	Disease (Reactome)
		MSTRG.431	2.18637	Positive	-	-	-
		PODXL	3.94341	Positive	CD34/Podocalyxin family	Cellular Component Assembly (GO:0022607)	Metabolism (Reactome)
TCONS_00025477	-2.03886	MMP7	6.09505	Negative	-	Phosphorylation (GO:0016310)	Extracellular matrix organization (Reactome)
		MSTRG.2769	4.23711	Negative	-	Proteolysis (GO:0006508)	-
		CLDN10	5.11107	Negative	-	-	Cell-Cell communication (Reactome)
		LOC107050476	3.47568	Negative	-	Proteolysis (GO:0006508)	Disease (Reactome)
		SLC5A7	7.82806	Negative	Belongs to the sodium solute symporter (SSF) (TC 2.A.21) family	Nitrogen Compound Transport (GO:0071705), Organonitrogen Compound Biosynthetic Process (GO:1901566), Monoatomic Ion Transport (GO:0006811), Organic Substance Transport (GO:0071702)	Neuronal System (Reactome);Transport of small molecules (Reactome);Organismal Systems (KEGG);Human Diseases (KEGG)
		PRDX4	2.22368	Negative	-	-	Immune System (Reactome)
		BACE2	2.13927	Negative	-	-	Immune System (Reactome)
		CLIC6	6.45292	Negative	-	-	Cell Cycle (Reactome);Signal Transduction (Reactome)
		KCNE1	4.21554	Negative	-	-	Muscle contraction (Reactome)
		MSTRG.2048	-2.30353	Positive	-	Cellular Response to Chemical Stimulus (GO:0070887), Cellular Response to Stress (GO:0033554)	Hemostasis (Reactome);Immune System (Reactome);Cellular responses to stimuli (Reactome)
		MSTRG.1725	-6.64102	Positive	-	-	Signal Transduction (Reactome);Cellular responses to stimuli (Reactome);Environmental Information Processing (KEGG);Human Diseases (KEGG);Cellular Processes (KEGG);Organismal Systems (KEGG)
		MSTRG.1690	2.59129	Negative	-	Gene Expression (GO:0010467), Rna Metabolic Process (GO:0016070), Regulation of Gene Expression (GO:0010468)	-
		MSTRG.1528	4.93317	Negative	Reverse transcriptase (RNA-dependent DNA polymerase)	-	Metabolism of proteins (Reactome);Hemostasis (Reactome)
		TSPO	2.27014	Negative	-	-	Metabolism (Reactome)
		NDUFA6	2.03059	Negative	NADH dehydrogenase ubiquinone 1 alpha subcomplex	Phosphorylation (GO:0016310)	Metabolism (Reactome);Human Diseases (KEGG);Metabolism (KEGG);Organismal Systems (KEGG)
		CYP2D6	3.05443	Negative	-	Regulation of molecular function (GO:0065009), Regulation of metabolic process (GO:0019222), Regulation of biological quality (GO:0065008), Nitrogen compound metabolic process (GO:0006807), Catabolic process (GO:0009056), Cellular response to stimulus (GO:0051716), Regulation of cellular process (GO:0050794), Negative regulation of cellular process (GO:0048523), Negative regulation of metabolic p…	Metabolism (Reactome)
		LYZ	5.29042	Negative	-	Macromolecule Metabolic Process (GO:0043170), Organic Substance Catabolic Process (GO:1901575)	Immune System (Reactome);Metabolism (Reactome);Metabolism (KEGG)
		MSTRG.575	3.04746	Negative	-	-	-
		LOC107052718	-4.48123	Positive	-	Macromolecule Biosynthetic Process (GO:0009059), Proteolysis (GO:0006508), Nucleobase-Containing Compound Biosynthetic Process (GO:0034654), Cellular Nitrogen Compound Biosynthetic Process (GO:0044271), Heterocycle Biosynthetic Process (GO:0018130), Organic Cyclic Compound Biosynthetic Process (GO:1901362), Nucleic Acid Metabolic Process (GO:0090304), Aromatic Compound Biosynthetic Process (GO:00…	Disease (Reactome)
		LOC107052719	-4.74408	Positive	-	Heterocycle biosynthetic process (GO:0018130), Organic cyclic compound biosynthetic process (GO:1901362), Aromatic compound biosynthetic process (GO:0019438), Proteolysis (GO:0006508), Nucleobase-containing compound biosynthetic process (GO:0034654), Macromolecule biosynthetic process (GO:0009059), Cellular nitrogen compound biosynthetic process (GO:0044271), Nucleic acid metabolic process (GO:00…	Disease (Reactome)
		MSTRG.431	2.18637	Negative	-	-	-
		CRELD2	2.14583	Negative	-	-	-
		PODXL	3.94341	Negative	CD34/Podocalyxin family	Cellular Component Assembly (GO:0022607)	Metabolism (Reactome)
TCONS_00027336	-2.14175	MMP7	6.09505	Negative	-	Phosphorylation (GO:0016310)	Extracellular matrix organization (Reactome)
		LCP1	6.33204	Negative	E3 ubiquitin-protein ligase makorin-1	Protein Modification Process (GO:0036211), Macromolecule Modification (GO:0043412), Cellular Response to Organic Substance (GO:0071310)	Immune System (Reactome);Metabolism of RNA (Reactome)
		MSTRG.2769	4.23711	Negative	-	Proteolysis (GO:0006508)	-
		CLDN10	5.11107	Negative	-	-	Cell-Cell communication (Reactome)
		LOC107050476	3.47568	Negative	-	Proteolysis (GO:0006508)	Disease (Reactome)
		SLC5A7	7.82806	Negative	Belongs to the sodium solute symporter (SSF) (TC 2.A.21) family	Nitrogen Compound Transport (GO:0071705), Organonitrogen Compound Biosynthetic Process (GO:1901566), Monoatomic Ion Transport (GO:0006811), Organic Substance Transport (GO:0071702)	Neuronal System (Reactome);Transport of small molecules (Reactome);Organismal Systems (KEGG);Human Diseases (KEGG)
		PRDX4	2.22368	Negative	-	-	Immune System (Reactome)
		BACE2	2.13927	Negative	-	-	Immune System (Reactome)
		CLIC6	6.45292	Negative	-	-	Cell Cycle (Reactome);Signal Transduction (Reactome)
		KCNE1	4.21554	Negative	-	-	Muscle contraction (Reactome)
		MSTRG.2048	-2.30353	Positive	-	Cellular Response to Chemical Stimulus (GO:0070887), Cellular Response to Stress (GO:0033554)	Hemostasis (Reactome);Immune System (Reactome);Cellular responses to stimuli (Reactome)
		ADAMTS1	-12.9097	Positive	-	Proteolysis (GO:0006508)	Metabolism of proteins (Reactome)
		MSTRG.1725	-6.64102	Positive	-	-	Signal Transduction (Reactome);Cellular responses to stimuli (Reactome);Environmental Information Processing (KEGG);Human Diseases (KEGG);Cellular Processes (KEGG);Organismal Systems (KEGG)
		MSTRG.1690	2.59129	Negative	-	Gene Expression (GO:0010467), Rna Metabolic Process (GO:0016070), Regulation of Gene Expression (GO:0010468)	-
		MSTRG.1528	4.93317	Negative	Reverse transcriptase (RNA-dependent DNA polymerase)	-	Metabolism of proteins (Reactome);Hemostasis (Reactome)
		TSPO	2.27014	Negative	-	-	Metabolism (Reactome)
		NDUFA6	2.03059	Negative	NADH dehydrogenase ubiquinone 1 alpha subcomplex	Phosphorylation (GO:0016310)	Metabolism (Reactome);Human Diseases (KEGG);Metabolism (KEGG);Organismal Systems (KEGG)
		CYP2D6	3.05443	Negative	-	Regulation of molecular function (GO:0065009), Regulation of metabolic process (GO:0019222), Regulation of biological quality (GO:0065008), Nitrogen compound metabolic process (GO:0006807), Catabolic process (GO:0009056), Cellular response to stimulus (GO:0051716), Regulation of cellular process (GO:0050794), Negative regulation of cellular process (GO:0048523), Negative regulation of metabolic p…	Metabolism (Reactome)
		LYZ	5.29042	Negative	-	Macromolecule Metabolic Process (GO:0043170), Organic Substance Catabolic Process (GO:1901575)	Immune System (Reactome);Metabolism (Reactome);Metabolism (KEGG)
		MSTRG.575	3.04746	Negative	-	-	-
		LOC107052718	-4.48123	Positive	-	Macromolecule Biosynthetic Process (GO:0009059), Proteolysis (GO:0006508), Nucleobase-Containing Compound Biosynthetic Process (GO:0034654), Cellular Nitrogen Compound Biosynthetic Process (GO:0044271), Heterocycle Biosynthetic Process (GO:0018130), Organic Cyclic Compound Biosynthetic Process (GO:1901362), Nucleic Acid Metabolic Process (GO:0090304), Aromatic Compound Biosynthetic Process (GO:00…	Disease (Reactome)
		LOC107052719	-4.74408	Positive	-	Heterocycle biosynthetic process (GO:0018130), Organic cyclic compound biosynthetic process (GO:1901362), Aromatic compound biosynthetic process (GO:0019438), Proteolysis (GO:0006508), Nucleobase-containing compound biosynthetic process (GO:0034654), Macromolecule biosynthetic process (GO:0009059), Cellular nitrogen compound biosynthetic process (GO:0044271), Nucleic acid metabolic process (GO:00…	Disease (Reactome)
		MSTRG.431	2.18637	Negative	-	-	-
		CRELD2	2.14583	Negative	-	-	-
		PODXL	3.94341	Negative	CD34/Podocalyxin family	Cellular Component Assembly (GO:0022607)	Metabolism (Reactome)
TCONS_00027732	-2.7688	MSTRG.1725	-6.64102	Positive	-	-	Signal Transduction (Reactome);Cellular responses to stimuli (Reactome);Environmental Information Processing (KEGG);Human Diseases (KEGG);Cellular Processes (KEGG);Organismal Systems (KEGG)
		CYP2D6	3.05443	Negative	-	Regulation of molecular function (GO:0065009), Regulation of metabolic process (GO:0019222), Regulation of biological quality (GO:0065008), Nitrogen compound metabolic process (GO:0006807), Catabolic process (GO:0009056), Cellular response to stimulus (GO:0051716), Regulation of cellular process (GO:0050794), Negative regulation of cellular process (GO:0048523), Negative regulation of metabolic p…	Metabolism (Reactome)
		LOC107052718	-4.48123	Positive	-	Macromolecule Biosynthetic Process (GO:0009059), Proteolysis (GO:0006508), Nucleobase-Containing Compound Biosynthetic Process (GO:0034654), Cellular Nitrogen Compound Biosynthetic Process (GO:0044271), Heterocycle Biosynthetic Process (GO:0018130), Organic Cyclic Compound Biosynthetic Process (GO:1901362), Nucleic Acid Metabolic Process (GO:0090304), Aromatic Compound Biosynthetic Process (GO:00…	Disease (Reactome)
		LOC107052719	-4.74408	Positive	-	Heterocycle biosynthetic process (GO:0018130), Organic cyclic compound biosynthetic process (GO:1901362), Aromatic compound biosynthetic process (GO:0019438), Proteolysis (GO:0006508), Nucleobase-containing compound biosynthetic process (GO:0034654), Macromolecule biosynthetic process (GO:0009059), Cellular nitrogen compound biosynthetic process (GO:0044271), Nucleic acid metabolic process (GO:00…	Disease (Reactome)
		MSTRG.431	2.18637	Negative	-	-	-
		PODXL	3.94341	Negative	CD34/Podocalyxin family	Cellular Component Assembly (GO:0022607)	Metabolism (Reactome)
TCONS_00028553	-7.82375	LCP1	6.33204	Negative	E3 ubiquitin-protein ligase makorin-1	Protein Modification Process (GO:0036211), Macromolecule Modification (GO:0043412), Cellular Response to Organic Substance (GO:0071310)	Immune System (Reactome);Metabolism of RNA (Reactome)
		BACE2	2.13927	Negative	-	-	Immune System (Reactome)
		MSTRG.2048	-2.30353	Positive	-	Cellular Response to Chemical Stimulus (GO:0070887), Cellular Response to Stress (GO:0033554)	Hemostasis (Reactome);Immune System (Reactome);Cellular responses to stimuli (Reactome)
		ADAMTS1	-12.9097	Positive	-	Proteolysis (GO:0006508)	Metabolism of proteins (Reactome)
		MSTRG.1725	-6.64102	Positive	-	-	Signal Transduction (Reactome);Cellular responses to stimuli (Reactome);Environmental Information Processing (KEGG);Human Diseases (KEGG);Cellular Processes (KEGG);Organismal Systems (KEGG)
		NDUFA6	2.03059	Negative	NADH dehydrogenase ubiquinone 1 alpha subcomplex	Phosphorylation (GO:0016310)	Metabolism (Reactome);Human Diseases (KEGG);Metabolism (KEGG);Organismal Systems (KEGG)
		CYP2D6	3.05443	Negative	-	Regulation of molecular function (GO:0065009), Regulation of metabolic process (GO:0019222), Regulation of biological quality (GO:0065008), Nitrogen compound metabolic process (GO:0006807), Catabolic process (GO:0009056), Cellular response to stimulus (GO:0051716), Regulation of cellular process (GO:0050794), Negative regulation of cellular process (GO:0048523), Negative regulation of metabolic p…	Metabolism (Reactome)
		LOC107052718	-4.48123	Positive	-	Macromolecule Biosynthetic Process (GO:0009059), Proteolysis (GO:0006508), Nucleobase-Containing Compound Biosynthetic Process (GO:0034654), Cellular Nitrogen Compound Biosynthetic Process (GO:0044271), Heterocycle Biosynthetic Process (GO:0018130), Organic Cyclic Compound Biosynthetic Process (GO:1901362), Nucleic Acid Metabolic Process (GO:0090304), Aromatic Compound Biosynthetic Process (GO:00…	Disease (Reactome)
		LOC107052719	-4.74408	Positive	-	Heterocycle biosynthetic process (GO:0018130), Organic cyclic compound biosynthetic process (GO:1901362), Aromatic compound biosynthetic process (GO:0019438), Proteolysis (GO:0006508), Nucleobase-containing compound biosynthetic process (GO:0034654), Macromolecule biosynthetic process (GO:0009059), Cellular nitrogen compound biosynthetic process (GO:0044271), Nucleic acid metabolic process (GO:00…	Disease (Reactome)
		MSTRG.431	2.18637	Negative	-	-	-
		PODXL	3.94341	Negative	CD34/Podocalyxin family	Cellular Component Assembly (GO:0022607)	Metabolism (Reactome)
TCONS_00029940	-4.55083	MSTRG.1725	-6.64102	Positive	-	-	Signal Transduction (Reactome);Cellular responses to stimuli (Reactome);Environmental Information Processing (KEGG);Human Diseases (KEGG);Cellular Processes (KEGG);Organismal Systems (KEGG)
		NDUFA6	2.03059	Negative	NADH dehydrogenase ubiquinone 1 alpha subcomplex	Phosphorylation (GO:0016310)	Metabolism (Reactome);Human Diseases (KEGG);Metabolism (KEGG);Organismal Systems (KEGG)
		CYP2D6	3.05443	Negative	-	Regulation of molecular function (GO:0065009), Regulation of metabolic process (GO:0019222), Regulation of biological quality (GO:0065008), Nitrogen compound metabolic process (GO:0006807), Catabolic process (GO:0009056), Cellular response to stimulus (GO:0051716), Regulation of cellular process (GO:0050794), Negative regulation of cellular process (GO:0048523), Negative regulation of metabolic p…	Metabolism (Reactome)
		LOC107052718	-4.48123	Positive	-	Macromolecule Biosynthetic Process (GO:0009059), Proteolysis (GO:0006508), Nucleobase-Containing Compound Biosynthetic Process (GO:0034654), Cellular Nitrogen Compound Biosynthetic Process (GO:0044271), Heterocycle Biosynthetic Process (GO:0018130), Organic Cyclic Compound Biosynthetic Process (GO:1901362), Nucleic Acid Metabolic Process (GO:0090304), Aromatic Compound Biosynthetic Process (GO:00…	Disease (Reactome)
		LOC107052719	-4.74408	Positive	-	Heterocycle biosynthetic process (GO:0018130), Organic cyclic compound biosynthetic process (GO:1901362), Aromatic compound biosynthetic process (GO:0019438), Proteolysis (GO:0006508), Nucleobase-containing compound biosynthetic process (GO:0034654), Macromolecule biosynthetic process (GO:0009059), Cellular nitrogen compound biosynthetic process (GO:0044271), Nucleic acid metabolic process (GO:00…	Disease (Reactome)
		MSTRG.431	2.18637	Negative	-	-	-
		PODXL	3.94341	Negative	CD34/Podocalyxin family	Cellular Component Assembly (GO:0022607)	Metabolism (Reactome)
TCONS_00030020	2.04191	MMP7	6.09505	Positive	-	Phosphorylation (GO:0016310)	Extracellular matrix organization (Reactome)
		MSTRG.2769	4.23711	Positive	-	Proteolysis (GO:0006508)	-
		CLDN10	5.11107	Positive	-	-	Cell-Cell communication (Reactome)
		MSTRG.2727	6.1045	Positive	-	Gene Expression (GO:0010467), Regulation of Gene Expression (GO:0010468), Phosphorylation (GO:0016310)	-
		LOC107050476	3.47568	Positive	-	Proteolysis (GO:0006508)	Disease (Reactome)
		SLC5A7	7.82806	Positive	Belongs to the sodium solute symporter (SSF) (TC 2.A.21) family	Nitrogen Compound Transport (GO:0071705), Organonitrogen Compound Biosynthetic Process (GO:1901566), Monoatomic Ion Transport (GO:0006811), Organic Substance Transport (GO:0071702)	Neuronal System (Reactome);Transport of small molecules (Reactome);Organismal Systems (KEGG);Human Diseases (KEGG)
		PRDX4	2.22368	Positive	-	-	Immune System (Reactome)
		BACE2	2.13927	Positive	-	-	Immune System (Reactome)
		CLIC6	6.45292	Positive	-	-	Cell Cycle (Reactome);Signal Transduction (Reactome)
		KCNE1	4.21554	Positive	-	-	Muscle contraction (Reactome)
		MSTRG.1690	2.59129	Positive	-	Gene Expression (GO:0010467), Rna Metabolic Process (GO:0016070), Regulation of Gene Expression (GO:0010468)	-
		MSTRG.1528	4.93317	Positive	Reverse transcriptase (RNA-dependent DNA polymerase)	-	Metabolism of proteins (Reactome);Hemostasis (Reactome)
		TSPO	2.27014	Positive	-	-	Metabolism (Reactome)
		CYP2D6	3.05443	Positive	-	Regulation of molecular function (GO:0065009), Regulation of metabolic process (GO:0019222), Regulation of biological quality (GO:0065008), Nitrogen compound metabolic process (GO:0006807), Catabolic process (GO:0009056), Cellular response to stimulus (GO:0051716), Regulation of cellular process (GO:0050794), Negative regulation of cellular process (GO:0048523), Negative regulation of metabolic p…	Metabolism (Reactome)
		LYZ	5.29042	Positive	-	Macromolecule Metabolic Process (GO:0043170), Organic Substance Catabolic Process (GO:1901575)	Immune System (Reactome);Metabolism (Reactome);Metabolism (KEGG)
		MSTRG.575	3.04746	Positive	-	-	-
		LOC107052718	-4.48123	Negative	-	Macromolecule Biosynthetic Process (GO:0009059), Proteolysis (GO:0006508), Nucleobase-Containing Compound Biosynthetic Process (GO:0034654), Cellular Nitrogen Compound Biosynthetic Process (GO:0044271), Heterocycle Biosynthetic Process (GO:0018130), Organic Cyclic Compound Biosynthetic Process (GO:1901362), Nucleic Acid Metabolic Process (GO:0090304), Aromatic Compound Biosynthetic Process (GO:00…	Disease (Reactome)
		LOC107052719	-4.74408	Negative	-	Heterocycle biosynthetic process (GO:0018130), Organic cyclic compound biosynthetic process (GO:1901362), Aromatic compound biosynthetic process (GO:0019438), Proteolysis (GO:0006508), Nucleobase-containing compound biosynthetic process (GO:0034654), Macromolecule biosynthetic process (GO:0009059), Cellular nitrogen compound biosynthetic process (GO:0044271), Nucleic acid metabolic process (GO:00…	Disease (Reactome)
		CRELD2	2.14583	Positive	-	-	-
		LOC107051636	2.92438	Positive	viral entry into host cell via endocytosis followed by membrane fusion with the endosome membrane	Proteolysis (GO:0006508)	Disease (Reactome)
TCONS_00033321	-3.24612	MSTRG.2048	-2.30353	Positive	-	Cellular Response to Chemical Stimulus (GO:0070887), Cellular Response to Stress (GO:0033554)	Hemostasis (Reactome);Immune System (Reactome);Cellular responses to stimuli (Reactome)
		ADAMTS1	-12.9097	Positive	-	Proteolysis (GO:0006508)	Metabolism of proteins (Reactome)
		MSTRG.1725	-6.64102	Positive	-	-	Signal Transduction (Reactome);Cellular responses to stimuli (Reactome);Environmental Information Processing (KEGG);Human Diseases (KEGG);Cellular Processes (KEGG);Organismal Systems (KEGG)
		CYP2D6	3.05443	Negative	-	Regulation of molecular function (GO:0065009), Regulation of metabolic process (GO:0019222), Regulation of biological quality (GO:0065008), Nitrogen compound metabolic process (GO:0006807), Catabolic process (GO:0009056), Cellular response to stimulus (GO:0051716), Regulation of cellular process (GO:0050794), Negative regulation of cellular process (GO:0048523), Negative regulation of metabolic p…	Metabolism (Reactome)
		LOC107052718	-4.48123	Positive	-	Macromolecule Biosynthetic Process (GO:0009059), Proteolysis (GO:0006508), Nucleobase-Containing Compound Biosynthetic Process (GO:0034654), Cellular Nitrogen Compound Biosynthetic Process (GO:0044271), Heterocycle Biosynthetic Process (GO:0018130), Organic Cyclic Compound Biosynthetic Process (GO:1901362), Nucleic Acid Metabolic Process (GO:0090304), Aromatic Compound Biosynthetic Process (GO:00…	Disease (Reactome)
		LOC107052719	-4.74408	Positive	-	Heterocycle biosynthetic process (GO:0018130), Organic cyclic compound biosynthetic process (GO:1901362), Aromatic compound biosynthetic process (GO:0019438), Proteolysis (GO:0006508), Nucleobase-containing compound biosynthetic process (GO:0034654), Macromolecule biosynthetic process (GO:0009059), Cellular nitrogen compound biosynthetic process (GO:0044271), Nucleic acid metabolic process (GO:00…	Disease (Reactome)
		MSTRG.431	2.18637	Negative	-	-	-
		PODXL	3.94341	Negative	CD34/Podocalyxin family	Cellular Component Assembly (GO:0022607)	Metabolism (Reactome)
TCONS_00035895	-2.41051	MSTRG.2048	-2.30353	Positive	-	Cellular Response to Chemical Stimulus (GO:0070887), Cellular Response to Stress (GO:0033554)	Hemostasis (Reactome);Immune System (Reactome);Cellular responses to stimuli (Reactome)
		CYP2D6	3.05443	Negative	-	Regulation of molecular function (GO:0065009), Regulation of metabolic process (GO:0019222), Regulation of biological quality (GO:0065008), Nitrogen compound metabolic process (GO:0006807), Catabolic process (GO:0009056), Cellular response to stimulus (GO:0051716), Regulation of cellular process (GO:0050794), Negative regulation of cellular process (GO:0048523), Negative regulation of metabolic p…	Metabolism (Reactome)
		LOC107052718	-4.48123	Positive	-	Macromolecule Biosynthetic Process (GO:0009059), Proteolysis (GO:0006508), Nucleobase-Containing Compound Biosynthetic Process (GO:0034654), Cellular Nitrogen Compound Biosynthetic Process (GO:0044271), Heterocycle Biosynthetic Process (GO:0018130), Organic Cyclic Compound Biosynthetic Process (GO:1901362), Nucleic Acid Metabolic Process (GO:0090304), Aromatic Compound Biosynthetic Process (GO:00…	Disease (Reactome)
		LOC107052719	-4.74408	Positive	-	Heterocycle biosynthetic process (GO:0018130), Organic cyclic compound biosynthetic process (GO:1901362), Aromatic compound biosynthetic process (GO:0019438), Proteolysis (GO:0006508), Nucleobase-containing compound biosynthetic process (GO:0034654), Macromolecule biosynthetic process (GO:0009059), Cellular nitrogen compound biosynthetic process (GO:0044271), Nucleic acid metabolic process (GO:00…	Disease (Reactome)
		PODXL	3.94341	Negative	CD34/Podocalyxin family	Cellular Component Assembly (GO:0022607)	Metabolism (Reactome)
TCONS_00037090	-7.59098	LCP1	6.33204	Negative	E3 ubiquitin-protein ligase makorin-1	Protein Modification Process (GO:0036211), Macromolecule Modification (GO:0043412), Cellular Response to Organic Substance (GO:0071310)	Immune System (Reactome);Metabolism of RNA (Reactome)
		BACE2	2.13927	Negative	-	-	Immune System (Reactome)
		MSTRG.2048	-2.30353	Positive	-	Cellular Response to Chemical Stimulus (GO:0070887), Cellular Response to Stress (GO:0033554)	Hemostasis (Reactome);Immune System (Reactome);Cellular responses to stimuli (Reactome)
		ADAMTS1	-12.9097	Positive	-	Proteolysis (GO:0006508)	Metabolism of proteins (Reactome)
		MSTRG.1725	-6.64102	Positive	-	-	Signal Transduction (Reactome);Cellular responses to stimuli (Reactome);Environmental Information Processing (KEGG);Human Diseases (KEGG);Cellular Processes (KEGG);Organismal Systems (KEGG)
		NDUFA6	2.03059	Negative	NADH dehydrogenase ubiquinone 1 alpha subcomplex	Phosphorylation (GO:0016310)	Metabolism (Reactome);Human Diseases (KEGG);Metabolism (KEGG);Organismal Systems (KEGG)
		CYP2D6	3.05443	Negative	-	Regulation of molecular function (GO:0065009), Regulation of metabolic process (GO:0019222), Regulation of biological quality (GO:0065008), Nitrogen compound metabolic process (GO:0006807), Catabolic process (GO:0009056), Cellular response to stimulus (GO:0051716), Regulation of cellular process (GO:0050794), Negative regulation of cellular process (GO:0048523), Negative regulation of metabolic p…	Metabolism (Reactome)
		LOC107052718	-4.48123	Positive	-	Macromolecule Biosynthetic Process (GO:0009059), Proteolysis (GO:0006508), Nucleobase-Containing Compound Biosynthetic Process (GO:0034654), Cellular Nitrogen Compound Biosynthetic Process (GO:0044271), Heterocycle Biosynthetic Process (GO:0018130), Organic Cyclic Compound Biosynthetic Process (GO:1901362), Nucleic Acid Metabolic Process (GO:0090304), Aromatic Compound Biosynthetic Process (GO:00…	Disease (Reactome)
		LOC107052719	-4.74408	Positive	-	Heterocycle biosynthetic process (GO:0018130), Organic cyclic compound biosynthetic process (GO:1901362), Aromatic compound biosynthetic process (GO:0019438), Proteolysis (GO:0006508), Nucleobase-containing compound biosynthetic process (GO:0034654), Macromolecule biosynthetic process (GO:0009059), Cellular nitrogen compound biosynthetic process (GO:0044271), Nucleic acid metabolic process (GO:00…	Disease (Reactome)
		MSTRG.431	2.18637	Negative	-	-	-
		PODXL	3.94341	Negative	CD34/Podocalyxin family	Cellular Component Assembly (GO:0022607)	Metabolism (Reactome)
TCONS_00037125	3.72207	MMP7	6.09505	Positive	-	Phosphorylation (GO:0016310)	Extracellular matrix organization (Reactome)
		MSTRG.2769	4.23711	Positive	-	Proteolysis (GO:0006508)	-
		CLDN10	5.11107	Positive	-	-	Cell-Cell communication (Reactome)
		MSTRG.2727	6.1045	Positive	-	Gene Expression (GO:0010467), Regulation of Gene Expression (GO:0010468), Phosphorylation (GO:0016310)	-
		LOC107050476	3.47568	Positive	-	Proteolysis (GO:0006508)	Disease (Reactome)
		SLC5A7	7.82806	Positive	Belongs to the sodium solute symporter (SSF) (TC 2.A.21) family	Nitrogen Compound Transport (GO:0071705), Organonitrogen Compound Biosynthetic Process (GO:1901566), Monoatomic Ion Transport (GO:0006811), Organic Substance Transport (GO:0071702)	Neuronal System (Reactome);Transport of small molecules (Reactome);Organismal Systems (KEGG);Human Diseases (KEGG)
		PRDX4	2.22368	Positive	-	-	Immune System (Reactome)
		BACE2	2.13927	Positive	-	-	Immune System (Reactome)
		CLIC6	6.45292	Positive	-	-	Cell Cycle (Reactome);Signal Transduction (Reactome)
		KCNE1	4.21554	Positive	-	-	Muscle contraction (Reactome)
		MSTRG.1690	2.59129	Positive	-	Gene Expression (GO:0010467), Rna Metabolic Process (GO:0016070), Regulation of Gene Expression (GO:0010468)	-
		MSTRG.1528	4.93317	Positive	Reverse transcriptase (RNA-dependent DNA polymerase)	-	Metabolism of proteins (Reactome);Hemostasis (Reactome)
		TSPO	2.27014	Positive	-	-	Metabolism (Reactome)
		CYP2D6	3.05443	Positive	-	Regulation of molecular function (GO:0065009), Regulation of metabolic process (GO:0019222), Regulation of biological quality (GO:0065008), Nitrogen compound metabolic process (GO:0006807), Catabolic process (GO:0009056), Cellular response to stimulus (GO:0051716), Regulation of cellular process (GO:0050794), Negative regulation of cellular process (GO:0048523), Negative regulation of metabolic p…	Metabolism (Reactome)
		LYZ	5.29042	Positive	-	Macromolecule Metabolic Process (GO:0043170), Organic Substance Catabolic Process (GO:1901575)	Immune System (Reactome);Metabolism (Reactome);Metabolism (KEGG)
		MSTRG.575	3.04746	Positive	-	-	-
		CRELD2	2.14583	Positive	-	-	-
		LOC107051636	2.92438	Positive	viral entry into host cell via endocytosis followed by membrane fusion with the endosome membrane	Proteolysis (GO:0006508)	Disease (Reactome)
TCONS_00038139	2.40968	MSTRG.1725	-6.64102	Negative	-	-	Signal Transduction (Reactome);Cellular responses to stimuli (Reactome);Environmental Information Processing (KEGG);Human Diseases (KEGG);Cellular Processes (KEGG);Organismal Systems (KEGG)
		NDUFA6	2.03059	Positive	NADH dehydrogenase ubiquinone 1 alpha subcomplex	Phosphorylation (GO:0016310)	Metabolism (Reactome);Human Diseases (KEGG);Metabolism (KEGG);Organismal Systems (KEGG)
		CYP2D6	3.05443	Positive	-	Regulation of molecular function (GO:0065009), Regulation of metabolic process (GO:0019222), Regulation of biological quality (GO:0065008), Nitrogen compound metabolic process (GO:0006807), Catabolic process (GO:0009056), Cellular response to stimulus (GO:0051716), Regulation of cellular process (GO:0050794), Negative regulation of cellular process (GO:0048523), Negative regulation of metabolic p…	Metabolism (Reactome)
		LOC107052718	-4.48123	Negative	-	Macromolecule Biosynthetic Process (GO:0009059), Proteolysis (GO:0006508), Nucleobase-Containing Compound Biosynthetic Process (GO:0034654), Cellular Nitrogen Compound Biosynthetic Process (GO:0044271), Heterocycle Biosynthetic Process (GO:0018130), Organic Cyclic Compound Biosynthetic Process (GO:1901362), Nucleic Acid Metabolic Process (GO:0090304), Aromatic Compound Biosynthetic Process (GO:00…	Disease (Reactome)
		LOC107052719	-4.74408	Negative	-	Heterocycle biosynthetic process (GO:0018130), Organic cyclic compound biosynthetic process (GO:1901362), Aromatic compound biosynthetic process (GO:0019438), Proteolysis (GO:0006508), Nucleobase-containing compound biosynthetic process (GO:0034654), Macromolecule biosynthetic process (GO:0009059), Cellular nitrogen compound biosynthetic process (GO:0044271), Nucleic acid metabolic process (GO:00…	Disease (Reactome)
		MSTRG.431	2.18637	Positive	-	-	-
		PODXL	3.94341	Positive	CD34/Podocalyxin family	Cellular Component Assembly (GO:0022607)	Metabolism (Reactome)
TCONS_00038141	-2.81386	ADAMTS1	-12.9097	Positive	-	Proteolysis (GO:0006508)	Metabolism of proteins (Reactome)
		MSTRG.1725	-6.64102	Positive	-	-	Signal Transduction (Reactome);Cellular responses to stimuli (Reactome);Environmental Information Processing (KEGG);Human Diseases (KEGG);Cellular Processes (KEGG);Organismal Systems (KEGG)
		LOC107052719	-4.74408	Positive	-	Heterocycle biosynthetic process (GO:0018130), Organic cyclic compound biosynthetic process (GO:1901362), Aromatic compound biosynthetic process (GO:0019438), Proteolysis (GO:0006508), Nucleobase-containing compound biosynthetic process (GO:0034654), Macromolecule biosynthetic process (GO:0009059), Cellular nitrogen compound biosynthetic process (GO:0044271), Nucleic acid metabolic process (GO:00…	Disease (Reactome)
TCONS_00039214	-4.81987	MSTRG.2048	-2.30353	Positive	-	Cellular Response to Chemical Stimulus (GO:0070887), Cellular Response to Stress (GO:0033554)	Hemostasis (Reactome);Immune System (Reactome);Cellular responses to stimuli (Reactome)
		MSTRG.1725	-6.64102	Positive	-	-	Signal Transduction (Reactome);Cellular responses to stimuli (Reactome);Environmental Information Processing (KEGG);Human Diseases (KEGG);Cellular Processes (KEGG);Organismal Systems (KEGG)
		NDUFA6	2.03059	Negative	NADH dehydrogenase ubiquinone 1 alpha subcomplex	Phosphorylation (GO:0016310)	Metabolism (Reactome);Human Diseases (KEGG);Metabolism (KEGG);Organismal Systems (KEGG)
		CYP2D6	3.05443	Negative	-	Regulation of molecular function (GO:0065009), Regulation of metabolic process (GO:0019222), Regulation of biological quality (GO:0065008), Nitrogen compound metabolic process (GO:0006807), Catabolic process (GO:0009056), Cellular response to stimulus (GO:0051716), Regulation of cellular process (GO:0050794), Negative regulation of cellular process (GO:0048523), Negative regulation of metabolic p…	Metabolism (Reactome)
		LOC107052718	-4.48123	Positive	-	Macromolecule Biosynthetic Process (GO:0009059), Proteolysis (GO:0006508), Nucleobase-Containing Compound Biosynthetic Process (GO:0034654), Cellular Nitrogen Compound Biosynthetic Process (GO:0044271), Heterocycle Biosynthetic Process (GO:0018130), Organic Cyclic Compound Biosynthetic Process (GO:1901362), Nucleic Acid Metabolic Process (GO:0090304), Aromatic Compound Biosynthetic Process (GO:00…	Disease (Reactome)
		LOC107052719	-4.74408	Positive	-	Heterocycle biosynthetic process (GO:0018130), Organic cyclic compound biosynthetic process (GO:1901362), Aromatic compound biosynthetic process (GO:0019438), Proteolysis (GO:0006508), Nucleobase-containing compound biosynthetic process (GO:0034654), Macromolecule biosynthetic process (GO:0009059), Cellular nitrogen compound biosynthetic process (GO:0044271), Nucleic acid metabolic process (GO:00…	Disease (Reactome)
		MSTRG.431	2.18637	Negative	-	-	-
		PODXL	3.94341	Negative	CD34/Podocalyxin family	Cellular Component Assembly (GO:0022607)	Metabolism (Reactome)
TCONS_00039449	-7.29871	MSTRG.2048	-2.30353	Positive	-	Cellular Response to Chemical Stimulus (GO:0070887), Cellular Response to Stress (GO:0033554)	Hemostasis (Reactome);Immune System (Reactome);Cellular responses to stimuli (Reactome)
		MSTRG.1725	-6.64102	Positive	-	-	Signal Transduction (Reactome);Cellular responses to stimuli (Reactome);Environmental Information Processing (KEGG);Human Diseases (KEGG);Cellular Processes (KEGG);Organismal Systems (KEGG)
		NDUFA6	2.03059	Negative	NADH dehydrogenase ubiquinone 1 alpha subcomplex	Phosphorylation (GO:0016310)	Metabolism (Reactome);Human Diseases (KEGG);Metabolism (KEGG);Organismal Systems (KEGG)
		CYP2D6	3.05443	Negative	-	Regulation of molecular function (GO:0065009), Regulation of metabolic process (GO:0019222), Regulation of biological quality (GO:0065008), Nitrogen compound metabolic process (GO:0006807), Catabolic process (GO:0009056), Cellular response to stimulus (GO:0051716), Regulation of cellular process (GO:0050794), Negative regulation of cellular process (GO:0048523), Negative regulation of metabolic p…	Metabolism (Reactome)
		LOC107052718	-4.48123	Positive	-	Macromolecule Biosynthetic Process (GO:0009059), Proteolysis (GO:0006508), Nucleobase-Containing Compound Biosynthetic Process (GO:0034654), Cellular Nitrogen Compound Biosynthetic Process (GO:0044271), Heterocycle Biosynthetic Process (GO:0018130), Organic Cyclic Compound Biosynthetic Process (GO:1901362), Nucleic Acid Metabolic Process (GO:0090304), Aromatic Compound Biosynthetic Process (GO:00…	Disease (Reactome)
		LOC107052719	-4.74408	Positive	-	Heterocycle biosynthetic process (GO:0018130), Organic cyclic compound biosynthetic process (GO:1901362), Aromatic compound biosynthetic process (GO:0019438), Proteolysis (GO:0006508), Nucleobase-containing compound biosynthetic process (GO:0034654), Macromolecule biosynthetic process (GO:0009059), Cellular nitrogen compound biosynthetic process (GO:0044271), Nucleic acid metabolic process (GO:00…	Disease (Reactome)
		MSTRG.431	2.18637	Negative	-	-	-
		PODXL	3.94341	Negative	CD34/Podocalyxin family	Cellular Component Assembly (GO:0022607)	Metabolism (Reactome)
TCONS_00040826	3.97967	MMP7	6.09505	Positive	-	Phosphorylation (GO:0016310)	Extracellular matrix organization (Reactome)
		MSTRG.2769	4.23711	Positive	-	Proteolysis (GO:0006508)	-
		CLDN10	5.11107	Positive	-	-	Cell-Cell communication (Reactome)
		MSTRG.2727	6.1045	Positive	-	Gene Expression (GO:0010467), Regulation of Gene Expression (GO:0010468), Phosphorylation (GO:0016310)	-
		LOC107050476	3.47568	Positive	-	Proteolysis (GO:0006508)	Disease (Reactome)
		SLC5A7	7.82806	Positive	Belongs to the sodium solute symporter (SSF) (TC 2.A.21) family	Nitrogen Compound Transport (GO:0071705), Organonitrogen Compound Biosynthetic Process (GO:1901566), Monoatomic Ion Transport (GO:0006811), Organic Substance Transport (GO:0071702)	Neuronal System (Reactome);Transport of small molecules (Reactome);Organismal Systems (KEGG);Human Diseases (KEGG)
		PRDX4	2.22368	Positive	-	-	Immune System (Reactome)
		BACE2	2.13927	Positive	-	-	Immune System (Reactome)
		CLIC6	6.45292	Positive	-	-	Cell Cycle (Reactome);Signal Transduction (Reactome)
		KCNE1	4.21554	Positive	-	-	Muscle contraction (Reactome)
		MSTRG.1690	2.59129	Positive	-	Gene Expression (GO:0010467), Rna Metabolic Process (GO:0016070), Regulation of Gene Expression (GO:0010468)	-
		MSTRG.1528	4.93317	Positive	Reverse transcriptase (RNA-dependent DNA polymerase)	-	Metabolism of proteins (Reactome);Hemostasis (Reactome)
		TSPO	2.27014	Positive	-	-	Metabolism (Reactome)
		CYP2D6	3.05443	Positive	-	Regulation of molecular function (GO:0065009), Regulation of metabolic process (GO:0019222), Regulation of biological quality (GO:0065008), Nitrogen compound metabolic process (GO:0006807), Catabolic process (GO:0009056), Cellular response to stimulus (GO:0051716), Regulation of cellular process (GO:0050794), Negative regulation of cellular process (GO:0048523), Negative regulation of metabolic p…	Metabolism (Reactome)
		LYZ	5.29042	Positive	-	Macromolecule Metabolic Process (GO:0043170), Organic Substance Catabolic Process (GO:1901575)	Immune System (Reactome);Metabolism (Reactome);Metabolism (KEGG)
		MSTRG.575	3.04746	Positive	-	-	-
		CRELD2	2.14583	Positive	-	-	-
		LOC107051636	2.92438	Positive	viral entry into host cell via endocytosis followed by membrane fusion with the endosome membrane	Proteolysis (GO:0006508)	Disease (Reactome)
TCONS_00042574	-6.43638	MSTRG.2048	-2.30353	Positive	-	Cellular Response to Chemical Stimulus (GO:0070887), Cellular Response to Stress (GO:0033554)	Hemostasis (Reactome);Immune System (Reactome);Cellular responses to stimuli (Reactome)
		MSTRG.1725	-6.64102	Positive	-	-	Signal Transduction (Reactome);Cellular responses to stimuli (Reactome);Environmental Information Processing (KEGG);Human Diseases (KEGG);Cellular Processes (KEGG);Organismal Systems (KEGG)
		NDUFA6	2.03059	Negative	NADH dehydrogenase ubiquinone 1 alpha subcomplex	Phosphorylation (GO:0016310)	Metabolism (Reactome);Human Diseases (KEGG);Metabolism (KEGG);Organismal Systems (KEGG)
		CYP2D6	3.05443	Negative	-	Regulation of molecular function (GO:0065009), Regulation of metabolic process (GO:0019222), Regulation of biological quality (GO:0065008), Nitrogen compound metabolic process (GO:0006807), Catabolic process (GO:0009056), Cellular response to stimulus (GO:0051716), Regulation of cellular process (GO:0050794), Negative regulation of cellular process (GO:0048523), Negative regulation of metabolic p…	Metabolism (Reactome)
		LOC107052718	-4.48123	Positive	-	Macromolecule Biosynthetic Process (GO:0009059), Proteolysis (GO:0006508), Nucleobase-Containing Compound Biosynthetic Process (GO:0034654), Cellular Nitrogen Compound Biosynthetic Process (GO:0044271), Heterocycle Biosynthetic Process (GO:0018130), Organic Cyclic Compound Biosynthetic Process (GO:1901362), Nucleic Acid Metabolic Process (GO:0090304), Aromatic Compound Biosynthetic Process (GO:00…	Disease (Reactome)
		LOC107052719	-4.74408	Positive	-	Heterocycle biosynthetic process (GO:0018130), Organic cyclic compound biosynthetic process (GO:1901362), Aromatic compound biosynthetic process (GO:0019438), Proteolysis (GO:0006508), Nucleobase-containing compound biosynthetic process (GO:0034654), Macromolecule biosynthetic process (GO:0009059), Cellular nitrogen compound biosynthetic process (GO:0044271), Nucleic acid metabolic process (GO:00…	Disease (Reactome)
		MSTRG.431	2.18637	Negative	-	-	-
		PODXL	3.94341	Negative	CD34/Podocalyxin family	Cellular Component Assembly (GO:0022607)	Metabolism (Reactome)
TCONS_00042933	2.26005	MSTRG.3488	8.21273	Positive	-	Gene Expression (GO:0010467)	-
		MSTRG.2400	8.77136	Positive	-	-	-
		NDUFA6	2.03059	Positive	NADH dehydrogenase ubiquinone 1 alpha subcomplex	Phosphorylation (GO:0016310)	Metabolism (Reactome);Human Diseases (KEGG);Metabolism (KEGG);Organismal Systems (KEGG)
		LOC107052718	-4.48123	Negative	-	Macromolecule Biosynthetic Process (GO:0009059), Proteolysis (GO:0006508), Nucleobase-Containing Compound Biosynthetic Process (GO:0034654), Cellular Nitrogen Compound Biosynthetic Process (GO:0044271), Heterocycle Biosynthetic Process (GO:0018130), Organic Cyclic Compound Biosynthetic Process (GO:1901362), Nucleic Acid Metabolic Process (GO:0090304), Aromatic Compound Biosynthetic Process (GO:00…	Disease (Reactome)
		LOC107052719	-4.74408	Negative	-	Heterocycle biosynthetic process (GO:0018130), Organic cyclic compound biosynthetic process (GO:1901362), Aromatic compound biosynthetic process (GO:0019438), Proteolysis (GO:0006508), Nucleobase-containing compound biosynthetic process (GO:0034654), Macromolecule biosynthetic process (GO:0009059), Cellular nitrogen compound biosynthetic process (GO:0044271), Nucleic acid metabolic process (GO:00…	Disease (Reactome)
		MSTRG.431	2.18637	Positive	-	-	-
		PODXL	3.94341	Positive	CD34/Podocalyxin family	Cellular Component Assembly (GO:0022607)	Metabolism (Reactome)
TCONS_00043338	-4.05436	CYP2D6	3.05443	Negative	-	Regulation of molecular function (GO:0065009), Regulation of metabolic process (GO:0019222), Regulation of biological quality (GO:0065008), Nitrogen compound metabolic process (GO:0006807), Catabolic process (GO:0009056), Cellular response to stimulus (GO:0051716), Regulation of cellular process (GO:0050794), Negative regulation of cellular process (GO:0048523), Negative regulation of metabolic p…	Metabolism (Reactome)
		LOC107052719	-4.74408	Positive	-	Heterocycle biosynthetic process (GO:0018130), Organic cyclic compound biosynthetic process (GO:1901362), Aromatic compound biosynthetic process (GO:0019438), Proteolysis (GO:0006508), Nucleobase-containing compound biosynthetic process (GO:0034654), Macromolecule biosynthetic process (GO:0009059), Cellular nitrogen compound biosynthetic process (GO:0044271), Nucleic acid metabolic process (GO:00…	Disease (Reactome)
TCONS_00043621	-4.81413	MSTRG.2048	-2.30353	Positive	-	Cellular Response to Chemical Stimulus (GO:0070887), Cellular Response to Stress (GO:0033554)	Hemostasis (Reactome);Immune System (Reactome);Cellular responses to stimuli (Reactome)
		ADAMTS1	-12.9097	Positive	-	Proteolysis (GO:0006508)	Metabolism of proteins (Reactome)
		MSTRG.1725	-6.64102	Positive	-	-	Signal Transduction (Reactome);Cellular responses to stimuli (Reactome);Environmental Information Processing (KEGG);Human Diseases (KEGG);Cellular Processes (KEGG);Organismal Systems (KEGG)
		NDUFA6	2.03059	Negative	NADH dehydrogenase ubiquinone 1 alpha subcomplex	Phosphorylation (GO:0016310)	Metabolism (Reactome);Human Diseases (KEGG);Metabolism (KEGG);Organismal Systems (KEGG)
		CYP2D6	3.05443	Negative	-	Regulation of molecular function (GO:0065009), Regulation of metabolic process (GO:0019222), Regulation of biological quality (GO:0065008), Nitrogen compound metabolic process (GO:0006807), Catabolic process (GO:0009056), Cellular response to stimulus (GO:0051716), Regulation of cellular process (GO:0050794), Negative regulation of cellular process (GO:0048523), Negative regulation of metabolic p…	Metabolism (Reactome)
		LOC107052718	-4.48123	Positive	-	Macromolecule Biosynthetic Process (GO:0009059), Proteolysis (GO:0006508), Nucleobase-Containing Compound Biosynthetic Process (GO:0034654), Cellular Nitrogen Compound Biosynthetic Process (GO:0044271), Heterocycle Biosynthetic Process (GO:0018130), Organic Cyclic Compound Biosynthetic Process (GO:1901362), Nucleic Acid Metabolic Process (GO:0090304), Aromatic Compound Biosynthetic Process (GO:00…	Disease (Reactome)
		LOC107052719	-4.74408	Positive	-	Heterocycle biosynthetic process (GO:0018130), Organic cyclic compound biosynthetic process (GO:1901362), Aromatic compound biosynthetic process (GO:0019438), Proteolysis (GO:0006508), Nucleobase-containing compound biosynthetic process (GO:0034654), Macromolecule biosynthetic process (GO:0009059), Cellular nitrogen compound biosynthetic process (GO:0044271), Nucleic acid metabolic process (GO:00…	Disease (Reactome)
		MSTRG.431	2.18637	Negative	-	-	-
		PODXL	3.94341	Negative	CD34/Podocalyxin family	Cellular Component Assembly (GO:0022607)	Metabolism (Reactome)
TCONS_00043622	-4.11471	MSTRG.2048	-2.30353	Positive	-	Cellular Response to Chemical Stimulus (GO:0070887), Cellular Response to Stress (GO:0033554)	Hemostasis (Reactome);Immune System (Reactome);Cellular responses to stimuli (Reactome)
		NDUFA6	2.03059	Negative	NADH dehydrogenase ubiquinone 1 alpha subcomplex	Phosphorylation (GO:0016310)	Metabolism (Reactome);Human Diseases (KEGG);Metabolism (KEGG);Organismal Systems (KEGG)
		CYP2D6	3.05443	Negative	-	Regulation of molecular function (GO:0065009), Regulation of metabolic process (GO:0019222), Regulation of biological quality (GO:0065008), Nitrogen compound metabolic process (GO:0006807), Catabolic process (GO:0009056), Cellular response to stimulus (GO:0051716), Regulation of cellular process (GO:0050794), Negative regulation of cellular process (GO:0048523), Negative regulation of metabolic p…	Metabolism (Reactome)
		LOC107052718	-4.48123	Positive	-	Macromolecule Biosynthetic Process (GO:0009059), Proteolysis (GO:0006508), Nucleobase-Containing Compound Biosynthetic Process (GO:0034654), Cellular Nitrogen Compound Biosynthetic Process (GO:0044271), Heterocycle Biosynthetic Process (GO:0018130), Organic Cyclic Compound Biosynthetic Process (GO:1901362), Nucleic Acid Metabolic Process (GO:0090304), Aromatic Compound Biosynthetic Process (GO:00…	Disease (Reactome)
		LOC107052719	-4.74408	Positive	-	Heterocycle biosynthetic process (GO:0018130), Organic cyclic compound biosynthetic process (GO:1901362), Aromatic compound biosynthetic process (GO:0019438), Proteolysis (GO:0006508), Nucleobase-containing compound biosynthetic process (GO:0034654), Macromolecule biosynthetic process (GO:0009059), Cellular nitrogen compound biosynthetic process (GO:0044271), Nucleic acid metabolic process (GO:00…	Disease (Reactome)
		MSTRG.431	2.18637	Negative	-	-	-
		PODXL	3.94341	Negative	CD34/Podocalyxin family	Cellular Component Assembly (GO:0022607)	Metabolism (Reactome)
TCONS_00044127	-2.86287	BACE2	2.13927	Negative	-	-	Immune System (Reactome)
		MSTRG.2048	-2.30353	Positive	-	Cellular Response to Chemical Stimulus (GO:0070887), Cellular Response to Stress (GO:0033554)	Hemostasis (Reactome);Immune System (Reactome);Cellular responses to stimuli (Reactome)
		ADAMTS1	-12.9097	Positive	-	Proteolysis (GO:0006508)	Metabolism of proteins (Reactome)
		MSTRG.1725	-6.64102	Positive	-	-	Signal Transduction (Reactome);Cellular responses to stimuli (Reactome);Environmental Information Processing (KEGG);Human Diseases (KEGG);Cellular Processes (KEGG);Organismal Systems (KEGG)
		NDUFA6	2.03059	Negative	NADH dehydrogenase ubiquinone 1 alpha subcomplex	Phosphorylation (GO:0016310)	Metabolism (Reactome);Human Diseases (KEGG);Metabolism (KEGG);Organismal Systems (KEGG)
		CYP2D6	3.05443	Negative	-	Regulation of molecular function (GO:0065009), Regulation of metabolic process (GO:0019222), Regulation of biological quality (GO:0065008), Nitrogen compound metabolic process (GO:0006807), Catabolic process (GO:0009056), Cellular response to stimulus (GO:0051716), Regulation of cellular process (GO:0050794), Negative regulation of cellular process (GO:0048523), Negative regulation of metabolic p…	Metabolism (Reactome)
		LOC107052718	-4.48123	Positive	-	Macromolecule Biosynthetic Process (GO:0009059), Proteolysis (GO:0006508), Nucleobase-Containing Compound Biosynthetic Process (GO:0034654), Cellular Nitrogen Compound Biosynthetic Process (GO:0044271), Heterocycle Biosynthetic Process (GO:0018130), Organic Cyclic Compound Biosynthetic Process (GO:1901362), Nucleic Acid Metabolic Process (GO:0090304), Aromatic Compound Biosynthetic Process (GO:00…	Disease (Reactome)
		LOC107052719	-4.74408	Positive	-	Heterocycle biosynthetic process (GO:0018130), Organic cyclic compound biosynthetic process (GO:1901362), Aromatic compound biosynthetic process (GO:0019438), Proteolysis (GO:0006508), Nucleobase-containing compound biosynthetic process (GO:0034654), Macromolecule biosynthetic process (GO:0009059), Cellular nitrogen compound biosynthetic process (GO:0044271), Nucleic acid metabolic process (GO:00…	Disease (Reactome)
		MSTRG.431	2.18637	Negative	-	-	-
		PODXL	3.94341	Negative	CD34/Podocalyxin family	Cellular Component Assembly (GO:0022607)	Metabolism (Reactome)
TCONS_00046570	3.47462	MSTRG.3488	8.21273	Positive	-	Gene Expression (GO:0010467)	-
		MSTRG.2400	8.77136	Positive	-	-	-
		NDUFA6	2.03059	Positive	NADH dehydrogenase ubiquinone 1 alpha subcomplex	Phosphorylation (GO:0016310)	Metabolism (Reactome);Human Diseases (KEGG);Metabolism (KEGG);Organismal Systems (KEGG)
		LOC107052718	-4.48123	Negative	-	Macromolecule Biosynthetic Process (GO:0009059), Proteolysis (GO:0006508), Nucleobase-Containing Compound Biosynthetic Process (GO:0034654), Cellular Nitrogen Compound Biosynthetic Process (GO:0044271), Heterocycle Biosynthetic Process (GO:0018130), Organic Cyclic Compound Biosynthetic Process (GO:1901362), Nucleic Acid Metabolic Process (GO:0090304), Aromatic Compound Biosynthetic Process (GO:00…	Disease (Reactome)
		LOC107052719	-4.74408	Negative	-	Heterocycle biosynthetic process (GO:0018130), Organic cyclic compound biosynthetic process (GO:1901362), Aromatic compound biosynthetic process (GO:0019438), Proteolysis (GO:0006508), Nucleobase-containing compound biosynthetic process (GO:0034654), Macromolecule biosynthetic process (GO:0009059), Cellular nitrogen compound biosynthetic process (GO:0044271), Nucleic acid metabolic process (GO:00…	Disease (Reactome)
		MSTRG.431	2.18637	Positive	-	-	-
		PODXL	3.94341	Positive	CD34/Podocalyxin family	Cellular Component Assembly (GO:0022607)	Metabolism (Reactome)
TCONS_00047952	-2.99151	LCP1	6.33204	Negative	E3 ubiquitin-protein ligase makorin-1	Protein Modification Process (GO:0036211), Macromolecule Modification (GO:0043412), Cellular Response to Organic Substance (GO:0071310)	Immune System (Reactome);Metabolism of RNA (Reactome)
		BACE2	2.13927	Negative	-	-	Immune System (Reactome)
		MSTRG.2048	-2.30353	Positive	-	Cellular Response to Chemical Stimulus (GO:0070887), Cellular Response to Stress (GO:0033554)	Hemostasis (Reactome);Immune System (Reactome);Cellular responses to stimuli (Reactome)
		MSTRG.1725	-6.64102	Positive	-	-	Signal Transduction (Reactome);Cellular responses to stimuli (Reactome);Environmental Information Processing (KEGG);Human Diseases (KEGG);Cellular Processes (KEGG);Organismal Systems (KEGG)
		NDUFA6	2.03059	Negative	NADH dehydrogenase ubiquinone 1 alpha subcomplex	Phosphorylation (GO:0016310)	Metabolism (Reactome);Human Diseases (KEGG);Metabolism (KEGG);Organismal Systems (KEGG)
		CYP2D6	3.05443	Negative	-	Regulation of molecular function (GO:0065009), Regulation of metabolic process (GO:0019222), Regulation of biological quality (GO:0065008), Nitrogen compound metabolic process (GO:0006807), Catabolic process (GO:0009056), Cellular response to stimulus (GO:0051716), Regulation of cellular process (GO:0050794), Negative regulation of cellular process (GO:0048523), Negative regulation of metabolic p…	Metabolism (Reactome)
		LOC107052718	-4.48123	Positive	-	Macromolecule Biosynthetic Process (GO:0009059), Proteolysis (GO:0006508), Nucleobase-Containing Compound Biosynthetic Process (GO:0034654), Cellular Nitrogen Compound Biosynthetic Process (GO:0044271), Heterocycle Biosynthetic Process (GO:0018130), Organic Cyclic Compound Biosynthetic Process (GO:1901362), Nucleic Acid Metabolic Process (GO:0090304), Aromatic Compound Biosynthetic Process (GO:00…	Disease (Reactome)
		LOC107052719	-4.74408	Positive	-	Heterocycle biosynthetic process (GO:0018130), Organic cyclic compound biosynthetic process (GO:1901362), Aromatic compound biosynthetic process (GO:0019438), Proteolysis (GO:0006508), Nucleobase-containing compound biosynthetic process (GO:0034654), Macromolecule biosynthetic process (GO:0009059), Cellular nitrogen compound biosynthetic process (GO:0044271), Nucleic acid metabolic process (GO:00…	Disease (Reactome)
		MSTRG.431	2.18637	Negative	-	-	-
		PODXL	3.94341	Negative	CD34/Podocalyxin family	Cellular Component Assembly (GO:0022607)	Metabolism (Reactome)
TCONS_00048849	2.27043	MSTRG.3488	8.21273	Positive	-	Gene Expression (GO:0010467)	-
		MMP7	6.09505	Positive	-	Phosphorylation (GO:0016310)	Extracellular matrix organization (Reactome)
		MSTRG.2769	4.23711	Positive	-	Proteolysis (GO:0006508)	-
		CLDN10	5.11107	Positive	-	-	Cell-Cell communication (Reactome)
		LOC107050476	3.47568	Positive	-	Proteolysis (GO:0006508)	Disease (Reactome)
		SLC5A7	7.82806	Positive	Belongs to the sodium solute symporter (SSF) (TC 2.A.21) family	Nitrogen Compound Transport (GO:0071705), Organonitrogen Compound Biosynthetic Process (GO:1901566), Monoatomic Ion Transport (GO:0006811), Organic Substance Transport (GO:0071702)	Neuronal System (Reactome);Transport of small molecules (Reactome);Organismal Systems (KEGG);Human Diseases (KEGG)
		PRDX4	2.22368	Positive	-	-	Immune System (Reactome)
		BACE2	2.13927	Positive	-	-	Immune System (Reactome)
		CLIC6	6.45292	Positive	-	-	Cell Cycle (Reactome);Signal Transduction (Reactome)
		MSTRG.2048	-2.30353	Negative	-	Cellular Response to Chemical Stimulus (GO:0070887), Cellular Response to Stress (GO:0033554)	Hemostasis (Reactome);Immune System (Reactome);Cellular responses to stimuli (Reactome)
		MSTRG.1725	-6.64102	Negative	-	-	Signal Transduction (Reactome);Cellular responses to stimuli (Reactome);Environmental Information Processing (KEGG);Human Diseases (KEGG);Cellular Processes (KEGG);Organismal Systems (KEGG)
		MSTRG.1690	2.59129	Positive	-	Gene Expression (GO:0010467), Rna Metabolic Process (GO:0016070), Regulation of Gene Expression (GO:0010468)	-
		MSTRG.1528	4.93317	Positive	Reverse transcriptase (RNA-dependent DNA polymerase)	-	Metabolism of proteins (Reactome);Hemostasis (Reactome)
		TSPO	2.27014	Positive	-	-	Metabolism (Reactome)
		NDUFA6	2.03059	Positive	NADH dehydrogenase ubiquinone 1 alpha subcomplex	Phosphorylation (GO:0016310)	Metabolism (Reactome);Human Diseases (KEGG);Metabolism (KEGG);Organismal Systems (KEGG)
		CYP2D6	3.05443	Positive	-	Regulation of molecular function (GO:0065009), Regulation of metabolic process (GO:0019222), Regulation of biological quality (GO:0065008), Nitrogen compound metabolic process (GO:0006807), Catabolic process (GO:0009056), Cellular response to stimulus (GO:0051716), Regulation of cellular process (GO:0050794), Negative regulation of cellular process (GO:0048523), Negative regulation of metabolic p…	Metabolism (Reactome)
		LYZ	5.29042	Positive	-	Macromolecule Metabolic Process (GO:0043170), Organic Substance Catabolic Process (GO:1901575)	Immune System (Reactome);Metabolism (Reactome);Metabolism (KEGG)
		MSTRG.575	3.04746	Positive	-	-	-
		LOC107052718	-4.48123	Negative	-	Macromolecule Biosynthetic Process (GO:0009059), Proteolysis (GO:0006508), Nucleobase-Containing Compound Biosynthetic Process (GO:0034654), Cellular Nitrogen Compound Biosynthetic Process (GO:0044271), Heterocycle Biosynthetic Process (GO:0018130), Organic Cyclic Compound Biosynthetic Process (GO:1901362), Nucleic Acid Metabolic Process (GO:0090304), Aromatic Compound Biosynthetic Process (GO:00…	Disease (Reactome)
		LOC107052719	-4.74408	Negative	-	Heterocycle biosynthetic process (GO:0018130), Organic cyclic compound biosynthetic process (GO:1901362), Aromatic compound biosynthetic process (GO:0019438), Proteolysis (GO:0006508), Nucleobase-containing compound biosynthetic process (GO:0034654), Macromolecule biosynthetic process (GO:0009059), Cellular nitrogen compound biosynthetic process (GO:0044271), Nucleic acid metabolic process (GO:00…	Disease (Reactome)
		MSTRG.431	2.18637	Positive	-	-	-
		CRELD2	2.14583	Positive	-	-	-
		PODXL	3.94341	Positive	CD34/Podocalyxin family	Cellular Component Assembly (GO:0022607)	Metabolism (Reactome)
TCONS_00048971	2.12525	LCP1	6.33204	Positive	E3 ubiquitin-protein ligase makorin-1	Protein Modification Process (GO:0036211), Macromolecule Modification (GO:0043412), Cellular Response to Organic Substance (GO:0071310)	Immune System (Reactome);Metabolism of RNA (Reactome)
		NDUFA6	2.03059	Positive	NADH dehydrogenase ubiquinone 1 alpha subcomplex	Phosphorylation (GO:0016310)	Metabolism (Reactome);Human Diseases (KEGG);Metabolism (KEGG);Organismal Systems (KEGG)
		LOC107052718	-4.48123	Negative	-	Macromolecule Biosynthetic Process (GO:0009059), Proteolysis (GO:0006508), Nucleobase-Containing Compound Biosynthetic Process (GO:0034654), Cellular Nitrogen Compound Biosynthetic Process (GO:0044271), Heterocycle Biosynthetic Process (GO:0018130), Organic Cyclic Compound Biosynthetic Process (GO:1901362), Nucleic Acid Metabolic Process (GO:0090304), Aromatic Compound Biosynthetic Process (GO:00…	Disease (Reactome)
[truncated: 1,614 more rows]

## Sheet: C
Non-challenged 10 DPC
[truncated: 247 more rows]

## Sheet: D
Challenged 2 DPC
[truncated: 11,921 more rows]

## Sheet: E
Challenged 6 DPC
[truncated: 331 more rows]

## Sheet: F
Challenged 10 DPC
[truncated: 727 more rows]

## Sheet: G
Fayoumi 2 vs 6 DPC
[truncated: 104 more rows]

[truncated: 4 more sheets: H, I, J, K]
