# Supplementary material for: Breed and timepoint-based analysis of chicken harderian gland transcriptome during Newcastle disease virus challenge
Source: Front Mol Biosci. 2024 Jun 10;11:1365888. doi: 10.3389/fmolb.2024.1365888 (PMC11194529; doi:10.3389/fmolb.2024.1365888)
Supplement: Supplementary file 6 [file Table6.XLSX]

## Sheet: Supplementary Table 6
Supplementary Table 6
Table showing the significantly enriched Gene Ontologies identified using GSEA by Omicsbox.
Breed based analysis
A: Non-challenged 2 DPC
B: Non-challenged 6 DPC
C: Non-challenged 10 DPC
D: Challenged 2 DPC
E: Challenged 10 DPC
Timepoint based analysis
F: Fayoumi 2 vs 10 DPC
G: Leghorn 2 vs 6 DPC
H: Leghorn 2 vs 10 DPC
I: Leghorn 6 vs 10 DPC

## Sheet: A
Non-challenged 2 DPC
Tags	GO ID	GO Name	GO Category	Size	ES	NES	Nominal p-val	FDR q-val	Core Enrichment Sequences	No-Core Enrichment Sequences
BOTTOM	GO:0045333	cellular respiration	BIOLOGICAL_PROCESS	47	-0.931259	-2.06126	0	0	MSTRG.19308, COX2, ACO2, UQCR11, MSTRG.2933, SDHB, COX3, NDUFA10, ND1, NDUFB8, TRAP1, NDUFA9, ATP6, UQCRFS1, PARK7, UQCRH, UQCRQ, MSTRG.9620, ND2	MSTRG.12122, ND4L, DLD, MSTRG.5533, CYCS, ND4, SUCLA2, CYTB, MDH1, MSTRG.4924, ATP5C1, SLC25A4, COX1, MSTRG.4117, SDHA, ND5, ND6, ETFDH, IDH3A, CHCHD10, MSTRG.20657, ISCU, IP6K3, MSTRG.24355, FH, MSTRG.19767, ATP8, COX6A1
BOTTOM	GO:0006119	oxidative phosphorylation	BIOLOGICAL_PROCESS	33	-0.929799	-1.99395	0	0.000595956	MSTRG.19308, COX2, UQCR11, COX3, NDUFA10, ND1, NDUFB8, NDUFA9, ATP6, UQCRFS1, PARK7, UQCRH, UQCRQ, ND2	ND6, ETFDH, ND4L, DLD, CHCHD10, MSTRG.5533, CYCS, ND4, ISCU, IP6K3, MSTRG.24355, MSTRG.4924, ATP5C1, COX1, MSTRG.4117, ATP8, SDHA, COX6A1, ND5
BOTTOM	GO:0009060	aerobic respiration	BIOLOGICAL_PROCESS	42	-0.930786	-1.95847	0	0.000795552	MSTRG.19308, COX2, ACO2, UQCR11, MSTRG.2933, SDHB, COX3, NDUFA10, ND1, NDUFB8, NDUFA9, ATP6, UQCRFS1, PARK7, UQCRH, UQCRQ, MSTRG.9620, ND2	ND6, ETFDH, ND4L, DLD, IDH3A, CHCHD10, MSTRG.5533, CYCS, ND4, ISCU, IP6K3, MSTRG.24355, SUCLA2, MDH1, MSTRG.4924, ATP5C1, COX1, FH, MSTRG.4117, MSTRG.19767, ATP8, SDHA, COX6A1, ND5
BOTTOM	GO:0015980	energy derivation by oxidation of organic compounds	BIOLOGICAL_PROCESS	53	-0.932413	-1.9625	0	0.000954663	MSTRG.19308, PPP1R3C, ACO2, UQCR11, MSTRG.2933, MSTRG.7999, UGP2, SDHB, COX3, NDUFA10, ND1, NDUFB8, TRAP1, NDUFA9, ATP6, UQCRFS1, PARK7, UQCRH, UQCRQ, MSTRG.9620, ND2	NDUFA6, DYRK2, MSTRG.12122, ND4L, DLD, LOC107050456, MSTRG.5533, CYCS, ND4, SUCLA2, CYTB, MDH1, MSTRG.4924, ATP5C1, SLC25A4, COX1, MSTRG.4117, SDHA, ND5, ND6, ETFDH, IDH3A, CHCHD10, MSTRG.20657, ISCU, IP6K3, MSTRG.24355, MSTRG.11462, FH, MSTRG.19767, ATP8, COX6A1
BOTTOM	GO:0022904	respiratory electron transport chain	BIOLOGICAL_PROCESS	32	-0.928418	-1.94185	0	0.0068326	MSTRG.19308, COX2, UQCR11, SDHB, COX3, NDUFA10, ND1, NDUFB8, NDUFA9, UQCRFS1, PARK7, UQCRH, UQCRQ, ND2	ND6, ETFDH, ND4L, DLD, CHCHD10, MSTRG.5533, CYCS, MSTRG.20657, ND4, ISCU, MSTRG.24355, CYTB, MSTRG.4924, SLC25A4, MSTRG.4117, SDHA, COX6A1, ND5
TOP	GO:0030312	external encapsulating structure	CELLULAR_COMPONENT	44	0.918412	1.40225	0	0.0474252	MSTRG.17520, MATN3, TF, MMP7	FMOD, ANP32B, CYR61, COL6A3, COL6A6, VWA1, COCH, COL6A2, MSTRG.1042, ADAMTS8, PLSCR1, THBS2, FN1, COMP, FGL2, MSTRG.10580, MSTRG.2024, COL9A1, HTRA1, SERPINE2, AGRN, SPARCL1, ANXA2, ADAMTS1, ANGPTL7, MSTRG.7040, MSTRG.18133, PRELP, MSTRG.9242, MSTRG.6666, SPON2, ASPN, CILP, LOXL2, MSTRG.20636, OGN, COL28A1, MSTRG.14617, MSTRG.3398, COL2A1
TOP	GO:0062023	collagen-containing extracellular matrix	CELLULAR_COMPONENT	31	0.944206	1.40768	0	0.0542878	MSTRG.17520, MATN3, MMP7	FMOD, ANP32B, COL6A3, VWA1, COCH, COL6A2, MSTRG.1042, ADAMTS8, PLSCR1, THBS2, FN1, COMP, FGL2, MSTRG.10580, COL9A1, HTRA1, SERPINE2, AGRN, SPARCL1, ANXA2, ADAMTS1, ANGPTL7, PRELP, MSTRG.6666, CILP, LOXL2, COL28A1, COL2A1
TOP	GO:0031012	extracellular matrix	CELLULAR_COMPONENT	44	0.918412	1.41444	0	0.0758049	MSTRG.17520, MATN3, TF, MMP7	FMOD, ANP32B, CYR61, COL6A3, COL6A6, VWA1, COCH, COL6A2, MSTRG.1042, ADAMTS8, PLSCR1, THBS2, FN1, COMP, FGL2, MSTRG.10580, MSTRG.2024, COL9A1, HTRA1, SERPINE2, AGRN, SPARCL1, ANXA2, ADAMTS1, ANGPTL7, MSTRG.7040, MSTRG.18133, PRELP, MSTRG.9242, MSTRG.6666, SPON2, ASPN, CILP, LOXL2, MSTRG.20636, OGN, COL28A1, MSTRG.14617, MSTRG.3398, COL2A1

## Sheet: B
Non-challenged 6 DPC
Tags	GO ID	GO Name	GO Category	Size	ES	NES	Nominal p-val	FDR q-val	Core Enrichment Sequences	No-Core Enrichment Sequences
BOTTOM	GO:0019751	polyol metabolic process	BIOLOGICAL_PROCESS	3	-0.999299	-2.33491	0	0.0242508	MSTRG.6124, IP6K3	GOT1
TOP	GO:0140535	intracellular protein-containing complex	CELLULAR_COMPONENT	31	0.988555	1.34003	0	0.0799563	ZNFX1	GATB, HPS5, UBE2D1, MSTRG.9086, MSTRG.19106, LOC100858388, MSTRG.9485, ACTB, MSTRG.5729, CNOT1, PNRC1, NOCT, MSTRG.6294, MSTRG.8504, HSPB8, FEM1C, MSTRG.6901, MSTRG.18133, ASB2, PACSIN3, MSTRG.18180, FBXO31, SKP1, SEL1L, MSTRG.18834, MSTRG.2621, AMFR, CAND2, KLHL41, MSTRG.13095
TOP	GO:0004857	enzyme inhibitor activity	MOLECULAR_FUNCTION	33	0.954871	1.31915	0.00330396	0.0941056	SPIK5, MSTRG.2727, MSTRG.3488	RPS20, MSTRG.14253, ITIH5, MSTRG.12743, CRYAB, RPL23, COL6A3, RPL37, YWHAZ, RARRES1, MSTRG.1042, MSTRG.20455, IBTK, SERPINE2, OAZ1, MSTRG.5424, ANXA2, MSTRG.12996, SPINT1, MSTRG.20161, MSTRG.19996, PI15, CST3, SH3BP5, TFPI2, WNK1, COL28A1, HSPB1, SERPINB2, SERPINB6L
TOP	GO:0043269	regulation of monoatomic ion transport	BIOLOGICAL_PROCESS	27	0.989301	1.31057	0	0.108875	MSTRG.21888	MSTRG.19308, PIK3CG, MSTRG.7132, SARAF, MSTRG.11238, ATP8B1, ACSL4, VIP, RAB3IL1, MSTRG.23525, MSTRG.3796, KLHL24, B2M, SERPINE2, LOC107054877, ANXA2, MSTRG.20657, ISCU, LRRC38, PACSIN3, WNK1, RAB3GAP1, KCNJ2, MSTRG.21013, PARK7, MSTRG.15853
TOP	GO:0045861	negative regulation of proteolysis	BIOLOGICAL_PROCESS	26	0.986458	1.32141	0	0.126752	LOC419851, MSTRG.3488	SERPINE2, ANXA2, ITIH5, MSTRG.12996, SDCBP, MSTRG.10253, CRYAB, SPINT1, MSTRG.20161, RPL23, MSTRG.19996, PI15, CST3, COL6A3, MSTRG.20675, MSTRG.3620, RARRES1, MSTRG.1042, TFPI2, TMEM59, PARK7, COL28A1, SERPINB2, SERPINB6L
TOP	GO:0030029	actin filament-based process	BIOLOGICAL_PROCESS	56	0.90823	1.29079	0.00105597	0.237041	MSTRG.9319, BST1, VILL, FLNB	ACTR2, KLHL40, CRYAB, MYO7L2, MSTRG.10428, TNNT3, MSTRG.6660, MSTRG.18460, MSTRG.23525, ENAH, MSTRG.11545, RHOU, JUP, XIRP1, MURC, DIAPH2, MSTRG.20161, SPECC1, MSTRG.16431, MSTRG.11462, MSTRG.9701, KCNJ2, MSTRG.463, MSTRG.7936, CNN3, CFL2, MYL12A, MYOZ2, MSTRG.12896, CSRP3, SDCBP, DSTN, CORO1C, ACTB, MSTRG.11452, TMSB4X, MSTRG.3620, RHOGL, MSTRG.20563, CDC42EP3, ACTA2, CDC42BPB, MSTRG.17796, HSPB…

## Sheet: C
Non-challenged 10 DPC
Tags	GO ID	GO Name	GO Category	Size	ES	NES	Nominal p-val	FDR q-val	Core Enrichment Sequences	No-Core Enrichment Sequences
TOP	GO:0051716	cellular response to stimulus	BIOLOGICAL_PROCESS	300	0.990257	1.54978	0	0.0836961	KLHL24, IL6ST, FZD6, CYP2D6, GPRC5B, SPPL2A	PIK3CG, MCL1, MSTRG.20508, CYR61, MSTRG.5729, ATP10A, AKAP12, VDAC2, ATP5C1, MSTRG.1042, MSTRG.22203, MSTRG.16668, PLCL2, COMP, LRRC30, MSTRG.3304, NR4A3, SEC13, JUP, HTRA1, SERPINE2, AGRN, MSTRG.1656, TAX1BP1, MSTRG.16179, MSTRG.10376, HM13, COMT, MSTRG.18918, NDUFA9, WNK1, RACK1, GUCY1A2, KLHL31, MSTRG.13951, EIF4EBP1, MSTRG.19308, MSTRG.12122, MSTRG.4629, MSTRG.5829, RPS20, DUSP7, SDCBP, MSTRG…
TOP	GO:0007154	cell communication	BIOLOGICAL_PROCESS	245	0.990709	1.51415	0.00452489	0.127975	KLHL24, IL6ST, FZD6, GPRC5B, SPPL2A	MCL1, MSTRG.20508, CYR61, AKAP12, VDAC2, MSTRG.1042, MSTRG.22203, MSTRG.16668, PLCL2, LRRC30, LZTS3, NR4A3, SEC13, JUP, HTRA1, SERPINE2, AGRN, MSTRG.1656, TAX1BP1, MSTRG.10376, COMT, WNK1, RACK1, GUCY1A2, KLHL31, EIF4EBP1, MSTRG.19308, MSTRG.12122, MSTRG.5829, RPS20, DUSP7, MSTRG.14253, SDCBP, MSTRG.19930, MSTRG.17997, RRAS2, CDC42EP3, SFRP1, HSPA5, GNA13, INSIG2, MSTRG.9223, EPAS1, NR4A2, CCLI5,…
BOTTOM	GO:0034249	negative regulation of amide metabolic process	BIOLOGICAL_PROCESS	6	-0.989459	-4.94929	0.0449944	0.163508	NOCT, SAMD4A	MSTRG.4629, BTG2, EIF4EBP1, MSTRG.5922
TOP	GO:0023052	signaling	BIOLOGICAL_PROCESS	241	0.990741	1.47981	0.00934579	0.2166	KLHL24, IL6ST, FZD6, GPRC5B, SPPL2A	MCL1, MSTRG.20508, CYR61, AKAP12, VDAC2, MSTRG.1042, MSTRG.22203, MSTRG.16668, PLCL2, LRRC30, LZTS3, NR4A3, SEC13, JUP, HTRA1, SERPINE2, AGRN, TAX1BP1, MSTRG.10376, WNK1, RACK1, GUCY1A2, KLHL31, EIF4EBP1, MSTRG.19308, MSTRG.12122, MSTRG.5829, RPS20, DUSP7, MSTRG.14253, SDCBP, MSTRG.19930, MSTRG.17997, RRAS2, CDC42EP3, SFRP1, HSPA5, GNA13, INSIG2, MSTRG.9223, EPAS1, NR4A2, CCLI5, MSTRG.11946, DNAJ…
TOP	GO:0007165	signal transduction	BIOLOGICAL_PROCESS	227	0.990849	1.45682	0.01766	0.225345	KLHL24, IL6ST, FZD6, GPRC5B, SPPL2A	MCL1, MSTRG.20508, CYR61, AKAP12, VDAC2, MSTRG.1042, MSTRG.22203, MSTRG.16668, PLCL2, LRRC30, NR4A3, SEC13, JUP, HTRA1, SERPINE2, AGRN, TAX1BP1, MSTRG.10376, WNK1, RACK1, GUCY1A2, KLHL31, EIF4EBP1, MSTRG.19308, MSTRG.12122, MSTRG.5829, RPS20, DUSP7, SDCBP, MSTRG.19930, MSTRG.17997, RRAS2, CDC42EP3, SFRP1, HSPA5, GNA13, INSIG2, MSTRG.9223, EPAS1, NR4A2, CCLI5, MSTRG.11946, DNAJA1, RPL26L1, MSTRG.1…

## Sheet: D
Challenged 2 DPC
Tags	GO ID	GO Name	GO Category	Size	ES	NES	Nominal p-val	FDR q-val	Core Enrichment Sequences	No-Core Enrichment Sequences
BOTTOM	GO:0006091	generation of precursor metabolites and energy	BIOLOGICAL_PROCESS	65	-0.744227	-2.82651	0	0	ND4L, DLD, NDUFS4, CYCS, ND4, COX3, NDUFA10, ATP5C1, ND3, COX1, PKM, SDHA, UQCRFS1, GPI, PPP1R3C, ACO2, CHCHD10, ACAT1, NDUFB8, MSTRG.11462, NDUFA9, ALDH1L2, MSTRG.19308, DYRK2, MSTRG.12122, UGP2, PGAM1, MSTRG.10202, ND1, SUCLA2, MDH1, CYTB, SLC25A4, MSTRG.4117, ND5, MSTRG.9620, ND2, ND6, ETFDH, UQCR11, IDH3A, SDHB, MSTRG.24355, TRAP1, FH, MSTRG.19767, ATP6, ATP8, COX6A1	NDUFA6, ACADSB, MSTRG.2933, ENO2, MSTRG.7999, MSTRG.5533, LOC107050456, MSTRG.20657, ISCU, IP6K3, MSTRG.11308, MSTRG.4924, PGK1, PARK7, UQCRH, UQCRQ
BOTTOM	GO:0009060	aerobic respiration	BIOLOGICAL_PROCESS	42	-0.773612	-2.77281	0	0	MSTRG.19308, COX2, ND4L, DLD, CYCS, ND4, COX3, NDUFA10, ND1, SUCLA2, MDH1, ATP5C1, COX1, MSTRG.4117, SDHA, UQCRFS1, ND5, MSTRG.9620, ND2, ND6, ACO2, ETFDH, UQCR11, IDH3A, CHCHD10, SDHB, MSTRG.24355, NDUFB8, NDUFA9, FH, MSTRG.19767, ATP6, ATP8, COX6A1	MSTRG.4924, MSTRG.2933, MSTRG.5533, PARK7, ISCU, IP6K3, UQCRH, UQCRQ
BOTTOM	GO:0045333	cellular respiration	BIOLOGICAL_PROCESS	47	-0.76438	-2.76153	0	0	MSTRG.19308, MSTRG.12122, COX2, ND4L, DLD, CYCS, ND4, COX3, NDUFA10, ND1, SUCLA2, MDH1, CYTB, ATP5C1, SLC25A4, COX1, MSTRG.4117, SDHA, UQCRFS1, ND5, MSTRG.9620, ND2, ND6, ACO2, ETFDH, UQCR11, IDH3A, CHCHD10, SDHB, MSTRG.24355, NDUFB8, TRAP1, NDUFA9, FH, MSTRG.19767, ATP6, ATP8, COX6A1	MSTRG.4924, MSTRG.2933, MSTRG.5533, MSTRG.20657, PARK7, ISCU, IP6K3, UQCRH, UQCRQ
BOTTOM	GO:0015980	energy derivation by oxidation of organic compounds	BIOLOGICAL_PROCESS	53	-0.745616	-2.72277	0	0	MSTRG.19308, DYRK2, MSTRG.12122, ND4L, DLD, UGP2, CYCS, ND4, COX3, NDUFA10, ND1, SUCLA2, MDH1, CYTB, ATP5C1, SLC25A4, COX1, MSTRG.4117, SDHA, UQCRFS1, ND5, MSTRG.9620, ND2, PPP1R3C, ND6, ACO2, ETFDH, UQCR11, IDH3A, CHCHD10, SDHB, MSTRG.24355, NDUFB8, TRAP1, MSTRG.11462, NDUFA9, FH, MSTRG.19767, ATP6, ATP8, COX6A1	NDUFA6, MSTRG.4924, MSTRG.2933, MSTRG.7999, MSTRG.5533, LOC107050456, MSTRG.20657, PARK7, ISCU, IP6K3, UQCRH, UQCRQ
BOTTOM	GO:0006119	oxidative phosphorylation	BIOLOGICAL_PROCESS	33	-0.769341	-2.6818	0	0	MSTRG.19308, COX2, ND4L, DLD, CYCS, ND4, COX3, NDUFA10, ND1, ATP5C1, COX1, MSTRG.4117, SDHA, UQCRFS1, ND5, ND2, ND6, ETFDH, UQCR11, CHCHD10, MSTRG.24355, NDUFB8, NDUFA9, ATP6, ATP8, COX6A1	MSTRG.4924, MSTRG.5533, PARK7, ISCU, IP6K3, UQCRH, UQCRQ
BOTTOM	GO:0022900	electron transport chain	BIOLOGICAL_PROCESS	37	-0.763848	-2.64046	0	0	MSTRG.19308, COX2, ND4L, DLD, NDUFS4, CYCS, ND4, COX3, NDUFA10, MSTRG.10202, ND1, CYTB, SLC25A4, ND3, COX1, MSTRG.4117, SDHA, UQCRFS1, ND5, ND2, ND6, ETFDH, UQCR11, CHCHD10, SDHB, MSTRG.24355, NDUFB8, NDUFA9, COX6A1	ACADSB, MSTRG.4924, MSTRG.5533, MSTRG.20657, PARK7, ISCU, UQCRH, UQCRQ
BOTTOM	GO:0022904	respiratory electron transport chain	BIOLOGICAL_PROCESS	32	-0.76011	-2.54402	0	0	MSTRG.19308, COX2, ND4L, DLD, CYCS, ND4, COX3, NDUFA10, ND1, CYTB, SLC25A4, MSTRG.4117, SDHA, UQCRFS1, ND5, ND2, ND6, ETFDH, UQCR11, CHCHD10, SDHB, MSTRG.24355, NDUFB8, NDUFA9, COX6A1	MSTRG.4924, MSTRG.5533, MSTRG.20657, PARK7, ISCU, UQCRH, UQCRQ
BOTTOM	GO:0070469	respirasome	CELLULAR_COMPONENT	29	-0.76	-2.47892	0	0	UQCRC2, COX2, ND4L, NDUFAB1, NDUFS4, CYCS, ND4, NDUFA10, MSTRG.10202, ND1, CYTB, ND3, COX1, MSTRG.4117, SDHA, UQCRFS1, UQCRH, ND2, NDUFB1, ND6, UQCR11, SDHB, MSTRG.24355, NDUFB8, NDUFA9, COX6A1, UQCRQ	MSTRG.4924, MSTRG.5533
BOTTOM	GO:0098798	mitochondrial protein-containing complex	CELLULAR_COMPONENT	37	-0.714552	-2.44816	0	0	UQCRC2, COX2, NDUFAB1, DLD, NDUFS4, MINOS1, NDUFA10, MSTRG.10202, ND1, PDHB, CYTB, ATP5C1, SLC25A4, SDHA, UQCRFS1, ATP5A1Z, UQCRH, ATP5G1, IMMT, NDUFB1, ND6, ETFDH, UQCR11, IDH3A, ATP5F1, SDHB, MSTRG.24355, NDUFB8, NDUFA9, ATP6, ATP8, MSTRG.12283, COX6A1, UQCRQ	SMDT1, MSTRG.4924, MSTRG.5533
BOTTOM	GO:1990204	oxidoreductase complex	CELLULAR_COMPONENT	27	-0.758203	-2.44492	0	0	UQCRC2, NDUFAB1, DLD, NDUFS4, NDUFA10, MSTRG.10202, ND1, PDHB, MSTRG.20158, CYTB, SDHA, UQCRFS1, MSTRG.23525, UQCRH, NDUFB1, ND6, ETFDH, UQCR11, IDH3A, SDHB, MSTRG.24355, NDUFB8, NDUFA9, MSTRG.12283, UQCRQ	MSTRG.4924, MSTRG.5533
BOTTOM	GO:0042773	ATP synthesis coupled electron transport	BIOLOGICAL_PROCESS	26	-0.773343	-2.41976	0	0	MSTRG.19308, COX2, ND6, ND4L, UQCR11, DLD, CHCHD10, CYCS, ND4, MSTRG.24355, NDUFA10, ND1, NDUFB8, NDUFA9, MSTRG.4117, SDHA, UQCRFS1, COX6A1, ND5, ND2	MSTRG.4924, MSTRG.5533, PARK7, ISCU, UQCRH, UQCRQ
BOTTOM	GO:0019866	organelle inner membrane	CELLULAR_COMPONENT	53	-0.659442	-2.39688	0	0.000111793	UQCRC2, MSTRG.19308, MSTRG.12122, ND4L, CKMT2, NDUFAB1, NDUFS4, MINOS1, HIGD1A, NDUFA10, MSTRG.10202, ND1, MSTRG.22928, CYTB, ATP5C1, SLC25A4, TMEM70, COX1, MSTRG.20777, SDHA, UQCRFS1, ATP5A1Z, UQCRH, ATP5G1, ND5, ND2, IMMT, NDUFB1, ND6, ETFDH, UQCR11, ATP5F1, SDHB, MSTRG.24355, NDUFB8, TRAP1, NDUFA9, ANXA6, ATP6, ATP8, HCCS, COX6A1, UQCRQ	NDUFA6, SMDT1, MSTRG.4924, MSTRG.13687, MSTRG.5533, MSTRG.20657, EFHD1, SLC25A6, IP6K3, BDH1A
BOTTOM	GO:0005743	mitochondrial inner membrane	CELLULAR_COMPONENT	52	-0.655985	-2.39072	0	0.000103193	UQCRC2, MSTRG.19308, MSTRG.12122, ND4L, CKMT2, NDUFAB1, NDUFS4, MINOS1, HIGD1A, NDUFA10, MSTRG.10202, ND1, MSTRG.22928, CYTB, ATP5C1, SLC25A4, TMEM70, COX1, SDHA, UQCRFS1, ATP5A1Z, UQCRH, ATP5G1, ND5, ND2, IMMT, NDUFB1, ND6, ETFDH, UQCR11, ATP5F1, SDHB, MSTRG.24355, NDUFB8, TRAP1, NDUFA9, ANXA6, ATP6, ATP8, HCCS, COX6A1, UQCRQ	NDUFA6, SMDT1, MSTRG.4924, MSTRG.13687, MSTRG.5533, MSTRG.20657, EFHD1, SLC25A6, IP6K3, BDH1A
BOTTOM	GO:0019646	aerobic electron transport chain	BIOLOGICAL_PROCESS	21	-0.770597	-2.38677	0	9.58223e-05	MSTRG.19308, ND6, UQCR11, DLD, CYCS, COX3, NDUFA10, ND1, NDUFB8, NDUFA9, MSTRG.4117, SDHA, UQCRFS1, COX6A1, ND2	MSTRG.4924, MSTRG.5533, PARK7, ISCU, UQCRH, UQCRQ
BOTTOM	GO:0005740	mitochondrial envelope	CELLULAR_COMPONENT	71	-0.587395	-2.38586	0	8.94341e-05	UQCRC2, MSTRG.19308, MSTRG.12122, ND4L, CKMT2, NDUFAB1, NDUFS4, CYCS, ND4, MINOS1, HIGD1A, NDUFA10, MSTRG.10202, ND1, FUNDC2, MSTRG.22928, VDAC2, CYTB, ATP5C1, SLC25A4, TMEM70, ND3, COX1, MSTRG.4117, CISD1, SDHA, UQCRFS1, ATP5A1Z, ATP5G1, ND5, ND2, IMMT, NDUFB1, ND6, ETFDH, UQCR11, ATP5F1, CHCHD10, SDHB, MSTRG.24355, NDUFB8, TRAP1, NDUFA9, ANXA6, ATP6, ATP8, HCCS, COX6A1	MSTRG.20455, NDUFA6, SMDT1, MSTRG.8614, MCL1, MSTRG.7132, MSTRG.13687, MSTRG.11421, MSTRG.5533, MSTRG.20657, ACSL4, SLC25A6, IP6K3, MSTRG.11203, MSTRG.4924, MSTRG.16930, PGRMC1, PARK7, EFHD1, BDH1A, UQCRH, UQCRQ, RPS27A
BOTTOM	GO:0042775	mitochondrial ATP synthesis coupled electron transport	BIOLOGICAL_PROCESS	21	-0.770597	-2.37942	0	0.000167912	MSTRG.19308, ND6, UQCR11, DLD, CHCHD10, CYCS, NDUFA10, ND1, NDUFB8, NDUFA9, MSTRG.4117, SDHA, UQCRFS1, COX6A1, UQCRH, UQCRQ, ND2	MSTRG.4924, MSTRG.5533, PARK7, ISCU
BOTTOM	GO:0009055	electron transfer activity	MOLECULAR_FUNCTION	24	-0.775089	-2.36494	0	0.000158035	COX2, ND6, ETFDH, ND4L, CYCS, ND4, SDHB, MSTRG.24355, COX3, MSTRG.10202, ND1, NDUFB8, CYTB, NDUFA9, ND3, COX1, MSTRG.4117, SDHA, UQCRFS1, COX6A1, ND5, ND2	ACADSB, MSTRG.4924
BOTTOM	GO:0098803	respiratory chain complex	CELLULAR_COMPONENT	23	-0.756757	-2.34334	0	0.000298663	UQCRC2, COX2, NDUFB1, ND6, UQCR11, NDUFAB1, NDUFS4, SDHB, MSTRG.24355, NDUFA10, MSTRG.10202, ND1, NDUFB8, CYTB, NDUFA9, COX1, SDHA, UQCRFS1, COX6A1, UQCRH, UQCRQ	MSTRG.4924, MSTRG.5533
BOTTOM	GO:0098800	inner mitochondrial membrane protein complex	CELLULAR_COMPONENT	31	-0.701943	-2.33044	0	0.000282944	UQCRC2, COX2, NDUFAB1, NDUFS4, MINOS1, NDUFA10, MSTRG.10202, ND1, CYTB, ATP5C1, SDHA, UQCRFS1, ATP5A1Z, UQCRH, ATP5G1, IMMT, NDUFB1, ND6, UQCR11, ATP5F1, SDHB, MSTRG.24355, NDUFB8, NDUFA9, ATP6, ATP8, COX6A1, UQCRQ	SMDT1, MSTRG.4924, MSTRG.5533
BOTTOM	GO:0005759	mitochondrial matrix	CELLULAR_COMPONENT	30	-0.710414	-2.32428	0	0.000268797	ACO2, ETFDH, NDUFAB1, DLD, GLRX5, IDH3A, CRYAB, MSTRG.20161, MSTRG.14702, MSTRG.12951, NDUFA10, PDHB, MSTRG.20158, GOT2, VDAC2, TRAP1, ATP5C1, NDUFA9, SOD2, MSTRG.12283, ECI1	ACADSB, OAT, MSTRG.13687, PDK4, MSTRG.11421, PARK7, ISCU, IP6K3, BDH1A
BOTTOM	GO:0005746	mitochondrial respirasome	CELLULAR_COMPONENT	22	-0.756219	-2.28331	0	0.000317474	UQCRC2, COX2, NDUFB1, ND6, UQCR11, NDUFAB1, NDUFS4, SDHB, MSTRG.24355, NDUFA10, MSTRG.10202, ND1, NDUFB8, CYTB, NDUFA9, SDHA, UQCRFS1, COX6A1, UQCRH, UQCRQ	MSTRG.4924, MSTRG.5533
BOTTOM	GO:0005739	mitochondrion	CELLULAR_COMPONENT	126	-0.539329	-2.27724	0	0.000364142	GATB, COX2, CKB, ND4L, CKMT2, TPPP, DLD, IVD, GBAS, GLRX5, NDUFS4, CRYAB, CYCS, ND4, MYO7L2, COX3, MSTRG.12951, NDUFA10, PDHB, FUNDC2, MSTRG.20158, VDAC2, ATP5C1, SOD2, ND3, COX1, CISD1, SDHA, UQCRFS1, ATP5A1Z, IMMT, ACO2, MSTRG.13928, FAM210A, CHCHD10, ACAT1, MSTRG.20161, NDUFB8, NDUFA9, HCCS, ALDH1L2, UQCRC2, MSTRG.19308, MSTRG.12122, MSTRG.11147, NDUFAB1, MINOS1, HIGD1A, MSTRG.14702, MSTRG.102…	NDUFA6, MSTRG.8614, MCL1, MSTRG.7132, MSTRG.13687, MSTRG.5533, ACSL4, LOC100858388, MSTRG.11203, MSTRG.17546, PDKI2, CYP2D6, MSTRG.4924, NUDT9, CLTC, PGRMC1, HSPA13, HSPA5, UQCRH, HACD3, RPS27A, MSTRG.20455, SMDT1, ACADSB, MSTRG.2933, OAT, PDK4, MSTRG.11421, MSTRG.20657, SLC25A6, ISCU, NME2, IP6K3, SH3BP5, MSTRG.16930, MSTRG.18950, MYL10, MSTRG.19043, PARK7, EFHD1, CYB5R3, BDH1A, UQCRQ, HSPB1
BOTTOM	GO:0009952	anterior/posterior pattern specification	BIOLOGICAL_PROCESS	9	-0.946479	-2.24194	0	0.000467834	TBX18, MYO7L2	ENAH, MSTRG.16930, MSTRG.10183, FN1, BTG2, MSTRG.23511, MSTRG.3398
BOTTOM	GO:0030017	sarcomere	CELLULAR_COMPONENT	31	-0.657096	-2.24106	0	0.000448341	MSTRG.11452, MSTRG.3620, MURC, LOC107054877, MSTRG.6660, KLHL40, CSRP3, CRYAB, MYO7L2, MSTRG.20161, ABRA, KLHL41	MMP2, ACTA2, PPP2R5A, JUP, MYOZ2, MYL12A, NEFL, MSTRG.11238, MSTRG.5729, TNNC1, MSTRG.10428, MYL3, MSTRG.20563, MSTRG.9701, TNNI1, TNNT3, SLC4A1, HSPB1, FLNB
BOTTOM	GO:0030239	myofibril assembly	BIOLOGICAL_PROCESS	19	-0.754522	-2.22043	0	0.000861265	MSTRG.463, MSTRG.11545, MYL12A, TNNT3, MURC, MSTRG.6660, KLHL40, CSRP3, MSTRG.8038, MYO7L2, KLHL41	ACTB, ACTA2, MSTRG.10428, MSTRG.16431, RHOGL, MSTRG.20563, MYOZ2, TNNI1
BOTTOM	GO:0007005	mitochondrion organization	BIOLOGICAL_PROCESS	27	-0.675853	-2.19756	0	0.00109251	IMMT, GHITM, MSTRG.19308, MSTRG.12122, NDUFB1, EPAS1, ND6, NDUFAB1, CHCHD10, HIGD1A, ND1, VDAC2, ATP5C1, NDUFA9, SLC25A4, TMEM70, MSTRG.19767, CISD1, ATP8, UQCRFS1	MSTRG.17546, FAM134B, MSTRG.11421, MSTRG.1656, PARK7, SLC25A6, IP6K3
BOTTOM	GO:0046034	ATP metabolic process	BIOLOGICAL_PROCESS	17	-0.762748	-2.17625	0	0.00165998	MSTRG.19308, CKB, ETFDH, ATP5F1, CYCS, MYO7L2, VDAC2, ATP5C1, NDUFA9, ATP6, ATP8, ATP5A1Z, ATP5G1	MSTRG.11421, IP6K3, MSTRG.11308, LOC100858388
BOTTOM	GO:0072521	purine-containing compound metabolic process	BIOLOGICAL_PROCESS	39	-0.605387	-2.17382	0	0.00164975	MSTRG.19308, CKB, DLD, PDHA1, CYCS, MYO7L2, PDHB, SUCLA2, VDAC2, MDH1, ATP5C1, MSTRG.23525, ADSSL1, ATP5A1Z, ATP5G1, ETFDH, ATP5F1, ACAT1, NDUFA9, LDHB, ATP6, ATP8, MSTRG.12283, ALDH1L2, GUCY1A2	ACADSB, MSTRG.2933, PDK4, MSTRG.11421, ACSL4, NME2, IP6K3, MSTRG.11308, PDE4B, LOC100858388, LOC107050163, MSTRG.16930, NUDT9, MSTRG.20738
BOTTOM	GO:0060047	heart contraction	BIOLOGICAL_PROCESS	15	-0.778642	-2.16508	0	0.0018267	EPAS1, TNNI1, ATP2A2, MSTRG.20120, CSRP3, KCNJ2, MSTRG.23525, MYO7L2	MSTRG.10580, MSTRG.10428, MYL3, JUP, MSTRG.7132, MYL2, MSTRG.12743
BOTTOM	GO:0009144	purine nucleoside triphosphate metabolic process	BIOLOGICAL_PROCESS	18	-0.703335	-2.14188	0	0.00248858	MSTRG.19308, CKB, ETFDH, ATP5F1, CYCS, MYO7L2, VDAC2, ATP5C1, NDUFA9, ATP6, ATP8, ATP5A1Z, ATP5G1	MSTRG.11421, NME2, IP6K3, MSTRG.11308, LOC100858388
BOTTOM	GO:0015453	oxidoreduction-driven active transmembrane transporter activity	MOLECULAR_FUNCTION	17	-0.772663	-2.13557	0	0.00267075	COX2, ND6, ND4L, ND4, MSTRG.24355, COX3, MSTRG.10202, ND1, NDUFB8, CYTB, NDUFA9, ND3, COX1, UQCRFS1, COX6A1, ND5, ND2
BOTTOM	GO:0031032	actomyosin structure organization	BIOLOGICAL_PROCESS	22	-0.715903	-2.13389	0	0.0026281	MSTRG.463, MSTRG.11462, MSTRG.11545, MYL12A, TNNT3, MURC, MSTRG.6660, KLHL40, CSRP3, MSTRG.8038, MYO7L2, KLHL41	ACTB, MSTRG.13501, ACTA2, MSTRG.10428, MSTRG.16431, RHOGL, MSTRG.20563, MYOZ2, MSTRG.16725, TNNI1
BOTTOM	GO:0060048	cardiac muscle contraction	BIOLOGICAL_PROCESS	10	-0.883721	-2.13072	0	0.00259045	TNNI1, MSTRG.20120, CSRP3, KCNJ2, MSTRG.23525, MYO7L2	MYL3, JUP, MYL2, MSTRG.12743
BOTTOM	GO:0031966	mitochondrial membrane	CELLULAR_COMPONENT	67	-0.559919	-2.12761	0	0.00279471	UQCRC2, MSTRG.19308, MSTRG.12122, ND4L, CKMT2, NDUFAB1, NDUFS4, ND4, MINOS1, HIGD1A, NDUFA10, MSTRG.10202, ND1, FUNDC2, MSTRG.22928, VDAC2, CYTB, ATP5C1, SLC25A4, TMEM70, ND3, COX1, CISD1, SDHA, UQCRFS1, ATP5A1Z, UQCRH, ATP5G1, ND5, ND2, IMMT, NDUFB1, ND6, ETFDH, UQCR11, ATP5F1, SDHB, MSTRG.24355, NDUFB8, TRAP1, NDUFA9, ANXA6, ATP6, ATP8, HCCS, COX6A1, UQCRQ	MSTRG.20455, NDUFA6, SMDT1, MSTRG.8614, MCL1, MSTRG.7132, MSTRG.13687, MSTRG.11421, MSTRG.5533, MSTRG.20657, ACSL4, SLC25A6, IP6K3, MSTRG.11203, MSTRG.4924, MSTRG.16930, PGRMC1, EFHD1, BDH1A, RPS27A
BOTTOM	GO:0001725	stress fiber	CELLULAR_COMPONENT	13	-0.81484	-2.12617	0	0.00279362	MSTRG.11452, XIRP1, MSTRG.6660, CSRP3, MYO7L2, MSTRG.3999	ACTA2, ENAH, MSTRG.10428, MSTRG.11462, MYL12A, ANXA6, FLNB
BOTTOM	GO:0006163	purine nucleotide metabolic process	BIOLOGICAL_PROCESS	39	-0.605387	-2.11251	0	0.00309117	MSTRG.19308, CKB, DLD, PDHA1, CYCS, MYO7L2, PDHB, SUCLA2, VDAC2, MDH1, ATP5C1, MSTRG.23525, ADSSL1, ATP5A1Z, ATP5G1, ETFDH, ATP5F1, ACAT1, NDUFA9, LDHB, ATP6, ATP8, MSTRG.12283, ALDH1L2, GUCY1A2	ACADSB, MSTRG.2933, PDK4, MSTRG.11421, ACSL4, NME2, IP6K3, MSTRG.11308, PDE4B, LOC100858388, LOC107050163, MSTRG.16930, NUDT9, MSTRG.20738
BOTTOM	GO:0055013	cardiac muscle cell development	BIOLOGICAL_PROCESS	8	-0.931034	-2.10723	0	0.00315644	MURC, MSTRG.14026, CSRP3, MYO7L2	MSTRG.10428, MSTRG.16431, MSTRG.1862, ASB2
BOTTOM	GO:0006941	striated muscle contraction	BIOLOGICAL_PROCESS	14	-0.795591	-2.1032	0	0.00321493	MSTRG.1740, TNNT3, MSTRG.20120, CHRNG, CSRP3, KCNJ2, MSTRG.23525, MYO7L2	TNNC1, MYL3, JUP, TNNI1, MYL2, MSTRG.12743
BOTTOM	GO:0055006	cardiac cell development	BIOLOGICAL_PROCESS	8	-0.931034	-2.10274	0	0.00316807	MURC, MSTRG.14026, CSRP3, MYO7L2	MSTRG.10428, MSTRG.16431, MSTRG.1862, ASB2
BOTTOM	GO:0055007	cardiac muscle cell differentiation	BIOLOGICAL_PROCESS	8	-0.931034	-2.09931	0	0.00315833	MURC, MSTRG.14026, CSRP3, MYO7L2	MSTRG.10428, MSTRG.16431, MSTRG.1862, ASB2
BOTTOM	GO:0042641	actomyosin	CELLULAR_COMPONENT	13	-0.81484	-2.09611	0.00606061	0.00324752	MSTRG.11452, XIRP1, MSTRG.6660, CSRP3, MYO7L2, MSTRG.3999	ACTA2, ENAH, MSTRG.10428, MSTRG.11462, MYL12A, ANXA6, FLNB
BOTTOM	GO:0031975	envelope	CELLULAR_COMPONENT	90	-0.480058	-2.08886	0	0.00369238	ND4L, CKMT2, NDUFS4, CYCS, ND4, NDUFA10, FUNDC2, VDAC2, ATP5C1, ND3, COX1, CISD1, SDHA, UQCRFS1, ATP5A1Z, UQCRH, IMMT, CHCHD10, MSTRG.15751, MSTRG.21606, NDUFB8, NDUFA9, HCCS, UQCRQ, UQCRC2, MSTRG.19308, MSTRG.12122, NDUFAB1, MINOS1, HIGD1A, MSTRG.10202, ND1, MSTRG.22928, CYTB, SLC25A4, CDH5, TMEM70, MSTRG.4117, MSTRG.20777, ATP5G1, ND5, ND2, NDUFB1, ND6, ETFDH, UQCR11, ATP5F1, SDHB, MSTRG.24355,…	NDUFA6, MSTRG.8614, EIF5A2, MCL1, MSTRG.7132, MSTRG.13687, SDCBP, MSTRG.5533, ACSL4, MSTRG.11203, MSTRG.4924, NUDT9, MSTRG.5269, PGRMC1, HACD3, RPS27A, MSTRG.20455, SMDT1, SEC13, MSTRG.11421, MSTRG.19770, MSTRG.20657, SLC25A6, IP6K3, MSTRG.10744, SHISA5, MSTRG.5922, MSTRG.16930, MSTRG.9898, MSTRG.8234, PARK7, EFHD1, SURF4, BDH1A, S100A6
BOTTOM	GO:0009117	nucleotide metabolic process	BIOLOGICAL_PROCESS	43	-0.578262	-2.08304	0	0.00376557	MSTRG.19308, CKB, DLD, PDHA1, CYCS, MYO7L2, PDHB, SUCLA2, VDAC2, MDH1, ATP5C1, MSTRG.23525, ADSSL1, ATP5A1Z, ATP5G1, NT5C3A, ETFDH, ATP5F1, ACAT1, NDUFA9, LDHB, ATP6, ATP8, MSTRG.12283, ALDH1L2, GUCY1A2	ACADSB, CNP, MSTRG.2933, PDK4, MSTRG.11421, ACSL4, NME2, IP6K3, MSTRG.11308, PDE4B, LOC100858388, LOC107050163, MSTRG.16930, NUDT9, MSTRG.20738, CMPK1, PARK7
BOTTOM	GO:0032432	actin filament bundle	CELLULAR_COMPONENT	15	-0.754212	-2.06991	0	0.00414075	MSTRG.11452, MSTRG.11462, MYL12A, ANXA6, XIRP1, MSTRG.6660, CSRP3, CRYAB, MYO7L2, MSTRG.20161, MSTRG.3999	ACTA2, ENAH, MSTRG.10428, FLNB
BOTTOM	GO:0009205	purine ribonucleoside triphosphate metabolic process	BIOLOGICAL_PROCESS	18	-0.703335	-2.06748	0	0.00410931	MSTRG.19308, CKB, ETFDH, ATP5F1, CYCS, MYO7L2, VDAC2, ATP5C1, NDUFA9, ATP6, ATP8, ATP5A1Z, ATP5G1	MSTRG.11421, NME2, IP6K3, MSTRG.11308, LOC100858388
BOTTOM	GO:0090257	regulation of muscle system process	BIOLOGICAL_PROCESS	12	-0.776994	-2.06105	0	0.00434089	MSTRG.1740, ANXA6, TNNT3, ATP2A2, KCNJ2	MSTRG.5729, TNNC1, MYL3, MSTRG.20563, JUP, TNNI1, MSTRG.12743
BOTTOM	GO:0097517	contractile actin filament bundle	CELLULAR_COMPONENT	13	-0.81484	-2.0434	0	0.00583918	MSTRG.11452, XIRP1, MSTRG.6660, CSRP3, MYO7L2, MSTRG.3999	ACTA2, ENAH, MSTRG.10428, MSTRG.11462, MYL12A, ANXA6, FLNB
BOTTOM	GO:0009259	ribonucleotide metabolic process	BIOLOGICAL_PROCESS	37	-0.551635	-2.04145	0	0.00583047	MSTRG.19308, CKB, NT5C3A, ETFDH, DLD, PDHA1, ATP5F1, ACAT1, CYCS, MYO7L2, PDHB, SUCLA2, VDAC2, ATP5C1, NDUFA9, ATP6, ATP8, MSTRG.12283, GUCY1A2, ADSSL1, ATP5A1Z, ATP5G1	ACADSB, MSTRG.2933, PDK4, MSTRG.11421, ACSL4, NME2, IP6K3, MSTRG.11308, PDE4B, LOC100858388, LOC107050163, MSTRG.16930, NUDT9, MSTRG.20738, CMPK1
BOTTOM	GO:0009199	ribonucleoside triphosphate metabolic process	BIOLOGICAL_PROCESS	18	-0.703335	-1.99131	0	0.0114272	MSTRG.19308, CKB, ETFDH, ATP5F1, CYCS, MYO7L2, VDAC2, ATP5C1, NDUFA9, ATP6, ATP8, ATP5A1Z, ATP5G1	MSTRG.11421, NME2, IP6K3, MSTRG.11308, LOC100858388
BOTTOM	GO:0030048	actin filament-based movement	BIOLOGICAL_PROCESS	8	-0.890922	-1.98877	0	0.0114975	TNNI1, MSTRG.17796, KCNJ2, MSTRG.23525, MYO7L2	MSTRG.10428, MSTRG.20563, JUP
BOTTOM	GO:0031967	organelle envelope	CELLULAR_COMPONENT	90	-0.480058	-1.97705	0	0.0130523	ND4L, CKMT2, NDUFS4, CYCS, ND4, NDUFA10, FUNDC2, VDAC2, ATP5C1, ND3, COX1, CISD1, SDHA, UQCRFS1, ATP5A1Z, UQCRH, IMMT, CHCHD10, MSTRG.15751, MSTRG.21606, NDUFB8, NDUFA9, HCCS, UQCRQ, UQCRC2, MSTRG.19308, MSTRG.12122, NDUFAB1, MINOS1, HIGD1A, MSTRG.10202, ND1, MSTRG.22928, CYTB, SLC25A4, CDH5, TMEM70, MSTRG.4117, MSTRG.20777, ATP5G1, ND5, ND2, NDUFB1, ND6, ETFDH, UQCR11, ATP5F1, SDHB, MSTRG.24355,…	NDUFA6, MSTRG.8614, EIF5A2, MCL1, MSTRG.7132, MSTRG.13687, SDCBP, MSTRG.5533, ACSL4, MSTRG.11203, MSTRG.4924, NUDT9, MSTRG.5269, PGRMC1, HACD3, RPS27A, MSTRG.20455, SMDT1, SEC13, MSTRG.11421, MSTRG.19770, MSTRG.20657, SLC25A6, IP6K3, MSTRG.10744, SHISA5, MSTRG.5922, MSTRG.16930, MSTRG.9898, MSTRG.8234, PARK7, EFHD1, SURF4, BDH1A, S100A6
BOTTOM	GO:1903522	regulation of blood circulation	BIOLOGICAL_PROCESS	11	-0.778561	-1.97291	0	0.0134299	MYL3, EPAS1, ATP2A2, CSRP3, KCNJ2, MSTRG.23525, MYO7L2	MSTRG.10580, JUP, MSTRG.7132, MSTRG.12743
BOTTOM	GO:0006164	purine nucleotide biosynthetic process	BIOLOGICAL_PROCESS	24	-0.621205	-1.97183	0	0.0134836	MSTRG.19308, DLD, PDHA1, ATP5F1, ACAT1, CYCS, PDHB, VDAC2, ATP5C1, ATP6, ATP8, MSTRG.12283, GUCY1A2, ADSSL1, ATP5A1Z, ATP5G1	LOC107050163, MSTRG.16930, PDK4, MSTRG.11421, MSTRG.20738, ACSL4, NME2, MSTRG.11308
BOTTOM	GO:0008137	NADH dehydrogenase (ubiquinone) activity	MOLECULAR_FUNCTION	11	-0.769394	-1.95473	0	0.016297	NDUFB8, ND6, NDUFA9, ND4L, ND3, ND4, ND5, MSTRG.24355, ND2, MSTRG.10202, ND1
BOTTOM	GO:0070252	actin-mediated cell contraction	BIOLOGICAL_PROCESS	7	-0.925457	-1.94549	0.00421941	0.0175076	TNNI1, KCNJ2, MSTRG.23525, MYO7L2	MSTRG.10428, MSTRG.20563, JUP
BOTTOM	GO:0072522	purine-containing compound biosynthetic process	BIOLOGICAL_PROCESS	24	-0.621205	-1.93166	0	0.0200039	MSTRG.19308, DLD, PDHA1, ATP5F1, ACAT1, CYCS, PDHB, VDAC2, ATP5C1, ATP6, ATP8, MSTRG.12283, GUCY1A2, ADSSL1, ATP5A1Z, ATP5G1	LOC107050163, MSTRG.16930, PDK4, MSTRG.11421, MSTRG.20738, ACSL4, NME2, MSTRG.11308
BOTTOM	GO:0003954	NADH dehydrogenase activity	MOLECULAR_FUNCTION	11	-0.769394	-1.93122	0.0111732	0.0197958	NDUFB8, ND6, NDUFA9, ND4L, ND3, ND4, ND5, MSTRG.24355, ND2, MSTRG.10202, ND1
BOTTOM	GO:0019693	ribose phosphate metabolic process	BIOLOGICAL_PROCESS	37	-0.551635	-1.93026	0	0.0196425	MSTRG.19308, CKB, NT5C3A, ETFDH, DLD, PDHA1, ATP5F1, ACAT1, CYCS, MYO7L2, PDHB, SUCLA2, VDAC2, ATP5C1, NDUFA9, ATP6, ATP8, MSTRG.12283, GUCY1A2, ADSSL1, ATP5A1Z, ATP5G1	ACADSB, MSTRG.2933, PDK4, MSTRG.11421, ACSL4, NME2, IP6K3, MSTRG.11308, PDE4B, LOC100858388, LOC107050163, MSTRG.16930, NUDT9, MSTRG.20738, CMPK1
BOTTOM	GO:0003955	NAD(P)H dehydrogenase (quinone) activity	MOLECULAR_FUNCTION	11	-0.769394	-1.93014	0.00581395	0.0194019	NDUFB8, ND6, NDUFA9, ND4L, ND3, ND4, ND5, MSTRG.24355, ND2, MSTRG.10202, ND1
BOTTOM	GO:0055002	striated muscle cell development	BIOLOGICAL_PROCESS	20	-0.654493	-1.92541	0	0.0200497	MSTRG.11545, MURC, MSTRG.6660, KLHL40, CSRP3, MSTRG.8038, MYO7L2, KLHL41	ETV6, ACTB, MSTRG.463, ACTA2, MSTRG.10428, MSTRG.16431, RHOGL, MSTRG.20563, MYOZ2, MYL12A, TNNI1, TNNT3
BOTTOM	GO:0008016	regulation of heart contraction	BIOLOGICAL_PROCESS	11	-0.778561	-1.92503	0	0.0198557	MYL3, EPAS1, ATP2A2, CSRP3, KCNJ2, MSTRG.23525, MYO7L2	MSTRG.10580, JUP, MSTRG.7132, MSTRG.12743
BOTTOM	GO:0070069	cytochrome complex	CELLULAR_COMPONENT	10	-0.778717	-1.92356	0.0116279	0.0198415	COX2, CYTB, UQCR11, COX1, UQCRFS1, COX6A1, UQCRH, UQCRQ, MSTRG.24355	MSTRG.5533
BOTTOM	GO:0006099	tricarboxylic acid cycle	BIOLOGICAL_PROCESS	9	-0.8	-1.91246	0.00549451	0.0225267	MDH1, ACO2, FH, IDH3A, SDHA, SDHB, MSTRG.9620	MSTRG.4924, MSTRG.2933
BOTTOM	GO:0016651	oxidoreductase activity, acting on NAD(P)H	MOLECULAR_FUNCTION	11	-0.769394	-1.90827	0.0100503	0.0233581	NDUFB8, ND6, NDUFA9, ND4L, ND3, ND4, ND5, MSTRG.24355, ND2, MSTRG.10202, ND1
BOTTOM	GO:0009152	purine ribonucleotide biosynthetic process	BIOLOGICAL_PROCESS	24	-0.621205	-1.90232	0	0.0246738	MSTRG.19308, DLD, PDHA1, ATP5F1, ACAT1, CYCS, PDHB, VDAC2, ATP5C1, ATP6, ATP8, MSTRG.12283, GUCY1A2, ADSSL1, ATP5A1Z, ATP5G1	LOC107050163, MSTRG.16930, PDK4, MSTRG.11421, MSTRG.20738, ACSL4, NME2, MSTRG.11308
BOTTOM	GO:0006120	mitochondrial electron transport, NADH to ubiquinone	BIOLOGICAL_PROCESS	10	-0.767442	-1.8921	0	0.0269941	NDUFB8, MSTRG.19308, ND6, NDUFA9, DLD, NDUFA10, ND2, ND1	PARK7, ISCU
BOTTOM	GO:0006090	pyruvate metabolic process	BIOLOGICAL_PROCESS	12	-0.746648	-1.89093	0.0170455	0.0270181	PDHB, MSTRG.20158, LDHB, DLD, PGK1, PKM, MSTRG.12283, PDHA1, PGAM1	ENO2, PDK4, MSTRG.11308
BOTTOM	GO:0006937	regulation of muscle contraction	BIOLOGICAL_PROCESS	10	-0.785765	-1.88932	0.00540541	0.0271179	MSTRG.1740, ANXA6, TNNT3, KCNJ2	TNNC1, MYL3, MSTRG.20563, JUP, TNNI1, MSTRG.12743
BOTTOM	GO:0050136	NADH dehydrogenase (quinone) activity	MOLECULAR_FUNCTION	11	-0.769394	-1.88686	0.00515464	0.0276675	NDUFB8, ND6, NDUFA9, ND4L, ND3, ND4, ND5, MSTRG.24355, ND2, MSTRG.10202, ND1
BOTTOM	GO:0009150	purine ribonucleotide metabolic process	BIOLOGICAL_PROCESS	35	-0.580576	-1.87972	0	0.0293466	MSTRG.19308, CKB, ETFDH, DLD, PDHA1, ATP5F1, ACAT1, CYCS, MYO7L2, PDHB, SUCLA2, VDAC2, ATP5C1, NDUFA9, ATP6, ATP8, MSTRG.12283, GUCY1A2, ADSSL1, ATP5A1Z, ATP5G1	ACADSB, MSTRG.2933, PDK4, MSTRG.11421, ACSL4, NME2, IP6K3, MSTRG.11308, PDE4B, LOC100858388, LOC107050163, MSTRG.16930, NUDT9, MSTRG.20738
BOTTOM	GO:0006753	nucleoside phosphate metabolic process	BIOLOGICAL_PROCESS	44	-0.512745	-1.87464	0	0.0304425	MSTRG.19308, CKB, DLD, PDHA1, CYCS, MYO7L2, PDHB, SUCLA2, VDAC2, MDH1, ATP5C1, MSTRG.23525, ADSSL1, ATP5A1Z, ATP5G1, NT5C3A, ETFDH, ATP5F1, ACAT1, NDUFA9, LDHB, ATP6, ATP8, MSTRG.12283, ALDH1L2, GUCY1A2	ACADSB, CNP, MSTRG.2933, PDK4, MSTRG.11421, ENTPD3, ACSL4, NME2, IP6K3, MSTRG.11308, PDE4B, LOC100858388, LOC107050163, MSTRG.16930, NUDT9, MSTRG.20738, CMPK1, PARK7
BOTTOM	GO:0009141	nucleoside triphosphate metabolic process	BIOLOGICAL_PROCESS	19	-0.633755	-1.87387	0	0.0303036	MSTRG.19308, CKB, ETFDH, ATP5F1, CYCS, MYO7L2, VDAC2, ATP5C1, NDUFA9, ATP6, ATP8, ATP5A1Z, ATP5G1	MSTRG.11421, CMPK1, NME2, IP6K3, MSTRG.11308, LOC100858388
BOTTOM	GO:0044089	positive regulation of cellular component biogenesis	BIOLOGICAL_PROCESS	19	-0.65443	-1.85088	0	0.0380731	MSTN, MSTRG.11452, MSTRG.19308, MSTRG.6532, CDH5, TPPP, THBS2, CDC42EP3, MSTRG.8038, CAND2	MSTRG.13501, MSTRG.3145, ENAH, RHOGL, MSTRG.16725, AGRN, RAB3GAP1, SDCBP, PARK7
BOTTOM	GO:0022898	regulation of transmembrane transporter activity	BIOLOGICAL_PROCESS	12	-0.721235	-1.84393	0.00617284	0.0397438	MSTRG.19308, MSTRG.17997, LOC107054877, MSTRG.23525, LRRC38, PIM3	ACTB, KLHL24, MSTRG.7132, MSTRG.11238, MSTRG.20657, PARK7
BOTTOM	GO:0006754	ATP biosynthetic process	BIOLOGICAL_PROCESS	11	-0.760931	-1.8424	0	0.0399017	VDAC2, CKB, ATP5C1, ATP6, ATP8, ATP5F1, CYCS, ATP5A1Z, ATP5G1	MSTRG.11421, MSTRG.11308
BOTTOM	GO:0097060	synaptic membrane	CELLULAR_COMPONENT	7	-0.826301	-1.83918	0.018018	0.0409134	MSTRG.17997, CHRNG, CRYAB, MSTRG.20161, MSTRG.3999	MSTRG.14223, MSTRG.11238
BOTTOM	GO:0008017	microtubule binding	MOLECULAR_FUNCTION	10	-0.7626	-1.83374	0.0167598	0.0422891	TPM3, CRYAB, MSTRG.20161, MSTRG.15751	DPYSL2, NDRG1, MSTRG.19770, CEP350, MAP1B, MSTRG.3796
BOTTOM	GO:0009123	nucleoside monophosphate metabolic process	BIOLOGICAL_PROCESS	9	-0.759859	-1.82427	0.0144928	0.045864	ATP5C1, NT5C3A, NDUFA9, ETFDH, ATP8, MYO7L2, ADSSL1	MSTRG.20738, MSTRG.11308
BOTTOM	GO:1902494	catalytic complex	CELLULAR_COMPONENT	99	-0.401638	-1.82267	0	0.0461395	GATB, COX2, DLD, NDUFS4, NDUFA10, PDHB, MSTRG.20158, ATP5C1, DYNLT3, COX1, SDHA, UQCRFS1, MSTRG.23525, MSTRG.4240, ATP5A1Z, UQCRH, PPP1R3C, PPP2R5A, NDUFB8, MSTRG.11462, NDUFA9, SKP1, MSTRG.21245, GUCY1A2, UQCRQ, CAND2, UQCRC2, NDUFAB1, UBE2D1, MSTRG.9086, MSTRG.10202, ND1, SUCLA2, CYTB, ATP5G1, NDUFB1, ND6, ETFDH, UQCR11, MSTRG.18548, IDH3A, FEM1C, ATP5F1, SDHB, MSTRG.24355, PACSIN3, FH, FBXO31,…	NDUFA6, MSTRG.19998, PIK3CG, PRPF8, MSTRG.7999, MSTRG.5533, SEC11C, MSTRG.20634, MSTRG.19106, LOC100858388, MSTRG.9485, ACTB, MSTRG.5729, MSTRG.4924, MSTRG.6294, MSTRG.19969, GNA13, ZNFX1, MSTRG.8504, MSTRG.17824, MSTRG.17975, MSTRG.2933, ENO2, MSTRG.630, MSTRG.20100, CCNG1, MSTRG.6901, SPCS3, RPN2, MSTRG.18133, MSTRG.8864, DDX5, ASB2, SH3BP5, DDOST, MSTRG.18180, MSTRG.20738, MSTRG.19043, OSTC, R…
BOTTOM	GO:0016655	oxidoreductase activity, acting on NAD(P)H, quinone or similar compound as acceptor	MOLECULAR_FUNCTION	11	-0.769394	-1.81918	0	0.0471708	NDUFB8, ND6, NDUFA9, ND4L, ND3, ND4, ND5, MSTRG.24355, ND2, MSTRG.10202, ND1
BOTTOM	GO:0031674	I band	CELLULAR_COMPONENT	20	-0.63377	-1.81902	0	0.046773	MSTRG.11452, MSTRG.3620, MURC, LOC107054877, MSTRG.6660, CSRP3, CRYAB, MYO7L2, MSTRG.20161	MSTRG.5729, MSTRG.10428, MYL3, JUP, MYOZ2, MYL12A, NEFL, MSTRG.11238, SLC4A1, HSPB1, FLNB
BOTTOM	GO:0055008	cardiac muscle tissue morphogenesis	BIOLOGICAL_PROCESS	5	-0.947331	-1.81664	0.00387597	0.0472095	TNNI1, MYO7L2, MYH7	MSTRG.10428, MYL3
BOTTOM	GO:0035051	cardiocyte differentiation	BIOLOGICAL_PROCESS	10	-0.797752	-1.81315	0.0105263	0.0481499	MURC, MSTRG.14026, CSRP3, MYO7L2	MSTRG.10580, MSTRG.10428, MSTRG.16431, MSTRG.1862, ANXA2, ASB2
BOTTOM	GO:0046390	ribose phosphate biosynthetic process	BIOLOGICAL_PROCESS	25	-0.566726	-1.80907	0.0120482	0.049515	MSTRG.19308, DLD, PDHA1, ATP5F1, ACAT1, CYCS, PDHB, VDAC2, ATP5C1, ATP6, ATP8, MSTRG.12283, GUCY1A2, ADSSL1, ATP5A1Z, ATP5G1	LOC107050163, MSTRG.16930, PDK4, MSTRG.11421, MSTRG.20738, CMPK1, ACSL4, NME2, MSTRG.11308
BOTTOM	GO:1901293	nucleoside phosphate biosynthetic process	BIOLOGICAL_PROCESS	25	-0.566726	-1.79998	0	0.0532619	MSTRG.19308, DLD, PDHA1, ATP5F1, ACAT1, CYCS, PDHB, VDAC2, ATP5C1, ATP6, ATP8, MSTRG.12283, GUCY1A2, ADSSL1, ATP5A1Z, ATP5G1	LOC107050163, MSTRG.16930, PDK4, MSTRG.11421, MSTRG.20738, CMPK1, ACSL4, NME2, MSTRG.11308
BOTTOM	GO:0060415	muscle tissue morphogenesis	BIOLOGICAL_PROCESS	5	-0.947331	-1.79536	0.011236	0.0549272	TNNI1, MYO7L2, MYH7	MSTRG.10428, MYL3
BOTTOM	GO:0014904	myotube cell development	BIOLOGICAL_PROCESS	6	-0.877723	-1.78857	0.0169492	0.0577731	MSTRG.3620, MSTRG.6660, KLHL40, KLHL41	ACTA2, MSTRG.10428
BOTTOM	GO:0009260	ribonucleotide biosynthetic process	BIOLOGICAL_PROCESS	25	-0.566726	-1.78779	0.0117647	0.0575784	MSTRG.19308, DLD, PDHA1, ATP5F1, ACAT1, CYCS, PDHB, VDAC2, ATP5C1, ATP6, ATP8, MSTRG.12283, GUCY1A2, ADSSL1, ATP5A1Z, ATP5G1	LOC107050163, MSTRG.16930, PDK4, MSTRG.11421, MSTRG.20738, CMPK1, ACSL4, NME2, MSTRG.11308
BOTTOM	GO:0015078	proton transmembrane transporter activity	MOLECULAR_FUNCTION	17	-0.614689	-1.77693	0	0.0629812	MSTRG.1740, ATP5F1, MSTRG.24355, COX3, CYTB, ATP5C1, SLC25A4, COX1, ATP6, ATP8, MSTRG.21245, UQCRFS1, COX6A1, ATP5A1Z, ATP5G1	SLC33A1, MSTRG.20652
BOTTOM	GO:0031672	A band	CELLULAR_COMPONENT	7	-0.825598	-1.77208	0.017316	0.0650996	MYL3, KLHL40, CRYAB, MSTRG.20161, KLHL41	MSTRG.20563, MSTRG.9701
BOTTOM	GO:0032412	regulation of monoatomic ion transmembrane transporter activity	BIOLOGICAL_PROCESS	8	-0.795215	-1.77192	0.00442478	0.0644591	MSTRG.19308, MSTRG.17997, MSTRG.7132, LOC107054877, MSTRG.23525, LRRC38	KLHL24, MSTRG.11238
BOTTOM	GO:0030964	NADH dehydrogenase complex	CELLULAR_COMPONENT	9	-0.752113	-1.77065	0.0242718	0.0646868	NDUFB8, NDUFB1, ND6, NDUFA9, NDUFAB1, NDUFS4, NDUFA10, MSTRG.10202, ND1
BOTTOM	GO:0044242	cellular lipid catabolic process	BIOLOGICAL_PROCESS	8	-0.78677	-1.76992	0.0185185	0.0644141	MSTRG.16930, ETFDH, MSTRG.4165, CPT2, ECI1, ACAT1, ALDH1L2	ACADSB
BOTTOM	GO:0005875	microtubule associated complex	CELLULAR_COMPONENT	6	-0.841623	-1.76946	0.030303	0.0639465	DYNLT3, MSTRG.18548, MSTRG.3796, MSTRG.15751	MSTRG.10428, MAP1B
BOTTOM	GO:0003009	skeletal muscle contraction	BIOLOGICAL_PROCESS	5	-0.92486	-1.7684	0.0114943	0.0638865	TNNT3, CHRNG, KCNJ2	TNNC1, TNNI1
BOTTOM	GO:0030018	Z disc	CELLULAR_COMPONENT	17	-0.620613	-1.7664	0.00877193	0.0644495	MSTRG.11452, MURC, LOC107054877, MSTRG.6660, CSRP3, CRYAB, MYO7L2, MSTRG.20161	MSTRG.5729, JUP, MYOZ2, MYL12A, NEFL, MSTRG.11238, SLC4A1, HSPB1, FLNB
BOTTOM	GO:0045271	respiratory chain complex I	CELLULAR_COMPONENT	9	-0.752113	-1.76489	0.0346535	0.064469	NDUFB8, NDUFB1, ND6, NDUFA9, NDUFAB1, NDUFS4, NDUFA10, MSTRG.10202, ND1
BOTTOM	GO:0009062	fatty acid catabolic process	BIOLOGICAL_PROCESS	8	-0.78677	-1.76204	0.0272727	0.0657223	MSTRG.16930, ETFDH, MSTRG.4165, CPT2, ECI1, ACAT1, ALDH1L2	ACADSB
BOTTOM	GO:0009165	nucleotide biosynthetic process	BIOLOGICAL_PROCESS	25	-0.566726	-1.76157	0.0103093	0.0653196	MSTRG.19308, DLD, PDHA1, ATP5F1, ACAT1, CYCS, PDHB, VDAC2, ATP5C1, ATP6, ATP8, MSTRG.12283, GUCY1A2, ADSSL1, ATP5A1Z, ATP5G1	LOC107050163, MSTRG.16930, PDK4, MSTRG.11421, MSTRG.20738, CMPK1, ACSL4, NME2, MSTRG.11308
BOTTOM	GO:0016054	organic acid catabolic process	BIOLOGICAL_PROCESS	15	-0.633166	-1.76096	0.0153846	0.0650352	GOT2, ETFDH, MSTRG.11147, DLD, IVD, MSTRG.4165, CPT2, ECI1, ACAT1, ALDH1L2, MSTRG.14702	ABHD2, MSTRG.16930, OAT, GPT2
BOTTOM	GO:0009145	purine nucleoside triphosphate biosynthetic process	BIOLOGICAL_PROCESS	12	-0.667625	-1.75672	0.010101	0.0672698	MSTRG.19308, VDAC2, ATP5C1, ATP6, ATP8, ATP5F1, CYCS, ATP5A1Z, ATP5G1	MSTRG.11421, NME2, MSTRG.11308
BOTTOM	GO:0030336	negative regulation of cell migration	BIOLOGICAL_PROCESS	10	-0.721791	-1.75466	0.0320856	0.0676088	DNAJA1, PADI2, MSTRG.19088, MSTRG.14281, MSTRG.8038	MSTRG.13501, RHOGL, JUP, DNAJA4, CD74
BOTTOM	GO:0043281	regulation of cysteine-type endopeptidase activity involved in apoptotic process	BIOLOGICAL_PROCESS	8	-0.771288	-1.75372	0.0380952	0.0675195	MSTRG.4117, CRYAB, CYCS, MSTRG.20161	MSTRG.16725, MSTRG.14546, PARK7, CYR61
BOTTOM	GO:0044282	small molecule catabolic process	BIOLOGICAL_PROCESS	16	-0.633011	-1.75363	0.0137931	0.0669355	GOT2, ETFDH, MSTRG.11147, DLD, IVD, MSTRG.4165, CPT2, ECI1, ACAT1, ALDH1L2, MSTRG.14702	ABHD2, MSTRG.16930, OAT, PARK7, GPT2
BOTTOM	GO:0005747	mitochondrial respiratory chain complex I	CELLULAR_COMPONENT	9	-0.752113	-1.75331	0.0190476	0.0665308	NDUFB8, NDUFB1, ND6, NDUFA9, NDUFAB1, NDUFS4, NDUFA10, MSTRG.10202, ND1
BOTTOM	GO:0032409	regulation of transporter activity	BIOLOGICAL_PROCESS	12	-0.721235	-1.75238	0.0174419	0.0664403	MSTRG.19308, MSTRG.17997, LOC107054877, MSTRG.23525, LRRC38, PIM3	ACTB, KLHL24, MSTRG.7132, MSTRG.11238, MSTRG.20657, PARK7
BOTTOM	GO:0046395	carboxylic acid catabolic process	BIOLOGICAL_PROCESS	15	-0.633166	-1.74381	0.025641	0.0716246	GOT2, ETFDH, MSTRG.11147, DLD, IVD, MSTRG.4165, CPT2, ECI1, ACAT1, ALDH1L2, MSTRG.14702	ABHD2, MSTRG.16930, OAT, GPT2
BOTTOM	GO:0072329	monocarboxylic acid catabolic process	BIOLOGICAL_PROCESS	8	-0.78677	-1.73794	0.00900901	0.0751385	MSTRG.16930, ETFDH, MSTRG.4165, CPT2, ECI1, ACAT1, ALDH1L2	ACADSB
BOTTOM	GO:0048741	skeletal muscle fiber development	BIOLOGICAL_PROCESS	6	-0.877723	-1.72894	0.00766283	0.0809763	MSTRG.3620, MSTRG.6660, KLHL40, KLHL41	ACTA2, MSTRG.10428
BOTTOM	GO:0034440	lipid oxidation	BIOLOGICAL_PROCESS	9	-0.75	-1.72559	0.0254237	0.0828296	ETFDH, MSTRG.4165, CPT2, MSTRG.12283, ECI1, ACAT1, ALDH1L2	ACADSB, PDK4
BOTTOM	GO:0006942	regulation of striated muscle contraction	BIOLOGICAL_PROCESS	7	-0.789733	-1.72361	0.0210084	0.0835228	MSTRG.1740, TNNT3, KCNJ2	MYL3, JUP, TNNI1, MSTRG.12743
BOTTOM	GO:0007519	skeletal muscle tissue development	BIOLOGICAL_PROCESS	21	-0.577526	-1.72131	0	0.0846535	MSTN, MSTRG.3620, MSTRG.4629, MSTRG.11545, MSTRG.6660, KLHL40, KLHL41	MSTRG.463, MSTRG.10580, ACTA2, HLF, MSTRG.17975, MYOZ2, DDX5, IP6K3, ASB2, MSTRG.10428, ATF3, TNNI1, BTG2, FLNB
BOTTOM	GO:0009161	ribonucleoside monophosphate metabolic process	BIOLOGICAL_PROCESS	9	-0.759859	-1.71505	0.015625	0.0888932	ATP5C1, NT5C3A, NDUFA9, ETFDH, ATP8, MYO7L2, ADSSL1	MSTRG.20738, MSTRG.11308
BOTTOM	GO:0001508	action potential	BIOLOGICAL_PROCESS	6	-0.883345	-1.71238	0.0158103	0.090265	MSTRG.20120, MSTRG.21013, KCNJ2, MSTRG.23525	JUP, MSTRG.11238
BOTTOM	GO:0010950	positive regulation of endopeptidase activity	BIOLOGICAL_PROCESS	7	-0.776407	-1.70985	0.0251046	0.0914755	MSTRG.4117, CYCS	LGMN, MSTRG.16725, MSTRG.14546, MBP, CYR61
BOTTOM	GO:0014866	skeletal myofibril assembly	BIOLOGICAL_PROCESS	4	-0.967719	-1.70787	0.00628931	0.0924787	MSTRG.10428, MSTRG.11545	ACTA2, MSTRG.20563
BOTTOM	GO:2000146	negative regulation of cell motility	BIOLOGICAL_PROCESS	10	-0.721791	-1.70665	0.0259067	0.0926746	DNAJA1, PADI2, MSTRG.19088, MSTRG.14281, MSTRG.8038	MSTRG.13501, RHOGL, JUP, DNAJA4, CD74
BOTTOM	GO:0140694	non-membrane-bounded organelle assembly	BIOLOGICAL_PROCESS	26	-0.531221	-1.70298	0.0125	0.0951419	MSTRG.11545, MURC, MSTRG.6660, KLHL40, CSRP3, MSTRG.8038, MYO7L2, KLHL41	MSTRG.463, ACTA2, RPS14, MYOZ2, MYL12A, MSTRG.12996, RPL38, MSTRG.17476, ACTB, MSTRG.10428, MSTRG.16431, RPSA, RHOGL, NOCT, MSTRG.20563, TNNI1, TNNT3, RPL23A
BOTTOM	GO:0010927	cellular component assembly involved in morphogenesis	BIOLOGICAL_PROCESS	21	-0.5797	-1.70085	0.00892857	0.0961164	MSTRG.11545, MURC, MSTRG.6660, KLHL40, CSRP3, MSTRG.8038, MYO7L2, KLHL41	MSTRG.463, ACTA2, MYOZ2, MYL12A, SEC23IP, ACTB, MSTRG.10428, MSTRG.16431, RHOGL, MSTRG.20563, TNNI1, TNNT3, CNTNAP1
BOTTOM	GO:0019395	fatty acid oxidation	BIOLOGICAL_PROCESS	9	-0.75	-1.69887	0.0394089	0.0970395	ETFDH, MSTRG.4165, CPT2, MSTRG.12283, ECI1, ACAT1, ALDH1L2	ACADSB, PDK4
BOTTOM	GO:0045214	sarcomere organization	BIOLOGICAL_PROCESS	11	-0.673352	-1.69443	0.0366492	0.10015	MSTRG.6660, CSRP3, MSTRG.8038, MYO7L2, KLHL41	ACTN1, ACTB, RHOGL, MYOZ2, TNNI1, TNNT3
BOTTOM	GO:0032231	regulation of actin filament bundle assembly	BIOLOGICAL_PROCESS	5	-0.888136	-1.69231	0.0237288	0.101319	MSTRG.11452, MSTRG.8038	MSTRG.13501, RHOGL, MSTRG.16725
BOTTOM	GO:0005125	cytokine activity	MOLECULAR_FUNCTION	4	-0.954386	-1.68421	0.00660066	0.107708	MSTN, LOC100857191	MSTRG.10580, CCLI5
BOTTOM	GO:0009126	purine nucleoside monophosphate metabolic process	BIOLOGICAL_PROCESS	8	-0.759324	-1.68296	0.0396476	0.108037	ATP5C1, NDUFA9, ETFDH, MSTRG.20738, ATP8, MYO7L2, ADSSL1	MSTRG.11308
BOTTOM	GO:0009167	purine ribonucleoside monophosphate metabolic process	BIOLOGICAL_PROCESS	8	-0.759324	-1.67642	0.0336538	0.113544	ATP5C1, NDUFA9, ETFDH, MSTRG.20738, ATP8, MYO7L2, ADSSL1	MSTRG.11308
BOTTOM	GO:0040029	epigenetic regulation of gene expression	BIOLOGICAL_PROCESS	4	-0.957193	-1.67459	0.0123839	0.114302	PADI2, MSTRG.19088	MSTRG.3145, MSTRG.16930
BOTTOM	GO:0051146	striated muscle cell differentiation	BIOLOGICAL_PROCESS	28	-0.529102	-1.67446	0	0.113624	MSTRG.3620, MSTRG.4629, MSTRG.11545, MURC, MSTRG.14026, MSTRG.6660, KLHL40, CSRP3, MSTRG.8038, MYO7L2, KLHL41	ACTN1, ACTA2, MYOZ2, MYL12A, ASB2, ETV6, ACTB, MSTRG.10428, MSTRG.16431, RHOGL, MSTRG.20563, SPON2, EXFABP, TNNI1, TNNT3, MSTRG.1862, MSTRG.19988
BOTTOM	GO:0043467	regulation of generation of precursor metabolites and energy	BIOLOGICAL_PROCESS	8	-0.757917	-1.67112	0.0304348	0.116005	MSTRG.19308, PPP1R3C, TRAP1, MSTRG.11462, CHCHD10	PARK7, ISCU, IP6K3
BOTTOM	GO:0042398	cellular modified amino acid biosynthetic process	BIOLOGICAL_PROCESS	4	-0.94807	-1.66702	0.00322581	0.119158	CKB, CKMT2, PARK7	MSTRG.10253
BOTTOM	GO:0001101	response to acid chemical	BIOLOGICAL_PROCESS	6	-0.793394	-1.66334	0.045977	0.121809	MSTRG.19308, SLC4A1, MYO7L2	MSTRG.16930, MBP, COL2A1
BOTTOM	GO:0009206	purine ribonucleoside triphosphate biosynthetic process	BIOLOGICAL_PROCESS	12	-0.667625	-1.66245	0.0290698	0.121739	MSTRG.19308, VDAC2, ATP5C1, ATP6, ATP8, ATP5F1, CYCS, ATP5A1Z, ATP5G1	MSTRG.11421, NME2, MSTRG.11308
BOTTOM	GO:0009798	axis specification	BIOLOGICAL_PROCESS	4	-0.946667	-1.66152	0.0096463	0.121732	MYO7L2, MSTRG.3398	MSTRG.16930, MSTRG.23511
BOTTOM	GO:0040013	negative regulation of locomotion	BIOLOGICAL_PROCESS	10	-0.721791	-1.65391	0.0349345	0.128659	DNAJA1, PADI2, MSTRG.19088, MSTRG.14281, MSTRG.8038	MSTRG.13501, RHOGL, JUP, DNAJA4, CD74
BOTTOM	GO:0045275	respiratory chain complex III	CELLULAR_COMPONENT	7	-0.777075	-1.65257	0.0413223	0.129128	CYTB, UQCR11, UQCRFS1, UQCRH, UQCRQ, MSTRG.24355	MSTRG.5533
BOTTOM	GO:0042692	muscle cell differentiation	BIOLOGICAL_PROCESS	32	-0.482634	-1.65256	0.0166667	0.128172	MSTRG.3620, MSTRG.4629, MSTRG.11545, MURC, MSTRG.14026, MSTRG.6660, KLHL40, CSRP3, MSTRG.8038, MYO7L2, KLHL41	ACTN1, ACTA2, MYOZ2, MYL12A, MYL2, NFATC3, ASB2, ETV6, ACTB, MSTRG.10428, MSTRG.16431, RHOGL, MSTRG.20563, SPON2, EXFABP, TNNI1, TNNT3, ATP2A2, MSTRG.1862, TBX18, MSTRG.19988
BOTTOM	GO:0030029	actin filament-based process	BIOLOGICAL_PROCESS	56	-0.442295	-1.65192	0	0.127876	CFL2, MSTRG.11545, XIRP1, MURC, MSTRG.17796, KLHL40, CDC42BPB, CSRP3, CRYAB, MYO7L2, MSTRG.11452, MSTRG.3620, MSTRG.6660, MSTRG.18460, MSTRG.8038, KCNJ2, MSTRG.23525, KLHL41	MSTRG.463, MSTRG.9319, MSTRG.7936, CNN3, ACTR2, MYOZ2, MYL12A, MSTRG.12896, SDCBP, DSTN, CORO1C, ACTB, MSTRG.10428, RHOGL, TMSB4X, MSTRG.20563, TNNT3, CDC42EP3, BST1, VILL, FLNB, ACTA2, ENAH, RHOU, JUP, DIAPH2, MSTRG.20161, HSPB3, SPECC1, MSTRG.13501, MSTRG.15010, MSTRG.16431, MSTRG.11462, MSTRG.9701, MSTRG.16725, TNNI1, SCIN, HSPB1
BOTTOM	GO:0055086	nucleobase-containing small molecule metabolic process	BIOLOGICAL_PROCESS	48	-0.450657	-1.64794	0	0.131027	MSTRG.19308, DLD, UGP2, PDHA1, CYCS, MYO7L2, PDHB, SUCLA2, VDAC2, MDH1, ATP5C1, MSTRG.23525, ADSSL1, ATP5A1Z, ATP5G1, NT5C3A, ETFDH, ATP5F1, ACAT1, NDUFA9, LDHB, ATP6, ATP8, MSTRG.12283, ALDH1L2, GUCY1A2	NDUFA6, ACADSB, CNP, MSTRG.2933, UGDH, PDK4, MSTRG.11421, ENTPD3, ACSL4, NME2, IP6K3, MSTRG.11308, PDE4B, LOC100858388, LOC107050163, MSTRG.16930, NUDT9, MSTRG.20738, CMPK1, PARK7, MSTRG.19428, GNPNAT1
BOTTOM	GO:0034599	cellular response to oxidative stress	BIOLOGICAL_PROCESS	13	-0.649541	-1.64709	0.0261438	0.130096	MSTRG.19308, EPAS1, SOD2, ATP2A2, MSTRG.16668, CHCHD10, CRYAB, MSTRG.20161, MSTRG.2048	NR4A2, ATF4, NFE2L2, PARK7
BOTTOM	GO:0051899	membrane depolarization	BIOLOGICAL_PROCESS	4	-0.930526	-1.64028	0.039039	0.136086	MSTRG.11238, MSTRG.23525	B2M, PARK7
BOTTOM	GO:0016627	oxidoreductase activity, acting on the CH-CH group of donors	MOLECULAR_FUNCTION	6	-0.817287	-1.63761	0.0461538	0.137009	IVD, SDHA, SDHB	LOC107050163, ACADSB, MSTRG.4924
BOTTOM	GO:1902600	proton transmembrane transport	BIOLOGICAL_PROCESS	17	-0.60697	-1.63495	0.0223881	0.138745	MSTRG.1740, ATP5F1, CYCS, MSTRG.24355, COX3, CYTB, ATP5C1, SLC25A4, COX1, ATP8, MSTRG.21245, UQCRFS1, COX6A1, ATP5G1	SLC33A1, MSTRG.20657, PARK7
BOTTOM	GO:0050768	negative regulation of neurogenesis	BIOLOGICAL_PROCESS	4	-0.93193	-1.62379	0.0243902	0.148774	MSTRG.14281, MSTRG.5922	B2M, MBP
BOTTOM	GO:0086001	cardiac muscle cell action potential	BIOLOGICAL_PROCESS	5	-0.882725	-1.62041	0.0458015	0.151464	MSTRG.20120, MSTRG.11238, KCNJ2, MSTRG.23525	JUP
BOTTOM	GO:0009201	ribonucleoside triphosphate biosynthetic process	BIOLOGICAL_PROCESS	12	-0.667625	-1.60598	0.039548	0.166395	MSTRG.19308, VDAC2, ATP5C1, ATP6, ATP8, ATP5F1, CYCS, ATP5A1Z, ATP5G1	MSTRG.11421, NME2, MSTRG.11308
BOTTOM	GO:2001234	negative regulation of apoptotic signaling pathway	BIOLOGICAL_PROCESS	16	-0.588934	-1.59999	0.00793651	0.171045	GHITM, MSTRG.19308, VDAC2, NR4A2, SLC25A4, DNAJA1, CRYAB, MSTRG.20161	MSTRG.15985, MCL1, MSTRG.11421, NFE2L2, PARK7, SLC25A6, CD74, HSPB1
BOTTOM	GO:0005884	actin filament	CELLULAR_COMPONENT	9	-0.713585	-1.59393	0.0471698	0.177342	MSTRG.18460, MSTRG.8038, SPECC1	MSTRG.13501, MSTRG.15010, ACTA2, MSTRG.10428, RHOGL, CNN3
BOTTOM	GO:2001243	negative regulation of intrinsic apoptotic signaling pathway	BIOLOGICAL_PROCESS	12	-0.629057	-1.58489	0.0306748	0.189802	MSTRG.19308, VDAC2, MSTRG.15985, DNAJA1, CRYAB, MSTRG.20161	MCL1, MSTRG.11421, NFE2L2, PARK7, CD74, HSPB1
BOTTOM	GO:0003714	transcription corepressor activity	MOLECULAR_FUNCTION	4	-0.920702	-1.57422	0.0429448	0.201781	TBX18, TBX15	TOB2, PBXIP1
BOTTOM	GO:0055001	muscle cell development	BIOLOGICAL_PROCESS	26	-0.501024	-1.56028	0.01	0.221874	MSTRG.3620, MSTRG.11545, MURC, MSTRG.14026, MSTRG.6660, KLHL40, CSRP3, MSTRG.8038, MYO7L2, KLHL41	MSTRG.463, ACTA2, MYOZ2, MYL12A, ASB2, ETV6, ACTB, MSTRG.10428, MSTRG.16431, RHOGL, MSTRG.20563, EXFABP, TNNI1, TNNT3, ATP2A2, MSTRG.1862
BOTTOM	GO:0060419	heart growth	BIOLOGICAL_PROCESS	3	-0.946704	-1.5417	0.0388889	0.243571	MYO7L2, PIM3	MSTRG.16930
BOTTOM	GO:0004521	RNA endonuclease activity	MOLECULAR_FUNCTION	5	-0.831213	-1.54044	0.0442177	0.243252	LOC107052719, LOC107052718	MSTRG.566, MSTRG.2, MSTRG.6560

## Sheet: E
Challenged 10 DPC
Tags	GO ID	GO Name	GO Category	Size	ES	NES	Nominal p-val	FDR q-val	Core Enrichment Sequences	No-Core Enrichment Sequences
TOP	GO:0042592	homeostatic process	BIOLOGICAL_PROCESS	72	0.97126	1.59716	0.00847458	0.121052	SMDT1, GPRC5B, MBP	DLD, MSTRG.10327, RYR3, MYO7L2, MSTRG.11308, MSTN, MSTRG.4722, MSTRG.5463, MSTRG.16668, IMMT, IBTK, RPS14, MSTRG.10129, LOC107054877, PDK4, MSTRG.20657, ISCU, MSTRG.1546, MSTRG.19996, CD74, MB, MANF, MSTRG.16930, IQGAP2, EXFABP, AQP1, ATF4, HSP90B1, RPS17, MSTRG.21245, MSTRG.11151, PARK7, MSTRG.3398, SURF4, MSTRG.463, MSTRG.21243, MSTRG.19308, DUSP7, CSRP3, NFE2L2, MSTRG.11238, TF, TXN, CDH5, SLC…
TOP	GO:0098660	inorganic ion transmembrane transport	BIOLOGICAL_PROCESS	58	0.976659	1.56686	0.00704225	0.13793	SMDT1	KCNK1, PIK3CG, MSTRG.10327, CYCS, COX3, ATP5C1, COX1, RAB3IL1, MSTRG.23525, UQCRFS1, KLHL24, IBTK, MSTRG.10129, LOC107054877, MSTRG.20657, ISCU, MSTRG.1546, MSTRG.21606, LRRC26, NDUFA9, MSTRG.20145, AQP1, WNK1, MSTRG.21245, KCNJ2, MSTRG.21013, PARK7, SEC61A1, MSTRG.463, MSTRG.7132, MSTRG.11238, MSTRG.19930, CYTB, SLC25A4, MSTRG.17997, SLC30A7, SLC5A7, ATP2A3, ATP5G1, MSTRG.13642, MSTRG.1740, MSTR…
TOP	GO:0006812	monoatomic cation transport	BIOLOGICAL_PROCESS	72	0.976419	1.61233	0.00367647	0.140307	SMDT1	KCNK1, PIK3CG, MSTRG.8614, MSTRG.10327, CYCS, COX3, ATP5C1, COX1, CHRNG, RAB3IL1, MSTRG.23525, UQCRFS1, KLHL24, IBTK, SERPINE2, MSTRG.10129, LOC107054877, MSTRG.20657, ISCU, MSTRG.1546, MSTRG.21606, LRRC26, NDUFA9, AQP1, WNK1, MSTRG.21245, KCNJ2, MSTRG.21013, PARK7, SEC61A1, MSTRG.463, MSTRG.19308, MSTRG.7132, SARAF, MSTRG.11238, TF, MSTRG.19930, VIP, CYTB, SLC25A4, MSTRG.17997, SLC30A7, PGRMC1, …
TOP	GO:0098662	inorganic cation transmembrane transport	BIOLOGICAL_PROCESS	54	0.976727	1.55406	0.0100671	0.143197	SMDT1	KCNK1, PIK3CG, MSTRG.10327, CYCS, COX3, ATP5C1, COX1, MSTRG.23525, UQCRFS1, KLHL24, IBTK, LOC107054877, MSTRG.20657, ISCU, MSTRG.1546, MSTRG.21606, LRRC26, NDUFA9, AQP1, WNK1, MSTRG.21245, KCNJ2, MSTRG.21013, PARK7, SEC61A1, MSTRG.463, MSTRG.7132, MSTRG.11238, MSTRG.19930, CYTB, SLC25A4, MSTRG.17997, SLC30A7, SLC5A7, ATP2A3, ATP5G1, MSTRG.13642, MSTRG.1740, MSTRG.13217, PTPRC, ANXA2, ATP5F1, LRRC…
TOP	GO:0006082	organic acid metabolic process	BIOLOGICAL_PROCESS	62	0.955377	1.56767	0.023166	0.170375	ASAH1, ACADSB, MSTRG.11495	DLD, IVD, UGDH, PDHA1, ATP8B1, ACSL4, MSTRG.11308, MSTRG.21888, PDHB, MSTRG.20158, MSTRG.4924, PGK1, PKM, SDHA, MSTRG.19428, ALDH1A3, GPI, ACO2, PDK4, ACAT1, MSTRG.20657, GPT2, CD74, ABHD2, MSTRG.16930, AZIN1, ATF4, ALDH1L2, PARK7, MSTRG.463, MSTRG.19308, MSTRG.11147, NDUFAB1, UGP2, PGAM1, MSTRG.14702, LOC107050163, MDH1, CYP2D6, MSTRG.6294, MSTRG.4165, MSTRG.9620, HACD3, HADH, ETFDH, TARS, ENO2,…
TOP	GO:0019752	carboxylic acid metabolic process	BIOLOGICAL_PROCESS	62	0.955377	1.51685	0.0369004	0.171263	ASAH1, ACADSB, MSTRG.11495	DLD, IVD, UGDH, PDHA1, ATP8B1, ACSL4, MSTRG.11308, MSTRG.21888, PDHB, MSTRG.20158, MSTRG.4924, PGK1, PKM, SDHA, MSTRG.19428, ALDH1A3, GPI, ACO2, PDK4, ACAT1, MSTRG.20657, GPT2, CD74, ABHD2, MSTRG.16930, AZIN1, ATF4, ALDH1L2, PARK7, MSTRG.463, MSTRG.19308, MSTRG.11147, NDUFAB1, UGP2, PGAM1, MSTRG.14702, LOC107050163, MDH1, CYP2D6, MSTRG.6294, MSTRG.4165, MSTRG.9620, HACD3, HADH, ETFDH, TARS, ENO2,…
TOP	GO:0043436	oxoacid metabolic process	BIOLOGICAL_PROCESS	62	0.955377	1.52158	0.0362903	0.178517	ASAH1, ACADSB, MSTRG.11495	DLD, IVD, UGDH, PDHA1, ATP8B1, ACSL4, MSTRG.11308, MSTRG.21888, PDHB, MSTRG.20158, MSTRG.4924, PGK1, PKM, SDHA, MSTRG.19428, ALDH1A3, GPI, ACO2, PDK4, ACAT1, MSTRG.20657, GPT2, CD74, ABHD2, MSTRG.16930, AZIN1, ATF4, ALDH1L2, PARK7, MSTRG.463, MSTRG.19308, MSTRG.11147, NDUFAB1, UGP2, PGAM1, MSTRG.14702, LOC107050163, MDH1, CYP2D6, MSTRG.6294, MSTRG.4165, MSTRG.9620, HACD3, HADH, ETFDH, TARS, ENO2,…
TOP	GO:0098655	monoatomic cation transmembrane transport	BIOLOGICAL_PROCESS	58	0.976659	1.52824	0.00706714	0.182024	SMDT1	KCNK1, PIK3CG, MSTRG.10327, CYCS, COX3, ATP5C1, COX1, CHRNG, MSTRG.23525, UQCRFS1, KLHL24, IBTK, MSTRG.10129, LOC107054877, MSTRG.20657, ISCU, MSTRG.1546, MSTRG.21606, LRRC26, AQP1, WNK1, MSTRG.21245, KCNJ2, MSTRG.21013, PARK7, SEC61A1, MSTRG.463, MSTRG.19308, MSTRG.7132, MSTRG.11238, MSTRG.19930, CYTB, SLC25A4, MSTRG.17997, SLC30A7, SLC5A7, ATP2A3, ATP5G1, MSTRG.13642, MSTRG.1740, MSTRG.13217, P…
BOTTOM	GO:0019751	polyol metabolic process	BIOLOGICAL_PROCESS	3	-0.997896	-2.60711	0.00348837	0.184303	MSTRG.6124, IP6K3	GOT1
TOP	GO:0048878	chemical homeostasis	BIOLOGICAL_PROCESS	49	0.977536	1.48475	0.0237288	0.200921	SMDT1, GPRC5B	MSTRG.463, CSRP3, MSTRG.11238, RYR3, TF, MSTRG.11308, CDH5, MSTRG.5463, SLC30A7, ATP2A3, MSTRG.2145, HACD3, IMMT, MSTRG.13642, B2M, EPAS1, IBTK, MSTRG.1740, LRRC8D, MSTRG.10129, LOC107054877, PTPRC, PDK4, ANXA2, RPS6, ISCU, MSTRG.1546, MSTRG.19996, MSTRG.5922, SLC31A1, ATP13A4, MSTRG.16930, IQGAP2, ANXA6, EXFABP, AQP1, ATF4, ATP2A2, HSP90B1, MSTRG.12283, MSTRG.21245, MSTRG.11151, PARK7, SLC4A1, M…
TOP	GO:0030001	metal ion transport	BIOLOGICAL_PROCESS	51	0.976778	1.49212	0.0156863	0.20172	SMDT1	PIK3CG, MSTRG.8614, MSTRG.10327, RAB3IL1, MSTRG.23525, KLHL24, IBTK, SERPINE2, LOC107054877, MSTRG.20657, ISCU, MSTRG.1546, MSTRG.21606, LRRC26, NDUFA9, AQP1, WNK1, KCNJ2, MSTRG.21013, SEC61A1, MSTRG.463, MSTRG.7132, SARAF, MSTRG.11238, TF, MSTRG.19930, VIP, MSTRG.17997, SLC30A7, PGRMC1, SLC5A7, ATP2A3, MSTRG.3796, SLC39A9, SLC12A2, MSTRG.13642, B2M, MSTRG.1740, MSTRG.13217, PTPRC, ANXA2, LRRC38,…
TOP	GO:0009060	aerobic respiration	BIOLOGICAL_PROCESS	42	0.996395	1.47134	0.00946372	0.204658	MSTRG.2933	COX2, MSTRG.19308, ND4L, DLD, MSTRG.5533, CYCS, ND4, COX3, NDUFA10, ND1, SUCLA2, MDH1, MSTRG.4924, ATP5C1, COX1, MSTRG.4117, SDHA, UQCRFS1, MSTRG.9620, ND5, UQCRH, ND2, ND6, ACO2, ETFDH, UQCR11, IDH3A, CHCHD10, ISCU, SDHB, MSTRG.24355, IP6K3, NDUFB8, NDUFA9, FH, MSTRG.19767, ATP6, ATP8, PARK7, COX6A1, UQCRQ
TOP	GO:1901137	carbohydrate derivative biosynthetic process	BIOLOGICAL_PROCESS	50	0.971719	1.46346	0.0252708	0.210763	MSTRG.20738, ITM2C	MSTRG.19308, MSTRG.21932, MSTRG.21389, GALNT12, DLD, UGDH, UGP2, PDHA1, MSTRG.14462, TM9SF2, CYCS, MGAT3, ACSL4, MSTRG.11308, PDHB, B3GAT1L, LOC107050163, MSTRG.17546, VDAC2, SCCPDH, ATP5C1, MSTRG.4240, ATP5A1Z, ADSSL1, MSTRG.19969, MSTRG.19428, ATP5G1, GNPNAT1, PDK4, MSTRG.11421, ACAT1, ATP5F1, RPN2, NME2, TM9SF2L, DDOST, MSTRG.8602, MSTRG.16930, ATP6, ATP8, OSTC, CMPK1, MSTRG.12283, RPN1, GUCY1…
TOP	GO:0019725	cellular homeostasis	BIOLOGICAL_PROCESS	41	0.976945	1.47449	0.0424837	0.212154	SMDT1	MSTRG.19308, DLD, MSTRG.10327, CSRP3, NFE2L2, RYR3, TF, MSTRG.11308, TXN, MSTN, CDH5, MSTRG.5463, SLC30A7, ATP2A3, IMMT, MSTRG.13642, IBTK, MSTRG.1740, LRRC8D, MSTRG.10129, LOC107054877, PTPRC, ANXA2, ISCU, MSTRG.19996, MSTRG.5922, SLC31A1, ATP13A4, MANF, IQGAP2, ANXA6, TNNI1, ATF4, ATP2A2, ATP8, HSP90B1, MSTRG.21245, MSTRG.11151, SLC4A1, MSTRG.15853
TOP	GO:0016192	vesicle-mediated transport	BIOLOGICAL_PROCESS	80	0.960712	1.62234	0.00420168	0.215239	LOXL2	CD47, IRF8, HBA1, YIPF5, RAB1B, LOC419851, ACSL4, VPS26A, MSTRG.20703, KDELR2, CLTC, PLSCR1, EHD4, MSTRG.16668, COPB2, CTSC, RHOU, SEC13, LOC107054877, TSPAN1, MSTRG.19996, MSTRG.6173, MSTRG.20675, MANF, COPG1, MSTRG.20145, ERGIC1, MSTRG.9701, LEPROT, MSTRG.18950, SEC24D, SURF4, MSTRG.463, MSTRG.19308, MSTRG.10013, F5, SEC24C, SDCBP, MSTRG.11452, ACTB, YIPF7, KDELR3, RHOGL, RAB43, ARF1, MSTRG.179…
TOP	GO:0022804	active transmembrane transporter activity	MOLECULAR_FUNCTION	44	0.966787	1.44549	0.0365449	0.232955	MSTRG.18013	COX2, ND4L, MSTRG.10327, ND4, COX3, ND1, MSTRG.10202, ATP10A, CYTB, SLC25A4, ND3, COX1, SLC5A7, ATP2A3, UQCRFS1, MSTRG.2145, ND5, ND2, MSTRG.21432, SLC12A2, MSTRG.1740, ND6, MSTRG.13217, MSTRG.20657, SLC25A6, MSTRG.24355, NDUFB8, ATP13A4, SLC33A1, SLC5A9, MSTRG.20652, MSTRG.8602, NDUFA9, IPO8, MSTRG.20145, SLC1A4, ATP2A2, ATP8, MSTRG.21245, SLC35E3, SLC4A1, COX6A1, MSTRG.15042

## Sheet: F
Fayoumi 2 vs 10 DPC
Tags	GO ID	GO Name	GO Category	Size	ES	NES	Nominal p-val	FDR q-val	Core Enrichment Sequences	No-Core Enrichment Sequences
TOP	GO:0006091	generation of precursor metabolites and energy	BIOLOGICAL_PROCESS	65	0.997801	2.01612	0	0	MSTRG.4117	ND4L, DLD, NDUFS4, CYCS, ND4, COX3, MSTRG.11308, NDUFA10, MSTRG.4924, ATP5C1, COX1, ND3, PGK1, PKM, SDHA, UQCRFS1, UQCRH, GPI, PPP1R3C, ACO2, ACAT1, CHCHD10, MSTRG.20657, ISCU, IP6K3, NDUFB8, MSTRG.11462, NDUFA9, ALDH1L2, PARK7, UQCRQ, NDUFA6, DYRK2, MSTRG.12122, MSTRG.19308, MSTRG.7999, UGP2, LOC107050456, MSTRG.5533, PGAM1, MSTRG.10202, ND1, SUCLA2, CYTB, MDH1, SLC25A4, MSTRG.9620, ND5, ND2, AC…
TOP	GO:0015980	energy derivation by oxidation of organic compounds	BIOLOGICAL_PROCESS	53	0.99782	2.01354	0	0	MSTRG.4117	ND4L, DLD, CYCS, ND4, COX3, NDUFA10, MSTRG.4924, ATP5C1, COX1, SDHA, UQCRFS1, UQCRH, PPP1R3C, ACO2, CHCHD10, MSTRG.20657, ISCU, IP6K3, NDUFB8, MSTRG.11462, NDUFA9, PARK7, UQCRQ, NDUFA6, DYRK2, MSTRG.12122, MSTRG.19308, MSTRG.7999, UGP2, LOC107050456, MSTRG.5533, ND1, SUCLA2, CYTB, MDH1, SLC25A4, MSTRG.9620, ND5, ND2, ND6, ETFDH, MSTRG.2933, UQCR11, IDH3A, MSTRG.24355, SDHB, TRAP1, FH, MSTRG.19767…
TOP	GO:0045333	cellular respiration	BIOLOGICAL_PROCESS	47	0.997829	1.99567	0	0	MSTRG.4117	COX2, MSTRG.12122, MSTRG.19308, ND4L, DLD, MSTRG.5533, CYCS, ND4, COX3, NDUFA10, ND1, SUCLA2, CYTB, MDH1, MSTRG.4924, ATP5C1, SLC25A4, COX1, SDHA, UQCRFS1, MSTRG.9620, ND5, UQCRH, ND2, ND6, ACO2, ETFDH, MSTRG.2933, UQCR11, IDH3A, CHCHD10, MSTRG.20657, ISCU, IP6K3, MSTRG.24355, SDHB, NDUFB8, TRAP1, NDUFA9, FH, MSTRG.19767, ATP6, ATP8, PARK7, COX6A1, UQCRQ
TOP	GO:0009060	aerobic respiration	BIOLOGICAL_PROCESS	42	0.997837	1.81648	0	0.00739248	MSTRG.4117	COX2, MSTRG.19308, ND4L, DLD, MSTRG.5533, CYCS, ND4, COX3, NDUFA10, ND1, SUCLA2, MDH1, MSTRG.4924, ATP5C1, COX1, SDHA, UQCRFS1, MSTRG.9620, ND5, UQCRH, ND2, ND6, ACO2, ETFDH, MSTRG.2933, UQCR11, IDH3A, CHCHD10, ISCU, IP6K3, MSTRG.24355, SDHB, NDUFB8, NDUFA9, FH, MSTRG.19767, ATP6, ATP8, PARK7, COX6A1, UQCRQ
TOP	GO:0022900	electron transport chain	BIOLOGICAL_PROCESS	37	0.997845	1.80931	0	0.00741577	MSTRG.4117	COX2, MSTRG.19308, ND4L, DLD, NDUFS4, MSTRG.5533, CYCS, ND4, COX3, NDUFA10, MSTRG.10202, ND1, CYTB, MSTRG.4924, SLC25A4, COX1, ND3, SDHA, UQCRFS1, ND5, UQCRH, ND2, ACADSB, ND6, ETFDH, UQCR11, CHCHD10, MSTRG.20657, ISCU, MSTRG.24355, SDHB, NDUFB8, NDUFA9, PARK7, COX6A1, UQCRQ
TOP	GO:0006119	oxidative phosphorylation	BIOLOGICAL_PROCESS	33	0.997851	1.82146	0	0.00798246	MSTRG.4117	COX2, MSTRG.19308, ND4L, DLD, MSTRG.5533, CYCS, ND4, COX3, NDUFA10, ND1, MSTRG.4924, ATP5C1, COX1, SDHA, UQCRFS1, ND5, UQCRH, ND2, ND6, ETFDH, UQCR11, CHCHD10, ISCU, IP6K3, MSTRG.24355, NDUFB8, NDUFA9, ATP6, ATP8, PARK7, COX6A1, UQCRQ
TOP	GO:0022904	respiratory electron transport chain	BIOLOGICAL_PROCESS	32	0.997853	1.73623	0	0.0246481	MSTRG.4117	COX2, MSTRG.19308, ND4L, DLD, MSTRG.5533, CYCS, ND4, COX3, NDUFA10, ND1, CYTB, MSTRG.4924, SLC25A4, SDHA, UQCRFS1, ND5, UQCRH, ND2, ND6, ETFDH, UQCR11, CHCHD10, MSTRG.20657, ISCU, MSTRG.24355, SDHB, NDUFB8, NDUFA9, PARK7, COX6A1, UQCRQ
TOP	GO:0070469	respirasome	CELLULAR_COMPONENT	29	0.997857	1.70229	0	0.0375371	MSTRG.4117	UQCRC2, COX2, ND4L, NDUFAB1, NDUFS4, MSTRG.5533, CYCS, ND4, NDUFA10, MSTRG.10202, ND1, CYTB, MSTRG.4924, COX1, ND3, SDHA, UQCRFS1, UQCRH, ND2, ND6, NDUFB1, UQCR11, MSTRG.24355, SDHB, NDUFB8, NDUFA9, COX6A1, UQCRQ
TOP	GO:0140694	non-membrane-bounded organelle assembly	BIOLOGICAL_PROCESS	26	0.987883	1.66896	0.0175439	0.0525376	MSTRG.11545	MSTRG.463, MYL12A, MYOZ2, KLHL40, CSRP3, MYO7L2, MSTRG.17476, RPL38, ACTB, MSTRG.10428, NOCT, RHOGL, MSTRG.20563, TNNT3, MSTRG.6660, RPL23A, ACTA2, RPS14, MURC, MSTRG.12996, MSTRG.16431, RPSA, TNNI1, MSTRG.8038, KLHL41
TOP	GO:0042773	ATP synthesis coupled electron transport	BIOLOGICAL_PROCESS	26	0.997862	1.62158	0	0.0756629	MSTRG.4117	COX2, MSTRG.19308, ND4L, DLD, MSTRG.5533, CYCS, ND4, NDUFA10, ND1, MSTRG.4924, SDHA, UQCRFS1, ND5, UQCRH, ND2, ND6, UQCR11, CHCHD10, ISCU, MSTRG.24355, NDUFB8, NDUFA9, PARK7, COX6A1, UQCRQ
TOP	GO:0051336	regulation of hydrolase activity	BIOLOGICAL_PROCESS	51	0.840154	1.62509	0	0.0792039	MSTRG.4117, MSTRG.16725, MSTRG.14546, COL28A1, MBP	MSTRG.463, MSTRG.12122, MSTRG.19308, NUAK1, LGMN, MSTRG.15446, ITIH5, MSTRG.12743, NPM1, CRYAB, CYCS, MYO7L2, CYR61, MSTRG.14243, RGS1, COL6A3, VIP, MSTRG.1042, RARRES1, CTSC, GNA13, BCR, FGL2, HACD3, MSTRG.10580, DNAJA1, MURC, SERPINE2, AGRN, PTPRC, ANXA2, SPINT1, MSTRG.20161, MSTRG.19996, PI15, CST3, TFPI2, WNK1, MSTRG.18950, RAB3GAP1, LOC100857191, PARK7, PBXIP1, MSTRG.3488, SERPINB2, SERPINB6L
TOP	GO:0043085	positive regulation of catalytic activity	BIOLOGICAL_PROCESS	48	0.830952	1.59249	0	0.095745	MSTRG.4117, MSTRG.16725, MSTRG.14546, MBP	MSTRG.463, MSTRG.12122, MSTRG.19308, MSTRG.15985, GPRC5B, LGMN, DUSP7, ERP29, MSTRG.17742, CYCS, MSTRG.7137, CYR61, RGS1, VIP, YWHAZ, MAP2K1, PLSCR1, MSTRG.16668, CTSC, MSTRG.8883, GNA13, BCR, FGL2, HACD3, MSTRG.22829, MSTRG.10580, NR4A2, EEF1A1, DNAJA1, MURC, AGRN, PTPRC, ISCU, CD74, PDGFRA, ROS1, MSTRG.13501, MSTRG.16644, WNK1, MSTRG.18950, RAB3GAP1, LOC100857191, SKP1, PARK7
TOP	GO:0009055	electron transfer activity	MOLECULAR_FUNCTION	24	0.997865	1.56868	0.00813008	0.117088	MSTRG.4117	COX2, ACADSB, ND6, ETFDH, ND4L, CYCS, ND4, COX3, MSTRG.24355, SDHB, MSTRG.10202, ND1, NDUFB8, CYTB, MSTRG.4924, NDUFA9, COX1, ND3, SDHA, UQCRFS1, COX6A1, ND5, ND2
TOP	GO:0019646	aerobic electron transport chain	BIOLOGICAL_PROCESS	21	0.997869	1.53344	0	0.124268	MSTRG.4117	MSTRG.19308, ND6, DLD, UQCR11, MSTRG.5533, CYCS, ISCU, COX3, NDUFA10, ND1, NDUFB8, MSTRG.4924, NDUFA9, SDHA, PARK7, UQCRFS1, COX6A1, UQCRH, UQCRQ, ND2
TOP	GO:0055002	striated muscle cell development	BIOLOGICAL_PROCESS	20	0.987935	1.50607	0.0291971	0.140592	MSTRG.11545	MSTRG.463, ACTA2, MYL12A, MYOZ2, MURC, KLHL40, CSRP3, MYO7L2, ACTB, ETV6, MSTRG.10428, MSTRG.16431, RHOGL, MSTRG.20563, TNNI1, TNNT3, MSTRG.6660, MSTRG.8038, KLHL41
TOP	GO:0097435	supramolecular fiber organization	BIOLOGICAL_PROCESS	62	0.728892	1.49733	0	0.148458	MSTRG.15010, MSTRG.11545, TPPP, MSTRG.16725, LOXL2	ACTR2, KLHL40, CRYAB, KRT19, MYO7L2, MSTRG.17401, MSTRG.10428, TNNT3, MSTRG.6660, VILL, ENAH, XIRP1, MURC, NEFM, DIAPH2, MAP1B, MSTRG.20161, TUBB1, MSTRG.16431, MSTRG.11462, MSTRG.9701, COL2A1, MSTRG.463, CNN3, CFL2, MYL12A, MYOZ2, MSTRG.12896, CSRP3, DSTN, LOC100858388, ACTB, MSTRG.11452, RHOGL, TMSB4X, MSTRG.20563, CDH5, CDC42EP3, PPIB, B2M, MSTRG.10580, ACTA2, STMN2, TUBB, NEFL, MSTRG.17796, A…
TOP	GO:0010927	cellular component assembly involved in morphogenesis	BIOLOGICAL_PROCESS	21	0.987926	1.47948	0.0275862	0.171514	MSTRG.11545	MSTRG.463, ACTA2, MYL12A, MYOZ2, MURC, KLHL40, CSRP3, MYO7L2, SEC23IP, ACTB, MSTRG.10428, MSTRG.16431, RHOGL, MSTRG.20563, TNNI1, TNNT3, MSTRG.6660, MSTRG.8038, CNTNAP1, KLHL41
TOP	GO:0030239	myofibril assembly	BIOLOGICAL_PROCESS	19	0.987943	1.47414	0.030303	0.174179	MSTRG.11545	MSTRG.463, ACTA2, MYL12A, MYOZ2, MURC, KLHL40, CSRP3, MYO7L2, ACTB, MSTRG.10428, MSTRG.16431, RHOGL, MSTRG.20563, TNNI1, TNNT3, MSTRG.6660, MSTRG.8038, KLHL41
TOP	GO:0042775	mitochondrial ATP synthesis coupled electron transport	BIOLOGICAL_PROCESS	21	0.997869	1.44189	0.0075188	0.199186	MSTRG.4117	MSTRG.19308, ND6, DLD, UQCR11, CHCHD10, MSTRG.5533, CYCS, ISCU, NDUFA10, ND1, NDUFB8, MSTRG.4924, NDUFA9, SDHA, PARK7, UQCRFS1, COX6A1, UQCRH, UQCRQ, ND2
TOP	GO:0044093	positive regulation of molecular function	BIOLOGICAL_PROCESS	64	0.68222	1.42059	0	0.228388	SH3BP5, MSTRG.4117, MSTRG.16725, MSTRG.14546, MBP	ERP29, MSTRG.17742, CYCS, MSTRG.7137, CYR61, RGS1, MSTRG.4722, PLSCR1, MSTRG.16668, CTSC, BCR, JUP, MURC, AGRN, LOC107054877, ISCU, CD74, PDGFRA, ROS1, MSTRG.16644, WNK1, MSTRG.1028, MSTRG.18950, SKP1, PARK7, MSTRG.463, MSTRG.12122, MSTRG.19308, MSTRG.15985, GPRC5B, LGMN, DUSP7, MSTRG.11238, MSTRG.6410, TXN, DNAJC10, VIP, YWHAZ, MSTRG.20563, MAP2K1, EDF1, MSTRG.8883, GNA13, ABRA, FGL2, HACD3, MST…

## Sheet: G
Leghorn 2 vs 6 DPC
Tags	GO ID	GO Name	GO Category	Size	ES	NES	Nominal p-val	FDR q-val	Core Enrichment Sequences	No-Core Enrichment Sequences
BOTTOM	GO:0030017	sarcomere	CELLULAR_COMPONENT	31	-0.948498	-2.23002	0	0	TNNC1, MYL3, MYOZ2, TNNI1, CSRP3, CRYAB, MYO7L2, MSTRG.20161, HSPB1	MMP2, ACTA2, PPP2R5A, JUP, MYL12A, MURC, NEFL, KLHL40, LOC107054877, MSTRG.11238, MSTRG.11452, MSTRG.5729, MSTRG.10428, MSTRG.3620, MSTRG.20563, MSTRG.9701, TNNT3, MSTRG.6660, SLC4A1, ABRA, FLNB, KLHL41
BOTTOM	GO:0030016	myofibril	CELLULAR_COMPONENT	38	-0.887512	-2.21655	0	0.000177515	TNNC1, MYL3, MYOZ2, TNNI1, MSTRG.1862, MYL2, CSRP3, CRYAB, MYO7L2, MSTRG.20161, HSPB1	MMP2, MYL12A, KLHL40, MSTRG.11238, ACTB, MSTRG.11452, MSTRG.5729, MSTRG.10428, MSTRG.3620, MSTRG.20563, TNNT3, MSTRG.24648, MSTRG.6660, ABRA, FLNB, ACTA2, PPP2R5A, JUP, MURC, NEFL, LOC107054877, MSTRG.16431, MSTRG.9701, MYH1E, MSTRG.24529, SLC4A1, KLHL41
BOTTOM	GO:0045333	cellular respiration	BIOLOGICAL_PROCESS	47	-0.795725	-2.16516	0	0.000155326	MSTRG.19308, ND6, ND4L, UQCR11, ISCU, SDHB, COX3, ND1, NDUFB8, TRAP1, MSTRG.4117, ATP6, UQCRFS1, COX6A1, UQCRH, UQCRQ	COX2, MSTRG.12122, DLD, MSTRG.5533, CYCS, ND4, NDUFA10, SUCLA2, CYTB, MDH1, MSTRG.4924, ATP5C1, SLC25A4, COX1, SDHA, MSTRG.9620, ND5, ND2, ACO2, ETFDH, MSTRG.2933, IDH3A, CHCHD10, MSTRG.20657, IP6K3, MSTRG.24355, NDUFA9, FH, MSTRG.19767, ATP8, PARK7
BOTTOM	GO:0043292	contractile fiber	CELLULAR_COMPONENT	38	-0.887512	-2.1449	0	0.000138067	TNNC1, MYL3, MYOZ2, TNNI1, MSTRG.1862, MYL2, CSRP3, CRYAB, MYO7L2, MSTRG.20161, HSPB1	MMP2, MYL12A, KLHL40, MSTRG.11238, ACTB, MSTRG.11452, MSTRG.5729, MSTRG.10428, MSTRG.3620, MSTRG.20563, TNNT3, MSTRG.24648, MSTRG.6660, ABRA, FLNB, ACTA2, PPP2R5A, JUP, MURC, NEFL, LOC107054877, MSTRG.16431, MSTRG.9701, MYH1E, MSTRG.24529, SLC4A1, KLHL41
BOTTOM	GO:0007005	mitochondrion organization	BIOLOGICAL_PROCESS	27	-0.920114	-2.13336	0	0.000124261	VDAC2, MSTRG.19308, ND6, ND1	IMMT, GHITM, MSTRG.12122, EPAS1, NDUFB1, NDUFAB1, FAM134B, MSTRG.11421, MSTRG.1656, CHCHD10, SLC25A6, HIGD1A, IP6K3, MSTRG.17546, ATP5C1, NDUFA9, SLC25A4, TMEM70, MSTRG.19767, CISD1, ATP8, PARK7, UQCRFS1
BOTTOM	GO:0031674	I band	CELLULAR_COMPONENT	20	-0.94748	-2.04809	0	0.00160427	MYL3, MYOZ2, CSRP3, CRYAB, SLC4A1, MYO7L2, MSTRG.20161, HSPB1	MSTRG.11452, MSTRG.5729, MSTRG.10428, MSTRG.3620, JUP, MYL12A, MURC, NEFL, LOC107054877, MSTRG.6660, MSTRG.11238, FLNB
BOTTOM	GO:0005759	mitochondrial matrix	CELLULAR_COMPONENT	30	-0.907077	-2.03831	0	0.00168261	PDHB, VDAC2, TRAP1, CRYAB, MSTRG.20161, ISCU, MSTRG.14702	ACADSB, ACO2, ETFDH, DLD, NDUFAB1, GLRX5, IDH3A, OAT, PDK4, MSTRG.11421, MSTRG.13687, IP6K3, MSTRG.12951, NDUFA10, GOT2, MSTRG.20158, ATP5C1, NDUFA9, SOD2, ECI1, MSTRG.12283, PARK7, BDH1A
BOTTOM	GO:0009060	aerobic respiration	BIOLOGICAL_PROCESS	42	-0.7993	-1.99589	0	0.00290739	MSTRG.19308, ND6, ND4L, ISCU, SDHB, COX3, ND1, NDUFB8, MSTRG.4117, ATP6, COX6A1, UQCRH, UQCRQ	COX2, DLD, MSTRG.5533, CYCS, ND4, NDUFA10, SUCLA2, MDH1, MSTRG.4924, ATP5C1, COX1, SDHA, UQCRFS1, MSTRG.9620, ND5, ND2, ACO2, ETFDH, MSTRG.2933, UQCR11, IDH3A, CHCHD10, IP6K3, MSTRG.24355, NDUFA9, FH, MSTRG.19767, ATP8, PARK7
BOTTOM	GO:0015980	energy derivation by oxidation of organic compounds	BIOLOGICAL_PROCESS	53	-0.806627	-1.99259	0	0.00278891	MSTRG.19308, ND6, ND4L, UQCR11, UGP2, LOC107050456, ISCU, SDHB, COX3, ND1, NDUFB8, TRAP1, MSTRG.11462, MSTRG.4117, ATP6, UQCRFS1, COX6A1, UQCRH, UQCRQ	NDUFA6, DYRK2, MSTRG.12122, DLD, MSTRG.7999, MSTRG.5533, CYCS, ND4, NDUFA10, SUCLA2, CYTB, MDH1, MSTRG.4924, ATP5C1, SLC25A4, COX1, SDHA, MSTRG.9620, ND5, ND2, PPP1R3C, ACO2, ETFDH, MSTRG.2933, IDH3A, CHCHD10, MSTRG.20657, IP6K3, MSTRG.24355, NDUFA9, FH, MSTRG.19767, ATP8, PARK7
BOTTOM	GO:0006936	muscle contraction	BIOLOGICAL_PROCESS	24	-0.857492	-1.98238	0	0.00327408	MYL2, CSRP3, CRYAB, MYO7L2, MSTRG.20161, TNNC1, TNNT2, MYL3, MSTRG.11462, ANXA6, TNNI1, MSTRG.20120, CHRNG, KCNJ2, MSTRG.20553	MSTRG.16431, MSTRG.1740, MSTRG.20563, JUP, TNNT3, LOC107054877, MSTRG.24648, MSTRG.12743, MSTRG.23525
BOTTOM	GO:0006119	oxidative phosphorylation	BIOLOGICAL_PROCESS	33	-0.796961	-1.97543	0	0.00338137	NDUFB8, MSTRG.19308, ND6, ND4L, MSTRG.4117, ATP6, COX6A1, ISCU, UQCRH, UQCRQ, COX3, ND1	COX2, ETFDH, DLD, UQCR11, CHCHD10, MSTRG.5533, CYCS, ND4, IP6K3, MSTRG.24355, NDUFA10, MSTRG.4924, ATP5C1, NDUFA9, COX1, ATP8, SDHA, PARK7, UQCRFS1, ND5, ND2
BOTTOM	GO:0006091	generation of precursor metabolites and energy	BIOLOGICAL_PROCESS	65	-0.737037	-1.93407	0	0.00502642	MSTRG.19308, ND6, ND4L, LOC107050456, ISCU, SDHB, COX3, ND1, NDUFB8, TRAP1, MSTRG.11462, MSTRG.4117, ATP6, COX6A1, UQCRH, UQCRQ	DLD, NDUFS4, CYCS, ND4, MSTRG.11308, NDUFA10, MSTRG.4924, ATP5C1, COX1, ND3, PGK1, PKM, SDHA, UQCRFS1, GPI, PPP1R3C, ACO2, ACAT1, CHCHD10, MSTRG.20657, IP6K3, NDUFA9, ALDH1L2, PARK7, NDUFA6, DYRK2, MSTRG.12122, MSTRG.7999, UGP2, MSTRG.5533, PGAM1, MSTRG.10202, SUCLA2, CYTB, MDH1, SLC25A4, MSTRG.9620, ND5, ND2, ACADSB, ETFDH, MSTRG.2933, UQCR11, ENO2, IDH3A, MSTRG.24355, FH, MSTRG.19767, ATP8
BOTTOM	GO:0005740	mitochondrial envelope	CELLULAR_COMPONENT	71	-0.691756	-1.93277	0	0.00488693	UQCRC2, MSTRG.19308, ND6, ND4L, MSTRG.7132, SDHB, ND1, FUNDC2, NDUFB8, VDAC2, TRAP1, ANXA6, MSTRG.4117, ATP6, COX6A1, UQCRH, ATP5G1, UQCRQ	CKMT2, MCL1, MSTRG.8614, MSTRG.13687, NDUFS4, CYCS, ND4, ACSL4, NDUFA10, MSTRG.11203, MSTRG.4924, ATP5C1, COX1, ND3, CISD1, SDHA, UQCRFS1, ATP5A1Z, IMMT, MSTRG.11421, CHCHD10, MSTRG.20657, SLC25A6, IP6K3, MSTRG.16930, NDUFA9, HCCS, PARK7, EFHD1, BDH1A, NDUFA6, MSTRG.12122, NDUFAB1, MSTRG.5533, HIGD1A, MINOS1, MSTRG.10202, MSTRG.22928, CYTB, SLC25A4, TMEM70, PGRMC1, ND5, ND2, RPS27A, MSTRG.20455, …
BOTTOM	GO:0030018	Z disc	CELLULAR_COMPONENT	17	-0.946884	-1.92858	0	0.00489357	MYOZ2, CSRP3, CRYAB, SLC4A1, MYO7L2, MSTRG.20161, HSPB1	MSTRG.11452, MSTRG.5729, JUP, MYL12A, MURC, NEFL, LOC107054877, MSTRG.6660, MSTRG.11238, FLNB
BOTTOM	GO:0022904	respiratory electron transport chain	BIOLOGICAL_PROCESS	32	-0.794238	-1.92761	0	0.00477253	NDUFB8, MSTRG.19308, ND6, ND4L, MSTRG.4117, COX6A1, ISCU, SDHB, UQCRH, UQCRQ, COX3, ND1	COX2, ETFDH, DLD, UQCR11, CHCHD10, MSTRG.5533, CYCS, MSTRG.20657, ND4, MSTRG.24355, NDUFA10, CYTB, MSTRG.4924, NDUFA9, SLC25A4, SDHA, PARK7, UQCRFS1, ND5, ND2
BOTTOM	GO:0044057	regulation of system process	BIOLOGICAL_PROCESS	22	-0.885513	-1.90837	0.0163934	0.00585496	TNNC1, MYL3, ANXA6, MSTRG.17997, WNK1, TNNI1, ATP2A2, MSTRG.7132, CSRP3, KCNJ2, MYO7L2	MSTRG.5729, MSTRG.10580, HBA1, VIP, EPAS1, MSTRG.1740, MSTRG.20563, JUP, TNNT3, MSTRG.12743, MSTRG.23525
BOTTOM	GO:0030239	myofibril assembly	BIOLOGICAL_PROCESS	19	-0.862861	-1.87474	0.0138889	0.00918008	MYOZ2, TNNI1, MSTRG.8038, CSRP3, MYO7L2	MSTRG.463, ACTA2, MSTRG.11545, MYL12A, MURC, KLHL40, ACTB, MSTRG.16431, MSTRG.10428, RHOGL, MSTRG.20563, TNNT3, MSTRG.6660, KLHL41
BOTTOM	GO:0003012	muscle system process	BIOLOGICAL_PROCESS	27	-0.863564	-1.87468	0	0.00878094	MYOZ2, MYL2, CSRP3, CRYAB, MYO7L2, MSTRG.20161, TNNC1, TNNT2, MYL3, MSTRG.11462, ANXA6, TNNI1, ATP2A2, MSTRG.20120, CHRNG, KCNJ2, MSTRG.20553	MSTRG.5729, MSTRG.16431, MSTRG.1740, MSTRG.20563, JUP, TNNT3, LOC107054877, MSTRG.24648, MSTRG.12743, MSTRG.23525
BOTTOM	GO:0022900	electron transport chain	BIOLOGICAL_PROCESS	37	-0.79394	-1.85915	0	0.0104537	NDUFB8, MSTRG.19308, ND6, ND4L, MSTRG.4117, COX6A1, ISCU, SDHB, UQCRH, UQCRQ, COX3, ND1	COX2, DLD, NDUFS4, MSTRG.5533, CYCS, ND4, NDUFA10, MSTRG.10202, CYTB, MSTRG.4924, SLC25A4, COX1, ND3, SDHA, UQCRFS1, ND5, ND2, ACADSB, ETFDH, UQCR11, CHCHD10, MSTRG.20657, MSTRG.24355, NDUFA9, PARK7
BOTTOM	GO:0046395	carboxylic acid catabolic process	BIOLOGICAL_PROCESS	15	-0.932107	-1.85397	0	0.0106858	OAT, MSTRG.14702	ETFDH, DLD, IVD, MSTRG.11147, ACAT1, GPT2, ABHD2, GOT2, MSTRG.16930, CPT2, MSTRG.4165, ECI1, ALDH1L2
BOTTOM	GO:0044282	small molecule catabolic process	BIOLOGICAL_PROCESS	16	-0.932059	-1.83083	0	0.0136493	PARK7, MSTRG.14702	ETFDH, DLD, IVD, MSTRG.11147, OAT, ACAT1, GPT2, ABHD2, GOT2, MSTRG.16930, CPT2, MSTRG.4165, ECI1, ALDH1L2
BOTTOM	GO:0016054	organic acid catabolic process	BIOLOGICAL_PROCESS	15	-0.932107	-1.81602	0.012987	0.0157473	OAT, MSTRG.14702	ETFDH, DLD, IVD, MSTRG.11147, ACAT1, GPT2, ABHD2, GOT2, MSTRG.16930, CPT2, MSTRG.4165, ECI1, ALDH1L2
BOTTOM	GO:0031966	mitochondrial membrane	CELLULAR_COMPONENT	67	-0.611945	-1.80036	0	0.0187203	UQCRC2, MSTRG.19308, ND6, ND4L, MSTRG.7132, SDHB, ND1, FUNDC2, NDUFB8, VDAC2, TRAP1, ANXA6, ATP6, COX6A1, UQCRH, ATP5G1, UQCRQ	CKMT2, MCL1, MSTRG.8614, MSTRG.13687, NDUFS4, ND4, ACSL4, NDUFA10, MSTRG.11203, MSTRG.4924, ATP5C1, COX1, ND3, CISD1, SDHA, UQCRFS1, ATP5A1Z, IMMT, MSTRG.11421, MSTRG.20657, SLC25A6, IP6K3, MSTRG.16930, NDUFA9, HCCS, EFHD1, BDH1A, NDUFA6, MSTRG.12122, NDUFAB1, MSTRG.5533, HIGD1A, MINOS1, MSTRG.10202, MSTRG.22928, CYTB, SLC25A4, TMEM70, PGRMC1, ND5, ND2, RPS27A, MSTRG.20455, NDUFB1, SMDT1, ETFDH, …
BOTTOM	GO:0072593	reactive oxygen species metabolic process	BIOLOGICAL_PROCESS	13	-0.945622	-1.79578	0.00925926	0.019453	SOD2, MSTRG.16668, CRYAB, HBBA, MSTRG.20161	MSTRG.3515, HBA1, PDK4, HBM, MSTRG.12283, PARK7, MSTRG.2048, CYR61
BOTTOM	GO:0048738	cardiac muscle tissue development	BIOLOGICAL_PROCESS	16	-0.87856	-1.78912	0	0.0207328	MYL3, TNNI1, MSTRG.1862, CSRP3, MYH7, MYO7L2	MSTRG.10580, MSTRG.16431, MSTRG.10428, MSTRG.14026, MURC, LOC107054877, MSTRG.24648, TBX18, ASB2, PIM3
BOTTOM	GO:0032432	actin filament bundle	CELLULAR_COMPONENT	15	-0.919378	-1.78702	0.0365854	0.0207869	MSTRG.11462, XIRP1, ANXA6, CSRP3, CRYAB, MYO7L2, MSTRG.20161	MSTRG.11452, ACTA2, ENAH, MSTRG.10428, MYL12A, MSTRG.6660, MSTRG.3999, FLNB
BOTTOM	GO:0019207	kinase regulator activity	MOLECULAR_FUNCTION	16	-0.866367	-1.77611	0.028169	0.0228766	WNK1, CRYAB, MSTRG.20161, MSTRG.8864, HSPB1	MSTRG.16644, SH3BP5, YWHAZ, MSTRG.17824, GPRC5B, MAP2K1, AGRN, MSTRG.5424, CCNG1, MSTRG.8883, MSTRG.2727
BOTTOM	GO:0007507	heart development	BIOLOGICAL_PROCESS	33	-0.708662	-1.77163	0	0.0234754	HSPB7, MB, MYL3, TNNI1, MSTRG.1862, MYL2, CSRP3, MYH7, MYO7L2, MSTRG.5922	MSTRG.10580, JUP, MSTRG.14026, MURC, LOC107054877, ANXA2, ADAMTS1, ASB2, CYR61, RRBP1, PIM3, MSTRG.16431, MSTRG.10428, MSTRG.16930, CDH5, MAP2K1, EXFABP, MSTRG.24648, FN1, MSTRG.20636, TBX18, CITED4, CNTNAP1
BOTTOM	GO:0003015	heart process	BIOLOGICAL_PROCESS	16	-0.884793	-1.76794	0.010989	0.0241128	MYL3, TNNI1, ATP2A2, MSTRG.7132, MSTRG.20120, MYL2, CSRP3, KCNJ2, MYO7L2	MSTRG.10580, MSTRG.10428, EPAS1, JUP, MSTRG.12743, MSTRG.23525, CNTNAP1
BOTTOM	GO:0006941	striated muscle contraction	BIOLOGICAL_PROCESS	14	-0.909254	-1.76767	0.0340909	0.0234238	TNNC1, MYL3, TNNI1, MSTRG.20120, CHRNG, MYL2, CSRP3, KCNJ2, MYO7L2	MSTRG.1740, JUP, TNNT3, MSTRG.12743, MSTRG.23525
BOTTOM	GO:0019646	aerobic electron transport chain	BIOLOGICAL_PROCESS	21	-0.78758	-1.75894	0.0188679	0.0251429	NDUFB8, MSTRG.19308, ND6, UQCR11, MSTRG.4117, UQCRFS1, COX6A1, ISCU, UQCRH, UQCRQ, COX3, ND1	MSTRG.4924, NDUFA9, DLD, SDHA, MSTRG.5533, CYCS, PARK7, ND2, NDUFA10
BOTTOM	GO:0060047	heart contraction	BIOLOGICAL_PROCESS	15	-0.884838	-1.75622	0.0114943	0.0252423	MYL3, TNNI1, ATP2A2, MSTRG.7132, MSTRG.20120, MYL2, CSRP3, KCNJ2, MYO7L2	MSTRG.10580, MSTRG.10428, EPAS1, JUP, MSTRG.12743, MSTRG.23525
BOTTOM	GO:0001725	stress fiber	CELLULAR_COMPONENT	13	-0.918079	-1.73143	0.0169492	0.034409	MSTRG.11462, XIRP1, ANXA6, CSRP3, MYO7L2	MSTRG.11452, ACTA2, ENAH, MSTRG.10428, MYL12A, MSTRG.6660, MSTRG.3999, FLNB
BOTTOM	GO:0060537	muscle tissue development	BIOLOGICAL_PROCESS	33	-0.73648	-1.72362	0	0.036997	MYL3, MYOZ2, TNNI1, MSTRG.1862, CSRP3, MYH7, MYO7L2	ACTN1, MSTRG.4629, MSTRG.14026, KLHL40, MSTN, MSTRG.10428, MSTRG.3620, MSTRG.24648, MSTRG.6660, BTG2, TBX18, FLNB, MSTRG.10580, ACTA2, HLF, MSTRG.17975, MSTRG.11545, MURC, LOC107054877, DDX5, ASB2, IP6K3, PIM3, MSTRG.16431, ATF3, KLHL41
BOTTOM	GO:1904062	regulation of monoatomic cation transmembrane transport	BIOLOGICAL_PROCESS	12	-0.92096	-1.71831	0.0495868	0.0381965	MSTRG.19308, WNK1, MSTRG.7132, ISCU	KLHL24, PIK3CG, LOC107054877, MSTRG.11238, MSTRG.20657, MSTRG.23525, PARK7, LRRC38
BOTTOM	GO:0014706	striated muscle tissue development	BIOLOGICAL_PROCESS	20	-0.820025	-1.71476	0.0185185	0.0393426	MYL3, TNNI1, MSTRG.1862, CSRP3, MYH7, MYO7L2	ACTN1, MSTRG.10580, MSTRG.14026, MURC, LOC107054877, ASB2, IP6K3, PIM3, MSTRG.16431, MSTRG.10428, MSTRG.3620, MSTRG.24648, TBX18, FLNB
BOTTOM	GO:0010927	cellular component assembly involved in morphogenesis	BIOLOGICAL_PROCESS	21	-0.824771	-1.71458	0.0153846	0.038496	MYOZ2, TNNI1, MSTRG.8038, CSRP3, MYO7L2	MSTRG.463, ACTA2, MSTRG.11545, MYL12A, MURC, KLHL40, SEC23IP, ACTB, MSTRG.16431, MSTRG.10428, RHOGL, MSTRG.20563, TNNT3, MSTRG.6660, CNTNAP1, KLHL41
BOTTOM	GO:0034762	regulation of transmembrane transport	BIOLOGICAL_PROCESS	23	-0.792196	-1.7131	0.0188679	0.0380672	MSTRG.19308, MSTRG.11462, MSTRG.17997, WNK1, MSTRG.7132, KCNJ2, ISCU	KLHL24, NR4A3, PIK3CG, OAZ1, LOC107054877, MSTRG.11238, MSTRG.20657, LRRC38, PIM3, ACTB, AZIN1, MSTRG.21013, MSTRG.23525, PARK7, SLC43A2, DDI2
BOTTOM	GO:0034765	regulation of monoatomic ion transmembrane transport	BIOLOGICAL_PROCESS	14	-0.921555	-1.70804	0.0495049	0.0394175	MSTRG.19308, WNK1, MSTRG.7132, KCNJ2, ISCU	KLHL24, PIK3CG, LOC107054877, MSTRG.11238, MSTRG.21013, MSTRG.20657, MSTRG.23525, PARK7, LRRC38
BOTTOM	GO:0019866	organelle inner membrane	CELLULAR_COMPONENT	53	-0.657259	-1.68771	0	0.0485593	UQCRC2, MSTRG.19308, ND6, ND4L, UQCR11, SDHB, ND1, NDUFB8, TRAP1, ANXA6, ATP6, UQCRFS1, COX6A1, UQCRH, ATP5G1, UQCRQ	NDUFA6, MSTRG.12122, CKMT2, NDUFAB1, MSTRG.13687, NDUFS4, MSTRG.5533, HIGD1A, MINOS1, NDUFA10, MSTRG.10202, MSTRG.22928, CYTB, MSTRG.4924, ATP5C1, SLC25A4, COX1, TMEM70, MSTRG.20777, SDHA, ATP5A1Z, ND5, ND2, IMMT, NDUFB1, SMDT1, ETFDH, ATP5F1, MSTRG.20657, SLC25A6, IP6K3, MSTRG.24355, NDUFA9, ATP8, HCCS, EFHD1, BDH1A
BOTTOM	GO:0070069	cytochrome complex	CELLULAR_COMPONENT	10	-0.918957	-1.68711	0.0413223	0.0479267	UQCR11, UQCRFS1, COX6A1, UQCRH, UQCRQ	COX2, CYTB, COX1, MSTRG.5533, MSTRG.24355
BOTTOM	GO:0031032	actomyosin structure organization	BIOLOGICAL_PROCESS	22	-0.779825	-1.67175	0.0322581	0.0545539	MSTRG.11462, MYOZ2, TNNI1, MSTRG.8038, CSRP3, MYO7L2	ACTN1, ACTA2, MSTRG.11545, MYL12A, MURC, KLHL40, ACTB, MSTRG.13501, MSTRG.16431, MSTRG.10428, RHOGL, MSTRG.20563, MSTRG.16725, TNNT3, MSTRG.6660, KLHL41
BOTTOM	GO:0015453	oxidoreduction-driven active transmembrane transporter activity	MOLECULAR_FUNCTION	17	-0.913598	-1.66952	0.0322581	0.0540989	NDUFB8, ND6, ND4L, UQCRFS1, COX6A1, COX3, ND1	COX2, CYTB, NDUFA9, COX1, ND3, ND4, MSTRG.24355, ND5, ND2, MSTRG.10202
BOTTOM	GO:0016459	myosin complex	CELLULAR_COMPONENT	13	-0.873247	-1.66261	0.042735	0.0589916	MYL3, MSTRG.1862, MYL2, MYL10, MYH7, MYO7L2	MYH1A, MSTRG.16431, MSTRG.18548, MSTRG.17796, MSTRG.24648, MYH7B, MYH1E
BOTTOM	GO:0003007	heart morphogenesis	BIOLOGICAL_PROCESS	18	-0.76078	-1.65739	0.025974	0.0622488	MYL3, TNNI1, MYH7, MYO7L2, MSTRG.5922	MSTRG.10580, JUP, ADAMTS1, ASB2, CYR61, RRBP1, PIM3, MSTRG.10428, CDH5, MSTRG.24648, FN1, CITED4, CNTNAP1
BOTTOM	GO:0042775	mitochondrial ATP synthesis coupled electron transport	BIOLOGICAL_PROCESS	21	-0.775961	-1.65465	0.0175439	0.0641561	NDUFB8, MSTRG.19308, ND6, UQCR11, MSTRG.4117, UQCRFS1, COX6A1, ISCU, UQCRH, UQCRQ, ND1	MSTRG.4924, NDUFA9, DLD, SDHA, CHCHD10, MSTRG.5533, CYCS, PARK7, ND2, NDUFA10
BOTTOM	GO:0042773	ATP synthesis coupled electron transport	BIOLOGICAL_PROCESS	26	-0.780531	-1.65237	0.0212766	0.0654703	NDUFB8, MSTRG.19308, ND6, ND4L, UQCR11, MSTRG.4117, UQCRFS1, COX6A1, ISCU, UQCRH, UQCRQ, ND1	COX2, DLD, CHCHD10, MSTRG.5533, CYCS, ND4, MSTRG.24355, NDUFA10, MSTRG.4924, NDUFA9, SDHA, PARK7, ND5, ND2
BOTTOM	GO:0008015	blood circulation	BIOLOGICAL_PROCESS	25	-0.726077	-1.65114	0.0454545	0.0658119	MYL3, TNNI1, ATP2A2, MSTRG.7132, MSTRG.20120, MYL2, CSRP3, KCNJ2, MYO7L2	MSTRG.10580, HBA1, MSTRG.6532, EPAS1, F5, JUP, MSTRG.12743, MSTRG.1546, MSTRG.10428, MANF, CDH5, WNK1, MSTRG.23525, GNA13, MSTRG.21134, COL2A1
BOTTOM	GO:0005743	mitochondrial inner membrane	CELLULAR_COMPONENT	52	-0.657323	-1.64348	0	0.0750802	UQCRC2, MSTRG.19308, ND6, ND4L, UQCR11, SDHB, ND1, NDUFB8, TRAP1, ANXA6, ATP6, UQCRFS1, COX6A1, UQCRH, ATP5G1, UQCRQ	NDUFA6, MSTRG.12122, CKMT2, NDUFAB1, MSTRG.13687, NDUFS4, MSTRG.5533, HIGD1A, MINOS1, NDUFA10, MSTRG.10202, MSTRG.22928, CYTB, MSTRG.4924, ATP5C1, SLC25A4, COX1, TMEM70, SDHA, ATP5A1Z, ND5, ND2, IMMT, NDUFB1, SMDT1, ETFDH, ATP5F1, MSTRG.20657, SLC25A6, IP6K3, MSTRG.24355, NDUFA9, ATP8, HCCS, EFHD1, BDH1A
BOTTOM	GO:0042583	chromaffin granule	CELLULAR_COMPONENT	2	-0.992992	-1.63596	0.0117647	0.0880333	MSTRG.10013, MSTRG.22587
BOTTOM	GO:0005865	striated muscle thin filament	CELLULAR_COMPONENT	4	-0.999298	-1.62983	0.00331126	0.10392	TNNT3, TNNI1	ACTA2, MSTRG.10428
BOTTOM	GO:0031163	metallo-sulfur cluster assembly	BIOLOGICAL_PROCESS	2	-1	-1.62828	0	0.107151	GLRX5, ISCU
BOTTOM	GO:0070382	exocytic vesicle	CELLULAR_COMPONENT	2	-0.992992	-1.62757	0.0300601	0.108298	MSTRG.10013, MSTRG.21245
BOTTOM	GO:0003433	chondrocyte development involved in endochondral bone morphogenesis	BIOLOGICAL_PROCESS	2	-0.996496	-1.6249	0.00626305	0.115471	MATN3, MSTRG.3488
BOTTOM	GO:1902554	serine/threonine protein kinase complex	CELLULAR_COMPONENT	2	-0.989488	-1.62469	0.0161616	0.114546	CCNG1, MSTRG.8864
BOTTOM	GO:0070469	respirasome	CELLULAR_COMPONENT	29	-0.697893	-1.62417	0	0.115135	NDUFB8, UQCRC2, ND6, ND4L, UQCR11, MSTRG.4117, UQCRFS1, COX6A1, SDHB, UQCRH, UQCRQ, ND1	COX2, NDUFB1, NDUFAB1, NDUFS4, MSTRG.5533, CYCS, ND4, MSTRG.24355, NDUFA10, MSTRG.10202, CYTB, MSTRG.4924, NDUFA9, COX1, ND3, SDHA, ND2
BOTTOM	GO:0008038	neuron recognition	BIOLOGICAL_PROCESS	3	-0.985274	-1.62299	0.0462428	0.11852	MSTRG.19996, MSTRG.5922	CNTNAP1
BOTTOM	GO:0007519	skeletal muscle tissue development	BIOLOGICAL_PROCESS	21	-0.779618	-1.62078	0	0.126185	MYOZ2, TNNI1	MSTRG.463, MSTRG.10580, ACTA2, HLF, MSTRG.17975, MSTRG.11545, MSTRG.4629, KLHL40, DDX5, ASB2, IP6K3, MSTN, MSTRG.10428, MSTRG.3620, ATF3, MSTRG.6660, BTG2, FLNB, KLHL41
BOTTOM	GO:0036379	myofilament	CELLULAR_COMPONENT	4	-0.999298	-1.61343	0	0.156325	TNNT3, TNNI1	ACTA2, MSTRG.10428
BOTTOM	GO:0007391	dorsal closure	BIOLOGICAL_PROCESS	3	-0.985975	-1.61205	0.0311688	0.162363	ENAH, MYO7L2	CNTNAP1
BOTTOM	GO:0072089	stem cell proliferation	BIOLOGICAL_PROCESS	2	-0.985985	-1.60916	0.0303644	0.178276	PTPRC, MYO7L2
BOTTOM	GO:0006123	mitochondrial electron transport, cytochrome c to oxygen	BIOLOGICAL_PROCESS	2	-0.997898	-1.60746	0.0101215	0.186526	MSTRG.4117, CYCS
BOTTOM	GO:0003013	circulatory system process	BIOLOGICAL_PROCESS	26	-0.726032	-1.6028	0.0263158	0.216761	MYL3, TNNI1, ATP2A2, MSTRG.7132, MSTRG.20120, MYL2, CSRP3, KCNJ2, MYO7L2	MSTRG.10580, HBA1, MSTRG.6532, EPAS1, F5, JUP, MSTRG.12743, MSTRG.1546, MSTRG.10428, MANF, CDH5, WNK1, MSTRG.23525, GNA13, CNTNAP1, MSTRG.21134, COL2A1
BOTTOM	GO:0140694	non-membrane-bounded organelle assembly	BIOLOGICAL_PROCESS	26	-0.702621	-1.60192	0.0243902	0.217831	MYOZ2, TNNI1, MSTRG.8038, CSRP3, MYO7L2	ACTN1, ACTA2, MSTRG.11545, MYL12A, RPS14, MURC, KLHL40, MSTRG.12996, MSTRG.17476, RPL38, ACTB, MSTRG.16431, MSTRG.10428, NOCT, RHOGL, RPSA, MSTRG.20563, TNNT3, MSTRG.6660, RPL23A, KLHL41
BOTTOM	GO:0000910	cytokinesis	BIOLOGICAL_PROCESS	3	-0.986676	-1.60157	0.0381679	0.217628	MSTRG.9701, MYO7L2, MSTRG.19106
BOTTOM	GO:0018195	peptidyl-arginine modification	BIOLOGICAL_PROCESS	2	-0.990189	-1.60153	0.0163599	0.21522	PADI2, PARK7
BOTTOM	GO:0071241	cellular response to inorganic substance	BIOLOGICAL_PROCESS	5	-0.992978	-1.60146	0.015873	0.213005	MSTRG.10013, WNK1	LGMN, MSTRG.5463, MSTRG.11238
BOTTOM	GO:0008021	synaptic vesicle	CELLULAR_COMPONENT	2	-0.992992	-1.60064	0.0174673	0.214011	MSTRG.10013, MSTRG.21245
BOTTOM	GO:0016226	iron-sulfur cluster assembly	BIOLOGICAL_PROCESS	2	-1	-1.59697	0	0.233526	GLRX5, ISCU
BOTTOM	GO:0030707	follicle cell of egg chamber development	BIOLOGICAL_PROCESS	2	-0.985985	-1.59575	0.0241449	0.240048	ENAH, MYO7L2
BOTTOM	GO:0060972	left/right pattern formation	BIOLOGICAL_PROCESS	2	-0.985985	-1.59571	0.0384615	0.237756	MYO7L2, ASB2
BOTTOM	GO:0001655	urogenital system development	BIOLOGICAL_PROCESS	4	-0.985965	-1.59536	0.0349206	0.238185	TBX18, MYO7L2	MSTRG.135, PODXL
BOTTOM	GO:0005861	troponin complex	CELLULAR_COMPONENT	2	-0.999299	-1.59457	0.00414079	0.241356	TNNT3, TNNI1
BOTTOM	GO:0007164	establishment of tissue polarity	BIOLOGICAL_PROCESS	3	-0.985975	-1.59439	0.0239362	0.240154	IPO8, MYO7L2	FZD6
BOTTOM	GO:0071675	regulation of mononuclear cell migration	BIOLOGICAL_PROCESS	3	-0.990884	-1.59347	0.021978	0.245074	PADI2, MSTRG.19088	LGMN

## Sheet: H
Leghorn 2 vs 10 DPC
Tags	GO ID	GO Name	GO Category	Size	ES	NES	Nominal p-val	FDR q-val	Core Enrichment Sequences	No-Core Enrichment Sequences
BOTTOM	GO:0001101	response to acid chemical	BIOLOGICAL_PROCESS	6	-0.990162	-2.49027	0.0433437	0.226496	MSTRG.16930, SLC4A1	MSTRG.19308, MYO7L2, MBP, COL2A1
BOTTOM	GO:0006084	acetyl-CoA metabolic process	BIOLOGICAL_PROCESS	6	-0.990864	-2.49599	0.0469208	0.239278	MSTRG.16930, PDK4, PDHA1	DLD, MSTRG.12283, ACAT1

## Sheet: I
Leghorn 6 vs 10 DPC
Tags	GO ID	GO Name	GO Category	Size	ES	NES	Nominal p-val	FDR q-val	Core Enrichment Sequences	No-Core Enrichment Sequences
BOTTOM	GO:0044272	sulfur compound biosynthetic process	BIOLOGICAL_PROCESS	13	-0.995057	-8.16345	0.049545	0.135195	TM9SF2L, UGDH	PDHB, LOC107050163, MSTRG.16930, PDK4, MSTRG.12283, PDHA1, ACAT1, MSTRG.10253, MSTRG.14462, TM9SF2, ACSL4
BOTTOM	GO:2001235	positive regulation of apoptotic signaling pathway	BIOLOGICAL_PROCESS	11	-0.995769	-8.34581	0.0282828	0.136648	MSTRG.1042, SERINC3	MSTRG.19308, ATF3, MCL1, PDIA3, RPL26L1, PTPRC, CTSC, PARK7, MSTRG.14590
