# Supplementary material for: Breed and timepoint-based analysis of chicken harderian gland transcriptome during Newcastle disease virus challenge
Source: Front Mol Biosci. 2024 Jun 10;11:1365888. doi: 10.3389/fmolb.2024.1365888 (PMC11194529; doi:10.3389/fmolb.2024.1365888)
Supplement: Supplementary file 7 [file Table4.XLSX]

## Sheet: Supplementary Table 4
Supplementary Table 4: Table showing the detailed information of all the identified long non-coding RNAs.

## Sheet: Table
lncRNA ID	Chromosome	Start	End	Length	Class code	Classification	Noncode hit ID	Noncode Similarity	Alignment length	Coverage	Mismatches	Expression values (LogFC) in Breed based analysis						Expression values (LogFC) in Timepoint based analysis
												Normal 2 days	Normal 6 days	Normal 10 days	Challenged 2 days	Challenged 6 days	Challenged 10 days	Leghorn 2v6	Leghorn 2v10	Leghorn 6v10	Fayoumi 2v6	Fayoumi 2v10	Fayoumi 6v10
TCONS_00236011	Chromosome 4	76898438	76898775	337	I	Intronic lncRNA	NONGGAT015347.1	100	337	100	0	-	-	-	-	-	-	-	-	-	-	-	-
TCONS_00180808	Chromosome 3	27044484	27044800	316	I	Intronic lncRNA	NONGGAT014949.1	100	316	100	0	-	-	-	-	-	-	-	-	-	-	-	-
TCONS_00588818	Chromosome 22	1350241	1350548	307	U	Intergenic lncRNA	NONGGAT014468.1	100	307	100	0	-	-	-	-	-	-	-	-	-	-	-	-
TCONS_00142141	Chromosome 2	121000683	121001011	328	U	Intergenic lncRNA	NONGGAT013979.1	100	328	100	0	-	-	-	-	-	-	-	-	-	-	-	-
TCONS_00121385	Chromosome 2	117496376	117496686	310	I	Intronic lncRNA	NONGGAT013963.1	100	310	100	0	-	-	-	-	-	-	-	-	-	-	-	-
TCONS_00122411	Chromosome 2	61234925	61235547	622	I	Intronic lncRNA	NONGGAT013835.1	100	622	100	0	-	-	-	-	-	-	-	-	-	-	-	-
TCONS_00460175	Chromosome 13	3123963	3124324	361	I	Intronic lncRNA	NONGGAT013346.1	100	361	100	0	-	-	-	-	-	-	-	-	-	-	-	-
TCONS_00059646	Chromosome 1	107227586	107227901	315	X	Anti-sense lncRNA	NONGGAT012841.1	100	315	100	0	-	-	-	-	-	-	-	-	-	-	-	-
TCONS_00666942	Chromosome Z	53313106	53313549	443	I	Intronic lncRNA	NONGGAT011947.2	100	443	100	0	-	-	-	-	-	-	-	-	-	-	-	-
TCONS_00681263	Chromosome Z	27897672	27898090	418	I	Intronic lncRNA	NONGGAT011797.2	100	418	100	0	-	-	-	-	-	-	-	-	-	-	-	-
TCONS_00673416	Chromosome Z	27898154	27898666	512	I	Intronic lncRNA	NONGGAT011797.2	100	512	100	0	-	-	-	-	-	-	-	-	-	-	-	-
TCONS_00675523	Chromosome Z	27898223	27898807	584	I	Intronic lncRNA	NONGGAT011797.2	100	584	100	0	-	-	-	-	-	-	-	-	-	-	-	-
TCONS_00681172	Chromosome Z	24914432	24914759	327	I	Intronic lncRNA	NONGGAT011763.2	100	327	100	0	-	-	-	-	-	-	-	-	-	-	-	-
TCONS_00683112	Chromosome Z	10999505	11000455	950	I	Intronic lncRNA	NONGGAT011679.2	100	950	100	0	-	-	-	-	-	-	-	-	-	-	-	-
TCONS_00666305	Chromosome Z	10999562	11001518	1956	I	Intronic lncRNA	NONGGAT011679.2	100	1956	100	0	-	-	-	-	-	-	-	-	-	-	-	-
TCONS_00660218	Chromosome Z	11000944	11001357	413	I	Intronic lncRNA	NONGGAT011679.2	100	413	100	0	-	-	-	-	-	-	-	-	-	-	-	-
TCONS_00687504	Chromosome 33	6985025	6985891	866	U	Intergenic lncRNA	NONGGAT010685.2	100	866	100	0	-	-	-	-	-	-	-	-	-	-	-	-
TCONS_00688527	Chromosome 33	6985288	6985781	493	U	Intergenic lncRNA	NONGGAT010685.2	100	493	100	0	-	-	-	-	-	-	-	-	-	-	-	-
TCONS_00646503	Chromosome 32	313536	313873	337	I	Intronic lncRNA	NONGGAT010394.2	100	337	100	0	-	-	-	-	-	-	-	-	-	-	-	-
TCONS_00625179	Chromosome 27	7121722	7122784	1062	X	Anti-sense lncRNA	NONGGAT010372.2	100	1062	100	0	-	-	-	-	-	-	-	-	-	-	-	-
TCONS_00063637	Chromosome 1	74274	74633	359	I	Intronic lncRNA	NONGGAT010285.2	100	359	100	0	-	-	-	-	-	-	-	-	-	-	-	-
TCONS_00689089	Chromosome 33	6019292	6019693	401	I	Intronic lncRNA	NONGGAT010079.2	100	401	100	0	-	-	-	-	-	-	-	-	-	-	-	-
TCONS_00398962	Chromosome 9	21284500	21284870	370	U	Intergenic lncRNA	NONGGAT009397.2	100	370	100	0	-	-	-	-	-	-	-	-	-	-	-	-
TCONS_00388408	Chromosome 9	5388538	5388884	346	U	Intergenic lncRNA	NONGGAT009182.2	100	346	100	0	-	-	-	-	-	-	-	-	-	-	-	-
TCONS_00398941	Chromosome 9	4455201	4455557	356	U	Intergenic lncRNA	NONGGAT009168.2	100	356	100	0	-	-	-	-	-	-	-	-	-	-	-	-
TCONS_00396677	Chromosome 9	3549342	3549743	401	I	Intronic lncRNA	NONGGAT009158.2	100	401	100	0	-	-	-	-	-	-	-	-	-	-	-	-
TCONS_00396419	Chromosome 9	911949	912777	828	U	Intergenic lncRNA	NONGGAT009118.2	100	828	100	0	-	-	-	-	-	-	-	-	-	-	-	-
TCONS_00397680	Chromosome 9	912000	912408	408	U	Intergenic lncRNA	NONGGAT009118.2	100	408	100	0	-	-	-	-	-	-	-	-	-	-	-	-
TCONS_00397260	Chromosome 9	618629	619227	598	U	Intergenic lncRNA	NONGGAT009113.2	100	598	100	0	-	-	-	-	-	-	-	-	-	-	-	-
TCONS_00393225	Chromosome 9	619225	619592	367	U	Intergenic lncRNA	NONGGAT009113.2	100	367	100	0	-	-	-	-	-	-	-	-	-	-	-	-
TCONS_00381878	Chromosome 8	28988785	28989084	299	U	Intergenic lncRNA	NONGGAT009084.2	100	299	100	0	-	-	-	-	-	-	-	-	-	-	-	-
TCONS_00371702	Chromosome 8	28989110	28989757	647	U	Intergenic lncRNA	NONGGAT009084.2	100	647	100	0	-	-	-	-	-	-	-	-	-	-	-	-
TCONS_00367793	Chromosome 8	28989358	28989790	432	U	Intergenic lncRNA	NONGGAT009084.2	100	432	100	0	-	-	-	-	-	-	-	-	-	-	-	-
TCONS_00373976	Chromosome 8	27024279	27024748	469	U	Intergenic lncRNA	NONGGAT009053.2	100	469	100	0	-	-	-	-	-	-	-	-	-	-	-	-
TCONS_00375338	Chromosome 8	27024400	27024702	302	U	Intergenic lncRNA	NONGGAT009053.2	100	302	100	0	-	-	-	-	-	-	-	-	-	-	-	-
TCONS_00367593	Chromosome 8	26093256	26094227	971	U	Intergenic lncRNA	NONGGAT009046.2	100	971	100	0	-	-	-	-	-	-	-	-	-	-	-	-
TCONS_00368006	Chromosome 8	26094574	26094978	404	U	Intergenic lncRNA	NONGGAT009046.2	100	404	100	0	-	-	-	-	-	-	-	-	-	-	-	-
TCONS_00379945	Chromosome 8	26094731	26095073	342	U	Intergenic lncRNA	NONGGAT009046.2	100	342	100	0	-	-	-	-	-	-	-	-	-	-	-	-
TCONS_00368381	Chromosome 8	26092982	26095078	2096	U	Intergenic lncRNA	NONGGAT009044.2	100	2096	100	0	-	-	-	-	-	-	-	-	-	-	-	-
TCONS_00372705	Chromosome 8	6671174	6672307	1133	U	Intergenic lncRNA	NONGGAT008817.2	100	1133	100	0	-	-	-	-	-	-	-	-	-	-	-	-
TCONS_00344753	Chromosome 7	31455841	31456145	304	I	Intronic lncRNA	NONGGAT008682.2	100	304	100	0	-	-	-	-	-	-	-	-	-	-	-	-
TCONS_00346059	Chromosome 7	25481622	25481959	337	X	Anti-sense lncRNA	NONGGAT008621.2	100	337	100	0	-	-	-	-	-	-	-	-	-	-	-	-
TCONS_00344750	Chromosome 7	25482197	25482556	359	I	Intronic lncRNA	NONGGAT008621.2	100	359	100	0	-	-	-	-	-	-	-	-	-	-	-	-
TCONS_00350831	Chromosome 7	19722339	19722723	384	X	Anti-sense lncRNA	NONGGAT008572.2	100	384	100	0	-	-	-	-	-	-	-	-	-	-	-	-
TCONS_00344402	Chromosome 7	18908109	18908429	320	I	Intronic lncRNA	NONGGAT008554.2	100	320	100	0	-	-	-	-	-	-	-	-	-	-	-	-
TCONS_00357560	Chromosome 7	18910212	18910629	417	I	Intronic lncRNA	NONGGAT008554.2	100	417	100	0	-	-	-	-	-	-	-	-	-	-	-	-
TCONS_00355138	Chromosome 7	221699	222746	1047	I	Intronic lncRNA	NONGGAT008307.2	100	1047	100	0	-	-	-	-	-	-	-	-	-	-	-	-
TCONS_00312733	Chromosome 6	35960848	35961664	816	U	Intergenic lncRNA	NONGGAT008294.2	100	816	100	0	-	-	-	-	-	-	-	-	-	-	-	-
TCONS_00325317	Chromosome 6	35960222	35960700	478	U	Intergenic lncRNA	NONGGAT008294.2	100	478	100	0	-	-	-	-	-	-	-	-	-	-	-	-
TCONS_00323924	Chromosome 6	35961734	35962121	387	U	Intergenic lncRNA	NONGGAT008294.2	100	387	100	0	-	-	-	-	-	-	-	-	-	-	-	-
TCONS_00323170	Chromosome 6	23096869	23097175	306	U	Intergenic lncRNA	NONGGAT008199.2	100	306	100	0	-	-	-	-	-	-	-	-	-	-	-	-
TCONS_00319146	Chromosome 6	21979681	21979982	301	I	Intronic lncRNA	NONGGAT008186.2	100	301	100	0	-	-	-	-	-	-	-	-	-	-	-	-
TCONS_00314446	Chromosome 6	20077610	20077911	301	U	Intergenic lncRNA	NONGGAT008152.2	100	301	100	0	-	-	-	-	-	-	-	-	-	-	-	-
TCONS_00302212	Chromosome 5	53069329	53069645	316	I	Intronic lncRNA	NONGGAT007855.2	100	316	100	0	-	-	-	-	-	-	-	-	-	-	-	-
TCONS_00282350	Chromosome 5	45460935	45461384	449	U	Intergenic lncRNA	NONGGAT007786.2	100	449	100	0	-	-	-	-	-	-	-	-	-	-	-	-
TCONS_00290933	Chromosome 5	45461714	45462101	387	U	Intergenic lncRNA	NONGGAT007786.2	100	387	100	0	-	-	-	-	-	-	-	-	-	-	-	-
TCONS_00276311	Chromosome 5	45462159	45462670	511	U	Intergenic lncRNA	NONGGAT007786.2	100	511	100	0	-	-	-	2.31132	-	-	2.55527	-	-	-	-	-
TCONS_00292372	Chromosome 5	45462503	45463011	508	U	Intergenic lncRNA	NONGGAT007786.2	100	508	100	0	-	-	-	2.26189	-	-	-	-	-	-	-	-
TCONS_00294152	Chromosome 5	45462761	45463147	386	U	Intergenic lncRNA	NONGGAT007786.2	100	386	100	0	-	-	-	-	-	-	-	-	-	-	-	-
TCONS_00285363	Chromosome 5	42339037	42339352	315	I	Intronic lncRNA	NONGGAT007759.2	100	315	100	0	-	-	-	-	-	-	-	-	-	-	-	-
TCONS_00275797	Chromosome 5	33191759	33192126	367	U	Intergenic lncRNA	NONGGAT007694.2	100	367	100	0	-	-	-	-	-	-	-	-	-	-	-	-
TCONS_00290900	Chromosome 5	31432479	31433024	545	I	Intronic lncRNA	NONGGAT007681.2	100	545	100	0	-	-	-	-	-	-	-	-	-	-	-	-
TCONS_00284152	Chromosome 5	29694259	29694578	319	I	Intronic lncRNA	NONGGAT007654.2	100	319	100	0	-	-	-	-	-	-	-	-	-	-	-	-
TCONS_00292321	Chromosome 5	24740487	24741341	854	U	Intergenic lncRNA	NONGGAT007584.2	100	854	100	0	-	-	-	-	-	-	-	-	-	-	-	-
TCONS_00283156	Chromosome 5	23102264	23102576	312	I	Intronic lncRNA	NONGGAT007559.2	100	312	100	0	-	-	-	-	-	-	-	-	-	-	-	-
TCONS_00282475	Chromosome 5	17221701	17222351	650	X	Anti-sense lncRNA	NONGGAT007513.2	100	650	100	0	-	-	-	-	-	-	-	-	-	-	-	-
TCONS_00297992	Chromosome 5	17221756	17222554	798	I	Intronic lncRNA	NONGGAT007513.2	100	798	100	0	-	-	-	-	-	-	-	-	-	-	-	-
TCONS_00286617	Chromosome 5	17221797	17222544	747	I	Intronic lncRNA	NONGGAT007513.2	100	747	100	0	-	-	-	-	-	-	-	-	-	-	-	-
TCONS_00274265	Chromosome 5	17221823	17222606	783	I	Intronic lncRNA	NONGGAT007513.2	100	783	100	0	-	-	-	-	-	-	-	-	-	-	-	-
TCONS_00284859	Chromosome 5	17222116	17222467	351	I	Intronic lncRNA	NONGGAT007513.2	100	351	100	0	-	-	-	-	-	-	-	-	-	-	-	-
TCONS_00304108	Chromosome 5	15471352	15471843	491	U	Intergenic lncRNA	NONGGAT007478.2	100	491	100	0	-	-	-	-	-	-	-	-	-	-	-	-
TCONS_00298893	Chromosome 5	8146285	8146593	308	U	Intergenic lncRNA	NONGGAT007403.2	100	308	100	0	-	-	-	-	-	-	-	-	-	-	-	-
TCONS_00301512	Chromosome 5	8146463	8146842	379	U	Intergenic lncRNA	NONGGAT007403.2	100	379	100	0	-	-	-	-	-	-	-	-	-	-	-	-
TCONS_00256897	Chromosome 4	50818557	50818896	339	I	Intronic lncRNA	NONGGAT007055.2	100	339	100	0	-	-	-	-	-	-	-	-	-	-	-	-
TCONS_00252002	Chromosome 4	50819395	50819739	344	I	Intronic lncRNA	NONGGAT007055.2	100	344	100	0	-	-	-	-	-	-	-	-	-	-	-	-
TCONS_00250522	Chromosome 4	50819649	50820047	398	I	Intronic lncRNA	NONGGAT007055.2	100	398	100	0	-	-	-	-	-	-	-	-	-	-	-	-
TCONS_00228146	Chromosome 4	50820086	50820386	300	I	Intronic lncRNA	NONGGAT007055.2	100	300	100	0	-	-	-	-	-	-	-	-	-	-	-	-
TCONS_00249265	Chromosome 4	38853856	38854517	661	I	Intronic lncRNA	NONGGAT006925.2	100	661	100	0	-	-	-	-	-	-	-	-	-	-	-	-
TCONS_00225689	Chromosome 4	34593824	34595207	1383	I	Intronic lncRNA	NONGGAT006895.2	100	1383	100	0	-	-	-	-	-	-	-	-	-	-	-	-
TCONS_00233136	Chromosome 4	34594119	34595766	1647	I	Intronic lncRNA	NONGGAT006895.2	100	1647	100	0	-	-	-	-	-	-	-	-	-	-	-	-
TCONS_00233726	Chromosome 4	34143664	34144020	356	I	Intronic lncRNA	NONGGAT006887.2	100	356	100	0	-	-	-	-	-	-	-	-	-	-	-	-
TCONS_00250504	Chromosome 4	34073602	34073903	301	I	Intronic lncRNA	NONGGAT006883.2	100	301	100	0	-	-	-	-	-	-	-	-	-	-	-	-
TCONS_00248723	Chromosome 4	4125012	4125831	819	I	Intronic lncRNA	NONGGAT006653.2	100	819	100	0	-	-	-	-	-	-	-	-	-	-	-	-
TCONS_00173420	Chromosome 3	88110513	88110836	323	I	Intronic lncRNA	NONGGAT006434.2	100	323	100	0	-	-	-	-	-	-	-	-	-	-	-	-
TCONS_00179348	Chromosome 3	22296628	22297362	734	U	Intergenic lncRNA	NONGGAT005957.2	100	734	100	0	-	-	-	-	-	-	-	-	-	-	-	-
TCONS_00199442	Chromosome 3	13917711	13918011	300	I	Intronic lncRNA	NONGGAT005845.2	100	300	100	0	-	-	-	-	-	-	-	-	-	-	-	-
TCONS_00190434	Chromosome 3	3019108	3019699	591	U	Intergenic lncRNA	NONGGAT005727.2	100	591	100	0	-	-	-	-	-	-	1.50423	1.70766	-	-	-	-
TCONS_00639739	Chromosome 28	4381573	4381879	306	I	Intronic lncRNA	NONGGAT005661.2	100	306	100	0	-	-	-	-	-	-	-	-	-	-	-	-
TCONS_00637977	Chromosome 28	3607099	3607413	314	I	Intronic lncRNA	NONGGAT005642.2	100	314	100	0	-	-	-	-	-	-	-	-	-	-	-	-
TCONS_00643041	Chromosome 28	2089166	2089496	330	U	Intergenic lncRNA	NONGGAT005614.2	100	330	100	0	-	-	-	-	-	-	-	-	-	-	-	-
TCONS_00642083	Chromosome 28	670907	671209	302	I	Intronic lncRNA	NONGGAT005579.2	100	302	100	0	-	-	-	-	-	-	-	-	-	-	-	-
TCONS_00629524	Chromosome 27	5366755	5367181	426	I	Intronic lncRNA	NONGGAT005521.2	100	426	100	0	-	-	-	-	-	-	-	-	-	-	-	-
TCONS_00621720	Chromosome 26	3283780	3284116	336	U	Intergenic lncRNA	NONGGAT005429.2	100	336	100	0	-	-	-	-	-	-	-	-	-	-	-	-
TCONS_00611297	Chromosome 25	2628962	2629577	615	U	Intergenic lncRNA	NONGGAT005320.2	100	615	100	0	-	-	-	-	-	-	-	-	-	-	-	-
TCONS_00604731	Chromosome 24	5416570	5416937	367	U	Intergenic lncRNA	NONGGAT005292.2	100	367	100	0	-	-	-	-	-	-	-	-	-	-	-	-
TCONS_00603025	Chromosome 24	2927962	2929205	1243	X	Anti-sense lncRNA	NONGGAT005247.2	100	1243	100	0	-	-	-	-	-	-	-	-	-	-	-	-
TCONS_00602826	Chromosome 24	2928154	2930263	2109	X	Anti-sense lncRNA	NONGGAT005247.2	100	2109	100	0	-	-	-	-	-	-	-	-	-	-	-	-
TCONS_00596849	Chromosome 23	1632229	1632558	329	I	Intronic lncRNA	NONGGAT005112.2	100	329	100	0	-	-	-	-	-	-	-	-	-	-	-	-
TCONS_00580775	Chromosome 21	3634449	3634792	343	I	Intronic lncRNA	NONGGAT004914.2	100	343	100	0	-	-	-	-	-	-	-	-	-	-	-	-
TCONS_00121345	Chromosome 2	61892980	61893307	327	I	Intronic lncRNA	NONGGAT004102.2	100	327	100	0	-	-	-	-	-	-	-	-	-	-	-	-
TCONS_00153296	Chromosome 2	56210563	56211089	526	I	Intronic lncRNA	NONGGAT004040.2	100	526	100	0	-	-	-	-	-	-	-	-	-	-	-	-
TCONS_00134780	Chromosome 2	56205154	56205671	517	I	Intronic lncRNA	NONGGAT004039.2	100	517	100	0	-	-	-	-	-	-	-	-	-	-	-	-
TCONS_00138471	Chromosome 2	4017179	4017496	317	I	Intronic lncRNA	NONGGAT003667.2	100	317	100	0	-	-	-	-	-	-	-	-	-	-	-	-
TCONS_00124791	Chromosome 2	3647121	3647508	387	I	Intronic lncRNA	NONGGAT003660.2	100	387	100	0	-	-	-	-	-	-	-	-	-	-	-	-
TCONS_00554061	Chromosome 19	8381385	8381835	450	U	Intergenic lncRNA	NONGGAT003568.2	100	450	100	0	-	-	-	-	-	-	-	-	-	-	-	-
TCONS_00547165	Chromosome 19	6131413	6131758	345	I	Intronic lncRNA	NONGGAT003500.2	100	345	100	0	-	-	-	-	-	-	-	-	-	-	-	-
TCONS_00555748	Chromosome 19	3645961	3646444	483	U	Intergenic lncRNA	NONGGAT003433.2	100	483	100	0	-	-	-	-	-	-	-	-	-	-	-	-
TCONS_00553439	Chromosome 19	3646156	3646752	596	U	Intergenic lncRNA	NONGGAT003433.2	100	596	100	0	-	-	-	-	-	-	-	-	-	-	-	-
TCONS_00531327	Chromosome 18	10400055	10400378	323	I	Intronic lncRNA	NONGGAT003350.2	100	323	100	0	-	-	-	-	-	-	-	-	-	-	-	-
TCONS_00531328	Chromosome 18	10406896	10407245	349	I	Intronic lncRNA	NONGGAT003350.2	100	349	100	0	-	-	-	-	-	-	-	-	-	-	-	-
TCONS_00538243	Chromosome 18	10407645	10407985	340	I	Intronic lncRNA	NONGGAT003350.2	100	340	100	0	-	-	-	-	-	-	-	-	-	-	-	-
TCONS_00533452	Chromosome 18	4334854	4335496	642	I	Intronic lncRNA	NONGGAT003269.2	100	642	100	0	-	-	-	-	-	-	-	-	-	-	-	-
TCONS_00539253	Chromosome 18	4283276	4285750	2474	U	Intergenic lncRNA	NONGGAT003263.2	100	2474	100	0	-	-	-	-	-	-	-	-	-	-	-	-
TCONS_00538265	Chromosome 18	4283986	4285819	1833	U	Intergenic lncRNA	NONGGAT003263.2	100	1833	100	0	-	-	-	-	-	-	-	-	-	-	-	-
TCONS_00540149	Chromosome 18	38191	38569	378	U	Intergenic lncRNA	NONGGAT003211.2	100	378	100	0	-	-	-	-	-	-	-	-	-	-	-	-
TCONS_00534264	Chromosome 18	37373	37797	424	U	Intergenic lncRNA	NONGGAT003210.2	100	424	100	0	-	-	-	-	-	-	-	-	-	-	-	-
TCONS_00536884	Chromosome 18	37682	38034	352	U	Intergenic lncRNA	NONGGAT003210.2	100	352	100	0	-	-	-	-	-	-	-	-	-	-	-	-
TCONS_00498123	Chromosome 15	9712667	9713232	565	I	Intronic lncRNA	NONGGAT002938.2	100	565	100	0	-	-	-	-	-	-	-	-	-	-	-	-
TCONS_00501003	Chromosome 15	9407528	9407859	331	I	Intronic lncRNA	NONGGAT002912.2	100	331	100	0	-	-	-	-	-	-	-	-	-	-	-	-
TCONS_00506345	Chromosome 15	3069259	3069770	511	U	Intergenic lncRNA	NONGGAT002762.2	100	511	100	0	-	-	-	-	-	-	-	-	-	-	-	-
TCONS_00503418	Chromosome 15	3074447	3074777	330	U	Intergenic lncRNA	NONGGAT002762.2	100	330	100	0	-	-	-	-	-	-	-	-	-	-	-	-
TCONS_00482302	Chromosome 14	6325763	6326154	391	U	Intergenic lncRNA	NONGGAT002595.2	100	391	100	0	-	-	-	-	-	-	-	-	-	-	-	-
TCONS_00478925	Chromosome 14	1258264	1258590	326	X	Anti-sense lncRNA	NONGGAT002534.2	100	326	100	0	-	-	-	-	-	-	-	-	-	-	-	-
TCONS_00487578	Chromosome 14	1164212	1164631	419	U	Intergenic lncRNA	NONGGAT002527.2	100	419	100	0	-	-	-	-	-	-	-	-	-	-	-	-
TCONS_00464479	Chromosome 13	10854344	10854758	414	I	Intronic lncRNA	NONGGAT002390.2	100	414	100	0	-	-	-	-	-	-	-	-	-	-	-	-
TCONS_00460005	Chromosome 13	10854378	10854717	339	I	Intronic lncRNA	NONGGAT002390.2	100	339	100	0	-	-	-	-	-	-	-	-	-	-	-	-
TCONS_00448335	Chromosome 12	11039107	11039599	492	I	Intronic lncRNA	NONGGAT002182.2	100	492	100	0	-	-	-	-	-	-	-	-	-	-	-	-
TCONS_00429100	Chromosome 11	19660114	19660738	624	I	Intronic lncRNA	NONGGAT002033.2	100	624	100	0	-	-	-	-	-	2.16952	-	-	-	-	-	-
TCONS_00428636	Chromosome 11	19660311	19660682	371	I	Intronic lncRNA	NONGGAT002033.2	100	371	100	0	-	-	-	-	-	-	-	-	-	-	-	-
TCONS_00430298	Chromosome 11	10944069	10944370	301	I	Intronic lncRNA	NONGGAT001966.2	100	301	100	0	-	-	-	-	-	-	-	-	-	-	-	-
TCONS_00431164	Chromosome 11	10263468	10263773	305	U	Intergenic lncRNA	NONGGAT001941.2	100	305	100	0	-	-	-	-	-	-	-	-	-	-	-	-
TCONS_00433937	Chromosome 11	1107116	1107470	354	I	Intronic lncRNA	NONGGAT001814.2	100	354	100	0	-	-	-	-	-	-	-	-	-	-	-	-
TCONS_00412625	Chromosome 10	15059546	15059896	350	U	Intergenic lncRNA	NONGGAT001695.2	100	350	100	0	-	-	-	-	-	-	-	-	-	-	-	-
TCONS_00416676	Chromosome 10	10616920	10617298	378	U	Intergenic lncRNA	NONGGAT001610.2	100	378	100	0	-	-	-	-	-	-	-	-	-	-	-	-
TCONS_00413940	Chromosome 10	4104445	4104794	349	X	Anti-sense lncRNA	NONGGAT001530.2	100	349	100	0	-	-	-	-	-	-	-	-	-	-	-	-
TCONS_00419267	Chromosome 10	1421194	1421645	451	U	Intergenic lncRNA	NONGGAT001494.2	100	451	100	0	-	-	-	-	-	-	-	-	-	-	-	-
TCONS_00047395	Chromosome 1	176443526	176445950	2424	I	Intronic lncRNA	NONGGAT001309.2	100	2424	100	0	-	-	-	-	-	-	-	-	-	-	-	-
TCONS_00045232	Chromosome 1	176443897	176445441	1544	I	Intronic lncRNA	NONGGAT001309.2	100	1544	100	0	-	-	-	-	-	-	-	-	-	-	-	-
TCONS_00069542	Chromosome 1	176444184	176445171	987	I	Intronic lncRNA	NONGGAT001309.2	100	987	100	0	-	-	-	-	-	-	-	-	-	-	-	-
TCONS_00080387	Chromosome 1	176444611	176445067	456	I	Intronic lncRNA	NONGGAT001309.2	100	456	100	0	-	-	-	-	-	-	-	-	-	-	-	-
TCONS_00060828	Chromosome 1	176445277	176445633	356	I	Intronic lncRNA	NONGGAT001309.2	100	356	100	0	-	-	-	-	-	-	-	-	-	-	-	-
TCONS_00069488	Chromosome 1	116061069	116061624	555	I	Intronic lncRNA	NONGGAT000998.2	100	555	100	0	-	-	-	-	-	-	-	-1.62289	-	-	-	-
TCONS_00089069	Chromosome 1	116061633	116061947	314	I	Intronic lncRNA	NONGGAT000998.2	100	314	100	0	-	-	-	-	-	-	-	-2.18213	-	-	-	-
TCONS_00057445	Chromosome 1	114575579	114575884	305	U	Intergenic lncRNA	NONGGAT000991.2	100	305	100	0	-	-	-	-	-	-	-	-	-	-	-	-
TCONS_00069483	Chromosome 1	112325344	112325673	329	U	Intergenic lncRNA	NONGGAT000955.2	100	329	100	0	-	-	-	-	-	-	-	-	-	-	-	-
TCONS_00063876	Chromosome 1	112325587	112325971	384	U	Intergenic lncRNA	NONGGAT000955.2	100	384	100	0	-	-	-	-	-	-	-	-	-	-	-	-
TCONS_00071772	Chromosome 1	93191335	93191658	323	U	Intergenic lncRNA	NONGGAT000782.2	100	323	100	0	-	-	-	-	-	-	-	-	-	-	-	-
TCONS_00030436	Chromosome 1	89930841	89931228	387	X	Anti-sense lncRNA	NONGGAT000763.2	100	387	100	0	-	-	-	-	-	-	-	-	-	-	-	-
TCONS_00059604	Chromosome 1	89930923	89931338	415	X	Anti-sense lncRNA	NONGGAT000763.2	100	415	100	0	-	-	-	-	-	-	-	-	-	-	-	-
TCONS_00074636	Chromosome 1	84921391	84921692	301	I	Intronic lncRNA	NONGGAT000719.2	100	301	100	0	-	-	-	-	-	-	-	-	-	-	-	-
TCONS_00028905	Chromosome 1	83006853	83007292	439	U	Intergenic lncRNA	NONGGAT000697.2	100	439	100	0	-	-	-	-	-	-	-	-	-	-	-	-
TCONS_00089058	Chromosome 1	54697647	54697960	313	I	Intronic lncRNA	NONGGAT000441.2	100	313	100	0	-	-	-	-	-	-	-	-	-	-	-	-
TCONS_00059442	Chromosome 1	54648337	54648962	625	I	Intronic lncRNA	NONGGAT000440.2	100	625	100	0	-	-	-	-	-	-	-	-	-	-	-	-
TCONS_00063738	Chromosome 1	49199546	49199854	308	U	Intergenic lncRNA	NONGGAT000360.2	100	308	100	0	-	-	-	-	-	-	-	-	-	-	-	-
TCONS_00063711	Chromosome 1	40075297	40075604	307	U	Intergenic lncRNA	NONGGAT000278.2	100	307	100	0	-	-	-	-	-	-	-	-	-	-	-	-
TCONS_00075764	Chromosome 1	35400276	35400998	722	U	Intergenic lncRNA	NONGGAT000253.2	100	722	100	0	-	-	-	-	-	-	-	-	-	-	-	-
TCONS_00069388	Chromosome 1	35402090	35402396	306	U	Intergenic lncRNA	NONGGAT000253.2	100	306	100	0	-	-	-	-	-	-	-	-	-	-	-	-
TCONS_00082511	Chromosome 1	30865760	30866070	310	I	Intronic lncRNA	NONGGAT000213.2	100	310	100	0	-	-	-	-	-	-	-	-	-	-	-	-
TCONS_00071667	Chromosome 1	30865837	30866197	360	I	Intronic lncRNA	NONGGAT000213.2	100	360	100	0	-	-	-	-	-	-	-	-	-	-	-	-
TCONS_00042294	Chromosome 1	11867222	11867806	584	I	Intronic lncRNA	NONGGAT000078.2	100	584	100	0	-	-	-	-	-	-	-	-	-	-	-	-
TCONS_00576945	Chromosome 21	158944	159500	556	X	Anti-sense lncRNA	NONGGAT004828.2	99.82	556	100	0	-	-	-	-	-	-	-	-	-	-	-	-
TCONS_00306525	Chromosome 6	11106246	11107143	897	U	Intergenic lncRNA	NONGGAT008059.2	99.778	899	100	0	-	-	-	-	-	-	-	-	-	-	-	-
TCONS_00317429	Chromosome 6	11106397	11106864	467	U	Intergenic lncRNA	NONGGAT008060.2	99.574	469	100	0	-	-	-	-	-	-	-	-	-	-	-	-
TCONS_00139585	Chromosome 2	129150636	129151027	391	U	Intergenic lncRNA	NONGGAT004519.2	99.233	391	100	2	-	-	-	-	-	-	-	-	-	-	-	-
TCONS_00057413	Chromosome 1	20465248	20465602	354	I	Intronic lncRNA	NONGGAT010459.2	99.153	354	100	3	-	-	-	-	-	-	-	-	-	-	-	-
TCONS_00064005	Chromosome 1	194366186	194366703	517	I	Intronic lncRNA	NONGGAT010857.2	99.033	517	100	5	-	-	-	-	-	-	-	-	-	-	-	-
TCONS_00698624	Chromosome 31	2641203	2641863	660	U	Intergenic lncRNA	NONGGAT010344.2	97.424	660	100	17	-	-	-	-	-	-	-	-	-	-	-	-
TCONS_00698469	Chromosome 31	2641151	2641892	741	U	Intergenic lncRNA	NONGGAT010344.2	96.761	741	100	24	-	-	-	-	-	-	-	-	-	-	-	-
TCONS_00704843	Scaffold	643993	644761	768	I	Intronic lncRNA	NONGGAT010153.2	96.354	768	100	23	-	-	-	-	-	-	-	-	-	-	-	-
TCONS_00301861	Chromosome 5	58283295	58283637	342	U	Intergenic lncRNA	NONGGAT007926.2	96.232	345	100	9	-	-	-	-	-	-	-	-	-	-	-	-
TCONS_00699061	Chromosome 31	2641151	2641986	835	U	Intergenic lncRNA	NONGGAT010344.2	95.808	835	100	33	-	-	-	-	-	-	-	-	-	-	-	-
TCONS_00508421	Chromosome 16	2315623	2316067	444	X	Anti-sense lncRNA	NONGGAT003016.2	94.82	444	100	19	-	-	-	-	-	-	-	-	-	-	-	-
TCONS_00511335	Chromosome 16	2315562	2315974	412	X	Anti-sense lncRNA	NONGGAT003016.2	94.66	412	100	18	-	-	-	-	-	-	-	-	-	-	-	-
TCONS_00704506	Scaffold	544480	545673	1193	X	Anti-sense lncRNA	NONGGAT010167.2	94.229	1213	100	42	-4.20636	-3.35592	-4.11252	-3.60394	-4.27591	-4.57425	-	-	-	-	-	-
TCONS_00312930	Chromosome 6	12756782	12757774	992	U	Intergenic lncRNA	NONGGAT008052.2	92.629	1004	100	39	-	-	-	-	-	-	-	-	-	-	-	-
TCONS_00314431	Chromosome 6	5429534	5429863	329	I	Intronic lncRNA	NONGGAT016647.1	90.303	330	100	29	-	-	-	-	-	-	-	-	-	-	-	-
TCONS_00648702	Chromosome W	590442	590832	390	I	Intronic lncRNA	NONGGAT007873.2	89.003	391	100	41	-	-	-	-	-	-	-	-	-	-	-	-
TCONS_00673421	Chromosome Z	29189585	29189885	300	X	Anti-sense lncRNA	NONGGAT012480.1	88.079	302	100	34	-	-	-	-	-	-	-	-	-	-	-	-
TCONS_00451801	Chromosome 12	557268	557572	304	I	Intronic lncRNA	NONGGAT012962.1	87.622	307	100	35	-	-	-	-	-	-	-	-	-	-	-	-
TCONS_00048079	Chromosome 1	196112372	196112718	346	I	Intronic lncRNA	NONGGAT001481.2	86.455	347	100	46	-	-	-	-	-	-	-	-	-	-	-	-
TCONS_00026964	Chromosome 1	157522650	157522951	301	I	Intronic lncRNA	NONGGAT012962.1	85.762	302	100	42	-	-	-	-	-	-	-	-	-	-	-	-
TCONS_00285808	Chromosome 5	3243848	3244155	307	I	Intronic lncRNA	NONGGAT016647.1	84.365	307	100	36	-	-	-	-	-	-	-	-	-	-	-	-
TCONS_00700499	Chromosome 31	4714432	4714734	302	I	Intronic lncRNA	NONGGAT012594.1	82.353	306	100	40	-	-	-	-	-	-	-	-	-	-	-	-
TCONS_00365964	Chromosome 8	27049839	27050279	440	I	Intronic lncRNA	NONGGAT011853.2	80.405	444	100	69	-	-	-	-	-	-	-	-	-	-	-	-
TCONS_00121320	Chromosome 2	41492804	41493106	302	I	Intronic lncRNA	NONGGAT012549.1	79.503	322	100	45	-	-	-	-	-	-	-	-	-	-	-	-
TCONS_00352024	Chromosome 7	7244481	7244909	428	I	Intronic lncRNA	NONGGAT012480.1	78.251	446	100	75	-	-	-	-	-	-	-	-	-	-	-	-
TCONS_00699157	Chromosome 31	2641269	2641853	584	U	Intergenic lncRNA	NONGGAT010344.2	98.113	583	99.8288	11	-	-	-	-	-	-	-	-	-	-	-	-
TCONS_00508503	Chromosome 16	2308570	2308963	393	X	Anti-sense lncRNA	NONGGAT003016.2	94.388	392	99.7455	16	-	-	-	-	-	-	-	-	-	-	-	-
TCONS_00509025	Chromosome 16	2301916	2302305	389	X	Anti-sense lncRNA	NONGGAT003016.2	96.392	388	99.7429	13	-	-	-	-	-	-	-	-	-	-	-	-
TCONS_00688009	Chromosome 33	2812738	2813496	758	U	Intergenic lncRNA	NONGGAT011221.2	99.468	752	99.2084	0	-	-	-	-	-	-	-	-	-	-	-	-
TCONS_00045134	Chromosome 1	49177720	49178084	364	I	Intronic lncRNA	NONGGAT013904.1	88.089	361	99.1758	43	-	-	-	-	-	-	-	-	-	-	-	-
TCONS_00684277	Chromosome 33	6019808	6020386	578	I	Intronic lncRNA	NONGGAT010080.2	100	573	99.1349	0	-	-	-	-	-	-	-	-	-	-	-	-
TCONS_00696136	Chromosome 30	1014650	1015044	394	I	Intronic lncRNA	NONGGAT011357.2	97.436	390	98.9848	5	-	-	-	-	-	-	-	-	-	-	-	-
TCONS_00698524	Chromosome 31	2641377	2641986	609	U	Intergenic lncRNA	NONGGAT010335.2	99.834	601	98.6864	1	-	-	-	-	-	-	-	-	-	-	-	-
TCONS_00290420	Chromosome 5	33205532	33205945	413	U	Intergenic lncRNA	NONGGAT007696.2	100	407	98.5472	0	-	-	-	-	-	-	-	-	-	-	-	-
TCONS_00648651	Chromosome W	587133	587476	343	I	Intronic lncRNA	NONGGAT010945.2	90.801	337	98.2507	30	-	-	-	-	-	-	-	-	-	-	-	-
TCONS_00464880	Chromosome 13	3232262	3232760	498	U	Intergenic lncRNA	NONGGAT002313.2	99.796	489	98.1928	0	-	-	-	-	-	-	-	-	-	-	-	-
TCONS_00245529	Chromosome 4	4124867	4125625	758	I	Intronic lncRNA	NONGGAT006653.2	100	744	98.153	0	-	-	-	-	-	-	-	-	-	-	-	-
TCONS_00205246	Chromosome 3	3137641	3137940	299	I	Intronic lncRNA	NONGGAT005728.2	100	293	97.9933	0	-	-	-	-	-	-	-	-	-	-	-	-
TCONS_00260403	Chromosome 4	60182439	60184179	1740	U	Intergenic lncRNA	NONGGAT007132.2	99.824	1704	97.931	2	-	-	-	-	2.73872	-	-	-	-	-	-	-
TCONS_00424826	Chromosome 11	10262631	10264687	2056	U	Intergenic lncRNA	NONGGAT001939.2	99.95	2013	97.9086	0	-	-	-	-	-	-	-	-	-	-	-	-
TCONS_00567300	Chromosome 20	5320217	5320596	379	I	Intronic lncRNA	NONGGAT004720.2	100	371	97.8892	0	-	-	-	-2.24528	-	-	-	-	-	1.91032	1.84977	-
TCONS_00069352	Chromosome 1	361316	361616	300	I	Intronic lncRNA	NONGGAT011534.2	77.474	293	97.6667	55	-	-	-	-	-	-	-	-	-	-	-	-
TCONS_00339484	Chromosome 7	18907901	18908283	382	I	Intronic lncRNA	NONGGAT008554.2	100	372	97.3822	0	-	-	-	-	-	-	-	-	-	-	-	-
TCONS_00676663	Chromosome Z	24914352	24914800	448	I	Intronic lncRNA	NONGGAT011763.2	100	435	97.0982	0	-	-	-	-	-	-	-	-	-	-	-	-
TCONS_00556536	Chromosome 19	10153981	10154481	500	I	Intronic lncRNA	NONGGAT010405.2	73.196	485	97	114	-	-	-	-	-	-	-	-	-	-	-	-
TCONS_00030516	Chromosome 1	114238922	114239279	357	I	Intronic lncRNA	NONGGAT000985.2	100	346	96.9188	0	-	-	-	-	-	-	-	-	-	-	-	-
TCONS_00191307	Chromosome 3	66624892	66625233	341	U	Intergenic lncRNA	NONGGAT006307.2	100	330	96.7742	0	-	-	-	-	-	-	-	-	-	-	-	-
TCONS_00695697	Chromosome 30	1139361	1140414	1053	U	Intergenic lncRNA	NONGGAT010402.2	99.706	1019	96.7711	3	-	-	-	-	-	-	-	-	-	-	-	-
TCONS_00690662	Chromosome 33	4984749	4985246	497	X	Anti-sense lncRNA	NONGGAT011414.2	100	480	96.5795	0	-	-	-	-	-	-	-	-	-	-	-	-
TCONS_00485661	Chromosome 14	6325566	6327464	1898	U	Intergenic lncRNA	NONGGAT002595.2	99.945	1833	96.5753	1	-	-	-	-	-	-	-	-	-	-	-	-
TCONS_00071880	Chromosome 1	197565147	197565489	342	I	Intronic lncRNA	NONGGAT013298.1	88.182	330	96.4912	28	-	-	-	-	-	-	-	-	-	-	-	-
TCONS_00071872	Chromosome 1	195190266	195190851	585	U	Intergenic lncRNA	NONGGAT001421.2	100	564	96.4103	0	-	-	-	-	-	-	-	-	-	-	-	-
TCONS_00633694	Chromosome 27	5365226	5366089	863	I	Intronic lncRNA	NONGGAT005521.2	100	828	95.9444	0	-	-	-	-	-	-	-	-	-	-	-	-
TCONS_00171520	Chromosome 3	2097842	2098181	339	I	Intronic lncRNA	NONGGAT008345.2	79.63	324	95.5752	63	-	-	-	-	-	-	-	-	-	-	-	-
TCONS_00659181	Chromosome Z	16471758	16473154	1396	U	Intergenic lncRNA	NONGGAT011698.2	100	1334	95.5587	0	-	-	-	-	-	-	-	-	-	-	-	-
TCONS_00249237	Chromosome 4	13176906	13177212	306	I	Intronic lncRNA	NONGGAT006738.2	100	292	95.4248	0	-	-	-	-	-	-	-	-	-	-	-	-
TCONS_00062948	Chromosome 1	170554225	170554671	446	I	Intronic lncRNA	NONGGAT016647.1	88.471	425	95.2915	47	-	-	-	-	-	-	-	-	-	-	-	-
TCONS_00030065	Chromosome 1	11866602	11867881	1279	I	Intronic lncRNA	NONGGAT000078.2	100	1218	95.2306	0	-	-	-	-	-	-	-	-	-	-	-	-
TCONS_00699252	Chromosome 31	2640699	2641590	891	U	Intergenic lncRNA	NONGGAT010332.2	88.325	848	95.174	87	-	-	-	-	-	-	-	-	-	-	-	-
TCONS_00225486	Chromosome 4	85668558	85668882	324	I	Intronic lncRNA	NONGGAT007300.2	76.299	308	95.0617	63	-	-	-	-	-	-	-	-	-	-	-	-
TCONS_00671603	Chromosome Z	27310985	27314411	3426	X	Anti-sense lncRNA	NONGGAT011786.2	99.385	3252	94.9212	10	-	-	-	-	-	-	-	-	-	-	-	-
TCONS_00552957	Chromosome 19	5002652	5004351	1699	I	Intronic lncRNA	NONGGAT003450.2	100	1608	94.6439	0	-	-	-	-	-	-	-	-	-	-	-	-
TCONS_00418734	Chromosome 10	1421171	1421503	332	U	Intergenic lncRNA	NONGGAT001494.2	100	314	94.5783	0	-	-	-	-	-	-	-	-	-	-	-	-
TCONS_00697490	Chromosome 30	1139481	1140475	994	U	Intergenic lncRNA	NONGGAT010402.2	100	940	94.5674	0	-	-	-	-	-	-	-	-	-	-	-	-
TCONS_00695642	Chromosome 30	1139481	1140475	994	U	Intergenic lncRNA	NONGGAT010402.2	100	940	94.5674	0	-	-	-	-	-	-	-	-	-	-	-	-
TCONS_00695814	Chromosome 30	1139716	1140463	747	U	Intergenic lncRNA	NONGGAT010402.2	100	705	94.3775	0	-	-	-	-	-	-	-	-	-	-	-	-
TCONS_00141664	Chromosome 2	106383531	106383837	306	I	Intronic lncRNA	NONGGAT001141.2	81.597	288	94.1176	50	-	-	-	-	-	-	-	-	-	-	-	-
TCONS_00704781	Scaffold	644336	644801	465	I	Intronic lncRNA	NONGGAT010154.2	99.085	437	93.9785	4	-	-	-	-	-	-	-	-	-	-	-	-
TCONS_00085340	Chromosome 1	170547271	170547721	450	I	Intronic lncRNA	NONGGAT016682.1	90.047	422	93.7778	40	-	-	-	-	-	-	-	-	-	-	-	-
TCONS_00106221	Chromosome 2	118691942	118692247	305	I	Intronic lncRNA	NONGGAT001188.2	95.105	286	93.7705	14	-	-	-	-	-	-	-	-	-	-	-	-
TCONS_00569179	Chromosome 20	13453087	13453497	410	U	Intergenic lncRNA	NONGGAT004812.2	100	384	93.6585	0	-	-	-	-	-	-	-	-	-	-	-	-
TCONS_00081850	Chromosome 1	89924819	89925294	475	X	Anti-sense lncRNA	NONGGAT000762.2	100	444	93.4737	0	-	-	-	-	-	-	-	-	-	-	-	-
TCONS_00117771	Chromosome 2	120999836	121000565	729	U	Intergenic lncRNA	NONGGAT013979.1	100	681	93.4156	0	-	-	-	-	-	-	-	-	-	-	-	-
TCONS_00196449	Chromosome 3	104455026	104455465	439	I	Intronic lncRNA	NONGGAT016647.1	89.024	410	93.3941	39	-	-	-	-	-	-	-	-	-	-	-	-
TCONS_00536592	Chromosome 18	10338404	10339076	672	U	Intergenic lncRNA	NONGGAT003347.2	99.841	627	93.3036	0	-	-	-	-	-	-	-	-	-	-	-	-
TCONS_00441456	Chromosome 12	6853194	6853854	660	U	Intergenic lncRNA	NONGGAT002145.2	99.837	615	93.1818	0	-	-	-	-	-	-	-	-	-	-	-	-
TCONS_00372265	Chromosome 8	26094520	26095212	692	U	Intergenic lncRNA	NONGGAT009046.2	100	642	92.7746	0	-	-	-	-	-	-	-	-	-	-	-	-
TCONS_00641754	Chromosome 28	2006380	2006739	359	I	Intronic lncRNA	NONGGAT005610.2	83.183	333	92.7577	53	-	-	-	-	-	-	-	-	-	-	-	-
TCONS_00564056	Chromosome 20	3942614	3942999	385	U	Intergenic lncRNA	NONGGAT004706.2	100	357	92.7273	0	-	-	-	-	-	-	-	-	-	-	-	-
TCONS_00442268	Chromosome 12	6853194	6853797	603	U	Intergenic lncRNA	NONGGAT002145.2	99.821	558	92.5373	0	-	-	-	-	-	-	-	-	-	-	-	-
TCONS_00397295	Chromosome 9	18333146	18333448	302	I	Intronic lncRNA	NONGGAT009353.2	100	279	92.3841	0	-	-	-	-	-	-	-	-	-	-	-	-
TCONS_00470294	Chromosome 14	15181799	15182312	513	U	Intergenic lncRNA	NONGGAT002719.2	97.886	473	92.2027	6	-	-	-	-	-	-	-1.963	-	-	-	-	-
TCONS_00120373	Chromosome 2	5794778	5795105	327	I	Intronic lncRNA	NONGGAT012962.1	89.037	301	92.0489	33	-	-	-	-	-	-	-	-	-	-	-	-
TCONS_00645468	Chromosome 32	352823	353359	536	I	Intronic lncRNA	NONGGAT010262.2	80.285	492	91.791	82	-	-	-	-	-	-	-	-	-	-	-	-
TCONS_00081910	Chromosome 1	114237936	114238259	323	I	Intronic lncRNA	NONGGAT000985.2	100	296	91.6409	0	-	-	-	-	-	-	-	-	-	-	-	-
TCONS_00226729	Chromosome 4	69351453	69351786	333	I	Intronic lncRNA	NONGGAT011049.2	97.705	305	91.5916	6	-	-	-	-	-	-	-	-	-	-	-	-
TCONS_00576942	Chromosome 21	5752894	5753414	520	I	Intronic lncRNA	NONGGAT004977.2	100	475	91.3462	0	-	-	-	-	-	-	-	-	-	-	-	-
TCONS_00677373	Chromosome Z	27310872	27314141	3269	X	Anti-sense lncRNA	NONGGAT011786.2	99.329	2982	91.2206	10	-	-	-	-	-	-	-	-	-	-	-	-
TCONS_00506659	Chromosome 15	9583324	9583962	638	U	Intergenic lncRNA	NONGGAT002922.2	100	581	91.0658	0	-	-	-	-	-	-	-	-	-	-	-	-
TCONS_00667909	Chromosome Z	27897199	27898083	884	I	Intronic lncRNA	NONGGAT011797.2	100	805	91.0633	0	-	-	-	-	-	-	-	-	-	-	-	-
TCONS_00631387	Chromosome 27	5365705	5366089	384	I	Intronic lncRNA	NONGGAT005521.2	100	349	90.8854	0	-	-	-	-	-	-	-	-	-	-	-	-
TCONS_00359445	Chromosome 7	18909540	18910032	492	X	Anti-sense lncRNA	NONGGAT008553.2	99.776	447	90.8537	0	-	-	-	-	-	-	-	-	-	-	-	-
TCONS_00692967	Chromosome 33	6066520	6067108	588	I	Intronic lncRNA	NONGGAT010570.2	77.674	533	90.6463	84	-	-	-	-	-	-	-	-	-	-	-	-
TCONS_00063937	Chromosome 1	157632744	157633078	334	I	Intronic lncRNA	NONGGAT012006.2	84.437	302	90.4192	39	-	-	-	-	-	-	-	-	-	-	-	-
TCONS_00458857	Chromosome 13	11028606	11029312	706	I	Intronic lncRNA	NONGGAT002398.2	100	638	90.3683	0	-	-	-	-	-	-	-	-	-	-	-	-
TCONS_00029960	Chromosome 1	56955276	56955751	475	I	Intronic lncRNA	NONGGAT000466.2	100	429	90.3158	0	-	-	-	-	-	-	-	-	-	-	-	-
TCONS_00068544	Chromosome 1	83006895	83007441	546	U	Intergenic lncRNA	NONGGAT000697.2	100	493	90.293	0	-	-	-	-	-	-	-	-	-	-	-	-
TCONS_00605575	Chromosome 24	2932160	2932478	318	X	Anti-sense lncRNA	NONGGAT005248.2	100	287	90.2516	0	-	-	-	-	-	-	-	-	-	-	-	-
TCONS_00290391	Chromosome 5	26418057	26418361	304	U	Intergenic lncRNA	NONGGAT007610.2	100	273	89.8026	0	-	-	-	-	-	-	-	-	-	-	-	-
TCONS_00062399	Chromosome 1	11865752	11866407	655	I	Intronic lncRNA	NONGGAT000078.2	100	588	89.771	0	-	-	-	-	-	-	-	-	-	-	-	-
TCONS_00550250	Chromosome 19	7120679	7121015	336	I	Intronic lncRNA	NONGGAT013652.1	100	301	89.5833	0	-	-	-	-	-	-	-	-	-	-	-	-
TCONS_00420307	Chromosome 10	17377264	17377591	327	I	Intronic lncRNA	NONGGAT013298.1	87.329	292	89.2966	31	-	-	-	-	-	-	-	-	-	-	-	-
TCONS_00411709	Chromosome 10	20809238	20809561	323	U	Intergenic lncRNA	NONGGAT002784.2	77.431	288	89.1641	51	-	-	-	-	-	-	-	-	-	-	-	-
TCONS_00604288	Chromosome 24	2925533	2931585	6052	X	Anti-sense lncRNA	NONGGAT005247.2	100	5355	88.4831	0	-	-	-	-	-	-	-	-	-	-	-	-
TCONS_00509235	Chromosome 16	2308570	2309204	634	X	Anti-sense lncRNA	NONGGAT003016.2	93.75	560	88.3281	29	-	-	-	2.44796	-	-	-	-	-	-	-	-
TCONS_00403116	Chromosome 9	21241536	21241946	410	I	Intronic lncRNA	NONGGAT009389.2	100	362	88.2927	0	-	-	-	-	-	-	-	-	-	-	-	-
TCONS_00639368	Chromosome 28	2000593	2000932	339	X	Anti-sense lncRNA	NONGGAT005610.2	88.294	299	88.2006	35	-	-	-	-	-	-	-	-	-	-	-	-
TCONS_00398106	Chromosome 9	3550361	3550707	346	I	Intronic lncRNA	NONGGAT009158.2	100	305	88.1503	0	-	-	-	-	-	-	-	-	-	-	-	-
TCONS_00142074	Chromosome 2	6852981	6853290	309	I	Intronic lncRNA	NONGGAT016647.1	92.251	271	87.7023	18	-	-	-	-	-	-	-	-	-	-	-	-
TCONS_00508420	Chromosome 16	2308507	2309218	711	X	Anti-sense lncRNA	NONGGAT003016.2	93.74	623	87.6231	33	-	-	-	-	-	-	-	-	-	-	-	-
TCONS_00059254	Chromosome 1	11866610	11866925	315	I	Intronic lncRNA	NONGGAT000078.2	100	276	87.619	0	-	-	-	-	-	-	-	-	-	-	-	-
TCONS_00700219	Chromosome 31	2569140	2569448	308	I	Intronic lncRNA	NONGGAT010894.2	86.245	269	87.3377	34	-	-	-	-	-	-	-	-	-	-	-	-
TCONS_00465237	Chromosome 13	3232427	3232798	371	U	Intergenic lncRNA	NONGGAT002313.2	99.691	324	87.3315	0	-	-	-	-	-	-	-	-	-	-	-	-
TCONS_00316902	Chromosome 6	12860103	12860801	698	U	Intergenic lncRNA	NONGGAT008169.2	99.671	608	87.106	2	-	-	-	-	-	-	-	-	-	-	-	-
TCONS_00142088	Chromosome 2	20324409	20324793	384	I	Intronic lncRNA	NONGGAT016647.1	85.928	334	86.9792	45	-	-	-	-	-	-	-	-	-	-	-	-
TCONS_00597389	Chromosome 23	2896550	2897287	737	I	Intronic lncRNA	NONGGAT005153.2	100	640	86.8385	0	-	-	-	-	-	-	-	-	-	-	-	-
TCONS_00139376	Chromosome 2	56134123	56135264	1141	I	Intronic lncRNA	NONGGAT004037.2	99.091	990	86.766	7	-	-	-	-	-	-	-	-	-	-	-	-
TCONS_00510454	Chromosome 16	2387525	2388062	537	I	Intronic lncRNA	NONGGAT003016.2	95.905	464	86.406	14	-	-	-	-	-	-	-	-	-	-	-	-
TCONS_00147013	Chromosome 2	47218079	47218386	307	U	Intergenic lncRNA	NONGGAT003978.2	100	265	86.3192	0	-	-	-	-	-	-	-	-	-	-	-	-
TCONS_00326631	Chromosome 6	12757734	12758443	709	U	Intergenic lncRNA	NONGGAT008169.2	96.885	610	86.0367	13	-	-	-	-	-	-	-	-	-	-	-	-
TCONS_00148953	Chromosome 2	40391404	40391704	300	I	Intronic lncRNA	NONGGAT001116.2	83.721	258	86	41	-	-	-	-	-	-	-	-	-	-	-	-
TCONS_00183203	Chromosome 3	4404438	4405142	704	I	Intronic lncRNA	NONGGAT005766.2	100	605	85.9375	0	-	-	-	-	-	-	-	-	-	-	-	-
TCONS_00059253	Chromosome 1	11866055	11866407	352	I	Intronic lncRNA	NONGGAT000078.2	100	302	85.7955	0	-	-	-	-	-	-	-	-	-	-	-	-
TCONS_00205245	Chromosome 3	3135860	3136563	703	I	Intronic lncRNA	NONGGAT005728.2	100	603	85.7752	0	-	-	-	-	-	-	-	-	-	-	-	-
TCONS_00241843	Chromosome 4	34593429	34595903	2474	I	Intronic lncRNA	NONGGAT006895.2	100	2116	85.5295	0	-	-	-	-	-	-	-	-	-	-1.31577	-	-
TCONS_00317748	Chromosome 6	12857205	12857526	321	U	Intergenic lncRNA	NONGGAT008297.2	99.635	274	85.3583	0	-	-	-	-	-	-	-	-	-	-	-	-
TCONS_00484818	Chromosome 14	15189727	15190072	345	U	Intergenic lncRNA	NONGGAT002719.2	100	294	85.2174	0	-	-	-	-	-	-	-	-	-	-	-	-
TCONS_00062818	Chromosome 1	114237748	114238282	534	I	Intronic lncRNA	NONGGAT000985.2	100	455	85.206	0	-	-	-	-	-	-	-	-	-	-	-	-
TCONS_00642236	Chromosome 28	2004004	2004396	392	I	Intronic lncRNA	NONGGAT005610.2	82.934	334	85.2041	50	-	-	-	-	-	-	-	-	-	-	-	-
TCONS_00057425	Chromosome 1	56955057	56955525	468	I	Intronic lncRNA	NONGGAT000466.2	100	398	85.0427	0	-	-	-	-	-	-	-	-	-	-	-	-
TCONS_00066677	Chromosome 1	48891258	48891572	314	I	Intronic lncRNA	NONGGAT016650.1	77.154	267	85.0318	50	-	-	-	-	-	-	-	-	-	-	-	-
TCONS_00274992	Chromosome 5	23102160	23102638	478	I	Intronic lncRNA	NONGGAT007559.2	100	406	84.9372	0	-	-	-	-	-	-	-	-	-	-	-	-
TCONS_00447340	Chromosome 12	11647484	11647892	408	I	Intronic lncRNA	NONGGAT015019.1	83.478	345	84.5588	52	-	-	-	-	-	-	-	-	-	-	-	-
TCONS_00290916	Chromosome 5	38534662	38535017	355	I	Intronic lncRNA	NONGGAT007739.2	100	300	84.507	0	-	-	-	-	-	-	-	-	-	-	-	-
TCONS_00070425	Chromosome 1	56955070	56955755	685	I	Intronic lncRNA	NONGGAT000466.2	100	578	84.3796	0	-	-	-	-	-	-	-	-	-	-	-	-
TCONS_00069383	Chromosome 1	30869973	30870388	415	I	Intronic lncRNA	NONGGAT000216.2	100	350	84.3373	0	-	-	-	-	-	-	-	-	-	-	-	-
TCONS_00510591	Chromosome 16	2387525	2388076	551	I	Intronic lncRNA	NONGGAT003016.2	95.905	464	84.2105	14	-	-	-	-	-	-	-	-	-	-	-	-
TCONS_00134776	Chromosome 2	54518247	54518583	336	I	Intronic lncRNA	NONGGAT015490.1	80.496	282	83.9286	51	-	-	-	-	-	-	-	-	-	-	-	-
TCONS_00042159	Chromosome 1	15823439	15823861	422	I	Intronic lncRNA	NONGGAT012549.1	82.203	354	83.8863	54	-	-	-	-	-	-	-	-	-	-	-	-
TCONS_00367333	Chromosome 8	16729706	16730748	1042	U	Intergenic lncRNA	NONGGAT008940.2	100	874	83.8772	0	-	-	-	-	-	-	-	-	-	-	-	-
TCONS_00700960	Chromosome 31	2642072	2642574	502	U	Intergenic lncRNA	NONGGAT010344.2	83.135	421	83.8645	56	-	-	-	-	-	-	-	-	-	-	-	-
TCONS_00063651	Chromosome 1	6707150	6707768	618	U	Intergenic lncRNA	NONGGAT000062.2	100	518	83.8188	0	-	-	-	-	-	-	-	-	-	-	-	-
TCONS_00462370	Chromosome 13	18959925	18960474	549	I	Intronic lncRNA	NONGGAT002484.2	100	460	83.7887	0	-	-	-	-	-	-	-	-	-	-	-	-
TCONS_00510709	Chromosome 16	2315402	2315974	572	X	Anti-sense lncRNA	NONGGAT003016.2	95.188	478	83.5664	19	-	-	-	-	-	-	-	-	-	-	-	-
TCONS_00227235	Chromosome 4	29298601	29298960	359	U	Intergenic lncRNA	NONGGAT006831.2	100	300	83.5655	0	-	-	-	-	-	-	-	-	-	-	-	-
TCONS_00397004	Chromosome 9	912062	913078	1016	U	Intergenic lncRNA	NONGGAT009118.2	100	846	83.2677	0	-	-	-	-	-	-	-	-	-	-	-	-
TCONS_00326076	Chromosome 6	9914828	9915161	333	U	Intergenic lncRNA	NONGGAT008041.2	99.639	277	83.1832	1	-	-	-	-	-	-	-	-	-	-	-	-
TCONS_00089181	Chromosome 1	71428351	71428724	373	I	Intronic lncRNA	NONGGAT007873.2	90	310	83.1099	29	-	-	-	-	-	-	-	-	-	-	-	-
TCONS_00488242	Chromosome 14	15189030	15189485	455	U	Intergenic lncRNA	NONGGAT002719.2	100	377	82.8571	0	-	-	-	-	-	-	-	-	-	-	-	-
TCONS_00510130	Chromosome 16	2387503	2388063	560	I	Intronic lncRNA	NONGGAT003016.2	95.905	464	82.8571	14	-	-	-	-	-	-	-	-	-	-	-	-
TCONS_00292365	Chromosome 5	43790813	43791133	320	I	Intronic lncRNA	NONGGAT007770.2	100	265	82.8125	0	-	-	-	-	-	-	-	-	-	-	-	-
TCONS_00464379	Chromosome 13	3232397	3232825	428	U	Intergenic lncRNA	NONGGAT002313.2	99.718	354	82.7103	0	-	-	-	-	-	-	-	-	-	-	-	-
TCONS_00194696	Chromosome 3	88359168	88359566	398	U	Intergenic lncRNA	NONGGAT006440.2	100	329	82.6633	0	-	-	-	-	-	-	-	-	-	-	-	-
TCONS_00194695	Chromosome 3	88359168	88359566	398	U	Intergenic lncRNA	NONGGAT006440.2	100	329	82.6633	0	-	-	-	-	-	-	-	-	-	-	-	-
TCONS_00204765	Chromosome 3	3019582	3019922	340	U	Intergenic lncRNA	NONGGAT005727.2	100	281	82.6471	0	-	-	-	-	-	-	-	-	-	-	-	-
TCONS_00261242	Chromosome 4	4124668	4125853	1185	I	Intronic lncRNA	NONGGAT006653.2	100	972	82.0253	0	-	-	-	-	-	-	-	-	-	-	-	-
TCONS_00702970	Scaffold	1170539	1171137	598	X	Anti-sense lncRNA	NONGGAT011139.2	81.633	490	81.9398	65	-	-	-	-	-	-	-	-	-	-	-	-
TCONS_00667313	Chromosome Z	45787517	45787819	302	I	Intronic lncRNA	NONGGAT016083.1	80.408	245	81.1258	39	-	-	-	-	-	-	-	-	-	-	-	-
TCONS_00605401	Chromosome 24	2928095	2931551	3456	X	Anti-sense lncRNA	NONGGAT005247.2	100	2793	80.816	0	-	-	-	-	-	-	-	-	-	-	-	-
TCONS_00322363	Chromosome 6	9918966	9919381	415	U	Intergenic lncRNA	NONGGAT008042.2	100	335	80.7229	0	-	-	-	-	-	-	-	-	-	-	-	-
TCONS_00401139	Chromosome 9	21247689	21248019	330	I	Intronic lncRNA	NONGGAT009391.2	100	266	80.6061	0	-	-	-	-	-	-	-	-	-	-	-	-
TCONS_00417292	Chromosome 10	10617069	10617570	501	U	Intergenic lncRNA	NONGGAT001610.2	100	403	80.4391	0	-	-	-	-	-	-	-	-	-	-	-	-
TCONS_00001307	Chromosome 1	113655756	113656594	838	X	Anti-sense lncRNA	NONGGAT000973.2	100	674	80.4296	0	-	-	-	-	-	-	-	-	-	-	-	-
TCONS_00071743	Chromosome 1	75517729	75518136	407	I	Intronic lncRNA	NONGGAT000598.2	100	327	80.344	0	-	-	-	-	-	-	-	-	-	-	-	-
TCONS_00502290	Chromosome 15	6974560	6974942	382	I	Intronic lncRNA	NONGGAT009529.2	100	306	80.1047	0	-	-	-	-	-	-	-	-	-	-	-	-
TCONS_00134815	Chromosome 2	84330827	84331137	310	I	Intronic lncRNA	NONGGAT015390.1	85.484	248	80	33	-	-	-	-	-	-	-	-	-	-	-	-
TCONS_00641591	Chromosome 28	1999806	2000129	323	X	Anti-sense lncRNA	NONGGAT005611.2	84.496	258	79.8762	36	-	-	-	-	-	-	-	-	-	-	-	-
TCONS_00639847	Chromosome 28	3607302	3607663	361	I	Intronic lncRNA	NONGGAT005642.2	100	288	79.7784	0	-	-	-	-	-	-	-	-	-	-	-	-
TCONS_00690790	Chromosome 33	6019786	6020533	747	I	Intronic lncRNA	NONGGAT010080.2	100	595	79.6519	0	-	-2.88331	-	-	-	-	-	-	-	-	-	-
TCONS_00698468	Chromosome 31	2640923	2641958	1035	U	Intergenic lncRNA	NONGGAT010344.2	96.476	823	79.5169	27	-	-	-	-	-	-	-	-	-	-	-	-
TCONS_00698691	Chromosome 31	2640923	2641964	1041	U	Intergenic lncRNA	NONGGAT010344.2	96.372	827	79.4428	28	-	-	-	-	-	-	-	-	-	-	-	-
TCONS_00469419	Chromosome 14	15189030	15189409	379	U	Intergenic lncRNA	NONGGAT002719.2	100	301	79.4195	0	-	-	-	-	-	-	-	-	-	-	-	-
TCONS_00579714	Chromosome 21	5753272	5754054	782	I	Intronic lncRNA	NONGGAT004977.2	100	618	79.0281	0	-	-	-	-	-	-	-	-	-	-	-	-
TCONS_00673793	Chromosome Z	11734749	11735063	314	I	Intronic lncRNA	NONGGAT016118.1	80.567	247	78.6624	33	-	-	-	-	-	-	-	-	-	-	-	-
TCONS_00147614	Chromosome 2	148662520	148662853	333	I	Intronic lncRNA	NONGGAT008345.2	80.385	260	78.0781	39	-	-	-	-	-	-	-	-	-	-	-	-
TCONS_00204069	Chromosome 3	77709661	77709979	318	I	Intronic lncRNA	NONGGAT014795.1	100	248	77.9874	0	-	-	-	-	-	-	-	-	-	-	-	-
TCONS_00325809	Chromosome 6	3418091	3418439	348	U	Intergenic lncRNA	NONGGAT007975.2	100	271	77.8736	0	-	-	-	-	-	-	-	-	-	-1.33572	-1.56568	-
TCONS_00352619	Chromosome 7	15247459	15247805	346	U	Intergenic lncRNA	NONGGAT008498.2	100	269	77.7457	0	-	-	-	-	-	-	-	-	-	-	-	-
TCONS_00308629	Chromosome 6	11105753	11107354	1601	U	Intergenic lncRNA	NONGGAT008056.2	99.759	1243	77.639	0	-	-	-	-	-	-	-	-	-	-	-	-
TCONS_00063672	Chromosome 1	16997006	16997323	317	U	Intergenic lncRNA	NONGGAT000733.2	76.423	246	77.6025	28	-	-	-	-	-	-	-	-	-	-	-	-
TCONS_00508098	Chromosome 16	2301326	2302288	962	I	Intronic lncRNA	NONGGAT003016.2	96.64	744	77.3389	20	-	-	-	-	-	-	-	-	-	-	-	-
TCONS_00508097	Chromosome 16	2301326	2302288	962	I	Intronic lncRNA	NONGGAT003016.2	96.64	744	77.3389	20	-	-	-	-	-	-	-	-	-	-	-	-
TCONS_00066680	Chromosome 1	59382848	59383148	300	I	Intronic lncRNA	NONGGAT012262.1	78.017	232	77.3333	32	-	-	-	-	-	-	-	-	-	-	-	-
TCONS_00056793	Chromosome 1	114238884	114239550	666	I	Intronic lncRNA	NONGGAT000985.2	100	515	77.3273	0	-	-	-	-	-	-	-	-	-	-	-	-
TCONS_00611942	Chromosome 25	1469233	1469919	686	I	Intronic lncRNA	NONGGAT010095.2	96.597	529	77.1137	12	-	-	-	-	-	-	-	-	-	-	-	-
TCONS_00553531	Chromosome 19	10153807	10154427	620	X	Anti-sense lncRNA	NONGGAT010405.2	73.207	474	76.4516	111	-	-	-	-	-	-	-	-	-	-	-	-
TCONS_00134921	Chromosome 2	145694112	145694613	501	U	Intergenic lncRNA	NONGGAT004616.2	100	383	76.4471	0	-	-	-	-	-	-	-	-	-	-	-	-
TCONS_00487998	Chromosome 14	16139775	16140585	810	I	Intronic lncRNA	NONGGAT010569.2	70.921	619	76.4198	155	-	-	-	-	-	-	-	-	-	-	-	-
TCONS_00060747	Chromosome 1	93189529	93190092	563	U	Intergenic lncRNA	NONGGAT000782.2	100	430	76.3766	0	-	-	-	-	-	-	-	-	-	-	-	-
TCONS_00603423	Chromosome 24	2925543	2932557	7014	X	Anti-sense lncRNA	NONGGAT005247.2	100	5345	76.2047	0	-	-	-	-	-	-	-	-	-	-	-	-
TCONS_00081911	Chromosome 1	114239099	114239557	458	I	Intronic lncRNA	NONGGAT000985.2	100	349	76.2009	0	-	-	-	-	-	-	-	-	-	-	-	-
TCONS_00103891	Chromosome 2	2125797	2126229	432	X	Anti-sense lncRNA	NONGGAT003628.2	99.696	329	76.1574	1	-	-	-	-	-	-	-	-	-	-	-	-
TCONS_00357301	Chromosome 7	23558128	23558584	456	I	Intronic lncRNA	NONGGAT008611.2	100	347	76.0965	0	-	-	-	-	-	-	-	-	-	-	-	-
TCONS_00698904	Chromosome 31	2641901	2642339	438	U	Intergenic lncRNA	NONGGAT010343.2	91.867	332	75.7991	21	-	-	-	-	-	-	-	-	-	-	-	-
TCONS_00290858	Chromosome 5	951622	952022	400	I	Intronic lncRNA	NONGGAT012370.1	80.858	303	75.75	56	-	-	-	-	-	-	-	-	-	-	-	-
TCONS_00480198	Chromosome 14	1257043	1257762	719	X	Anti-sense lncRNA	NONGGAT002532.2	100	544	75.6606	0	-	-	-	-	-	-	-	-	-	-	-	-
TCONS_00192997	Chromosome 3	188581	188908	327	U	Intergenic lncRNA	NONGGAT005703.2	100	247	75.5352	0	-	-	-	-	-	-	-	-	-	-	-	-
TCONS_00700733	Chromosome 31	2641151	2642369	1218	U	Intergenic lncRNA	NONGGAT010344.2	94.783	920	75.5337	46	-	-	-	-	-	-	-	-	-	-	-	-
TCONS_00304654	Chromosome 5	57843776	57844160	384	U	Intergenic lncRNA	NONGGAT007919.2	100	290	75.5208	0	-	9.85079	-	-	-	-	-	-	-	-	-	-
TCONS_00510123	Chromosome 16	2308164	2308915	751	X	Anti-sense lncRNA	NONGGAT003016.2	94.533	567	75.4993	24	-	-	-	-	-	-	-	-	-	-	-	-
TCONS_00310515	Chromosome 6	11107078	11107640	562	U	Intergenic lncRNA	NONGGAT008052.2	100	424	75.4448	0	-	-	-	-	-	-	-	-	-	-	-	-
TCONS_00113355	Chromosome 2	120999776	121000214	438	U	Intergenic lncRNA	NONGGAT013979.1	100	330	75.3425	0	-	-	-	-	-	-	-	-	-	-	-	-
TCONS_00484671	Chromosome 14	16024872	16025544	672	I	Intronic lncRNA	NONGGAT010570.2	76.238	505	75.1488	94	-	-	-	-	-	-	-	-	-	-	-	-
TCONS_00205201	Chromosome 3	35920048	35920402	354	I	Intronic lncRNA	NONGGAT015490.1	81.203	266	75.1412	46	-	-	-	-	-	-	-	-	-	-	-	-
TCONS_00688908	Chromosome 33	4983953	4984294	341	U	Intergenic lncRNA	NONGGAT011412.2	96.863	255	74.7801	4	-	-	-	-	-	-	-	-	-	-	-	-
TCONS_00047490	Chromosome 1	30443919	30444977	1058	I	Intronic lncRNA	NONGGAT000202.2	100	791	74.7637	0	-	-	-	-	-	-	-	-	-	-	-	-
TCONS_00317743	Chromosome 6	9914655	9914991	336	U	Intergenic lncRNA	NONGGAT008041.2	100	251	74.7024	0	-	-	-	-	-	-	-	-	-	-	-	-
TCONS_00074676	Chromosome 1	150869683	150869987	304	U	Intergenic lncRNA	NONGGAT001198.2	100	227	74.6711	0	-	-	-	-	-	-	-	-	-	-	-	-
TCONS_00510819	Chromosome 16	2294498	2295541	1043	U	Intergenic lncRNA	NONGGAT003016.2	98.842	777	74.4966	8	-	-	-	-	-	-	-	-	-	-	-	-
TCONS_00318476	Chromosome 6	12756607	12758332	1725	U	Intergenic lncRNA	NONGGAT008052.2	93.069	1284	74.4348	48	-	-	-	-	-	-	-	-	-	-	-	-
TCONS_00196447	Chromosome 3	104334734	104335176	442	I	Intronic lncRNA	NONGGAT006543.2	100	327	73.9819	0	-	-	-	-	-	-	-	-	-	-	-	-
TCONS_00676177	Chromosome Z	53938990	53939636	646	I	Intronic lncRNA	NONGGAT002323.2	80.922	477	73.839	81	-	-	-	-	-	-	-	-	-	-	-	-
TCONS_00204388	Chromosome 3	8496811	8497273	462	I	Intronic lncRNA	NONGGAT014902.1	100	341	73.8095	0	-	-	-	-	-	-	-	-	-	-	-	-
TCONS_00263477	Chromosome 5	57843776	57844170	394	U	Intergenic lncRNA	NONGGAT007919.2	100	290	73.6041	0	-	-	-	-	-	-	-	-	-	-	-	-
TCONS_00390822	Chromosome 9	8111297	8111671	374	U	Intergenic lncRNA	NONGGAT016506.1	100	275	73.5294	0	-	-	-	-	-	-	-	-	-	-	-	-
TCONS_00630049	Chromosome 27	3758567	3759298	731	U	Intergenic lncRNA	NONGGAT005494.2	100	536	73.3242	0	-	-	-	-	-	-	-	-	-	-	-	-
TCONS_00533458	Chromosome 18	8184002	8184474	472	I	Intronic lncRNA	NONGGAT013603.1	100	346	73.3051	0	-	-	-	-	-	-	-	-	-	-	-	-
TCONS_00233730	Chromosome 4	34595374	34595957	583	I	Intronic lncRNA	NONGGAT006895.2	100	427	73.2419	0	-	-	-	-	-	-	-	-	-	-	-	-
TCONS_00603870	Chromosome 24	2929030	2931583	2553	X	Anti-sense lncRNA	NONGGAT005247.2	100	1858	72.7771	0	-	-	-	-	-	-	-	-	-	-	-	-
TCONS_00531329	Chromosome 18	10669887	10670221	334	U	Intergenic lncRNA	NONGGAT003356.2	100	243	72.7545	0	-	-	-	-	-	-	-	-	-	-	-	-
TCONS_00206108	Chromosome 3	64903451	64903989	538	U	Intergenic lncRNA	NONGGAT006290.2	100	391	72.6766	0	-	-	-	-	-	-	-	-	-	-	-	-
TCONS_00282989	Chromosome 5	44387357	44387884	527	I	Intronic lncRNA	NONGGAT015686.1	100	381	72.296	0	-	-	-	-	-	-	-	-	-	-	-	-
TCONS_00165065	Chromosome 3	64903436	64903977	541	U	Intergenic lncRNA	NONGGAT006290.2	100	391	72.2736	0	-	-	-	-	-	-	-	-	-	-	-	-
TCONS_00699878	Chromosome 31	5628619	5629123	504	U	Intergenic lncRNA	NONGGAT009600.2	92.033	364	72.2222	29	-	-	-	-	-	-	-	-	-	-	-	-
TCONS_00643063	Chromosome 28	1208693	1209192	499	I	Intronic lncRNA	NONGGAT010118.2	97.778	360	72.1443	5	-	-	-	-	-	-	-	-	-	-	-	-
TCONS_00069461	Chromosome 1	93188050	93188387	337	U	Intergenic lncRNA	NONGGAT000782.2	100	243	72.1068	0	-	-	-	-	-	-	-	-	-	-	-	-
TCONS_00466412	Chromosome 13	11028908	11029374	466	I	Intronic lncRNA	NONGGAT002398.2	100	336	72.103	0	-	-	-	-	-	-	-	-	-	-	-	-
TCONS_00701080	Chromosome 31	864908	865850	942	I	Intronic lncRNA	NONGGAT009476.2	76.289	679	72.0807	149	-	-	-	-	-	-	-	-	-	-	-	-
TCONS_00314350	Chromosome 6	20076013	20077319	1306	U	Intergenic lncRNA	NONGGAT008152.2	100	941	72.0521	0	-	-	-	-	-	-	-	-	-	-	-	-
TCONS_00639698	Chromosome 28	2032177	2032617	440	U	Intergenic lncRNA	NONGGAT005612.2	99.369	317	72.0455	1	-	-	-	-	-	-	-	-	-	-	-	-
TCONS_00482556	Chromosome 14	15190560	15191106	546	U	Intergenic lncRNA	NONGGAT002719.2	99.746	393	71.978	1	-	-	-	-	-	-	-1.95002	-	-	-	-	-
TCONS_00597930	Chromosome 23	6090897	6091391	494	I	Intronic lncRNA	NONGGAT014020.1	85.07	355	71.8623	43	-	-	-	-	-	-	-	-	-	-	-	-
TCONS_00647891	Chromosome W	5901356	5901773	417	U	Intergenic lncRNA	NONGGAT011592.2	100	299	71.7026	0	-	-	-	-	-	-	-	-	-	-	-	-
TCONS_00378755	Chromosome 8	6670398	6671194	796	U	Intergenic lncRNA	NONGGAT008817.2	100	569	71.4824	0	-	-	-	-	-	-	-	-	-	-	-	-
TCONS_00485198	Chromosome 14	503507	504490	983	U	Intergenic lncRNA	NONGGAT002501.2	100	702	71.414	0	-	-	-	-	-	-	-	-	-	-	-	-
TCONS_00699358	Chromosome 31	2640923	2641662	739	U	Intergenic lncRNA	NONGGAT010344.2	95.437	526	71.1773	24	-	-	-	-	-	-	-	-	-	-	-	-
TCONS_00235100	Chromosome 4	28660768	28661073	305	U	Intergenic lncRNA	NONGGAT006826.2	100	217	71.1475	0	-	-	-	-	-	-	-	-	-	-	-	-
TCONS_00319136	Chromosome 6	12857137	12857604	467	U	Intergenic lncRNA	NONGGAT008297.2	99.398	332	71.0921	0	-	-	-	-	-	-	-	-	-	-	-	-
TCONS_00621715	Chromosome 26	2718924	2719248	324	I	Intronic lncRNA	NONGGAT005425.2	100	230	70.9877	0	-	-	-	-	-	-	-	-	-	-	-	-
TCONS_00042185	Chromosome 1	69834355	69834660	305	I	Intronic lncRNA	NONGGAT014111.1	80.556	216	70.8197	35	-	-	-	-	-	-	-	-	-	-	-	-
TCONS_00419061	Chromosome 10	10616888	10617713	825	U	Intergenic lncRNA	NONGGAT001610.2	100	584	70.7879	0	-	-	-	-	-	-	-	-	-	-	-	-
TCONS_00508595	Chromosome 16	2301234	2302289	1055	I	Intronic lncRNA	NONGGAT003016.2	96.644	745	70.6161	20	-	-	-	-	-	-	-	-	-	-	-	-
TCONS_00232853	Chromosome 4	34592995	34595341	2346	X	Anti-sense lncRNA	NONGGAT006895.2	100	1656	70.5882	0	-	-	-	-	-	-	-	-	-	-0.97414	-	-
TCONS_00084534	Chromosome 1	93189542	93189950	408	U	Intergenic lncRNA	NONGGAT000782.2	100	288	70.5882	0	-	-	-	-	-	-	-	-	-	-	-	-
TCONS_00360023	Chromosome 7	25481756	25483023	1267	X	Anti-sense lncRNA	NONGGAT008621.2	100	894	70.5604	0	-	-	-	-	-	-	-	-	-	-	-	-
TCONS_00507823	Chromosome 15	10047076	10047889	813	I	Intronic lncRNA	NONGGAT002945.2	100	572	70.3567	0	-	-	-	-	-	-	-	-	-	-	-	-
TCONS_00554916	Chromosome 19	7083581	7084083	502	I	Intronic lncRNA	NONGGAT003533.2	100	352	70.1195	0	-	-	-	-	-	-	-	-	-	-	-	-
TCONS_00663750	Chromosome Z	40623416	40624739	1323	U	Intergenic lncRNA	NONGGAT011865.2	99.892	927	70.068	1	-	-	-	-	-	-	-	-	-	-	-	-
TCONS_00601131	Chromosome 24	2928081	2932092	4011	X	Anti-sense lncRNA	NONGGAT005247.2	100	2807	69.9825	0	-2.19357	-2.15976	-	-	-	-	-	-	-	-	-	-
TCONS_00193769	Chromosome 3	30342102	30342405	303	I	Intronic lncRNA	NONGGAT006020.2	99.528	212	69.967	0	-	-	-	-	-	-	-	-	-	-	-	-
TCONS_00031485	Chromosome 1	77763771	77764189	418	I	Intronic lncRNA	NONGGAT012747.1	100	292	69.8565	0	-	-	-	-	-	-	-	-	-	-	-	-
TCONS_00351133	Chromosome 7	15790708	15791165	457	I	Intronic lncRNA	NONGGAT008502.2	100	319	69.8031	0	-	-	-	-	-	-	-	-	-	-	-	-
TCONS_00070427	Chromosome 1	77579959	77581069	1110	I	Intronic lncRNA	NONGGAT000610.2	99.87	771	69.4595	1	-	-	-	-	-	-	-	-	-	-	1.75048	-
TCONS_00029029	Chromosome 1	121646488	121646835	347	I	Intronic lncRNA	NONGGAT000997.2	79.253	241	69.4524	42	-	-	-	-	-	-	-	-	-	-	-	-
TCONS_00522768	Chromosome 17	653898	654225	327	I	Intronic lncRNA	NONGGAT015977.1	77.093	227	69.419	45	-	-	-	-	-	-	-	-	-	-	-	-
TCONS_00703747	Scaffold	1681046	1681438	392	I	Intronic lncRNA	NONGGAT010571.2	80.882	272	69.3878	45	-	-	-	-	-	-	-	-	-	-	-	-
TCONS_00699581	Chromosome 31	2641961	2642369	408	U	Intergenic lncRNA	NONGGAT010343.2	94.326	282	69.1176	12	-	-	-	-	-	-	-	-	-	-	-	-
TCONS_00344749	Chromosome 7	23558247	23558577	330	I	Intronic lncRNA	NONGGAT008611.2	100	228	69.0909	0	-	-	-	-	-	-	-	-	-	-	-	-
TCONS_00069428	Chromosome 1	69026582	69026894	312	I	Intronic lncRNA	NONGGAT015490.1	84.186	215	68.9103	33	-	-	-	-	-	-	-	-	-	-	-	-
TCONS_00398322	Chromosome 9	17640546	17640848	302	I	Intronic lncRNA	NONGGAT009343.2	100	208	68.8742	0	-	-	-	-	-	-	-	-	-	-	-	-
TCONS_00141465	Chromosome 2	12839227	12839545	318	U	Intergenic lncRNA	NONGGAT011045.2	100	219	68.8679	0	-	-	-	-	-	-	-	-	-	-	-	-
TCONS_00694581	Chromosome 30	477247	478489	1242	X	Anti-sense lncRNA	NONGGAT010324.2	100	855	68.8406	0	-	-	-	-	-	-	-	-	-	-	-	-
TCONS_00063798	Chromosome 1	75396411	75396721	310	I	Intronic lncRNA	NONGGAT009846.2	83.099	213	68.7097	27	-	-	-	-	-	-	-	-	-	-	-	-
TCONS_00464543	Chromosome 13	18961544	18962013	469	I	Intronic lncRNA	NONGGAT002485.2	100	322	68.6567	0	-	-	-	-	-	-	-	-	-	-	-	-
TCONS_00325167	Chromosome 6	11105443	11106822	1379	U	Intergenic lncRNA	NONGGAT008056.2	99.788	942	68.3104	0	-	-	-	-	-	-	-	-	-	-	-	-
TCONS_00601502	Chromosome 24	2931259	2932114	855	X	Anti-sense lncRNA	NONGGAT005259.2	100	584	68.3041	0	-	-	-	-	-	-	-	-	-	-	-	-
TCONS_00540557	Chromosome 18	4285215	4287484	2269	U	Intergenic lncRNA	NONGGAT003263.2	100	1546	68.1357	0	-	-	-	-	-	-	-	-	-	-	-	-
TCONS_00699994	Chromosome 31	2641318	2642424	1106	U	Intergenic lncRNA	NONGGAT010344.2	96.547	753	68.0832	24	-	-	-	-	-	-	-	-	-	-	-	-
TCONS_00640254	Chromosome 28	1208562	1208949	387	I	Intronic lncRNA	NONGGAT010117.2	93.536	263	67.9587	12	-	-	-	-	-	-	-	-	-	-	-	-
TCONS_00259835	Chromosome 4	34647741	34648173	432	X	Anti-sense lncRNA	NONGGAT006899.2	100	293	67.8241	0	-	-	-	-	-	-	-	-	-	-	-	-
TCONS_00294616	Chromosome 5	33190724	33191326	602	U	Intergenic lncRNA	NONGGAT007694.2	99.755	408	67.7741	0	-	-	-	-	-	-	-	-	-	-	-	-
TCONS_00134879	Chromosome 2	119268561	119268971	410	U	Intergenic lncRNA	NONGGAT004428.2	100	277	67.561	0	-	-	-	-	-	-	-	-	-	-	-	-
TCONS_00530667	Chromosome 18	10070914	10071309	395	U	Intergenic lncRNA	NONGGAT013607.1	100	265	67.0886	0	-	-	-	-	-	-	-	-	-	-	-	-
TCONS_00313863	Chromosome 6	30922251	30922636	385	I	Intronic lncRNA	NONGGAT016044.1	100	258	67.013	0	-	-	-	-	-	-	-	-	-	-	-	-
TCONS_00249837	Chromosome 4	4124447	4126473	2026	I	Intronic lncRNA	NONGGAT006653.2	100	1357	66.9793	0	-	-	-	-	-	-	-	-	-	-	-	-
TCONS_00641647	Chromosome 28	4378196	4378541	345	I	Intronic lncRNA	NONGGAT015891.1	82.251	231	66.9565	37	-	-	-	-	-	-	-	-	-	-	-	-
TCONS_00492567	Chromosome 15	8226168	8226570	402	X	Anti-sense lncRNA	NONGGAT002868.2	91.418	268	66.6667	17	-	-	-	-	-	-	-	-	-	-	-	-
TCONS_00071641	Chromosome 1	6706606	6706920	314	U	Intergenic lncRNA	NONGGAT000063.2	100	209	66.5605	0	-	-	-	-	-	-	-	-	-	-	-	-
TCONS_00703917	Scaffold	97674	98288	614	U	Intergenic lncRNA	NONGGAT010799.2	87.01	408	66.4495	53	-	-	-	-	-	-	-	-	-	-	-	-
TCONS_00675576	Chromosome Z	50116787	50117263	476	I	Intronic lncRNA	NONGGAT015490.1	77.848	316	66.3866	44	-	-	-	-	-	-	-	-	-	-	-	-
TCONS_00460284	Chromosome 13	18964226	18965825	1599	I	Intronic lncRNA	NONGGAT002488.2	100	1059	66.2289	0	-	-	-	-	-	-	1.25065	-	-	-	-	-
TCONS_00502273	Chromosome 15	327977	328726	749	I	Intronic lncRNA	NONGGAT013512.1	100	496	66.2216	0	-	-	-	-	-	-	-	-	-	-	-	-
TCONS_00244643	Chromosome 4	79133043	79133389	346	I	Intronic lncRNA	NONGGAT015366.1	100	229	66.185	0	-	-	-	-	-	-	-	-	-	-	-	-
TCONS_00465350	Chromosome 13	3232397	3232932	535	U	Intergenic lncRNA	NONGGAT002313.2	99.718	354	66.1682	0	-	-	-	-	-	-	-	-	-	-	-	-
TCONS_00276583	Chromosome 5	50361124	50361489	365	U	Intergenic lncRNA	NONGGAT007815.2	100	241	66.0274	0	-	-	-	-	-	-	-	-	-	-	-	-
TCONS_00646013	Chromosome 32	351316	352360	1044	I	Intronic lncRNA	NONGGAT010259.2	98.549	689	65.9962	9	-	-	-	-	-	-	-	-	-	-	-	-
TCONS_00550076	Chromosome 19	6755389	6755738	349	I	Intronic lncRNA	NONGGAT013686.1	100	229	65.616	0	-	-	-	-	-	-	-	-	-	-	-	-
TCONS_00063924	Chromosome 1	145376484	145376798	314	I	Intronic lncRNA	NONGGAT012480.1	89.806	206	65.6051	21	-	-	-	-	-	-	-	-	-	-	-	-
TCONS_00037850	Chromosome 1	75074711	75075799	1088	I	Intronic lncRNA	NONGGAT012962.1	87.097	713	65.5331	78	-	-	-	-	-	-	-	-	-	-	-	-
TCONS_00642237	Chromosome 28	2006225	2006622	397	I	Intronic lncRNA	NONGGAT005611.2	92.308	260	65.4912	20	-	-	-	-	-	-	-	-	-	-	-	-
TCONS_00503431	Chromosome 15	10318943	10319404	461	I	Intronic lncRNA	NONGGAT016083.1	84.718	301	65.2928	38	-	-	-	-	-	-	-	-	-	-	-	-
TCONS_00030606	Chromosome 1	137605170	137605580	410	I	Intronic lncRNA	NONGGAT013108.1	90.977	266	64.878	20	-	-	-	-	-	-	-	-	-	-	-	-
TCONS_00036038	Chromosome 1	11866079	11867701	1622	I	Intronic lncRNA	NONGGAT000078.2	100	1052	64.8582	0	-	-	-	-	-	-	-	-	-	-	-	-
TCONS_00503417	Chromosome 15	3073664	3074045	381	U	Intergenic lncRNA	NONGGAT002762.2	100	247	64.8294	0	-	-	-	-	-	-	-	-	-	-	-	-
TCONS_00647350	Chromosome 32	349084	349591	507	I	Intronic lncRNA	NONGGAT009897.2	88.72	328	64.6943	27	-	-	-	-	-	-	-	-	-	-	-	-
TCONS_00630741	Chromosome 27	3757871	3758871	1000	U	Intergenic lncRNA	NONGGAT005491.2	100	643	64.3	0	-	-	-	-	-	-	-	-	-	-	-	-
TCONS_00583681	Chromosome 22	150646	152734	2088	X	Anti-sense lncRNA	NONGGAT004999.2	100	1341	64.2241	0	-	-	-	-	-	-	-	-	-	-	-	-
TCONS_00070431	Chromosome 1	175880812	175881113	301	I	Intronic lncRNA	NONGGAT016647.1	91.71	193	64.1196	16	-	-	-	-	-	-	-	-	-	-	-	-
TCONS_00536883	Chromosome 18	37183	37549	366	U	Intergenic lncRNA	NONGGAT003210.2	99.573	234	63.9344	0	-	-	-	-	-	-	-	-	-	-	-	-
TCONS_00510401	Chromosome 16	2387340	2388066	726	I	Intronic lncRNA	NONGGAT003016.2	95.905	464	63.9118	14	-	-	-	-	-	-	-	-	-	-	-	-
TCONS_00510400	Chromosome 16	2387340	2388066	726	I	Intronic lncRNA	NONGGAT003016.2	95.905	464	63.9118	14	-	-	-	-	-	-	-	-	-	-	-	-
TCONS_00193773	Chromosome 3	104454880	104455291	411	I	Intronic lncRNA	NONGGAT002514.2	88.931	262	63.747	27	-	-	-	-	-	-	-	-	-	-	-	-
TCONS_00602475	Chromosome 24	2928085	2932495	4410	X	Anti-sense lncRNA	NONGGAT005247.2	100	2803	63.5601	0	-	-	-	-	-	-	-	-	-	-	-	-
TCONS_00509689	Chromosome 16	2428638	2429074	436	X	Anti-sense lncRNA	NONGGAT003016.2	87.365	277	63.5321	27	-	-	-	-	-	-	-	-	-	-	-	-
TCONS_00291761	Chromosome 5	15473841	15477547	3706	X	Anti-sense lncRNA	NONGGAT007479.2	100	2350	63.4107	0	-	-	-	-	-	-	-	-	-	-	-	-
TCONS_00589997	Chromosome 22	4062028	4062651	623	I	Intronic lncRNA	NONGGAT009819.2	86.802	394	63.2424	42	-	-	-	-	-	-	-	-	-	-	-	-
TCONS_00234338	Chromosome 4	29298418	29299072	654	U	Intergenic lncRNA	NONGGAT006831.2	100	412	62.9969	0	-	-	-	-	-	-	-	-	-	-	-	-
TCONS_00363248	Chromosome 8	26093235	26096297	3062	U	Intergenic lncRNA	NONGGAT009046.2	100	1927	62.9327	0	-	-	-	-	-	-	-	-	-	-	-	-
TCONS_00239465	Chromosome 4	4124231	4125984	1753	I	Intronic lncRNA	NONGGAT006653.2	100	1103	62.9207	0	-	-	-	-	-	-	-	-	-	-	-	-
TCONS_00121373	Chromosome 2	107353080	107353433	353	I	Intronic lncRNA	NONGGAT012962.1	90.541	222	62.8895	21	-	-	-	-	-	-	-	-	-	-	-	-
TCONS_00476158	Chromosome 14	14108731	14109084	353	I	Intronic lncRNA	NONGGAT013455.1	100	221	62.6062	0	-	-	-	-	-	-	-	-	-	-	-	-
TCONS_00639845	Chromosome 28	1432338	1432747	409	I	Intronic lncRNA	NONGGAT005689.2	99.609	256	62.5917	0	-	-	-	-	-	-	-	-	-	-	-	-
TCONS_00195905	Chromosome 3	47907570	47908995	1425	U	Intergenic lncRNA	NONGGAT012480.1	79.461	891	62.5263	153	-	-	-	-	-	-	-	-	-	-	-	-
TCONS_00377042	Chromosome 8	3897616	3897956	340	I	Intronic lncRNA	NONGGAT015118.1	87.736	212	62.3529	25	-	-	-	-	-	-	-	-	-	-	-	-
TCONS_00358917	Chromosome 7	18914009	18915124	1115	X	Anti-sense lncRNA	NONGGAT008555.2	99.855	691	61.9731	1	-	-	-	-	-	-	-	-	-	-	-	-
TCONS_00697434	Chromosome 30	143937	144673	736	I	Intronic lncRNA	NONGGAT010025.2	94.737	456	61.9565	20	-	-	-	-	-	-	-	-	-	-	-	-
TCONS_00537924	Chromosome 18	29516	29939	423	U	Intergenic lncRNA	NONGGAT008043.2	86.59	261	61.7021	32	-	-	-	-	-	-	-	-	-	-	-	-
TCONS_00249989	Chromosome 4	45703821	45704144	323	X	Anti-sense lncRNA	NONGGAT013124.1	76.382	199	61.6099	39	-	-	-	-	-	-	-	-	-	-	-	-
TCONS_00317378	Chromosome 6	9924797	9925425	628	U	Intergenic lncRNA	NONGGAT008043.2	100	386	61.465	0	-	-	-	-	-	-	-	-	-	-	-	-
TCONS_00062667	Chromosome 1	75692150	75692748	598	I	Intronic lncRNA	NONGGAT012940.1	79.781	366	61.204	61	-	-	-	-	-	-	-	-	-	-	-	-
TCONS_00250558	Chromosome 4	89842110	89842411	301	I	Intronic lncRNA	NONGGAT012594.1	92.935	184	61.1296	13	-	-	-	-	-	-	-	-	-	-	-	-
TCONS_00647367	Chromosome 32	350693	351511	818	I	Intronic lncRNA	NONGGAT010261.2	100	499	61.0024	0	-	-	-	-	-	-	-	-	-	-	-	-
TCONS_00064286	Chromosome 1	86528761	86529148	387	I	Intronic lncRNA	NONGGAT000746.2	100	235	60.7235	0	-	-	-	-	-	-	-	-	-	-	-	-
TCONS_00069435	Chromosome 1	73017755	73018063	308	I	Intronic lncRNA	NONGGAT009258.2	78.075	187	60.7143	32	-	-	-	-	-	-	-	-	-	-	-	-
TCONS_00121375	Chromosome 2	107925973	107926291	318	I	Intronic lncRNA	NONGGAT013946.1	100	193	60.6918	0	-	-	-	-	-	-	-	-	-	-	-	-
TCONS_00699374	Chromosome 31	2309889	2310448	559	U	Intergenic lncRNA	NONGGAT011560.2	86.095	338	60.4651	27	-	-	-	-	-	-	-	-	-	-	-	-
TCONS_00301162	Chromosome 5	941515	941874	359	I	Intronic lncRNA	NONGGAT013042.1	93.548	217	60.4457	14	-	-	-	-	-	-	-	-	-	-	-	-
TCONS_00412859	Chromosome 10	9271609	9271959	350	I	Intronic lncRNA	NONGGAT012370.1	79.147	211	60.2857	38	-	-	-	-	-	-	-	-	-	-	-	-
TCONS_00152427	Chromosome 2	6326751	6327267	516	I	Intronic lncRNA	NONGGAT003698.2	100	310	60.0775	0	-	-	-	-	-	-	-	-	-	-	-	-
TCONS_00668014	Chromosome Z	73222673	73223033	360	I	Intronic lncRNA	NONGGAT016747.1	79.167	216	60	41	-	-	-	-	-	-	-	-	-	-	-	-
TCONS_00597382	Chromosome 23	134159	134538	379	I	Intronic lncRNA	NONGGAT010389.2	100	227	59.8945	0	-	-	-	-	-	-	-	-	-	-	-	-
TCONS_00138467	Chromosome 2	2433516	2433820	304	I	Intronic lncRNA	NONGGAT001309.2	87.912	182	59.8684	18	-	-	-	-	-	-	-	-	-	-	-	-
TCONS_00563825	Chromosome 20	1392815	1393266	451	I	Intronic lncRNA	NONGGAT004665.2	100	269	59.6452	0	-	-	-	-	-	-	-	-	-	-	-	-
TCONS_00122446	Chromosome 2	120999211	121000871	1660	U	Intergenic lncRNA	NONGGAT013979.1	100	987	59.4578	0	-	-	-	-	-	-	-	-	-	-	-	-
TCONS_00387976	Chromosome 9	909778	912998	3220	U	Intergenic lncRNA	NONGGAT009118.2	100	1912	59.3789	0	-	-	-	-	-	-	-	-	-	-	-	-
TCONS_00151971	Chromosome 2	118283632	118283936	304	U	Intergenic lncRNA	NONGGAT001198.2	76.111	180	59.2105	36	-	-	-	-	-	-	-	-	-	-	-	-
TCONS_00604507	Chromosome 24	2930179	2931561	1382	X	Anti-sense lncRNA	NONGGAT005259.2	100	817	59.1172	0	-	-	-	-	-	-	-	-	-	-	-	-
TCONS_00643073	Chromosome 28	1424720	1425310	590	I	Intronic lncRNA	NONGGAT005694.2	98.851	348	58.9831	1	-	-	-	-	-	-	-	-	-	-	-	-
TCONS_00121412	Chromosome 2	148662335	148662768	433	I	Intronic lncRNA	NONGGAT004073.2	80.392	255	58.8915	42	-	-	-	-	-	-	-	-	-	-	-	-
TCONS_00378618	Chromosome 8	22185367	22185923	556	I	Intronic lncRNA	NONGGAT012257.1	77.064	327	58.8129	55	-	-	-	-	-	-	-	-	-	-	-	-
TCONS_00460154	Chromosome 13	16731473	16732636	1163	I	Intronic lncRNA	NONGGAT002460.2	100	683	58.7274	0	-	-	-	-	-	-	-	-	-	-	-	-
TCONS_00235147	Chromosome 4	79373695	79374017	322	I	Intronic lncRNA	NONGGAT014669.1	82.011	189	58.6957	26	-	-	-	-	-	-	-	-	-	-	-	-
TCONS_00700365	Chromosome 31	2309630	2310135	505	U	Intergenic lncRNA	NONGGAT011558.2	97.973	296	58.6139	4	4.66636	4.3028	4.34935	4.71995	4.41095	5.50076	-	-	-	-	-	-
TCONS_00066685	Chromosome 1	77547307	77547609	302	I	Intronic lncRNA	NONGGAT013121.1	84.746	177	58.6093	23	-	-	-	-	-	-	-	-	-	-	-	-
TCONS_00645300	Chromosome 28	2088991	2090425	1434	U	Intergenic lncRNA	NONGGAT005614.2	100	839	58.5077	0	-	-	-	-	-	-	-	-	-	-	-	-
TCONS_00602827	Chromosome 24	2930962	2932471	1509	X	Anti-sense lncRNA	NONGGAT005259.2	100	881	58.383	0	-	-	-	-	-	-	-	-	-	-	-	-
TCONS_00643394	Chromosome 28	1432236	1432540	304	I	Intronic lncRNA	NONGGAT005689.2	100	177	58.2237	0	-	-	-	-	-	-	-	-	-	-	-	-
TCONS_00074641	Chromosome 1	96492757	96493060	303	I	Intronic lncRNA	NONGGAT000814.2	100	176	58.0858	0	-	-	-	-	-	-	-	-	-	-	-	-
TCONS_00534866	Chromosome 18	6580390	6581775	1385	U	Intergenic lncRNA	NONGGAT003307.2	100	803	57.9783	0	-	-	-	-	-	-	-	-	-	-	-	-
TCONS_00132776	Chromosome 2	121001217	121001650	433	U	Intergenic lncRNA	NONGGAT013979.1	100	251	57.9677	0	-	-	-	-	-	-	-	-	-	-	-	-
TCONS_00599873	Chromosome 24	2930202	2932105	1903	X	Anti-sense lncRNA	NONGGAT005259.2	100	1099	57.7509	0	-	-	-	-	-	-	-	-	-	-	-	-
TCONS_00346346	Chromosome 7	14082164	14082509	345	I	Intronic lncRNA	NONGGAT008513.2	85.93	199	57.6812	26	-	-	-	-	-	-	-	-	-	-	-	-
TCONS_00666919	Chromosome Z	27671658	27672033	375	I	Intronic lncRNA	NONGGAT012137.1	81.481	216	57.6	33	-	-	-	-	-	-	-	-	-	-	-	-
TCONS_00673897	Chromosome Z	59884069	59884439	370	U	Intergenic lncRNA	NONGGAT011988.2	100	213	57.5676	0	-	-	-	-	-	-	-	-	-	-	-	-
TCONS_00063894	Chromosome 1	124501416	124501734	318	I	Intronic lncRNA	NONGGAT015737.1	75.956	183	57.5472	28	-	-	-	-	-	-	-	-	-	-	-	-
TCONS_00666355	Chromosome Z	63197844	63198164	320	I	Intronic lncRNA	NONGGAT012009.2	100	184	57.5	0	-	-	-	-	-	-	-	-	-	-	-	-
TCONS_00244597	Chromosome 4	44940534	44941023	489	I	Intronic lncRNA	NONGGAT001198.2	76.868	281	57.4642	53	-	-	-	-	-	-	-	-	-	-	-	-
TCONS_00062791	Chromosome 1	107226509	107228393	1884	X	Anti-sense lncRNA	NONGGAT012841.1	99.908	1082	57.431	0	4.59292	5.26701	2.29168	3.10948	-	-	3.07033	-	-	-	-	-
TCONS_00134772	Chromosome 2	51292798	51293206	408	I	Intronic lncRNA	NONGGAT016647.1	92.735	234	57.3529	16	-	-	-	-	-	-	-	-	-	-	-	-
TCONS_00059526	Chromosome 1	75692576	75693947	1371	I	Intronic lncRNA	NONGGAT001141.2	73.214	784	57.1845	165	2.1004	-	-	-	-	-	-	-	-	-	-	-
TCONS_00042169	Chromosome 1	44953308	44953620	312	I	Intronic lncRNA	NONGGAT015490.1	79.213	178	57.0513	24	-	-	-	-	-	-	-	-	-	-	-	-
TCONS_00203661	Chromosome 3	109792741	109796019	3278	U	Intergenic lncRNA	NONGGAT006590.2	100	1869	57.0165	0	-	-	-	-	-	-	-	-	-	-	-	-
TCONS_00646591	Chromosome 32	348943	349485	542	I	Intronic lncRNA	NONGGAT009897.2	90.615	309	57.0111	24	-	-	-	-	-	-	-	-	-	-	-	-
TCONS_00612986	Chromosome 25	3909695	3910104	409	I	Intronic lncRNA	NONGGAT010529.2	99.571	233	56.9682	1	-	-	-	-	-	-	-	-	-	-	-	-
TCONS_00695753	Chromosome 30	143832	144636	804	I	Intronic lncRNA	NONGGAT010025.2	94.76	458	56.9652	20	-	-	-	-	-	-	-	-	-	-	-	-
TCONS_00235256	Chromosome 4	16596309	16596967	658	U	Intergenic lncRNA	NONGGAT006770.2	100	374	56.8389	0	-	-	-	-	-	-	-	-	-	-	-	-
TCONS_00218878	Chromosome 4	49506298	49510018	3720	U	Intergenic lncRNA	NONGGAT007026.2	100	2114	56.828	0	-	-	-	-	-	-	-	-	-	-	-	-
TCONS_00691865	Chromosome 33	5524979	5525282	303	I	Intronic lncRNA	NONGGAT015714.1	95.349	172	56.7657	7	-	-	-	-	-	-	-	-	-	-	-	-
TCONS_00700974	Chromosome 31	2869112	2869865	753	U	Intergenic lncRNA	NONGGAT011081.2	96.019	427	56.7065	11	-	-	-	-	-	-	-	-	-	-	-	-
TCONS_00189340	Chromosome 3	63605728	63608324	2596	U	Intergenic lncRNA	NONGGAT006276.2	99.932	1472	56.7026	1	-	-	-	-	-	-	-	-	-	-	-	-
TCONS_00063152	Chromosome 1	26973414	26973728	314	U	Intergenic lncRNA	NONGGAT014166.1	91.011	178	56.6879	15	-	-	-	-	-	-	-	-	-	-	-	-
TCONS_00494859	Chromosome 15	9706661	9707051	390	I	Intronic lncRNA	NONGGAT001769.2	93.213	221	56.6667	14	-	-	-	-	-	-	-	-	-	-	-	-
TCONS_00560858	Chromosome 20	8412462	8413475	1013	U	Intergenic lncRNA	NONGGAT014354.1	100	574	56.6634	0	-	-	-	-	-	-	-	-	-	-	-	-
TCONS_00108567	Chromosome 2	55357861	55358184	323	I	Intronic lncRNA	NONGGAT001188.2	93.989	183	56.6563	11	-	-	-	-	-	-	-	-	-	-	-	-
TCONS_00378627	Chromosome 8	29059234	29059543	309	I	Intronic lncRNA	NONGGAT009095.2	100	175	56.6343	0	-	-	-	-	-	-	-	-	-	-	-	-
TCONS_00450761	Chromosome 12	11039427	11039747	320	I	Intronic lncRNA	NONGGAT002182.2	100	181	56.5625	0	-	-	-	-	-	-	-	-	-	-	-	-
TCONS_00205634	Chromosome 3	109792718	109796025	3307	U	Intergenic lncRNA	NONGGAT006590.2	100	1869	56.5165	0	2.12326	-	-	2.0045	-	-	-	-	-	-	-	-
TCONS_00609118	Chromosome 25	2627671	2630881	3210	U	Intergenic lncRNA	NONGGAT005320.2	100	1814	56.5109	0	-	-	-	-	-	-	-	-	-	-	-	-
TCONS_00646297	Chromosome 32	348772	349351	579	I	Intronic lncRNA	NONGGAT009897.2	91.131	327	56.4767	24	-	-	-	-	-	-	-	-	-	-	-	-
TCONS_00525919	Chromosome 18	10338123	10338773	650	U	Intergenic lncRNA	NONGGAT003347.2	99.728	367	56.4615	0	-	-	-	-	-	-	-	-	-	-	-	-
TCONS_00150703	Chromosome 2	130713832	130714363	531	I	Intronic lncRNA	NONGGAT010241.2	85.619	299	56.3089	40	-	-	-	-	-	-	-	-	-	-	-	-
TCONS_00275732	Chromosome 5	23102318	23102931	613	I	Intronic lncRNA	NONGGAT007559.2	100	345	56.2806	0	-	-	-	-	-	-	-	-	-	-	-	-
TCONS_00700537	Chromosome 31	2642080	2642423	343	U	Intergenic lncRNA	NONGGAT010339.2	96.373	193	56.2682	7	-	-	-	-	-	-	-	-	-	-	-	-
TCONS_00531153	Chromosome 18	9474622	9475468	846	U	Intergenic lncRNA	NONGGAT003335.2	100	475	56.1466	0	-	-	-	-	-	-	-	-	-	-	-	-
TCONS_00314448	Chromosome 6	21779066	21779492	426	U	Intergenic lncRNA	NONGGAT008182.2	100	239	56.1033	0	-	-	-	-	-	-	-	-	-	-	-	-
TCONS_00613597	Chromosome 25	2627287	2629864	2577	U	Intergenic lncRNA	NONGGAT005320.2	100	1443	55.9953	0	-	-	-	-	-	-	-	-	-	-	-	-
TCONS_00255954	Chromosome 4	4124265	4126689	2424	I	Intronic lncRNA	NONGGAT006653.2	100	1357	55.9818	0	-	-	-	-	-	-	-	-	-	-	-	-
TCONS_00255517	Chromosome 4	34073918	34076177	2259	X	Anti-sense lncRNA	NONGGAT006883.2	100	1264	55.954	0	-	-	-	-	-	-	-	-	-	-	-	-
TCONS_00404270	Chromosome 10	1421033	1422262	1229	U	Intergenic lncRNA	NONGGAT001494.2	100	686	55.8177	0	-3.07802	-	-	-2.43165	-	-	-	-	-	-	-	-
TCONS_00071800	Chromosome 1	127795994	127796326	332	I	Intronic lncRNA	NONGGAT012838.1	87.027	185	55.7229	22	-	-	-	-	-	-	-	-	-	-	-	-
TCONS_00668305	Chromosome Z	37261376	37261730	354	I	Intronic lncRNA	NONGGAT016504.1	82.741	197	55.6497	34	-	-	-	-	-	-	-	-	-	-	-	-
TCONS_00673870	Chromosome Z	45257366	45257836	470	I	Intronic lncRNA	NONGGAT000256.2	73.846	260	55.3191	49	-	-	-	-	-	-	-	-	-	-	-	-
TCONS_00692079	Chromosome 33	4983958	4984420	462	U	Intergenic lncRNA	NONGGAT011412.2	96.863	255	55.1948	4	-	-	-	-	-	-	-	-	-	-	-	-
TCONS_00701065	Chromosome 31	2642063	2642827	764	U	Intergenic lncRNA	NONGGAT010344.2	83.135	421	55.1047	56	-	-	-	-	-	-	-	-	-	-	-	-
TCONS_00527906	Chromosome 18	9474608	9475463	855	U	Intergenic lncRNA	NONGGAT003335.2	100	470	54.9708	0	-	-	-	-	-	-	-	-	-	-	-	-
TCONS_00324725	Chromosome 6	12756575	12758917	2342	U	Intergenic lncRNA	NONGGAT008052.2	93.069	1284	54.8249	48	-	-	-	-	-	-	-	-	-	-	-	-
TCONS_00041021	Chromosome 1	56148692	56149145	453	U	Intergenic lncRNA	NONGGAT000450.2	100	248	54.7461	0	-	-	-	-	-	-	-	-	-	-	-	-
TCONS_00696959	Chromosome 30	143934	144771	837	I	Intronic lncRNA	NONGGAT010025.2	94.76	458	54.7192	20	-	-	-	-	-	-	-	-	-	-	-	-
TCONS_00370165	Chromosome 8	4703198	4703560	362	I	Intronic lncRNA	NONGGAT000097.2	81.313	198	54.6961	25	-	-	-	-	-	-	-	-	-	-	-	-
TCONS_00328015	Chromosome 6	12756579	12758928	2349	U	Intergenic lncRNA	NONGGAT008052.2	93.069	1284	54.6616	48	-	-	-	-	-	-	-	-	-	-	-	-
TCONS_00319860	Chromosome 6	1094208	1095035	827	U	Intergenic lncRNA	NONGGAT002719.2	77.556	450	54.4135	79	-	-	-	-	-	-	-	-	-	-	-	-
TCONS_00537835	Chromosome 18	8937986	8938365	379	I	Intronic lncRNA	NONGGAT013784.1	74.757	206	54.3536	44	-	-	-	-	-	-	-	-	-	-	-	-
TCONS_00453102	Chromosome 12	2747060	2747521	461	U	Intergenic lncRNA	NONGGAT009806.2	94	250	54.2299	15	-	-	-	-	-	-	-	-	-	-	-	-
TCONS_00620879	Chromosome 26	879727	880153	426	I	Intronic lncRNA	NONGGAT005369.2	95.238	231	54.2254	8	-	-	-	-	-	-	-	-	-	-	-	-
TCONS_00321770	Chromosome 6	12756607	12758976	2369	U	Intergenic lncRNA	NONGGAT008052.2	93.069	1284	54.2001	48	-	-	-	-	-	-	-	-	-	-	-	-
TCONS_00073936	Chromosome 1	107227713	107228172	459	X	Anti-sense lncRNA	NONGGAT012841.1	100	248	54.0305	0	-	-	-	-	-	-	-	-	-	-	-	-
TCONS_00020922	Chromosome 1	187531022	187531357	335	I	Intronic lncRNA	NONGGAT009061.2	83.425	181	54.0299	27	-	-	-	-	-	-	-	-	-	-	-	-
TCONS_00609557	Chromosome 25	3909488	3910111	623	I	Intronic lncRNA	NONGGAT010528.2	99.405	336	53.9326	0	-	-	-	-	-	-	-	-	-	-	-	-
TCONS_00608617	Chromosome 25	3909488	3910112	624	I	Intronic lncRNA	NONGGAT010528.2	99.405	336	53.8462	0	-	-	-	-	-	-	-	-	-	-	-	-
TCONS_00563242	Chromosome 20	8411567	8412546	979	U	Intergenic lncRNA	NONGGAT014354.1	99.62	526	53.7283	2	-	-	-	-	-	-	-	-	-	-	-	-
TCONS_00666949	Chromosome Z	64300858	64301253	395	I	Intronic lncRNA	NONGGAT012187.1	81.604	212	53.6709	33	-	-	-	-	-	-	-	-	-	-	-	-
TCONS_00452598	Chromosome 12	1558445	1558909	464	U	Intergenic lncRNA	NONGGAT015118.1	83.936	249	53.6638	32	-	-	-	-	-	-	-	-	-	-	-	-
TCONS_00699760	Chromosome 31	2309299	2309929	630	U	Intergenic lncRNA	NONGGAT011555.2	99.408	338	53.6508	2	-	-	-	-	-	-	-	-	-	-	-	-
TCONS_00634179	Chromosome 27	3757607	3758695	1088	U	Intergenic lncRNA	NONGGAT005491.2	100	582	53.4926	0	-	-	-	-	-	-	-	-	-	-	-	-
TCONS_00680681	Chromosome Z	52005286	52005602	316	U	Intergenic lncRNA	NONGGAT011931.2	100	169	53.481	0	-	-	-	-	-	-	-	-	-	-	-	-
TCONS_00074621	Chromosome 1	77547418	77547761	343	I	Intronic lncRNA	NONGGAT015490.1	82.514	183	53.3528	31	-	-	-	-	-	-	-	-	-	-	-	-
TCONS_00629345	Chromosome 27	3757581	3758720	1139	U	Intergenic lncRNA	NONGGAT005491.2	100	607	53.2924	0	-	-	-	-	-	-	-	-	-	-	-	-
TCONS_00699942	Chromosome 31	2869090	2869893	803	U	Intergenic lncRNA	NONGGAT011081.2	96.019	427	53.1756	11	-	-	-	-	-	-	-	-	-	-	-	-
TCONS_00411810	Chromosome 10	15058482	15059585	1103	U	Intergenic lncRNA	NONGGAT001695.2	100	586	53.1278	0	-	-	-	-	-	-	-	-	-	-	-	-
TCONS_00010720	Chromosome 1	11865629	11867922	2293	I	Intronic lncRNA	NONGGAT000078.2	100	1218	53.1182	0	-	-	-	-	-	-	-	-	-	-	-	-
TCONS_00503366	Chromosome 15	6800926	6801921	995	X	Anti-sense lncRNA	NONGGAT002838.2	99.811	528	53.0653	1	2.40539	-	-	2.33917	-	-	1.99391	1.64639	-	-	-1.93287	-
TCONS_00064295	Chromosome 1	89928240	89929974	1734	X	Anti-sense lncRNA	NONGGAT000763.2	100	918	52.9412	0	-	-	-	-	-	-	-	-	-	-	-	-
TCONS_00295564	Chromosome 5	8145386	8146888	1502	U	Intergenic lncRNA	NONGGAT007402.2	100	793	52.7963	0	-	-	-	-	-	-	-	-	-	-	-	-
TCONS_00168058	Chromosome 3	10293782	10294377	595	U	Intergenic lncRNA	NONGGAT005808.2	100	314	52.7731	0	-	-	-	-	-	-	-	-	-	-	-	-
TCONS_00656837	Chromosome Z	33727187	33727589	402	I	Intronic lncRNA	NONGGAT016747.1	81.604	212	52.7363	35	-	-	-	-	-	-	-	-	-	-	-	-
TCONS_00177205	Chromosome 3	88359182	88359807	625	U	Intergenic lncRNA	NONGGAT006440.2	100	329	52.64	0	-	-	-	-	-	-	-	-	-	-	-	-
TCONS_00148502	Chromosome 2	121000371	121002456	2085	U	Intergenic lncRNA	NONGGAT013979.1	100	1097	52.6139	0	-	-	-	-	-	-	-	-	-	-	-	-
TCONS_00121301	Chromosome 2	29455239	29455996	757	I	Intronic lncRNA	NONGGAT013758.1	100	398	52.576	0	-	-	-	-	-	-	-	-	-	-	-	-
TCONS_00647547	Chromosome 32	349014	349639	625	I	Intronic lncRNA	NONGGAT009897.2	88.72	328	52.48	27	-	-	-	-	-	-	-	-	-	-	-	-
TCONS_00696468	Chromosome 30	143793	144666	873	I	Intronic lncRNA	NONGGAT010025.2	94.76	458	52.4628	20	-	-	-	-	-	-	-	-	-	-	-	-
TCONS_00630222	Chromosome 27	3757630	3758644	1014	U	Intergenic lncRNA	NONGGAT005491.2	100	531	52.3669	0	-	-	-	-	-	-	-	-	-	-	-	-
TCONS_00134178	Chromosome 2	118087130	118087976	846	U	Intergenic lncRNA	NONGGAT004426.2	100	443	52.3641	0	-	-	-	-	-	-	-	-	-	-	-	-
TCONS_00140062	Chromosome 2	35600032	35600351	319	I	Intronic lncRNA	NONGGAT015094.1	92.216	167	52.3511	9	-	-	-	-	-	-	-	-	-	-	-	-
TCONS_00647336	Chromosome 32	348777	349402	625	I	Intronic lncRNA	NONGGAT009897.2	91.131	327	52.32	24	-	-	-	-	-	-	-	-	-	-	-	-
TCONS_00553295	Chromosome 19	7524869	7525470	601	I	Intronic lncRNA	NONGGAT003545.2	100	314	52.2463	0	-	-	-	-	-	-	-	-	-	-	-	-
TCONS_00323981	Chromosome 6	12758495	12758972	477	U	Intergenic lncRNA	NONGGAT008169.2	96.787	249	52.2013	8	-	-	-	-	-	-	-	-	-	-	-	-
TCONS_00094916	Chromosome 2	56135310	56136608	1298	I	Intronic lncRNA	NONGGAT004039.2	98.671	677	52.1572	6	-	-	-	-	-	-	-	-	-	-	-	-
TCONS_00604220	Chromosome 24	2929032	2932591	3559	X	Anti-sense lncRNA	NONGGAT005247.2	100	1856	52.1495	0	-	-	-	-	-	-	-	-	-	-	-	-
TCONS_00697285	Chromosome 30	1779619	1779919	300	U	Intergenic lncRNA	NONGGAT010596.2	99.359	156	52	1	-	-	-	-	-	-	-	-	-	-	-	-
TCONS_00546699	Chromosome 19	8852363	8853046	683	U	Intergenic lncRNA	NONGGAT003574.2	100	355	51.9766	0	-	-	-	-	-	-	-	-	-	-	-	-
TCONS_00258139	Chromosome 4	60182511	60185651	3140	U	Intergenic lncRNA	NONGGAT007132.2	99.816	1632	51.9745	2	-	-	-	-	-	-	-	-	-	-	-	-
TCONS_00062564	Chromosome 1	54647466	54649147	1681	I	Intronic lncRNA	NONGGAT000440.2	100	872	51.8739	0	-	-	-	-	-	-	-	-	-	-	-	-
TCONS_00454929	Chromosome 12	2750388	2751649	1261	U	Intergenic lncRNA	NONGGAT009804.2	88.532	654	51.8636	65	-	-	-	-	-	-	-	-	-	-	-	-
TCONS_00057453	Chromosome 1	170550497	170550877	380	I	Intronic lncRNA	NONGGAT014020.1	94.924	197	51.8421	8	-	-	-	-	-	-	-	-	-	-	-	-
TCONS_00607980	Chromosome 25	2627251	2630754	3503	X	Anti-sense lncRNA	NONGGAT005320.2	100	1814	51.7842	0	-	-	-	-	-	-	-	-	-	-	-	-
TCONS_00697602	Chromosome 30	143781	144666	885	I	Intronic lncRNA	NONGGAT010025.2	94.76	458	51.7514	20	-	-	-	-	-	-	-	-	-	-	-	-
TCONS_00206029	Chromosome 3	17195427	17196397	970	I	Intronic lncRNA	NONGGAT005895.2	100	501	51.6495	0	-	-	-	-	-	-	-	-	-	-	-	-
TCONS_00611095	Chromosome 25	2627257	2630770	3513	U	Intergenic lncRNA	NONGGAT005320.2	100	1814	51.6368	0	-	-	-	-	-	-	-	-	-	-	-	-
TCONS_00680347	Chromosome Z	27897007	27900234	3227	I	Intronic lncRNA	NONGGAT011797.2	100	1665	51.5959	0	-	-	-	-	-	-	-	-	-	-	-	-
TCONS_00584438	Chromosome 22	150666	153229	2563	X	Anti-sense lncRNA	NONGGAT004999.2	100	1321	51.5412	0	-	-	-	-	-	-	-	-	-	-	-	-
TCONS_00397613	Chromosome 9	5484281	5484931	650	U	Intergenic lncRNA	NONGGAT009190.2	100	335	51.5385	0	-	-	-	-	-	-	-	-	-	-	-	-
TCONS_00648373	Chromosome W	3094080	3094422	342	I	Intronic lncRNA	NONGGAT003589.2	86.364	176	51.462	22	-	-	-	-	-	-	-	-	-	-	-	-
TCONS_00328585	Chromosome 6	16757964	16758416	452	I	Intronic lncRNA	NONGGAT008100.2	100	232	51.3274	0	-	-	-	-	-	-	-	-	-	-	-	-
TCONS_00323490	Chromosome 6	12756603	12759106	2503	U	Intergenic lncRNA	NONGGAT008052.2	93.069	1284	51.2984	48	-	-	-	-	-	-	-	-	-	-	-	-
TCONS_00082537	Chromosome 1	59092994	59093341	347	I	Intronic lncRNA	NONGGAT014184.1	85.393	178	51.2968	19	-	-	-	-	-	-	-	-	-	-	-	-
TCONS_00484817	Chromosome 14	15058271	15058743	472	I	Intronic lncRNA	NONGGAT013042.1	91.322	242	51.2712	20	-	-	-	-	-	-	-	-	-	-	-	-
TCONS_00245692	Chromosome 4	49505878	49510037	4159	U	Intergenic lncRNA	NONGGAT007026.2	100	2131	51.2383	0	-	-	-	-	-	-	-	-	-	-	-	-
TCONS_00425120	Chromosome 11	9970857	9972795	1938	X	Anti-sense lncRNA	NONGGAT001929.2	100	991	51.1352	0	-	-	-	-	-	-	-	-	-	-	-	-
TCONS_00378313	Chromosome 8	4703297	4703686	389	I	Intronic lncRNA	NONGGAT000097.2	81.313	198	50.8997	25	-	-	-	-	-	-	-	-	-	-	-	-
TCONS_00074708	Chromosome 1	196042544	196042955	411	I	Intronic lncRNA	NONGGAT014020.1	94.258	209	50.8516	11	-	-	-	-	-	-	-	-	-	-	-	-
TCONS_00677668	Chromosome Z	81299960	81300273	313	I	Intronic lncRNA	NONGGAT012101.2	100	159	50.7987	0	-	-	-	-	-	-	-	-	-	-	-	-
TCONS_00018592	Chromosome 1	93188567	93193742	5175	U	Intergenic lncRNA	NONGGAT000782.2	100	2624	50.7053	0	-	-	-	-	-	-	-	-	-	-	-	-
TCONS_00393329	Chromosome 9	16543061	16544498	1437	U	Intergenic lncRNA	NONGGAT009321.2	100	728	50.6611	0	-	-	-	-	-	-	-	-	-	-	-	-
TCONS_00127166	Chromosome 2	130713915	130714506	591	I	Intronic lncRNA	NONGGAT010241.2	85.619	299	50.5922	40	-	-	-	-	-	-	-	-	-	-	-	-
TCONS_00300335	Chromosome 5	760639	761094	455	I	Intronic lncRNA	NONGGAT007358.2	99.565	230	50.5495	0	-	-	-	-	-	-	-	-	-	-	-	-
TCONS_00189344	Chromosome 3	66624236	66624705	469	U	Intergenic lncRNA	NONGGAT006306.2	99.578	237	50.533	0	-	-	-	-	-	-	-	-	-	-	-	-
TCONS_00641938	Chromosome 28	125950	126533	583	I	Intronic lncRNA	NONGGAT009599.2	90.476	294	50.4288	19	-	-	-	-	-	-	-	-	-	-	-	-
TCONS_00648274	Chromosome W	4764955	4767180	2225	U	Intergenic lncRNA	NONGGAT011594.2	100	1121	50.382	0	-	-	-	-	-	-	-	-	-	-	-	-
TCONS_00173390	Chromosome 3	47670124	47670424	300	I	Intronic lncRNA	NONGGAT008666.2	86.093	151	50.3333	19	-	-	-	-	-	-	-	-	-	-	-	-
TCONS_00503429	Chromosome 15	10046021	10046323	302	I	Intronic lncRNA	NONGGAT002943.2	100	152	50.3311	0	-	-	-	-	-	-	-	-	-	-	-	-
TCONS_00625328	Chromosome 27	5987981	5989319	1338	U	Intergenic lncRNA	NONGGAT009680.2	100	673	50.299	0	-	-	-	-	-	-	-	-	-	-	-	-
TCONS_00502301	Chromosome 15	10045495	10046854	1359	I	Intronic lncRNA	NONGGAT002943.2	100	683	50.2575	0	-	-	-	-	-	-	1.59868	-	-	-	-2.63654	-
TCONS_00497130	Chromosome 15	10045685	10046660	975	I	Intronic lncRNA	NONGGAT002943.2	100	489	50.1538	0	-	-	-	-	-	-	-	-	-	-	-	-
TCONS_00063972	Chromosome 1	177958299	177958839	540	I	Intronic lncRNA	NONGGAT012520.1	100	270	50	0	-	-	-	-	-	-	-	-	-	-	-	-
TCONS_00482536	Chromosome 14	503041	504429	1388	U	Intergenic lncRNA	NONGGAT002501.2	100	692	49.8559	0	-	-	-	-	-	-	-	-	-	-	-	-
TCONS_00372254	Chromosome 8	11474101	11474410	309	I	Intronic lncRNA	NONGGAT001281.2	81.169	154	49.8382	26	-	-	-	-	-	-	-	-	-	-	-	-
TCONS_00625327	Chromosome 27	5987823	5988905	1082	U	Intergenic lncRNA	NONGGAT009681.2	100	539	49.8152	0	-	-	-	-	-	-	-	-	-	-	-	-
TCONS_00024949	Chromosome 1	14114785	14115978	1193	U	Intergenic lncRNA	NONGGAT000095.2	100	594	49.7904	0	-	-	-	-	-	-	-	-	-	-	-	-
TCONS_00369916	Chromosome 8	8216838	8217505	667	I	Intronic lncRNA	NONGGAT008857.2	100	332	49.7751	0	-	-	-	-	-	-	-	-	-	-	-	-
TCONS_00388158	Chromosome 9	619090	620750	1660	U	Intergenic lncRNA	NONGGAT009113.2	100	826	49.759	0	-	-	-	-	-	-	-	-	-	-	-	-
TCONS_00275019	Chromosome 5	24933245	24933657	412	U	Intergenic lncRNA	NONGGAT007593.2	99.512	205	49.7573	0	-	-	-	-	-	-	-	-	-	-	-	-
TCONS_00675849	Chromosome Z	27128694	27129008	314	U	Intergenic lncRNA	NONGGAT016589.1	100	156	49.6815	0	-	-	-	-	-	-	-	-	-	-	-	-
TCONS_00244539	Chromosome 4	226628	226934	306	I	Intronic lncRNA	NONGGAT015168.1	98.684	152	49.6732	2	-	-	-	-	-	-	-	-	-	-	-	-
TCONS_00700309	Chromosome 31	2282480	2282954	474	I	Intronic lncRNA	NONGGAT010777.2	96.596	235	49.5781	4	-	-	-	-	-	-	-	-	-	-	-	-
TCONS_00495443	Chromosome 15	8249003	8249352	349	X	Anti-sense lncRNA	NONGGAT002871.2	100	173	49.5702	0	-	-	-	-	-	-	-	-	-	-	-	-
TCONS_00546459	Chromosome 19	5181506	5189918	8412	U	Intergenic lncRNA	NONGGAT013646.1	99.976	4168	49.5483	0	-	-	-	-	-	-	-	-	-	-	-	-
TCONS_00249247	Chromosome 4	21921373	21921811	438	I	Intronic lncRNA	NONGGAT012838.1	86.636	217	49.5434	23	-	-	-	-	-	-	-	-	-	-	-	-
TCONS_00121411	Chromosome 2	147832973	147833305	332	I	Intronic lncRNA	NONGGAT004227.2	79.878	164	49.3976	27	-	-	-	-	-	-	-	-	-	-	-	-
TCONS_00640423	Chromosome 28	1432241	1432735	494	I	Intronic lncRNA	NONGGAT005689.2	99.59	244	49.3927	0	-	-	-	-	-	-	-	-	-	-	-	-
TCONS_00071770	Chromosome 1	89990641	89991251	610	I	Intronic lncRNA	NONGGAT012480.1	79.734	301	49.3443	51	-	-	-	-	-	-	-	-	-	-	-	-
TCONS_00063810	Chromosome 1	79067809	79068494	685	I	Intronic lncRNA	NONGGAT016083.1	82.789	337	49.1971	40	-	-	-	-	-	-	-	-	-	-	-	-
TCONS_00503412	Chromosome 15	327967	328335	368	I	Intronic lncRNA	NONGGAT013512.1	100	181	49.1848	0	-	-	-	-	-	-	-	-	-	-	-	-
TCONS_00234330	Chromosome 4	11492605	11492925	320	U	Intergenic lncRNA	NONGGAT006710.2	100	157	49.0625	0	-	-	-	-	-	-	-	-	-	-	-	-
TCONS_00626524	Chromosome 27	5987913	5989286	1373	U	Intergenic lncRNA	NONGGAT009680.2	100	673	49.0168	0	-	-	-	-	-	-	-	-	-	-	-	-
TCONS_00585294	Chromosome 22	150808	153219	2411	X	Anti-sense lncRNA	NONGGAT004999.2	100	1179	48.9009	0	-	-	-	-	-	-	-	-	-	-	-	-
TCONS_00583923	Chromosome 22	150808	153219	2411	X	Anti-sense lncRNA	NONGGAT004999.2	100	1179	48.9009	0	-	-	-	-	-	-	-	-	-	-	-	-
TCONS_00069550	Chromosome 1	180918884	180919293	409	I	Intronic lncRNA	NONGGAT012526.1	100	200	48.8998	0	-	-	-	-	-	-	-	-	-	-	-	-
TCONS_00189946	Chromosome 3	17195347	17196374	1027	I	Intronic lncRNA	NONGGAT005895.2	100	501	48.7829	0	-	-	-	-	-	-	-	-	-	-	-	-
TCONS_00654241	Chromosome Z	29006916	29007408	492	I	Intronic lncRNA	NONGGAT013425.1	92.5	240	48.7805	16	-	-	-	-	-	-	-	-	-	-	-	-
TCONS_00250499	Chromosome 4	31632216	31632520	304	I	Intronic lncRNA	NONGGAT013121.1	84.459	148	48.6842	22	-	-	-	-	-	-	-	-	-	-	-	-
TCONS_00525920	Chromosome 18	10338347	10339638	1291	U	Intergenic lncRNA	NONGGAT003347.2	99.841	627	48.567	0	-	-	-	-	-	-	-	-	-	-	-	-
TCONS_00172912	Chromosome 3	109790952	109794801	3849	U	Intergenic lncRNA	NONGGAT006590.2	100	1869	48.5581	0	-	-	-	-	-	-	1.53908	1.62845	-	-	-	-
TCONS_00648287	Chromosome W	1612425	1612765	340	I	Intronic lncRNA	NONGGAT015447.1	95.758	165	48.5294	7	-	-	-	-	-	-	-	-	-	-	-	-
TCONS_00528786	Chromosome 18	10784687	10785238	551	I	Intronic lncRNA	NONGGAT003357.2	100	267	48.4574	0	-	-	-	-	-	-	-	-	-	-	-	-
TCONS_00694984	Chromosome 30	143584	144263	679	I	Intronic lncRNA	NONGGAT010025.2	100	328	48.3063	0	-	-	-	-	-	-	-	-	-	-	-	-
TCONS_00294617	Chromosome 5	33191573	33193982	2409	U	Intergenic lncRNA	NONGGAT007694.2	100	1160	48.1528	0	-	-	-	-	-	-	-	-	-	-	-	-
TCONS_00634547	Chromosome 28	1432275	1432691	416	I	Intronic lncRNA	NONGGAT005689.2	99.5	200	48.0769	0	-	-	-	-	-	-	-	-	-	-	-	-
TCONS_00357977	Chromosome 7	11191320	11191707	387	I	Intronic lncRNA	NONGGAT015490.1	81.183	186	48.062	23	-	-	-	-	-	-	-	-	-	-	-	-
TCONS_00357750	Chromosome 7	11033823	11034154	331	U	Intergenic lncRNA	NONGGAT016085.1	100	159	48.0363	0	-	-	-	-	-	-	-	-	-	-	-	-
TCONS_00030340	Chromosome 1	71428545	71428872	327	X	Anti-sense lncRNA	NONGGAT007873.2	90.446	157	48.0122	15	-	-	-	-	-	-	-	-	-	-	-	-
TCONS_00046925	Chromosome 1	40081878	40083135	1257	U	Intergenic lncRNA	NONGGAT000278.2	100	603	47.9714	0	-	-	-	-	-	-	-	-	-	-	-	-
TCONS_00343461	Chromosome 7	6595047	6595750	703	U	Intergenic lncRNA	NONGGAT008411.2	100	337	47.9374	0	-	-	-	-	-	-	-	-	-	-	-	-
TCONS_00477206	Chromosome 14	1256729	1261694	4965	I	Intronic lncRNA	NONGGAT002532.2	100	2378	47.8953	0	-	-	-	-	-	-	0.914004	-	-	-	-	-
TCONS_00292309	Chromosome 5	22831374	22831675	301	I	Intronic lncRNA	NONGGAT007557.2	99.306	144	47.8405	1	-	-	-	-	-	-	-	-	-	-	-	-
TCONS_00071801	Chromosome 1	131612293	131612661	368	U	Intergenic lncRNA	NONGGAT012560.1	84.091	176	47.8261	24	-	-	-	-	-	-	-	-	-	-	-	-
TCONS_00603139	Chromosome 24	2930193	2932495	2302	X	Anti-sense lncRNA	NONGGAT005259.2	100	1099	47.7411	0	-	-	-	-	-	-	-	-	-	-	-	-
TCONS_00600420	Chromosome 24	2931894	2932623	729	I	Intronic lncRNA	NONGGAT005248.2	100	348	47.7366	0	-	-	-	-	-	-	-	-	-	-	-	-
TCONS_00389682	Chromosome 9	3553359	3553889	530	I	Intronic lncRNA	NONGGAT009160.2	100	253	47.7358	0	-	-	-	-	-	-	-	-	-	-	-	-
TCONS_00099444	Chromosome 2	37854058	37854415	357	U	Intergenic lncRNA	NONGGAT003893.2	99.412	170	47.619	0	-	-	-	-	-	-	-	-	-	-	-	-
TCONS_00227241	Chromosome 4	34762684	34762987	303	I	Intronic lncRNA	NONGGAT006902.2	100	144	47.5248	0	-	-	-	-	-	-	-	-	-	-	-	-
TCONS_00253130	Chromosome 4	34178341	34182866	4525	I	Intronic lncRNA	NONGGAT006888.2	100	2150	47.5138	0	-	-	-	-	-	-	1.23562	0.720669	-	-	-	-
TCONS_00623946	Chromosome 26	4699823	4700122	299	I	Intronic lncRNA	NONGGAT005455.2	100	142	47.4916	0	-	-	-	-	-	-	-	-	-	-	-	-
TCONS_00508949	Chromosome 16	2749116	2749767	651	X	Anti-sense lncRNA	NONGGAT011350.2	93.204	309	47.4654	21	-	-	-	-	-	-	-	-	-	-	-	-
TCONS_00326632	Chromosome 6	13101963	13102772	809	I	Intronic lncRNA	NONGGAT008085.2	100	383	47.3424	0	-	-	-	-	-	-	-	-	-	-	-	-
TCONS_00551812	Chromosome 19	7014426	7015194	768	I	Intronic lncRNA	NONGGAT003530.2	100	363	47.2656	0	-	-	-	-	-	-	-	-	-	-	-	-
TCONS_00140942	Chromosome 2	51686223	51686528	305	I	Intronic lncRNA	NONGGAT012492.1	92.361	144	47.2131	10	-	-	-	-	-	-	-	-	-	-	-	-
TCONS_00685461	Chromosome 33	7389056	7389450	394	I	Intronic lncRNA	NONGGAT010204.2	79.032	186	47.2081	30	-	-	-	-	-	-	-	-	-	-	-	-
TCONS_00641588	Chromosome 28	1981061	1981767	706	X	Anti-sense lncRNA	NONGGAT005610.2	87.952	332	47.0255	40	3.88481	-	-	5.86233	-4.00004	-4.13319	7.2327	4.83096	-	-	-5.16456	-
TCONS_00042152	Chromosome 1	1377425	1377742	317	I	Intronic lncRNA	NONGGAT012571.1	100	149	47.0032	0	-	-	-	-	-	-	-	-	-	-	-	-
TCONS_00011058	Chromosome 1	89928237	89930287	2050	X	Anti-sense lncRNA	NONGGAT000763.2	100	963	46.9756	0	-	-	-	-	-	-	-	-	-	-	-	-
TCONS_00357746	Chromosome 7	1186013	1186348	335	U	Intergenic lncRNA	NONGGAT016061.1	100	157	46.8657	0	-	-	-	-	-	-	-	-	-	-	-	-
TCONS_00675869	Chromosome Z	44657732	44658126	394	U	Intergenic lncRNA	NONGGAT011892.2	100	184	46.7005	0	-	-	-	-	-	-	-	-	-	-	-	-
TCONS_00297085	Chromosome 5	26418133	26418555	422	U	Intergenic lncRNA	NONGGAT007610.2	100	197	46.6825	0	-	-	-	-	-	-	-	-	-	-	-	-
TCONS_00379922	Chromosome 8	4404595	4404919	324	I	Intronic lncRNA	NONGGAT016335.1	100	151	46.6049	0	-	-	-	-	-	-	-	-	-	-	-	-
TCONS_00580917	Chromosome 21	5753516	5755179	1663	I	Intronic lncRNA	NONGGAT004978.2	100	775	46.6025	0	-	-	-	-	-	-	-	-	-	-	-	-
TCONS_00170503	Chromosome 3	95850351	95851173	822	U	Intergenic lncRNA	NONGGAT006476.2	100	383	46.5937	0	-	-	-	-	-	-	-	-	-	-	-	-
TCONS_00153942	Chromosome 2	130713721	130714234	513	I	Intronic lncRNA	NONGGAT010241.2	87.448	239	46.5887	29	-	-	-	-	-	-	-	-	-	-	-	-
TCONS_00622500	Chromosome 26	2214454	2214828	374	U	Intergenic lncRNA	NONGGAT005405.2	100	174	46.5241	0	-	-	-	-	-	-	-	-	-	-	-	-
TCONS_00568620	Chromosome 20	11588489	11590309	1820	U	Intergenic lncRNA	NONGGAT004792.2	100	846	46.4835	0	-	-	-	-	-	-	-	-	-	-	-	-
TCONS_00647360	Chromosome 32	348647	349351	704	I	Intronic lncRNA	NONGGAT009897.2	91.131	327	46.4489	24	-	-	-	-	-	-	-	-	-	-	-	-
TCONS_00295674	Chromosome 5	30269286	30269665	379	U	Intergenic lncRNA	NONGGAT007671.2	100	176	46.438	0	-	-	-	-	-	-	-	-	-	-	-	-
TCONS_00147119	Chromosome 2	106382644	106382961	317	I	Intronic lncRNA	NONGGAT009188.2	85.714	147	46.3722	21	-	-	-	-	-	-	-	-	-	-	-	-
TCONS_00200198	Chromosome 3	17195955	17196803	848	I	Intronic lncRNA	NONGGAT005895.2	100	393	46.3443	0	-	-	-	-	-	-	-	-	-	-	-	-
TCONS_00551962	Chromosome 19	5194328	5194670	342	U	Intergenic lncRNA	NONGGAT013648.1	100	158	46.1988	0	-	-	-	-	-	-	-	-	-	-	-	-
TCONS_00430945	Chromosome 11	344744	345071	327	U	Intergenic lncRNA	NONGGAT013137.1	100	151	46.1774	0	-	-	-	-	-	-	-	-	-	-	-	-
TCONS_00363034	Chromosome 8	27024231	27025358	1127	U	Intergenic lncRNA	NONGGAT009053.2	100	520	46.1402	0	-	-	-	-	-	-	-	-	-	-	-	-
TCONS_00383103	Chromosome 8	6669310	6670303	993	U	Intergenic lncRNA	NONGGAT008817.2	100	458	46.1229	0	-	-	-	-	-	-	-	-	-	-	-	-
TCONS_00697899	Chromosome 30	143706	144699	993	I	Intronic lncRNA	NONGGAT010025.2	94.76	458	46.1229	20	-	-	-	-	-	-	-	-	-	-	-	-
TCONS_00373189	Chromosome 8	14637175	14637582	407	I	Intronic lncRNA	NONGGAT016283.1	100	187	45.9459	0	-	-	-	-	-	-	-	-	-	-	-	-
TCONS_00063891	Chromosome 1	122680726	122681042	316	I	Intronic lncRNA	NONGGAT015759.1	87.586	145	45.8861	16	-	-	-	-	-	-	-	-	-	-	-	-
TCONS_00310204	Chromosome 6	11976285	11978595	2310	U	Intergenic lncRNA	NONGGAT012480.1	79.887	1059	45.8442	190	-2.05857	-	-	-	-	-	-	-	-	-	-	-
TCONS_00676698	Chromosome Z	54392004	54392303	299	U	Intergenic lncRNA	NONGGAT014244.1	86.131	137	45.8194	10	-	-	-	-	-	-	-	-	-	-	-	-
TCONS_00656633	Chromosome Z	32346409	32346933	524	I	Intronic lncRNA	NONGGAT000320.2	80	240	45.8015	38	-	-	-	-	-	-	-	-	-	-	-	-
TCONS_00604373	Chromosome 24	314267	314569	302	I	Intronic lncRNA	NONGGAT009438.2	78.986	138	45.6954	23	-	-	-	-	-	-	-	-	-	-	-	-
TCONS_00608462	Chromosome 25	3909590	3910107	517	I	Intronic lncRNA	NONGGAT010529.2	99.576	236	45.648	1	-	-	-	-	-	-	-	-	-	-	-	-
TCONS_00142123	Chromosome 2	83567808	83568451	643	I	Intronic lncRNA	NONGGAT012708.1	84.3	293	45.5677	43	-	-	-	-	-	-	-	-	-	-	-	-
TCONS_00509240	Chromosome 16	2433667	2434189	522	X	Anti-sense lncRNA	NONGGAT002995.2	84.388	237	45.4023	34	-	-	-	-	-	-	-	-	-	-	-	-
TCONS_00073648	Chromosome 1	298514	298869	355	I	Intronic lncRNA	NONGGAT015242.1	93.789	161	45.3521	7	-	-	-	-	-	-	-	-	-	-	-	-
TCONS_00667422	Chromosome Z	29187548	29189799	2251	I	Intronic lncRNA	NONGGAT012480.1	88.725	1020	45.3132	102	-	-	-	-	-	-	-	-	-	-	-	-
TCONS_00070862	Chromosome 1	120380316	120382047	1731	X	Anti-sense lncRNA	NONGGAT001027.2	100	784	45.2917	0	-	-	-	-	-	-	-	-	-	-	-	-
TCONS_00701071	Chromosome 31	5628828	5629687	859	U	Intergenic lncRNA	NONGGAT009600.2	97.429	389	45.2852	10	-	-	-	-	-	-	-	-	-	-	-	-
TCONS_00048859	Chromosome 1	166576588	166576955	367	U	Intergenic lncRNA	NONGGAT006918.2	87.349	166	45.2316	20	-	-	-	-	-	-	-	-	-	-	-	-
TCONS_00385414	Chromosome 9	5386116	5389110	2994	U	Intergenic lncRNA	NONGGAT009181.2	100	1352	45.157	0	-	-	-	-	-	-	-	-	-	-	-	-
TCONS_00063829	Chromosome 1	81015443	81015917	474	I	Intronic lncRNA	NONGGAT000669.2	100	214	45.1477	0	-	-	-	-	-	-	-	-	-	-	-	-
TCONS_00421606	Chromosome 10	1330357	1331410	1053	U	Intergenic lncRNA	NONGGAT001489.2	99.789	474	45.0142	0	-	-	-	-	-	-	-	-	-	-	-	-
TCONS_00631624	Chromosome 27	3757846	3759276	1430	U	Intergenic lncRNA	NONGGAT005491.2	100	643	44.965	0	-	-	-	-	-	-	-	-	-	-	-	-
TCONS_00552668	Chromosome 19	8852618	8852954	336	U	Intergenic lncRNA	NONGGAT003574.2	100	151	44.9405	0	-	-	-	-	-	-	-	-	-	-	-	-
TCONS_00501524	Chromosome 15	8248880	8249539	659	I	Intronic lncRNA	NONGGAT002871.2	100	296	44.9165	0	-	-	-	-	-	-	-	-	-	-	-	-
TCONS_00413096	Chromosome 10	12668003	12668404	401	U	Intergenic lncRNA	NONGGAT001647.2	99.444	180	44.8878	1	-	-	-	-	-	-	-	-	-	-	-	-
TCONS_00365235	Chromosome 8	28988107	28989121	1014	U	Intergenic lncRNA	NONGGAT009084.2	100	453	44.6746	0	-	-	-	-	-	-	-	-	-	-	-	-
TCONS_00138561	Chromosome 2	120998797	121002345	3548	U	Intergenic lncRNA	NONGGAT013979.1	100	1584	44.6449	0	-	-	-	-	-	-	-	-	-	-	-	-
TCONS_00461830	Chromosome 13	3232397	3233190	793	U	Intergenic lncRNA	NONGGAT002313.2	99.718	354	44.6406	0	-	-	-	-	-	-	-	-	-	-	-	-
TCONS_00629805	Chromosome 27	5987875	5989383	1508	U	Intergenic lncRNA	NONGGAT009680.2	100	673	44.6286	0	-	-	-	-	-	-	-	-	-	-	-	-
TCONS_00567202	Chromosome 20	11588429	11590325	1896	U	Intergenic lncRNA	NONGGAT004792.2	100	846	44.6203	0	-	-	-	-	-	-	-	-	-	-	-	-
TCONS_00556493	Chromosome 19	5183128	5192497	9369	U	Intergenic lncRNA	NONGGAT013646.1	99.976	4168	44.4871	0	-	-	-	-	-	-	-	-	-	-	-	-
TCONS_00483186	Chromosome 14	14577567	14577927	360	I	Intronic lncRNA	NONGGAT014020.1	93.125	160	44.4444	10	-	-	-	-	-	-	-	-	-	-	-	-
TCONS_00393808	Chromosome 9	16542268	16543907	1639	U	Intergenic lncRNA	NONGGAT009321.2	100	728	44.4173	0	-	-	-	-	-	-	-	-	-	-	-	-
TCONS_00535835	Chromosome 18	34683	35086	403	U	Intergenic lncRNA	NONGGAT003207.2	100	179	44.4169	0	-	-	-	-	-	-	-	-	-	-	-	-
TCONS_00531841	Chromosome 18	9474399	9475465	1066	U	Intergenic lncRNA	NONGGAT003335.2	100	472	44.2777	0	-	-	-	-	-	-	-	-	-	-	-	-
TCONS_00045138	Chromosome 1	50643400	50643897	497	I	Intronic lncRNA	NONGGAT000412.2	85	220	44.2656	29	-	-	-	-	-	-	-	-	-	-	-	-
TCONS_00031503	Chromosome 1	90075701	90076253	552	I	Intronic lncRNA	NONGGAT016647.1	86.475	244	44.2029	16	-	-	-	-	-	-	-	-	-	-	-	-
TCONS_00193824	Chromosome 3	17195895	17196920	1025	I	Intronic lncRNA	NONGGAT005895.2	100	453	44.1951	0	-	-	-	-	-	-	-	-	-	-	-	-
TCONS_00317620	Chromosome 6	11920122	11920679	557	I	Intronic lncRNA	NONGGAT005774.2	86.992	246	44.1652	27	-	-	-	-	-	-	-	-	-	-	-	-
TCONS_00275796	Chromosome 5	33191634	33194180	2546	U	Intergenic lncRNA	NONGGAT007694.2	100	1124	44.1477	0	-	-	-	-	-	-	-	-	-	-	-	-
TCONS_00019378	Chromosome 1	71201979	71202328	349	I	Intronic lncRNA	NONGGAT001309.2	85.065	154	44.1261	22	-	-	-	-	-	-	-	-	-	-	-	-
TCONS_00020884	Chromosome 1	8023807	8024129	322	I	Intronic lncRNA	NONGGAT000997.2	82.394	142	44.0994	20	-	-	-	-	-	-	-	-	-	-	-	-
TCONS_00146737	Chromosome 2	12839105	12839846	741	X	Anti-sense lncRNA	NONGGAT011045.2	99.693	326	43.9946	1	-	-	-	-	-	-	-	-	-	-	-	-
TCONS_00701487	Scaffold	30515	31038	523	U	Intergenic lncRNA	NONGGAT009476.2	79.13	230	43.9771	46	-	-	-	-	-	-	-	-	-	-	-	-
TCONS_00695110	Chromosome 30	143611	144653	1042	I	Intronic lncRNA	NONGGAT010025.2	94.76	458	43.9539	20	-	-	-	-	-	-	-	-	-	-	-	-
TCONS_00200304	Chromosome 3	64903047	64903938	891	U	Intergenic lncRNA	NONGGAT006290.2	100	391	43.8833	0	-	-	-	-	-	-	-	-	-	-	-	-
TCONS_00696467	Chromosome 30	143622	144666	1044	I	Intronic lncRNA	NONGGAT010025.2	94.76	458	43.8697	20	-	-	-	-	-	-	-	-	-	-	-	-
TCONS_00449354	Chromosome 12	9553649	9556242	2593	X	Anti-sense lncRNA	NONGGAT002162.2	100	1136	43.8103	0	-	-	-	-	-	-	-	-	-	-	-	-
TCONS_00340290	Chromosome 7	20116343	20116704	361	I	Intronic lncRNA	NONGGAT012708.1	79.114	158	43.7673	31	-	-	-	-	-	-	-	-	-	-	-	-
TCONS_00435711	Chromosome 11	338879	339247	368	I	Intronic lncRNA	NONGGAT013137.1	100	161	43.75	0	-	-	-	-	-	-	-	-	-	-	-	-
TCONS_00698969	Chromosome 31	2642386	2643020	634	U	Intergenic lncRNA	NONGGAT010347.2	83.755	277	43.6909	41	-	-	-	-	-	-	-	-	-	-	-	-
TCONS_00423580	Chromosome 10	2934191	2935036	845	I	Intronic lncRNA	NONGGAT013109.1	100	369	43.6686	0	-	-	-	-	-	-	-	-	-	-	-	-
TCONS_00682492	Chromosome Z	7505078	7505665	587	U	Intergenic lncRNA	NONGGAT011637.2	100	256	43.6116	0	-	-	-	-	-	-	-	-	-	-	-	-
TCONS_00111266	Chromosome 2	120993569	120996165	2596	U	Intergenic lncRNA	NONGGAT004434.2	99.823	1132	43.6055	0	-	-	-	-	-	-	-	-	-	-	-	-
TCONS_00150088	Chromosome 2	14563961	14565581	1620	U	Intergenic lncRNA	NONGGAT012708.1	82.153	706	43.5802	98	-	-	-	-	-	-	-	-	-	-	-	-
TCONS_00699740	Chromosome 31	5629061	5629931	870	U	Intergenic lncRNA	NONGGAT009600.2	92.612	379	43.5632	27	-	-	-	-	-	-	-	-	-	-	-	-
TCONS_00629921	Chromosome 27	5988125	5988552	427	U	Intergenic lncRNA	NONGGAT009681.2	100	186	43.5597	0	-	-	-	-	-	-	-	-	-	-	-	-
TCONS_00438612	Chromosome 11	9972087	9973761	1674	X	Anti-sense lncRNA	NONGGAT001929.2	100	729	43.5484	0	-	-	-	-	-	-	-	-	-	-	-	-
TCONS_00502378	Chromosome 15	9583962	9585037	1075	U	Intergenic lncRNA	NONGGAT002922.2	100	468	43.5349	0	-	-	-	-	-	-	-	-	-	-	-	-
TCONS_00120005	Chromosome 2	12839021	12839561	540	U	Intergenic lncRNA	NONGGAT011045.2	100	235	43.5185	0	-	-	-	-	-	-	-	-	-	-	-	-
TCONS_00082549	Chromosome 1	73448297	73448619	322	I	Intronic lncRNA	NONGGAT001424.2	85	140	43.4783	17	-	-	-	-	-	-	-	-	-	-	-	-
TCONS_00073671	Chromosome 1	1750366	1751293	927	U	Intergenic lncRNA	NONGGAT000037.2	100	403	43.4736	0	-	-	-	-	-	-	-	-	-	-	-	-
TCONS_00627575	Chromosome 27	3757581	3759061	1480	U	Intergenic lncRNA	NONGGAT005491.2	100	643	43.4459	0	-	-	-	-	-	-	-	-	-	-	-	-
TCONS_00202773	Chromosome 3	4389485	4389971	486	I	Intronic lncRNA	NONGGAT005764.2	99.526	211	43.4156	0	-	-	-	-	-	-	-	-	-	-	-	-
TCONS_00271174	Chromosome 5	29688605	29689036	431	X	Anti-sense lncRNA	NONGGAT015659.1	100	187	43.3875	0	-	-	-	-	-	-	-	-	-	-	-	-
TCONS_00140067	Chromosome 2	42595557	42595903	346	I	Intronic lncRNA	NONGGAT014821.1	88	150	43.3526	16	-	-	-	-	-	-	-	-	-	-	-	-
TCONS_00136710	Chromosome 2	30822762	30823062	300	I	Intronic lncRNA	NONGGAT012318.1	96.154	130	43.3333	4	-	-	-	-	-	-	-	-	-	-	-	-
TCONS_00204895	Chromosome 3	63606101	63608757	2656	U	Intergenic lncRNA	NONGGAT006276.2	99.739	1149	43.2605	1	-	-	-	-	-	-	-	-	-	-	-	-
TCONS_00105268	Chromosome 2	64621494	64622579	1085	I	Intronic lncRNA	NONGGAT016083.1	84.222	469	43.2258	49	-	-	-	-	-	-	-	-	-	-	-	-
TCONS_00019970	Chromosome 1	196110324	196110633	309	I	Intronic lncRNA	NONGGAT001482.2	96.241	133	43.0421	5	-	-	-	-	-	-	-	-	-	-	-	-
TCONS_00534768	Chromosome 18	6673685	6674987	1302	U	Intergenic lncRNA	NONGGAT003308.2	100	560	43.0108	0	-	-	-	-	-	-	-	-	-	-	-	-
TCONS_00136264	Chromosome 2	69164631	69165118	487	X	Anti-sense lncRNA	NONGGAT015019.1	83.254	209	42.9158	33	-	-	-	-	-	-	-	-	-	-	-	-
TCONS_00647940	Chromosome W	5901395	5902002	607	U	Intergenic lncRNA	NONGGAT011592.2	100	260	42.8336	0	-	-	-	-	-	-	-	-	-	-	-	-
TCONS_00027132	Chromosome 1	45522695	45523027	332	I	Intronic lncRNA	NONGGAT012006.2	89.437	142	42.7711	15	-	-	-	-	-	-	-	-	-	-	-	-
TCONS_00540068	Chromosome 18	6747185	6747789	604	I	Intronic lncRNA	NONGGAT003309.2	100	257	42.5497	0	-	-	-	-	-	-	-	-	-	-	-	-
TCONS_00228152	Chromosome 4	53622228	53622550	322	I	Intronic lncRNA	NONGGAT015528.1	100	137	42.5466	0	-	-	-	-	-	-	-	-	-	-	-	-
TCONS_00403051	Chromosome 9	913704	914226	522	U	Intergenic lncRNA	NONGGAT009119.2	100	222	42.5287	0	-	-	-	-	-	-	-	-	-	-	-	-
TCONS_00251995	Chromosome 4	34073937	34074330	393	I	Intronic lncRNA	NONGGAT006883.2	100	167	42.4936	0	-	-	-	-	-	-	-	-	-	-	-	-
TCONS_00180226	Chromosome 3	28118429	28118761	332	U	Intergenic lncRNA	NONGGAT006002.2	100	141	42.4699	0	-	-	-	-	-	-	-	-	-	-	-	-
TCONS_00675198	Chromosome Z	20199182	20199507	325	U	Intergenic lncRNA	NONGGAT012491.1	89.13	138	42.4615	12	-	-	-	-	-	-	-	-	-	-	-	-
TCONS_00018335	Chromosome 1	40082026	40083098	1072	U	Intergenic lncRNA	NONGGAT000278.2	100	455	42.444	0	-	-	-	-	-	-	-	-	-	-	-	-
TCONS_00088712	Chromosome 1	173671484	173671814	330	I	Intronic lncRNA	NONGGAT013036.1	100	140	42.4242	0	-	-	-	-	-	-	-	-	-	-	-	-
TCONS_00460787	Chromosome 13	18966783	18967997	1214	I	Intronic lncRNA	NONGGAT014499.1	84.466	515	42.4217	64	-	-	-2.68328	-	-2.7706	-2.83628	-	-	-	-	-	-
TCONS_00062826	Chromosome 1	120194296	120194744	448	U	Intergenic lncRNA	NONGGAT001026.2	100	190	42.4107	0	-	-	-	-	-	-	-	-	-	-	-	-
TCONS_00251514	Chromosome 4	16599295	16599647	352	U	Intergenic lncRNA	NONGGAT006768.2	99.329	149	42.3295	0	-	-	-	-	-	-	-	-	-	-	-	-
TCONS_00083490	Chromosome 1	196107256	196110717	3461	I	Intronic lncRNA	NONGGAT001482.2	87.671	1460	42.1843	142	-	-	-	-	-	-	-	-	-	-	-	-
TCONS_00373200	Chromosome 8	27885430	27885729	299	I	Intronic lncRNA	NONGGAT012128.1	90.476	126	42.1405	10	-	-	-	-	-	-	-	-	-	-	-	-
TCONS_00379240	Chromosome 8	6012883	6013380	497	X	Anti-sense lncRNA	NONGGAT008809.2	100	209	42.0523	0	-	-	-	-	-	-	-	-	-	-	-	-
TCONS_00509505	Chromosome 16	2417683	2418400	717	I	Intronic lncRNA	NONGGAT003017.2	82.724	301	41.9805	48	-	-	-	-	-	-	-	-	-	-	-	-
TCONS_00048855	Chromosome 1	153571990	153572326	336	U	Intergenic lncRNA	NONGGAT003795.2	99.291	141	41.9643	0	-	-	-	-	-	-	-	-	-	-	-	-
TCONS_00583647	Chromosome 22	4061908	4063133	1225	I	Intronic lncRNA	NONGGAT009819.2	89.883	514	41.9592	42	-	-	-	-	-	-	-	-	-	-	-	-
TCONS_00464380	Chromosome 13	3232422	3233208	786	U	Intergenic lncRNA	NONGGAT002313.2	99.696	329	41.8575	0	-	-	-	-	-	-	-	-	-	-	-	-
TCONS_00226407	Chromosome 4	85000566	85001071	505	U	Intergenic lncRNA	NONGGAT013121.1	81.517	211	41.7822	22	-	-	-	-	-	-	-	-	-	-	-	-
TCONS_00701866	Scaffold	1128	1791	663	U	Intergenic lncRNA	NONGGAT011094.2	94.946	277	41.7798	14	-	-	-	-	-	-	-	-	-	-	-	-
TCONS_00193119	Chromosome 3	66624820	66626411	1591	U	Intergenic lncRNA	NONGGAT006307.2	100	664	41.7348	0	-	-	-	-	-	-	-	-	-	-	-	-
TCONS_00418633	Chromosome 10	20740563	20741681	1118	U	Intergenic lncRNA	NONGGAT016083.1	84.549	466	41.6816	58	-	-	-	-	-	-	-	-	-	-	-	-
TCONS_00298977	Chromosome 5	37797916	37798826	910	U	Intergenic lncRNA	NONGGAT007725.2	100	379	41.6484	0	-	-	-	-	-	-	-	-	-	-	-	-
TCONS_00684539	Chromosome 33	6341697	6342210	513	X	Anti-sense lncRNA	NONGGAT010230.2	97.183	213	41.5205	6	-	-	-	-	-	-	-	-	-	-	-	-
TCONS_00382384	Chromosome 8	28166284	28166595	311	I	Intronic lncRNA	NONGGAT015719.1	93.798	129	41.4791	7	-	-	-	-	-	-	-	-	-	-	-	-
TCONS_00293755	Chromosome 5	23161709	23162071	362	I	Intronic lncRNA	NONGGAT007562.2	100	150	41.4365	0	2.15548	-	2.62574	-	3.92346	2.9052	-2.03877	-	-	-	-	-
TCONS_00496800	Chromosome 15	4779752	4780825	1073	I	Intronic lncRNA	NONGGAT002773.2	100	444	41.3793	0	-	-	-	-	-	-	-	-	-	-	-	-
TCONS_00631383	Chromosome 27	3457780	3458220	440	U	Intergenic lncRNA	NONGGAT014122.1	82.967	182	41.3636	20	-	-	-	-	-	-	-	-	-	-	-	-
TCONS_00636512	Chromosome 28	1156007	1157224	1217	I	Intronic lncRNA	NONGGAT005597.2	100	503	41.3311	0	-	-	-	-	-	-	-	-	-	-	-	-
TCONS_00196471	Chromosome 3	3215438	3215741	303	I	Intronic lncRNA	NONGGAT009417.2	79.2	125	41.2541	19	-	-	-	-	-	-	-	-	-	-	-	-
TCONS_00301822	Chromosome 5	13416079	13416380	301	I	Intronic lncRNA	NONGGAT013260.1	77.419	124	41.196	21	-	-	-	-	-	-	-	-	-	-	-	-
TCONS_00701010	Chromosome 31	2641964	2642649	685	U	Intergenic lncRNA	NONGGAT010343.2	94.326	282	41.1679	12	-	-	-	-	-	-	-	-	-	-	-	-
TCONS_00700599	Chromosome 31	2641964	2642649	685	U	Intergenic lncRNA	NONGGAT010343.2	94.326	282	41.1679	12	-	-	-	-	-	-	-	-	-	-	-	-
TCONS_00120843	Chromosome 2	139827410	139827717	307	I	Intronic lncRNA	NONGGAT004584.2	100	126	41.0423	0	-	-	-	-	-	-	-	-	-	-	-	-
TCONS_00621188	Chromosome 26	2214300	2215148	848	U	Intergenic lncRNA	NONGGAT005405.2	100	348	41.0377	0	-	-	-	-	-	-	-	-	-	-	-	-
TCONS_00045207	Chromosome 1	131614633	131614953	320	U	Intergenic lncRNA	NONGGAT015473.1	87.023	131	40.9375	16	-	-	-	-	-	-	-	-	-	-	-	-
TCONS_00576816	Chromosome 21	5235802	5236524	722	U	Intergenic lncRNA	NONGGAT004954.2	100	295	40.8587	0	-	-	-	-	-	-	-	-	-	-	-	-
TCONS_00379060	Chromosome 8	6670997	6674294	3297	U	Intergenic lncRNA	NONGGAT008817.2	100	1343	40.734	0	-	-	-	-	-	-	-	-	-	-	-	-
TCONS_00646768	Chromosome 32	348277	349071	794	I	Intronic lncRNA	NONGGAT009897.2	98.452	323	40.6801	5	-	-	-	-	-	-	-	-	-	-	-	-
TCONS_00020916	Chromosome 1	180578452	180578782	330	I	Intronic lncRNA	NONGGAT011638.2	82.09	134	40.6061	17	-	-	-	-	-	-	-	-	-	-	-	-
TCONS_00043925	Chromosome 1	71203764	71204309	545	I	Intronic lncRNA	NONGGAT012370.1	81.448	221	40.5505	40	-	-	-	-	-	-	-	-	-	-	-	-
TCONS_00428497	Chromosome 11	10262669	10267540	4871	U	Intergenic lncRNA	NONGGAT001939.2	99.949	1975	40.5461	0	-	-	-	-	-	-	-	-	-	-	-	-
TCONS_00553824	Chromosome 19	81533	83429	1896	I	Intronic lncRNA	NONGGAT009481.2	83.572	767	40.4536	113	-	-	-	-	-	-	-	-	-	-	-	-
TCONS_00589789	Chromosome 22	541446	541795	349	I	Intronic lncRNA	NONGGAT009068.2	92.908	141	40.4011	10	-	-	-	-	-	-	-	-	-	-	-	-
TCONS_00095585	Chromosome 2	58593509	58594574	1065	I	Intronic lncRNA	NONGGAT013863.1	84.186	430	40.3756	56	-	-	-	-	-	-	-	-	-	-	-	-
TCONS_00052267	Chromosome 1	187569840	187570631	791	U	Intergenic lncRNA	NONGGAT001385.2	100	319	40.3287	0	-	-	-	-	-	-	-	-	-	-	-	-
TCONS_00433840	Chromosome 11	19892369	19893056	687	I	Intronic lncRNA	NONGGAT014020.1	92.058	277	40.3202	19	-	-	-	-	-	-	-	-	-	-	-	-
TCONS_00204234	Chromosome 3	34796495	34796996	501	U	Intergenic lncRNA	NONGGAT006087.2	100	202	40.3194	0	-	-	-	-	-	-	-	-	-	-	-	-
TCONS_00071071	Chromosome 1	195571779	195572099	320	U	Intergenic lncRNA	NONGGAT012137.1	81.395	129	40.3125	21	-	-	-	-	-	-	-	-	-	-	-	-
TCONS_00540451	Chromosome 18	10639531	10640139	608	I	Intronic lncRNA	NONGGAT003355.2	100	245	40.2961	0	-	-	-	-	-	-	-	-	-	-	-	-
TCONS_00539661	Chromosome 18	32510	33684	1174	U	Intergenic lncRNA	NONGGAT005473.2	80.973	473	40.2896	78	-	-	-	-	-	-	-	-	-	-	-	-
TCONS_00553528	Chromosome 19	10040727	10041370	643	I	Intronic lncRNA	NONGGAT003350.2	82.625	259	40.2799	37	-	-	-	-	-	-	-	-	-	-	-	-
TCONS_00121290	Chromosome 2	6626375	6626745	370	I	Intronic lncRNA	NONGGAT014035.1	100	149	40.2703	0	-	-	-	-	-	-	-	-	-	-	-	-
TCONS_00317756	Chromosome 6	21709634	21710672	1038	U	Intergenic lncRNA	NONGGAT008178.2	100	418	40.2697	0	-	-	-	-	-	-	-	-	-	-	-	-
TCONS_00252033	Chromosome 4	82258675	82259033	358	I	Intronic lncRNA	NONGGAT013042.1	93.75	144	40.2235	9	-	-	-	-	-	-	-	-	-	-	-	-
TCONS_00349737	Chromosome 7	2329611	2330275	664	X	Anti-sense lncRNA	NONGGAT016147.1	100	267	40.2108	0	-	-	-	-	-	-	-	-	-	-	-	-
TCONS_00255494	Chromosome 4	15663185	15664648	1463	I	Intronic lncRNA	NONGGAT006757.2	100	588	40.1914	0	-	-	-	-	-	-	-	-	-	-	-	-
TCONS_00377096	Chromosome 8	25460018	25460778	760	I	Intronic lncRNA	NONGGAT016647.1	90.82	305	40.1316	26	-	-	-	-	-	-	-	-	-	-	-	-
TCONS_00629900	Chromosome 27	7951748	7952057	309	I	Intronic lncRNA	NONGGAT016518.1	86.29	124	40.1294	12	-	-	-	-	-	-	-	-	-	-	-	-
TCONS_00549242	Chromosome 19	9960361	9960720	359	I	Intronic lncRNA	NONGGAT000350.2	79.167	144	40.1114	30	-	-	-	-	-	-	-	-	-	-	-	-
TCONS_00376658	Chromosome 8	6669196	6670051	855	U	Intergenic lncRNA	NONGGAT008817.2	100	342	40	0	-	-	-	-	-	-	-	-	-	-	-	-
TCONS_00074673	Chromosome 1	147537176	147537524	348	I	Intronic lncRNA	NONGGAT016083.1	92.086	139	39.9425	5	-	-	-	-	-	-	-	-	-	-	-	-
TCONS_00675941	Chromosome Z	16469997	16473340	3343	U	Intergenic lncRNA	NONGGAT011698.2	100	1334	39.9043	0	-	-	-	-	-	-	0.958458	-	-	-	-	-
TCONS_00484175	Chromosome 14	9458568	9458934	366	I	Intronic lncRNA	NONGGAT002652.2	98.63	146	39.8907	1	-	-	-	-	-	-	-	-	-	-	-	-
TCONS_00199489	Chromosome 3	74067776	74068082	306	U	Intergenic lncRNA	NONGGAT015062.1	100	122	39.8693	0	-	-	-	-	-	-	-	-	-	-	-	-
TCONS_00070111	Chromosome 1	49274332	49276196	1864	U	Intergenic lncRNA	NONGGAT012219.1	100	742	39.8069	0	-	-	-	-	-	-	-	-	-	-	-	-
TCONS_00059454	Chromosome 1	56148586	56149478	892	U	Intergenic lncRNA	NONGGAT000450.2	100	354	39.6861	0	-	-	-	-	-	-	-	-	-	-	-	-
TCONS_00647558	Chromosome 32	350519	351336	817	I	Intronic lncRNA	NONGGAT010261.2	100	324	39.6573	0	-	-	-	-	-	-	-	-	-	-	-	-
TCONS_00180838	Chromosome 3	66526416	66526735	319	I	Intronic lncRNA	NONGGAT003909.2	86.508	126	39.4984	17	-	-	-	-	-	-	-	-	-	-	-	-
TCONS_00701857	Scaffold	289	1803	1514	U	Intergenic lncRNA	NONGGAT011094.2	94.482	598	39.498	27	-	-	-	-	-	-	-	-	-	-	-	-
TCONS_00046515	Chromosome 1	89928389	89929491	1102	X	Anti-sense lncRNA	NONGGAT000763.2	100	435	39.4737	0	-	-	-	-	-	-	-	-	-	-	-	-
TCONS_00626467	Chromosome 27	7549572	7550262	690	X	Anti-sense lncRNA	NONGGAT005561.2	100	272	39.4203	0	-	-	-	-	-	-	-	-	-	-	-	-
TCONS_00699230	Chromosome 31	4765846	4766422	576	X	Anti-sense lncRNA	NONGGAT009938.2	99.559	227	39.4097	1	-	-	-	-	-	-	-	-	-	-	-	-
TCONS_00193358	Chromosome 3	64902943	64903925	982	U	Intergenic lncRNA	NONGGAT006290.2	100	387	39.4094	0	-	-	-	-	-	-	-	-	-	-	-	-
TCONS_00522885	Chromosome 17	5365271	5366188	917	U	Intergenic lncRNA	NONGGAT014020.1	91.413	361	39.3675	29	-	-	-	-	-	-	-	-	-	-	-	-
TCONS_00647520	Chromosome 32	348163	348984	821	I	Intronic lncRNA	NONGGAT009897.2	98.452	323	39.3423	5	-	-	-	-	-	-	-	-	-	-	-	-
TCONS_00063865	Chromosome 1	106787051	106787506	455	I	Intronic lncRNA	NONGGAT013042.1	94.972	179	39.3407	7	-	-	-	-	-	-	-	-	-	-	-	-
TCONS_00314321	Chromosome 6	12859637	12860272	635	U	Intergenic lncRNA	NONGGAT008169.2	99.598	249	39.2126	1	-	-	-	-	-	-	-	-	-	-	-	-
TCONS_00598029	Chromosome 23	1845298	1845824	526	I	Intronic lncRNA	NONGGAT005119.2	99.515	206	39.1635	1	-	-	-	-	-	-	-	-	-	-	-	-
TCONS_00694445	Chromosome 30	143592	144763	1171	I	Intronic lncRNA	NONGGAT010025.2	94.76	458	39.1119	20	-	-	-	-	-	-	-	-	-	-	-	-
TCONS_00068276	Chromosome 1	199236	199648	412	X	Anti-sense lncRNA	NONGGAT015242.1	93.168	161	39.0777	8	-	-	-	-	-	-	-	-	-	-	-	-
TCONS_00646250	Chromosome 32	347695	348235	540	I	Intronic lncRNA	NONGGAT009897.2	80.095	211	39.0741	25	-	-	-	-	-	-	-	-	-	-	-	-
TCONS_00132729	Chromosome 2	90775751	90776092	341	I	Intronic lncRNA	NONGGAT012861.1	80.451	133	39.0029	26	-	-	-	-	-	-	-	-	-	-	-	-
TCONS_00545529	Chromosome 19	8846623	8847400	777	U	Intergenic lncRNA	NONGGAT003573.2	100	303	38.9961	0	-	-	-	-	-	-	-	-	-	-	-	-
TCONS_00700962	Chromosome 31	4765882	4766513	631	X	Anti-sense lncRNA	NONGGAT009938.2	99.187	246	38.9857	2	-	-	-	-	-	-	-	-	-	-	-	-
TCONS_00647413	Chromosome 32	348800	349639	839	I	Intronic lncRNA	NONGGAT009897.2	91.131	327	38.975	24	-	-	-	-	-	-	-	-	-	-	-	-
TCONS_00436153	Chromosome 11	10264419	10267202	2783	U	Intergenic lncRNA	NONGGAT001940.2	100	1084	38.9508	0	-	-	-	-	-	-	-	-	-	-	-	-
TCONS_00621616	Chromosome 26	3155396	3155712	316	I	Intronic lncRNA	NONGGAT005428.2	100	123	38.9241	0	-	-	-	-	-	-	-	-	-	-	-	-
TCONS_00677665	Chromosome Z	73307248	73307593	345	I	Intronic lncRNA	NONGGAT012093.2	100	134	38.8406	0	-	-	-	-	-	-	-	-	-	-	-	-
TCONS_00481672	Chromosome 14	1257021	1258422	1401	X	Anti-sense lncRNA	NONGGAT002532.2	100	544	38.8294	0	-	-	-	-	-	-	-	-	-	-	-	-
TCONS_00418740	Chromosome 10	3847910	3848433	523	I	Intronic lncRNA	NONGGAT001766.2	89.163	203	38.8145	16	-	-	-	-	-	-	-	-	-	-	-	-
TCONS_00340294	Chromosome 7	35335887	35336194	307	I	Intronic lncRNA	NONGGAT012708.1	83.193	119	38.7622	20	-	-	-	-	-	-	-	-	-	-	-	-
TCONS_00034709	Chromosome 1	196106499	196110268	3769	I	Intronic lncRNA	NONGGAT001482.2	87.671	1460	38.7371	142	-	-	-	-	-	-	-	-	-	-	-	-
TCONS_00672788	Chromosome Z	52220711	52221021	310	U	Intergenic lncRNA	NONGGAT014008.1	85.833	120	38.7097	17	-	-	-	-	-	-	-	-	-	-	-	-
TCONS_00123427	Chromosome 2	136809331	136809921	590	I	Intronic lncRNA	NONGGAT013529.1	87.719	228	38.6441	24	-	-	-	-	-	-	-	-	-	-	-	-
TCONS_00567965	Chromosome 20	1447938	1448660	722	U	Intergenic lncRNA	NONGGAT004715.2	86.38	279	38.6427	28	-	-	-	-	-	-	-	-	-	-	-	-
TCONS_00545310	Chromosome 19	8852319	8853686	1367	U	Intergenic lncRNA	NONGGAT003574.2	100	528	38.6247	0	-	-	-	-	-	-	-	-	-	-	-	-
TCONS_00244559	Chromosome 4	12554822	12555182	360	I	Intronic lncRNA	NONGGAT006730.2	100	139	38.6111	0	-	-	-	-	-	-	-	-	-	-	-	-
TCONS_00289525	Chromosome 5	34539781	34540092	311	I	Intronic lncRNA	NONGGAT012454.1	85	120	38.5852	18	-	-	-	-	-	-	-	-	-	-	-	-
TCONS_00546048	Chromosome 19	81728	83716	1988	X	Anti-sense lncRNA	NONGGAT009481.2	83.572	767	38.5815	113	-	-	-	-	-	-	-	-	-	-	-	-
TCONS_00017326	Chromosome 1	196102801	196106632	3831	I	Intronic lncRNA	NONGGAT001482.2	85.821	1474	38.4756	155	-	-	-	-	-	-	-	-	-	-	-	-
TCONS_00121287	Chromosome 2	4505787	4506094	307	U	Intergenic lncRNA	NONGGAT003446.2	87.288	118	38.4365	14	-	-	-	-	-	-	-	-	-	-	-	-
TCONS_00086893	Chromosome 1	170029033	170030034	1001	U	Intergenic lncRNA	NONGGAT001256.2	99.74	384	38.3616	1	-	-	-	-	-	-	-	-	-	-	-	-
TCONS_00080417	Chromosome 1	11563454	11564897	1443	U	Intergenic lncRNA	NONGGAT000077.2	99.277	553	38.3229	4	-	-	-	-	-	-	-	-	-	-	-	-
TCONS_00553874	Chromosome 19	5181511	5192413	10902	U	Intergenic lncRNA	NONGGAT013646.1	99.976	4168	38.2315	0	-	-	-	-	-	-	-	-	-	-	-	-
TCONS_00528943	Chromosome 18	10338304	10339947	1643	U	Intergenic lncRNA	NONGGAT003347.2	99.841	627	38.1619	0	-	-	-	-	-	-	-	-	-	-	-	-
TCONS_00140658	Chromosome 2	34017572	34017976	404	I	Intronic lncRNA	NONGGAT012286.1	85.714	154	38.1188	19	-	-	-	-	-	-	-	-	-	-	-	-
TCONS_00481740	Chromosome 14	9458435	9458884	449	I	Intronic lncRNA	NONGGAT002652.2	98.83	171	38.0846	1	-	-	-	-	-	-	-	-	-	-	-	-
TCONS_00301194	Chromosome 5	34950554	34950856	302	U	Intergenic lncRNA	NONGGAT015823.1	98.261	115	38.0795	0	-	-	-	-	-	-	-	-	-	-	-	-
TCONS_00083869	Chromosome 1	182411614	182412200	586	U	Intergenic lncRNA	NONGGAT013042.1	94.619	223	38.0546	12	-	-	-	-	-	-	-	-	-	-	-	-
TCONS_00193983	Chromosome 3	109790770	109795691	4921	U	Intergenic lncRNA	NONGGAT006590.2	100	1869	37.9801	0	-	-	-	-	-	-	-	-	-	-	-	-
TCONS_00412533	Chromosome 10	2934195	2935157	962	X	Anti-sense lncRNA	NONGGAT013109.1	100	365	37.9418	0	-	-	-	-	-	-	-	-	-	-	-	-
TCONS_00404061	Chromosome 10	4104450	4106190	1740	I	Intronic lncRNA	NONGGAT001530.2	100	660	37.931	0	-	-	-	-	-	-	-	-	-	-	-	-
TCONS_00045271	Chromosome 1	7225004	7225732	728	U	Intergenic lncRNA	NONGGAT000997.2	77.536	276	37.9121	39	-	-	-	-	-	-	-	-	-	-	-	-
TCONS_00252029	Chromosome 4	79893346	79893705	359	I	Intronic lncRNA	NONGGAT016250.1	79.412	136	37.883	20	-	-	-	-	-	-	-	-	-	-	-	-
TCONS_00317262	Chromosome 6	12856611	12857604	993	U	Intergenic lncRNA	NONGGAT015919.1	98.933	375	37.7644	4	-	-	-	-	-	-	-	-	-	-	-	-
TCONS_00551645	Chromosome 19	8853169	8853598	429	U	Intergenic lncRNA	NONGGAT003574.2	100	162	37.7622	0	-	-	-	-	-	-	-	-	-	-	-	-
TCONS_00064965	Chromosome 1	93188601	93190305	1704	U	Intergenic lncRNA	NONGGAT000782.2	100	643	37.7347	0	-	-	-	-	4.66915	-	-2.94914	-	3.52988	-	-	-
TCONS_00680634	Chromosome Z	13960952	13961408	456	U	Intergenic lncRNA	NONGGAT013042.1	92.442	172	37.7193	11	-	-	-	-	-	-	-	-	-	-	-	-
TCONS_00434391	Chromosome 11	2493929	2494270	341	I	Intronic lncRNA	NONGGAT012896.1	78.125	128	37.5367	24	-	-	-	-	-	-	-	-	-	-	-	-
TCONS_00292340	Chromosome 5	34025522	34026367	845	U	Intergenic lncRNA	NONGGAT015807.1	83.596	317	37.5148	41	-	-	-	-	-	-	-	-	-	-	-	-
TCONS_00505419	Chromosome 15	9330346	9330826	480	U	Intergenic lncRNA	NONGGAT002904.2	100	180	37.5	0	-	-	-	-	-	-	-	-	-	-	-	-
TCONS_00544841	Chromosome 19	4274135	4276478	2343	U	Intergenic lncRNA	NONGGAT003440.2	100	878	37.4733	0	-	-	-	-	-	-	-	-	-	-	-	-
TCONS_00264019	Chromosome 5	12388605	12389568	963	I	Intronic lncRNA	NONGGAT000997.2	76.944	360	37.3832	59	-	-	-	-	-	-	-	-	-	-	-	-
TCONS_00657382	Chromosome Z	17551438	17551743	305	I	Intronic lncRNA	NONGGAT004458.2	86.842	114	37.377	13	-	-	-	-	-	-	-	-	-	-	-	-
TCONS_00300820	Chromosome 5	9824383	9825429	1046	U	Intergenic lncRNA	NONGGAT007427.2	100	389	37.1893	0	-	-	-	-	-	-	-	-	-	-	-	-
TCONS_00350853	Chromosome 7	21880704	21881770	1066	U	Intergenic lncRNA	NONGGAT008592.2	100	396	37.1482	0	-	-	-	-	-	-	-	-	-	-	-	-
TCONS_00291879	Chromosome 5	38487585	38488180	595	U	Intergenic lncRNA	NONGGAT007736.2	100	221	37.1429	0	-	-	-	-	-	-	-	-	-	-	-	-
TCONS_00645509	Chromosome 32	350486	351321	835	I	Intronic lncRNA	NONGGAT010261.2	100	309	37.006	0	-2.22563	-	-	-	-	-	-	-	-	-	-	-
TCONS_00526197	Chromosome 18	9883290	9883744	454	I	Intronic lncRNA	NONGGAT001016.2	89.286	168	37.0044	16	-	-	-	-	-	-	-	-	-	-	-	-
TCONS_00434186	Chromosome 11	9970134	9972784	2650	X	Anti-sense lncRNA	NONGGAT001929.2	100	980	36.9811	0	-	-	-	-	-	-	-	-	-	-	-	-
TCONS_00258049	Chromosome 4	15666451	15667241	790	I	Intronic lncRNA	NONGGAT006757.2	100	292	36.962	0	-	-	-	-	-	-	-	-	-	-	-	-
TCONS_00246287	Chromosome 4	82840883	82841698	815	U	Intergenic lncRNA	NONGGAT015490.1	80.731	301	36.9325	55	-	-	-	-	-	-	-	-	-	-	-	-
TCONS_00638053	Chromosome 28	4378120	4378778	658	I	Intronic lncRNA	NONGGAT015118.1	86.008	243	36.9301	30	-	-	-	-	-	-	-	-	-	-	-	-
TCONS_00122352	Chromosome 2	6157732	6158139	407	I	Intronic lncRNA	NONGGAT001046.2	78.667	150	36.855	20	-	-	-	-	-	-	-	-	-	-	-	-
TCONS_00484810	Chromosome 14	9995318	9995796	478	U	Intergenic lncRNA	NONGGAT002659.2	100	176	36.8201	0	-	-	-	-	-	-	-	-	-	-	-	-
TCONS_00428873	Chromosome 11	19768655	19769212	557	I	Intronic lncRNA	NONGGAT016245.1	82.439	205	36.8043	34	-	-	-	-	-	-	-	-	-	-	-	-
TCONS_00069420	Chromosome 1	64292976	64293968	992	U	Intergenic lncRNA	NONGGAT015490.1	77.534	365	36.7944	73	-	-	-	-	-	-	-	-	-	-	-	-
TCONS_00399325	Chromosome 9	23593737	23594423	686	U	Intergenic lncRNA	NONGGAT009446.2	100	252	36.7347	0	-	-	-	-	-	-	-	-	-	-	-	-
TCONS_00134688	Chromosome 2	5897172	5897986	814	I	Intronic lncRNA	NONGGAT016203.1	86.288	299	36.7322	37	-	-	-	-	-	-	-	-	-	-	-	-
TCONS_00204398	Chromosome 3	20065377	20065742	365	I	Intronic lncRNA	NONGGAT005931.2	100	134	36.7123	0	-	-	-	-	-	-	-	-	-	-	-	-
TCONS_00180872	Chromosome 3	104339697	104340084	387	I	Intronic lncRNA	NONGGAT001301.2	83.099	142	36.6925	20	-	-	-	-	-	-	-	-	-	-	-	-
TCONS_00016160	Chromosome 1	2040806	2042336	1530	I	Intronic lncRNA	NONGGAT012577.1	99.643	561	36.6667	1	-	-	-	-	-	-	-	-	-	-	-	-
TCONS_00641648	Chromosome 28	4382571	4383572	1001	I	Intronic lncRNA	NONGGAT005661.2	100	366	36.5634	0	-	-	-	-	-	-	-	-	-	-	-	-
TCONS_00322179	Chromosome 6	30922179	30922885	706	I	Intronic lncRNA	NONGGAT016044.1	100	258	36.5439	0	-	-	-	-	-	-	-	-	-	-	-	-
TCONS_00234369	Chromosome 4	76734283	76734795	512	I	Intronic lncRNA	NONGGAT014020.1	96.791	187	36.5234	4	-	-	-	-	-	-	-	-	-	-	-	-
TCONS_00534822	Chromosome 18	34714	36078	1364	U	Intergenic lncRNA	NONGGAT003209.2	100	498	36.5103	0	-	-	-	-	-	-	-	-	-	-	-	-
TCONS_00069364	Chromosome 1	13761682	13762019	337	I	Intronic lncRNA	NONGGAT016191.1	93.496	123	36.4985	6	-	-	-	-	-	-	-	-	-	-	-	-
TCONS_00498155	Chromosome 15	330289	330684	395	I	Intronic lncRNA	NONGGAT013042.1	93.75	144	36.4557	8	-	-	-	-	-	-	-	-	-	-	-	-
TCONS_00645710	Chromosome 32	348671	349570	899	I	Intronic lncRNA	NONGGAT009897.2	91.131	327	36.3737	24	-	-	-	-	-	-	-	-	-	-	-	-
TCONS_00545347	Chromosome 19	5181533	5193002	11469	U	Intergenic lncRNA	NONGGAT013646.1	99.976	4168	36.3414	0	-	-	-	-	-	-	-	-	-	-	-	-
TCONS_00642018	Chromosome 28	1019508	1022215	2707	U	Intergenic lncRNA	NONGGAT005587.2	100	983	36.3133	0	-	-	-	-	-	-	-	-	-	-	-	-
TCONS_00394091	Chromosome 9	16542208	16544214	2006	U	Intergenic lncRNA	NONGGAT009321.2	100	728	36.2911	0	3.63835	-	-	2.69931	-	-3.10455	2.59653	3.68624	-	-	-	-
TCONS_00379944	Chromosome 8	24514951	24515260	309	I	Intronic lncRNA	NONGGAT016646.1	90.179	112	36.246	6	-	-	-	-	-	-	-	-	-	-	-	-
TCONS_00231264	Chromosome 4	65760206	65761776	1570	U	Intergenic lncRNA	NONGGAT016647.1	89.279	569	36.242	58	-	-	-	-	-	-	-	-	-	-	-	-
TCONS_00197759	Chromosome 3	48971622	48972089	467	U	Intergenic lncRNA	NONGGAT015118.1	84.615	169	36.1884	23	-	-	-	-	-	-	-	-	-	-	-	-
TCONS_00697809	Chromosome 30	143468	144734	1266	I	Intronic lncRNA	NONGGAT010025.2	94.76	458	36.1769	20	-	-	-	-	-	-	-	-	-	-	-	-
TCONS_00697405	Chromosome 30	143468	144734	1266	I	Intronic lncRNA	NONGGAT010025.2	94.76	458	36.1769	20	-	-	-	-	-	-	-	-	-	-	-	-
TCONS_00062339	Chromosome 1	55573	56429	856	X	Anti-sense lncRNA	NONGGAT013298.1	87.055	309	36.0981	35	2.1634	-	-	3.19509	-	-	2.2192	-	-	-	-2.05057	-
TCONS_00560453	Chromosome 20	832149	833174	1025	I	Intronic lncRNA	NONGGAT001424.2	79.459	370	36.0976	48	-	-	-	-	-	-	-	-	-	-	-	-
TCONS_00541700	Chromosome 19	5181505	5193056	11551	U	Intergenic lncRNA	NONGGAT013646.1	99.976	4168	36.0835	0	-	-	-	-	-	-	-	-	-	-	-	-
TCONS_00134207	Chromosome 2	130713689	130714518	829	I	Intronic lncRNA	NONGGAT010241.2	85.619	299	36.0676	40	-	-	-	-	-	-	-	-	-	-	-	-
TCONS_00698103	Chromosome 30	143498	144768	1270	I	Intronic lncRNA	NONGGAT010025.2	94.76	458	36.063	20	-	-	-	-	-	-	-	-	-	-	-	-
TCONS_00698102	Chromosome 30	143498	144768	1270	I	Intronic lncRNA	NONGGAT010025.2	94.76	458	36.063	20	-	-	-	-	-	-	-	-	-	-	-	-
TCONS_00243983	Chromosome 4	34647261	34648807	1546	X	Anti-sense lncRNA	NONGGAT006899.2	100	557	36.0285	0	-	-	-	-	-	-	-	-	-	-	-	-
TCONS_00334247	Chromosome 7	15310383	15311924	1541	U	Intergenic lncRNA	NONGGAT014669.1	76.937	555	36.0156	85	-	-	-	-	-	-	-	-	-	-	-	-
TCONS_00291857	Chromosome 5	33194752	33195450	698	U	Intergenic lncRNA	NONGGAT007695.2	100	251	35.9599	0	-	-	-	-	-	-	-	-	-	-	-	-
TCONS_00542140	Chromosome 19	8852024	8853109	1085	U	Intergenic lncRNA	NONGGAT003574.2	100	390	35.9447	0	-	-	-	-	-	-	-	-	-	-	-	-
TCONS_00134192	Chromosome 2	126161521	126162242	721	U	Intergenic lncRNA	NONGGAT004466.2	100	259	35.9223	0	-	-	-	-	-	-	-	-	-	-	-	-
TCONS_00697542	Chromosome 30	143495	144771	1276	I	Intronic lncRNA	NONGGAT010025.2	94.76	458	35.8934	20	-	-	-	-	-	-	-	-	-	-	-	-
TCONS_00590900	Chromosome 23	5944166	5944726	560	I	Intronic lncRNA	NONGGAT009825.2	99.005	201	35.8929	1	-	-	-	-	-	-	-	-	-	-	-	-
TCONS_00069496	Chromosome 1	126244323	126244719	396	I	Intronic lncRNA	NONGGAT012479.1	92.254	142	35.8586	11	-	-	-	-	-	-	-	-	-	-	-	-
TCONS_00459084	Chromosome 13	17357838	17358142	304	I	Intronic lncRNA	NONGGAT010983.2	100	109	35.8553	0	-	-	-	-	-	-	-	-	-	-	-	-
TCONS_00473621	Chromosome 14	14573217	14573605	388	I	Intronic lncRNA	NONGGAT002712.2	100	139	35.8247	0	-	-	-	-	-	-	-	-	-	-	-	-
TCONS_00673878	Chromosome Z	46404466	46405055	589	I	Intronic lncRNA	NONGGAT009049.2	83.886	211	35.8234	29	-	-	-	-	-	-	-	-	-	-	-	-
TCONS_00306524	Chromosome 6	11105445	11106010	565	U	Intergenic lncRNA	NONGGAT008054.2	100	202	35.7522	0	-	-	-	-	-	-	-	-	-	-	-	-
TCONS_00257263	Chromosome 4	34143158	34143550	392	I	Intronic lncRNA	NONGGAT006887.2	100	140	35.7143	0	-	-	-	-	-	-	-	-	-	-	-	-
TCONS_00605526	Chromosome 24	3098325	3100932	2607	X	Anti-sense lncRNA	NONGGAT005264.2	100	930	35.6732	0	-	-	-	-	-	-	-	-	-	-	-	-
TCONS_00252011	Chromosome 4	60114021	60114349	328	I	Intronic lncRNA	NONGGAT007110.2	90.598	117	35.6707	10	-	-	-	-	-	-	-	-	-	-	-	-
TCONS_00508671	Chromosome 16	1762989	1763477	488	X	Anti-sense lncRNA	NONGGAT010434.2	90.23	174	35.6557	14	-	-	-	-	-	-	-	-	-	-	-	-
TCONS_00001969	Chromosome 1	196106595	196110690	4095	I	Intronic lncRNA	NONGGAT001482.2	87.671	1460	35.6532	142	-	-	-	-	-	-	-	-	-	-	-	-
TCONS_00250794	Chromosome 4	91205890	91206386	496	I	Intronic lncRNA	NONGGAT010204.2	78.409	176	35.4839	29	-	-	-	-	-	-	-	-	-	-	-	-
TCONS_00305317	Chromosome 5	37798826	37799348	522	X	Anti-sense lncRNA	NONGGAT007725.2	100	185	35.4406	0	-	-	-	-	-	-	-	-	-	-	-	-
TCONS_00636135	Chromosome 28	1019508	1022282	2774	U	Intergenic lncRNA	NONGGAT005587.2	100	983	35.4362	0	-	-	-	-	-	-	-	-	-	-	-	-
TCONS_00238000	Chromosome 4	39572315	39573838	1523	U	Intergenic lncRNA	NONGGAT006946.2	100	538	35.325	0	-	-	-	-	-	-	-	-	-	-	-	-
TCONS_00259379	Chromosome 4	16414206	16415738	1532	X	Anti-sense lncRNA	NONGGAT006762.2	100	541	35.3133	0	-	-	-	-	-	-	-	-	-	-	-	-
TCONS_00233840	Chromosome 4	65760383	65761995	1612	U	Intergenic lncRNA	NONGGAT016647.1	89.279	569	35.2978	58	-	-	-	-	-	-	-	-	-	-	-	-
TCONS_00677426	Chromosome Z	55125478	55127028	1550	U	Intergenic lncRNA	NONGGAT014669.1	73.675	547	35.2903	97	-	-	-	-	-	-	-	-	-	-	-	-
TCONS_00439071	Chromosome 12	6548814	6549697	883	U	Intergenic lncRNA	NONGGAT002141.2	100	311	35.2208	0	-	-	-	-	-	-	-	-	-	-	-	-
TCONS_00142115	Chromosome 2	61864500	61864855	355	I	Intronic lncRNA	NONGGAT012869.1	82.4	125	35.2113	17	-	-	-	-	-	-	-	-	-	-	-	-
TCONS_00698811	Chromosome 31	4765698	4766576	878	X	Anti-sense lncRNA	NONGGAT009938.2	99.353	309	35.1936	2	-	-	-	-	-	-	-	-	-	-	-	-
TCONS_00375142	Chromosome 8	27022900	27024709	1809	X	Anti-sense lncRNA	NONGGAT009053.2	100	636	35.1575	0	-	-	-	-	-	-	-	-	-	-	-	-
TCONS_00393524	Chromosome 9	8439038	8439812	774	I	Intronic lncRNA	NONGGAT009215.2	100	272	35.1421	0	-	-	-	-	-	-	-	-	-	-	-	-
TCONS_00700424	Chromosome 31	2642025	2642654	629	U	Intergenic lncRNA	NONGGAT010343.2	99.548	221	35.1351	1	-	-	-	-	-	-	-	-	-	-	-	-
TCONS_00147036	Chromosome 2	56134991	56135934	943	I	Intronic lncRNA	NONGGAT004037.2	98.489	331	35.1007	5	-	-	-	-	-	-	-	-	-	-	-	-
TCONS_00148458	Chromosome 2	8792424	8792783	359	U	Intergenic lncRNA	NONGGAT014524.1	90.476	126	35.0975	12	-	-	-	-	-	-	-	-	-	-	-	-
TCONS_00370091	Chromosome 8	20125263	20125688	425	I	Intronic lncRNA	NONGGAT008959.2	100	149	35.0588	0	-	-	-	-	-	-	-	-	-	-	-	-
TCONS_00124849	Chromosome 2	107353465	107354084	619	I	Intronic lncRNA	NONGGAT014020.1	89.401	217	35.0565	21	-	-	-	-	-	-	-	-	-	-	-	-
TCONS_00508962	Chromosome 16	2430990	2431818	828	X	Anti-sense lncRNA	NONGGAT003015.2	96.897	290	35.0242	9	-	-	-	-	-	-	-	-	-	-	-	-
TCONS_00434561	Chromosome 11	9970870	9973762	2892	X	Anti-sense lncRNA	NONGGAT001929.2	100	1012	34.9931	0	-	-	-	-	-	-	-	-	-	-	-	-
TCONS_00407720	Chromosome 10	9169819	9170171	352	I	Intronic lncRNA	NONGGAT012722.1	82.114	123	34.9432	19	-	-	-	-	-	-	-	-	-	-	-	-
TCONS_00383046	Chromosome 8	27022900	27024841	1941	X	Anti-sense lncRNA	NONGGAT009053.2	100	678	34.9304	0	-	-	-	-	-	-	-	-	-	-	-	-
TCONS_00109741	Chromosome 2	12838735	12839643	908	U	Intergenic lncRNA	NONGGAT011045.2	100	317	34.9119	0	-	-	-	-	-	-	-	-	-	-	-	-
TCONS_00349763	Chromosome 7	11171338	11171831	493	U	Intergenic lncRNA	NONGGAT016202.1	100	172	34.8884	0	-	-	-	-	-	-	-	-	-	-	-	-
TCONS_00352869	Chromosome 7	351150	351503	353	I	Intronic lncRNA	NONGGAT004782.2	91.057	123	34.8442	10	-	-	-	-	-	-	-	-	-	-	-	-
TCONS_00037287	Chromosome 1	56148458	56149842	1384	U	Intergenic lncRNA	NONGGAT000450.2	100	482	34.8266	0	-	-	-	-	-	-	-	-	-	-	-	-
TCONS_00382905	Chromosome 8	27022955	27024670	1715	X	Anti-sense lncRNA	NONGGAT009053.2	100	597	34.8105	0	-	-	-	-	-	-	-	-	-	-	-	-
TCONS_00148511	Chromosome 2	135511498	135512044	546	I	Intronic lncRNA	NONGGAT013980.1	91.579	190	34.7985	14	-	-	-	-	-	-	-	-	-	-	-	-
TCONS_00275586	Chromosome 5	50766790	50767095	305	I	Intronic lncRNA	NONGGAT006506.2	87.736	106	34.7541	13	-	-	-	-	-	-	-	-	-	-	-	-
TCONS_00079608	Chromosome 1	196106474	196110675	4201	I	Intronic lncRNA	NONGGAT001482.2	87.671	1460	34.7536	142	-	-	-	-	-	-	-	-	-	-	-	-
TCONS_00672790	Chromosome Z	55701973	55702281	308	U	Intergenic lncRNA	NONGGAT011959.2	100	107	34.7403	0	-	-	-	-	-	-	-	-	-	-	-	-
TCONS_00030021	Chromosome 1	56535	56869	334	X	Anti-sense lncRNA	NONGGAT015285.1	90.517	116	34.7305	11	-	-	-	-	-	-	-	-	-	-	-	-
TCONS_00313130	Chromosome 6	12857906	12858817	911	U	Intergenic lncRNA	NONGGAT008298.2	100	316	34.6872	0	-	-	-	-	-	-	-	-	-	-	-	-
TCONS_00131541	Chromosome 2	32101996	32103487	1491	U	Intergenic lncRNA	NONGGAT003861.2	100	517	34.6747	0	-	-	-	-	-	-	-	-	-	-	-	-
TCONS_00003668	Chromosome 1	196102950	196107207	4257	I	Intronic lncRNA	NONGGAT001482.2	85.821	1474	34.6253	155	-	-	-	-	-	-	-	-	-	-	-	-
TCONS_00375473	Chromosome 8	26093235	26098809	5574	U	Intergenic lncRNA	NONGGAT009046.2	100	1927	34.5712	0	-	-	-	-	-	-	-	-	-	-	-	-
TCONS_00235121	Chromosome 4	50814488	50814853	365	I	Intronic lncRNA	NONGGAT007051.2	100	126	34.5205	0	-	-	-	-	-	-	-	-	-	-	-	-
TCONS_00048817	Chromosome 1	76400072	76401995	1923	U	Intergenic lncRNA	NONGGAT013574.1	73.002	663	34.4774	142	-	-	-	-	-	-	-	-	-	-	-	-
TCONS_00273742	Chromosome 5	33190734	33194100	3366	U	Intergenic lncRNA	NONGGAT007694.2	100	1160	34.4623	0	-	-	-	-	-	-	-	-	-	-	-	-
TCONS_00388407	Chromosome 9	5385964	5388646	2682	U	Intergenic lncRNA	NONGGAT009181.2	100	923	34.4146	0	-	-	-	-	-	-	-	-	-	-	-	-
TCONS_00090865	Chromosome 1	64292909	64293970	1061	U	Intergenic lncRNA	NONGGAT015490.1	77.534	365	34.4015	73	-	2.59906	-	-	2.53147	-	-	-	-	-	-	-
TCONS_00041147	Chromosome 1	78947312	78948036	724	I	Intronic lncRNA	NONGGAT014020.1	90.763	249	34.3923	22	-	-	-	-	-	-	-	-	-	-	-	-
TCONS_00665790	Chromosome Z	40827850	40828173	323	U	Intergenic lncRNA	NONGGAT011868.2	100	111	34.3653	0	-	-	-	-	-	-	-	-	-	-	-	-
TCONS_00483189	Chromosome 14	15063598	15064055	457	I	Intronic lncRNA	NONGGAT005862.2	78.981	157	34.3545	26	-	-	-	-	-	-	-	-	-	-	-	-
TCONS_00280943	Chromosome 5	24932687	24934209	1522	U	Intergenic lncRNA	NONGGAT007593.2	99.808	522	34.297	0	-	-	-	2.05757	-	-	-	-	-	-	-	-
TCONS_00140111	Chromosome 2	84354084	84354396	312	I	Intronic lncRNA	NONGGAT006515.2	90.654	107	34.2949	8	-	-	-	-	-	-	-	-	-	-	-	-
TCONS_00626886	Chromosome 27	3757582	3759457	1875	U	Intergenic lncRNA	NONGGAT005491.2	100	643	34.2933	0	-	-	-	-	-	-	-	-	-	-	-	-
TCONS_00606555	Chromosome 24	2932145	2933162	1017	I	Intronic lncRNA	NONGGAT005248.2	100	348	34.2183	0	-	-	-	-	-	-	-	-	-	-	-	-
TCONS_00037435	Chromosome 1	111492520	111493242	722	I	Intronic lncRNA	NONGGAT013529.1	80.162	247	34.2105	37	-	-	-	-	-	-	-	-	-	-	-	-
TCONS_00692783	Chromosome 33	6983131	6984796	1665	U	Intergenic lncRNA	NONGGAT010685.2	99.297	569	34.1742	1	-	-	-	-	-	-	-	-	-	-	-	-
TCONS_00046950	Chromosome 1	49274577	49276755	2178	X	Anti-sense lncRNA	NONGGAT012219.1	100	742	34.068	0	-	-	-	-	-	-	-	-	-	-	-	-
TCONS_00701860	Scaffold	364	2015	1651	U	Intergenic lncRNA	NONGGAT011094.2	95.552	562	34.04	22	-	-	-	-	-	-	-	-	-	-	-	-
TCONS_00461989	Chromosome 13	18966733	18968246	1513	I	Intronic lncRNA	NONGGAT014499.1	84.466	515	34.0383	64	-	-	-	-	-	-	0.991776	-	-	-	-	-
TCONS_00604730	Chromosome 24	5414095	5414568	473	I	Intronic lncRNA	NONGGAT005292.2	100	161	34.0381	0	-	-	-	-	-	-	-	-	-	-	-	-
TCONS_00700631	Chromosome 31	4765887	4766463	576	X	Anti-sense lncRNA	NONGGAT009938.2	99.49	196	34.0278	1	-	-	-	-	-	-	-	-	-	-	-	-
TCONS_00376469	Chromosome 8	6669241	6671337	2096	U	Intergenic lncRNA	NONGGAT008817.2	100	712	33.9695	0	-	-	-	-	-	-	-	-	-	-	-	-
TCONS_00190449	Chromosome 3	4389344	4390537	1193	I	Intronic lncRNA	NONGGAT005764.2	99.753	405	33.948	0	-	-	-	-	-	-	-	-	-	-	-	-
TCONS_00323925	Chromosome 6	36302804	36303164	360	I	Intronic lncRNA	NONGGAT015967.1	100	122	33.8889	0	-	-	-	-	-	-	-	-	-	-	-	-
TCONS_00509687	Chromosome 16	2401367	2401848	481	I	Intronic lncRNA	NONGGAT003016.2	82.209	163	33.8877	23	-	-	-	-	-	-	-	-	-	-	-	-
TCONS_00077245	Chromosome 1	13877211	13878359	1148	I	Intronic lncRNA	NONGGAT001198.2	79.692	389	33.885	55	-	-	-	-	-	-	-	-	-	-	-	-
TCONS_00319596	Chromosome 6	11976698	11979824	3126	U	Intergenic lncRNA	NONGGAT012480.1	79.887	1059	33.8772	190	-	-	-	-	-	-	-	-	-	-	-	-
TCONS_00029989	Chromosome 1	134681045	134681414	369	I	Intronic lncRNA	NONGGAT014067.1	81.6	125	33.8753	19	-	-	-	-	-	-	-	-	-	-	-	-
TCONS_00437448	Chromosome 11	3588171	3588484	313	I	Intronic lncRNA	NONGGAT015915.1	86.792	106	33.8658	14	-	-	-	-	-	-	-	-	-	-	-	-
TCONS_00257162	Chromosome 4	46474230	46474555	325	I	Intronic lncRNA	NONGGAT014161.1	83.636	110	33.8462	15	-	-	-	-	-	-	-	-	-	-	-	-
TCONS_00238422	Chromosome 4	60189262	60189774	512	U	Intergenic lncRNA	NONGGAT007134.2	100	173	33.7891	0	-	-	-	-	-	-	-	-	-	-	-	-
TCONS_00069438	Chromosome 1	75382530	75382850	320	I	Intronic lncRNA	NONGGAT010895.2	96.296	108	33.75	4	-	-	-	-	-	-	-	-	-	-	-	-
TCONS_00193073	Chromosome 3	46667218	46667642	424	U	Intergenic lncRNA	NONGGAT013042.1	91.608	143	33.7264	12	-	-	-	-	-	-	-	-	-	-	-	-
TCONS_00143676	Chromosome 2	130712629	130713522	893	X	Anti-sense lncRNA	NONGGAT010241.2	99.336	301	33.7066	1	-	-	-	-	-	-	-	-	-	-	-	-
TCONS_00675627	Chromosome Z	72874215	72874601	386	X	Anti-sense lncRNA	NONGGAT012086.2	100	130	33.6788	0	-	-	-	-	-	-	-	-	-	-	-	-
TCONS_00286719	Chromosome 5	53061881	53063185	1304	X	Anti-sense lncRNA	NONGGAT007853.2	100	439	33.6656	0	-	-	-	-	-	-	-	-	-	-	-	-
TCONS_00345184	Chromosome 7	6225981	6226329	348	I	Intronic lncRNA	NONGGAT012708.1	89.744	117	33.6207	12	-	-	-	-	-	-	-	-	-	-	-	-
TCONS_00684004	Chromosome Z	40827528	40829087	1559	U	Intergenic lncRNA	NONGGAT011868.2	100	524	33.6113	0	-	-	-	-	-	-	-	-	-	-	-	-
TCONS_00612989	Chromosome 25	123995	124436	441	I	Intronic lncRNA	NONGGAT014528.1	100	148	33.5601	0	-	-	-	-	-	-	-	-	-	-	-	-
TCONS_00190689	Chromosome 3	68853336	68853781	445	U	Intergenic lncRNA	NONGGAT014129.1	95.302	149	33.4831	7	-	-	-	-	-	-	-	-	-	-	-	-
TCONS_00680644	Chromosome Z	22500805	22501483	678	U	Intergenic lncRNA	NONGGAT011743.2	100	227	33.4808	0	-	-	-	-	-	-	-	-	-	-	-	-
TCONS_00477714	Chromosome 14	2722362	2722673	311	I	Intronic lncRNA	NONGGAT013426.1	100	104	33.4405	0	-	-	-	-	-	-	-	-	-	-	-	-
TCONS_00417945	Chromosome 10	1741771	1742109	338	I	Intronic lncRNA	NONGGAT001654.2	84.956	113	33.432	12	-	-	-	-	-	-	-	-	-	-	-	-
TCONS_00285523	Chromosome 5	38490683	38491135	452	U	Intergenic lncRNA	NONGGAT007737.2	100	151	33.4071	0	-	-	-	-	-	-	-	-	-	-	-	-
TCONS_00642082	Chromosome 28	110673	111422	749	U	Intergenic lncRNA	NONGGAT013425.1	89.96	249	33.2443	24	-	-	-	-	-	-	-	-	-	-	-	-
TCONS_00451084	Chromosome 12	8227943	8229159	1216	U	Intergenic lncRNA	NONGGAT013315.1	100	404	33.2237	0	-	-	-	-	-	-	-	-	-	-	-	-
TCONS_00701095	Chromosome 31	2768481	2769427	946	U	Intergenic lncRNA	NONGGAT011187.2	80.573	314	33.1924	38	-	-	-	-	-	-	-	-	-	-	-	-
TCONS_00701869	Scaffold	257	2061	1804	U	Intergenic lncRNA	NONGGAT011094.2	94.482	598	33.1486	27	-	-	-	-	-	-	-	-	-	-	-	-
TCONS_00393227	Chromosome 9	1382158	1382484	326	I	Intronic lncRNA	NONGGAT012594.1	89.815	108	33.1288	11	-	-	-	-	-	-	-	-	-	-	-	-
TCONS_00424423	Chromosome 11	9970841	9972281	1440	I	Intronic lncRNA	NONGGAT001929.2	100	477	33.125	0	-	-	-	-	-	-	-	-	-	-	-	-
TCONS_00259987	Chromosome 4	34073192	34073654	462	I	Intronic lncRNA	NONGGAT006883.2	100	153	33.1169	0	-	-	-	-	-	-	-	-	-	-	-	-
TCONS_00138513	Chromosome 2	62677846	62678197	351	I	Intronic lncRNA	NONGGAT014054.1	90.517	116	33.0484	11	-	-	-	-	-	-	-	-	-	-	-	-
TCONS_00063957	Chromosome 1	171720718	171721024	306	I	Intronic lncRNA	NONGGAT001188.2	95.05	101	33.0065	3	-	-	-	-	-	-	-	-	-	-	-	-
TCONS_00701858	Scaffold	226	2038	1812	U	Intergenic lncRNA	NONGGAT011094.2	94.482	598	33.0022	27	-	-	-	-	-	-	-	-	-	-	-	-
TCONS_00648328	Chromosome W	1417237	1417737	500	I	Intronic lncRNA	NONGGAT015447.1	97.576	165	33	4	-	-	-	-	-	-	-	-	-	-	-	-
TCONS_00141689	Chromosome 2	120251865	120252265	400	U	Intergenic lncRNA	NONGGAT016599.1	83.333	132	33	21	-	-	-	-	-	-	-	-	-	-	-	-
TCONS_00248775	Chromosome 4	22641030	22641643	613	U	Intergenic lncRNA	NONGGAT006795.2	100	202	32.9527	0	-	-	-	-	-	-	-	-	-	-	-	-
TCONS_00321023	Chromosome 6	9921204	9921930	726	U	Intergenic lncRNA	NONGGAT008043.2	100	239	32.9201	0	-	-	-	-	-	-	-	-	-	-	-	-
TCONS_00577770	Chromosome 21	2630775	2632100	1325	U	Intergenic lncRNA	NONGGAT004889.2	99.08	435	32.8302	2	-	-	-	-	-	-	-	-	-	-	-	-
TCONS_00046145	Chromosome 1	754387	755913	1526	I	Intronic lncRNA	NONGGAT010104.2	91.4	500	32.7654	20	-	-	-	-	-	-	-	-	-	-	-	-
TCONS_00431842	Chromosome 11	4201480	4202760	1280	X	Anti-sense lncRNA	NONGGAT001852.2	100	419	32.7344	0	-	-	-	-	-	-	-	-	-	-	-	-
TCONS_00082614	Chromosome 1	170716551	170716936	385	I	Intronic lncRNA	NONGGAT013042.1	93.651	126	32.7273	8	-	-	-	-	-	-	-	-	-	-	-	-
TCONS_00698101	Chromosome 30	143368	144768	1400	I	Intronic lncRNA	NONGGAT010025.2	94.76	458	32.7143	20	-	-	-	-	-	-	-	-	-	-	-	-
TCONS_00425680	Chromosome 11	9979411	9980362	951	X	Anti-sense lncRNA	NONGGAT001930.2	100	311	32.7024	0	-	-	-	-	-	-	-	-	-	-	-	-
TCONS_00697808	Chromosome 30	143331	144734	1403	I	Intronic lncRNA	NONGGAT010025.2	94.76	458	32.6443	20	-	-	-	-	-	-	-	-	-	-	-	-
TCONS_00704302	Scaffold	245618	246183	565	X	Anti-sense lncRNA	NONGGAT005473.2	82.609	184	32.5664	28	-	-	-	-	-	-	-	-	-	-	-	-
TCONS_00184896	Chromosome 3	107177285	107177758	473	U	Intergenic lncRNA	NONGGAT006568.2	100	154	32.5581	0	-	-	-	-	-	-	-	-	-	-	-	-
TCONS_00120424	Chromosome 2	137361039	137361383	344	I	Intronic lncRNA	NONGGAT014911.1	85.714	112	32.5581	15	-	-	-	-	-	-	-	-	-	-	-	-
TCONS_00460086	Chromosome 13	18966796	18967319	523	I	Intronic lncRNA	NONGGAT014499.1	85.294	170	32.5048	17	-	-	-	-	-	-	-	-	-	-	-	-
TCONS_00413842	Chromosome 10	10616751	10618557	1806	U	Intergenic lncRNA	NONGGAT001610.2	100	587	32.5028	0	-	-	-	-	-	-	-	-	-	-	-	-
TCONS_00680705	Chromosome Z	79717588	79717896	308	U	Intergenic lncRNA	NONGGAT012442.1	91	100	32.4675	8	-	-	-	-	-	-	-	-	-	-	-	-
TCONS_00601975	Chromosome 24	4523090	4523414	324	I	Intronic lncRNA	NONGGAT014020.1	90.476	105	32.4074	10	-	-	-	-	-	-	-	-	-	-	-	-
TCONS_00286810	Chromosome 5	17785491	17786966	1475	X	Anti-sense lncRNA	NONGGAT007521.2	100	478	32.4068	0	-	-	-	-	-	-	-	-	-	-	-	-
TCONS_00617026	Chromosome 26	1408707	1409394	687	U	Intergenic lncRNA	NONGGAT005376.2	100	222	32.3144	0	-	-	-	-	-	-	-	-	-	-	-	-
TCONS_00290155	Chromosome 5	31425871	31427447	1576	U	Intergenic lncRNA	NONGGAT007678.2	100	509	32.297	0	-	-	-	-	-	-	-	-	-	-	-	-
TCONS_00699522	Chromosome 31	4799528	4799903	375	U	Intergenic lncRNA	NONGGAT002546.2	78.512	121	32.2667	20	-	-	-	-	-	-	-	-	-	-	-	-
TCONS_00003372	Chromosome 1	167053100	167055279	2179	U	Intergenic lncRNA	NONGGAT012962.1	86.202	703	32.2625	83	-	-	-	-	-	-	-	-	-	-	-	-
TCONS_00147165	Chromosome 2	130713463	130714211	748	I	Intronic lncRNA	NONGGAT010241.2	85.892	241	32.2193	33	-	-	-	-	-	-	-	-	-	-	-	-
TCONS_00063753	Chromosome 1	56956954	56957488	534	I	Intronic lncRNA	NONGGAT000466.2	100	172	32.2097	0	-	-	-	-	-	-	-	-	-	-	-	-
TCONS_00133771	Chromosome 2	130884732	130885133	401	I	Intronic lncRNA	NONGGAT000007.2	81.395	129	32.1696	19	-	-	-	-	-	-	-	-	-	-	-	-
TCONS_00228176	Chromosome 4	85411289	85411600	311	I	Intronic lncRNA	NONGGAT007295.2	100	100	32.1543	0	-	-	-	-	-	-	-	-	-	-	-	-
TCONS_00554525	Chromosome 19	7410314	7410616	302	I	Intronic lncRNA	NONGGAT015977.1	82.474	97	32.1192	16	-	-	-	-	-	-	-	-	-	-	-	-
TCONS_00008013	Chromosome 1	89929489	89931387	1898	I	Intronic lncRNA	NONGGAT000763.2	100	609	32.0864	0	-	-	-	-	-	-	-	-	-	-	-	-
TCONS_00397543	Chromosome 9	5385751	5388654	2903	U	Intergenic lncRNA	NONGGAT009181.2	100	931	32.0703	0	-	-	-	-	-	-	-	-	-	-	-	-
TCONS_00537180	Chromosome 18	6579167	6581672	2505	U	Intergenic lncRNA	NONGGAT003307.2	100	803	32.0559	0	-	-	-	-	-	-	-	-	-	-	-	-
TCONS_00657385	Chromosome Z	40827935	40828347	412	U	Intergenic lncRNA	NONGGAT011868.2	100	132	32.0388	0	-	-	-	-	-	-	-	-	-	-	-	-
TCONS_00351979	Chromosome 7	26256184	26257240	1056	U	Intergenic lncRNA	NONGGAT008635.2	100	338	32.0076	0	-	-	-	-	-	-	-	-	-	-	-	-
TCONS_00576943	Chromosome 21	5753649	5754403	754	I	Intronic lncRNA	NONGGAT004977.2	100	241	31.9629	0	-	-	-	-	-	-	-	-	-	-	-	-
TCONS_00185796	Chromosome 3	63326602	63327041	439	U	Intergenic lncRNA	NONGGAT006278.2	100	140	31.8907	0	-	-	-	-	-	-	-	-	-	-	-	-
TCONS_00085921	Chromosome 1	199025	199530	505	I	Intronic lncRNA	NONGGAT015242.1	93.168	161	31.8812	8	-	-	-	-	-	-	-	-	-	-	-	-
TCONS_00429996	Chromosome 11	4201934	4203249	1315	I	Intronic lncRNA	NONGGAT001852.2	100	419	31.8631	0	-	-	-	-	-	-	-	-	-	-	-	-
TCONS_00696194	Chromosome 30	143262	144700	1438	I	Intronic lncRNA	NONGGAT010025.2	94.76	458	31.8498	20	-	-	-	-	-	-	-	-	-	-	-	-
TCONS_00611804	Chromosome 25	2630007	2630723	716	U	Intergenic lncRNA	NONGGAT005320.2	100	228	31.8436	0	-	-	-	-	-	-	-	-	-	-	-	-
TCONS_00072444	Chromosome 1	196103231	196107864	4633	I	Intronic lncRNA	NONGGAT001482.2	85.821	1474	31.8152	155	-	-	-	-	-	-	-	-	-	-	-	-
TCONS_00181800	Chromosome 3	18918483	18918788	305	I	Intronic lncRNA	NONGGAT003589.2	93.814	97	31.8033	6	-	-	-	-	-	-	-	-	-	-	-	-
TCONS_00062662	Chromosome 1	75289188	75289534	346	U	Intergenic lncRNA	NONGGAT016619.1	85.455	110	31.7919	10	-	-	-	-	-	-	-	-	-	-	-	-
TCONS_00134927	Chromosome 2	148785470	148785794	324	I	Intronic lncRNA	NONGGAT004073.2	83.495	103	31.7901	15	-	-	-	-	-	-	-	-	-	-	-	-
TCONS_00693677	Chromosome 30	143315	144757	1442	I	Intronic lncRNA	NONGGAT010025.2	94.76	458	31.7614	20	-	-	-	-	-	-	-	-	-	-	-	-
TCONS_00698043	Chromosome 30	143326	144768	1442	I	Intronic lncRNA	NONGGAT010025.2	94.76	458	31.7614	20	-	-	-	-	-	-	-	-	-	-	-	-
TCONS_00698044	Chromosome 30	143326	144768	1442	I	Intronic lncRNA	NONGGAT010025.2	94.76	458	31.7614	20	-	-	-	-	-	-	-	-	-	-	-	-
TCONS_00696689	Chromosome 30	143326	144768	1442	I	Intronic lncRNA	NONGGAT010025.2	94.76	458	31.7614	20	-	-	-	-	-	-	-	-	-	-	-	-
TCONS_00696912	Chromosome 30	143331	144775	1444	I	Intronic lncRNA	NONGGAT010025.2	94.76	458	31.7175	20	-	-	-	-	-	-	-	-	-	-	-	-
TCONS_00673901	Chromosome Z	59924466	59924794	328	I	Intronic lncRNA	NONGGAT006590.2	90.385	104	31.7073	9	-	-	-	-	-	-	-	-	-	-	-	-
TCONS_00180833	Chromosome 3	61418217	61418552	335	I	Intronic lncRNA	NONGGAT015035.1	100	106	31.6418	0	-	-	-	-	-	-	-	-	-	-	-	-
TCONS_00622826	Chromosome 26	796560	796933	373	U	Intergenic lncRNA	NONGGAT005367.2	100	118	31.6354	0	-	-	-	-	-	-	-	-	-	-	-	-
TCONS_00508318	Chromosome 16	2300182	2300891	709	I	Intronic lncRNA	NONGGAT003016.2	82.589	224	31.5938	30	-	-	-	-	-	-	-	-	-	-	-	-
TCONS_00450680	Chromosome 12	11042648	11043259	611	I	Intronic lncRNA	NONGGAT002181.2	100	193	31.5876	0	-	-	-	-	-	-	-	-	-	-	-	-
TCONS_00396897	Chromosome 9	5218040	5219203	1163	I	Intronic lncRNA	NONGGAT016420.1	99.728	367	31.5563	1	-	-	-	-	-	-	0.866701	-	-	-	-	-
TCONS_00508377	Chromosome 16	2404275	2405196	921	I	Intronic lncRNA	NONGGAT003015.2	95.517	290	31.4875	13	-	-	-	-	-	-	-	-	-	-	-	-
TCONS_00227232	Chromosome 4	17408349	17408861	512	I	Intronic lncRNA	NONGGAT006774.2	100	161	31.4453	0	-	-	-	-	-	-	-	-	-	-	-	-
TCONS_00070864	Chromosome 1	121646291	121646724	433	I	Intronic lncRNA	NONGGAT012962.1	81.618	136	31.4088	25	-	-	-	-	-	-	-	-	-	-	-	-
TCONS_00445345	Chromosome 12	6549035	6549834	799	U	Intergenic lncRNA	NONGGAT002141.2	100	250	31.2891	0	-	-	-	-	-	-	-	-	-	-	-	-
TCONS_00082022	Chromosome 1	171528915	171529257	342	I	Intronic lncRNA	NONGGAT012708.1	87.85	107	31.2865	13	-	-	-	-	-	-	-	-	-	-	-	-
TCONS_00248681	Chromosome 4	90598	91020	422	I	Intronic lncRNA	NONGGAT012738.1	81.818	132	31.2796	18	-	-	-	-	-	-	-	-	-	-	-	-
TCONS_00435362	Chromosome 11	9911935	9912335	400	I	Intronic lncRNA	NONGGAT001918.2	100	125	31.25	0	-	-	-	-	-	-	-	-	-	-	-	-
TCONS_00048845	Chromosome 1	124992120	124992424	304	I	Intronic lncRNA	NONGGAT015242.1	94.737	95	31.25	5	-	-	-	-	-	-	-	-	-	-	-	-
TCONS_00466648	Chromosome 13	18882717	18883162	445	I	Intronic lncRNA	NONGGAT015094.1	82.014	139	31.236	18	-	-	-	-	-	-	-	-	-	-	-	-
TCONS_00244551	Chromosome 4	3040164	3040465	301	U	Intergenic lncRNA	NONGGAT012491.1	93.617	94	31.2292	6	-	-	-	-	-	-	-	-	-	-	-	-
TCONS_00351122	Chromosome 7	9816109	9816423	314	I	Intronic lncRNA	NONGGAT012336.1	90.816	98	31.2102	9	-	-	-	-	-	-	-	-	-	-	-	-
TCONS_00284391	Chromosome 5	50361251	50361617	366	U	Intergenic lncRNA	NONGGAT007815.2	100	114	31.1475	0	-	-	-	-	-	-	-	-	-	-	-	-
TCONS_00503846	Chromosome 15	7986875	7987270	395	I	Intronic lncRNA	NONGGAT002780.2	86.992	123	31.1392	16	-	-	-	-	-	-	-	-	-	-	-	-
TCONS_00138574	Chromosome 2	138130059	138130454	395	I	Intronic lncRNA	NONGGAT000997.2	82.114	123	31.1392	18	-	-	-	-	-	-	-	-	-	-	-	-
TCONS_00566559	Chromosome 20	11588374	11591091	2717	U	Intergenic lncRNA	NONGGAT004792.2	100	846	31.1373	0	-	-	-	-	-	-	-	-	-	-	-	-
TCONS_00080187	Chromosome 1	7285495	7286604	1109	U	Intergenic lncRNA	NONGGAT000067.2	100	345	31.1091	0	-	-	-	-	-	-	-	-	-	-	-	-
TCONS_00703710	Scaffold	1769706	1770005	299	I	Intronic lncRNA	NONGGAT010056.2	83.871	93	31.1037	13	-	-	-	-	-	-	-	-	-	-	-	-
TCONS_00329265	Chromosome 6	12760649	12761855	1206	U	Intergenic lncRNA	NONGGAT015919.1	94.667	375	31.0945	9	-	-	-	-	-	-	-	-	-	-	-	-
TCONS_00069556	Chromosome 1	189458860	189459214	354	I	Intronic lncRNA	NONGGAT016619.1	86.364	110	31.0734	9	-	-	-	-	-	-	-	-	-	-	-	-
TCONS_00173434	Chromosome 3	109907658	109907990	332	I	Intronic lncRNA	NONGGAT014020.1	94.175	103	31.0241	6	-	-	-	-	-	-	-	-	-	-	-	-
TCONS_00431598	Chromosome 11	4201932	4203283	1351	I	Intronic lncRNA	NONGGAT001852.2	100	419	31.0141	0	-	-	-	-	-	-	-	-	-	-	-	-
TCONS_00135265	Chromosome 2	149247267	149247567	300	U	Intergenic lncRNA	NONGGAT005801.2	90.323	93	31	9	-	-	-	-	-	-	-	-	-	-	-	-
TCONS_00064116	Chromosome 1	40104101	40105669	1568	U	Intergenic lncRNA	NONGGAT016647.1	84.362	486	30.9949	45	-	-	-	-	-	-	-	-	-	-	-	-
TCONS_00569088	Chromosome 20	476671	478553	1882	X	Anti-sense lncRNA	NONGGAT004651.2	100	583	30.9777	0	-	-	-	-	-	-	-	-	-	-	-	-
TCONS_00515293	Chromosome 17	5993900	5995105	1205	U	Intergenic lncRNA	NONGGAT014020.1	92.225	373	30.9544	28	-	-	-	-	-	-	-	-	-	-	-	-
TCONS_00122472	Chromosome 2	141360902	141361203	301	I	Intronic lncRNA	NONGGAT016687.1	92.473	93	30.897	4	-	-	-	-	-	-	-	-	-	-	-	-
TCONS_00234161	Chromosome 4	60189215	60189788	573	U	Intergenic lncRNA	NONGGAT007134.2	100	177	30.8901	0	-	-	-	-	-	-	-	-	-	-	-	-
TCONS_00148501	Chromosome 2	120999136	121000217	1081	U	Intergenic lncRNA	NONGGAT013979.1	100	333	30.8048	0	-	-	-	-	-	-	-	-	-	-	-	-
TCONS_00454170	Chromosome 12	11042812	11043127	315	I	Intronic lncRNA	NONGGAT002181.2	100	97	30.7937	0	-	-	-	-	-	-	-	-	-	-	-	-
TCONS_00614497	Chromosome 26	1413772	1415330	1558	X	Anti-sense lncRNA	NONGGAT005378.2	100	479	30.7445	0	-	-	-	-	-	-	-	-	-	-	-	-
TCONS_00642682	Chromosome 28	4380388	4381520	1132	I	Intronic lncRNA	NONGGAT005661.2	100	348	30.742	0	-	-	-	-	-	-	-	-	-	-	-	-
TCONS_00077690	Chromosome 1	7224892	7225790	898	U	Intergenic lncRNA	NONGGAT000997.2	77.536	276	30.735	39	-3.38403	-	-	-2.34114	-	-4.09806	-	-	-	-	-	-
TCONS_00398474	Chromosome 9	8110776	8111671	895	U	Intergenic lncRNA	NONGGAT016506.1	100	275	30.7263	0	-	-	-	-	-	-	-	-	-	-	-	-
TCONS_00259140	Chromosome 4	45728236	45729066	830	X	Anti-sense lncRNA	NONGGAT006992.2	100	255	30.7229	0	-	-	-	-	-	-	-	-	-	-	-	-
TCONS_00689309	Chromosome 33	6156499	6156997	498	I	Intronic lncRNA	NONGGAT010198.2	96.078	153	30.7229	6	-	-	-	-	-	-	-	-	-	-	-	-
TCONS_00427873	Chromosome 11	9970105	9971116	1011	I	Intronic lncRNA	NONGGAT001927.2	100	310	30.6627	0	-	-	-	-	-	-	-	-	-	-	-	-
TCONS_00108853	Chromosome 2	12838710	12840393	1683	X	Anti-sense lncRNA	NONGGAT011045.2	100	516	30.6595	0	-	-	-	-	-	-	-	-	-	-	-	-
TCONS_00280010	Chromosome 5	24933033	24933637	604	U	Intergenic lncRNA	NONGGAT007593.2	99.459	185	30.6291	0	-	-	-	-	-	-	-	-	-	-	-	-
TCONS_00250534	Chromosome 4	60845052	60845699	647	I	Intronic lncRNA	NONGGAT007138.2	100	198	30.6028	0	-	-	-	-	-	-	-	-	-	-	-	-
TCONS_00138536	Chromosome 2	98119386	98119733	347	I	Intronic lncRNA	NONGGAT016518.1	83.962	106	30.5476	13	-	-	-	-	-	-	-	-	-	-	-	-
TCONS_00138531	Chromosome 2	87947209	87947530	321	I	Intronic lncRNA	NONGGAT014716.1	90.816	98	30.5296	7	-	-	-	-	-	-	-	-	-	-	-	-
TCONS_00694559	Chromosome 30	143275	144778	1503	I	Intronic lncRNA	NONGGAT010025.2	94.76	458	30.4724	20	-	-	-	-	-	-	-	-	-	-	-	-
TCONS_00180280	Chromosome 3	44357141	44358539	1398	X	Anti-sense lncRNA	NONGGAT006174.2	100	426	30.4721	0	-	-	-	-	-	-	-	-	-	-	-	-
TCONS_00353462	Chromosome 7	4985077	4986076	999	U	Intergenic lncRNA	NONGGAT014020.1	90.461	304	30.4304	26	-	-	-	-	-	-	-	-	-	-	-	-
TCONS_00043608	Chromosome 1	55983	56289	306	X	Anti-sense lncRNA	NONGGAT015094.1	96.774	93	30.3922	3	-	-	-	-	-	-	-	-	-	-	-	-
TCONS_00676232	Chromosome Z	46404718	46405126	408	I	Intronic lncRNA	NONGGAT015797.1	87.097	124	30.3922	15	-	-	-	-	-	-	-	-	-	-	-	-
TCONS_00698975	Chromosome 31	4765714	4766508	794	X	Anti-sense lncRNA	NONGGAT009938.2	99.17	241	30.3526	2	-	-	-	-	-	-2.08734	-	-	-	-	-	-
TCONS_00566811	Chromosome 20	4718111	4718513	402	U	Intergenic lncRNA	NONGGAT006506.2	82.787	122	30.3483	16	-	-	-	-	-	-	-	-	-	-	-	-
TCONS_00231546	Chromosome 4	45717599	45718193	594	X	Anti-sense lncRNA	NONGGAT006989.2	88.333	180	30.303	21	4.00729	4.11677	-	5.71703	-	-2.80014	4.76621	4.38535	-	-	-4.13181	-
TCONS_00318042	Chromosome 6	12857144	12858243	1099	U	Intergenic lncRNA	NONGGAT008297.2	99.398	332	30.2093	0	-	-	-	-	-	-	-	-	-	-	-	-
TCONS_00166930	Chromosome 3	57270538	57271134	596	I	Intronic lncRNA	NONGGAT001281.2	74.444	180	30.2013	42	-	-	-	-	-	-	-	-	-	-	-	-
TCONS_00634340	Chromosome 28	2087320	2090112	2792	U	Intergenic lncRNA	NONGGAT005614.2	100	839	30.0501	0	-	-	-	-	-	-	-	-	-	-	-	-
TCONS_00140151	Chromosome 2	120493158	120493681	523	U	Intergenic lncRNA	NONGGAT004430.2	99.363	157	30.0191	1	-	-	-	-	-	-	-	-	-	-	-	-
TCONS_00378196	Chromosome 8	27022955	27025216	2261	X	Anti-sense lncRNA	NONGGAT009053.2	100	678	29.9867	0	-	-	-	-	-	-	-	-	-	-	-	-
TCONS_00071795	Chromosome 1	120630157	120630471	314	I	Intronic lncRNA	NONGGAT013044.1	86.17	94	29.9363	12	-	-	-	-	-	-	-	-	-	-	-	-
TCONS_00104860	Chromosome 2	130995069	130996158	1089	I	Intronic lncRNA	NONGGAT009959.2	94.172	326	29.9357	18	-	-	-	-	-	-	-	-	-	-	-	-
TCONS_00093307	Chromosome 2	149321891	149322753	862	U	Intergenic lncRNA	NONGGAT004647.2	99.225	258	29.9304	2	-	-	-	-	-	-	-	-	-	-	-	-
TCONS_00047376	Chromosome 1	196100771	196105662	4891	I	Intronic lncRNA	NONGGAT001482.2	84.063	1462	29.8916	143	-	-	-	-	-	-	-	-	-	-	-	-
TCONS_00143111	Chromosome 2	130712618	130713625	1007	X	Anti-sense lncRNA	NONGGAT010241.2	99.336	301	29.8908	1	-	-	-	-	-	-	-	-	-	-	-	-
TCONS_00349740	Chromosome 7	2713391	2713719	328	U	Intergenic lncRNA	NONGGAT016066.1	100	98	29.878	0	-	-	-	-	-	-	-	-	-	-	-	-
TCONS_00134699	Chromosome 2	14827865	14828193	328	I	Intronic lncRNA	NONGGAT015099.1	81.633	98	29.878	17	-	-	-	-	-	-	-	-	-	-	-	-
TCONS_00137910	Chromosome 2	62917620	62918862	1242	U	Intergenic lncRNA	NONGGAT014169.1	98.922	371	29.8712	3	-	-	-	-	-	-	-	-	-	-	-	-
TCONS_00148619	Chromosome 2	49932952	49933519	567	I	Intronic lncRNA	NONGGAT003998.2	99.408	169	29.806	1	-	-	-	-	-	-	-	-	-	-	-	-
TCONS_00301191	Chromosome 5	34050230	34050720	490	I	Intronic lncRNA	NONGGAT000256.2	79.452	146	29.7959	26	-	-	-	-	-	-	-	-	-	-	-	-
TCONS_00659203	Chromosome Z	21910095	21910582	487	U	Intergenic lncRNA	NONGGAT011740.2	100	145	29.7741	0	-	-	-	-	-	-	-	-	-	-	-	-
TCONS_00361939	Chromosome 8	26093223	26099746	6523	U	Intergenic lncRNA	NONGGAT009046.2	100	1939	29.7256	0	-	-	-	-	-	-	-1.36212	-	-	-	-	-
TCONS_00375772	Chromosome 8	27024159	27026152	1993	U	Intergenic lncRNA	NONGGAT009053.2	100	592	29.704	0	-	-	-	-	-	-	-	-	-	-	-	-
TCONS_00447081	Chromosome 12	14413806	14414109	303	I	Intronic lncRNA	NONGGAT016661.1	87.778	90	29.703	11	-	-	-	-	-	-	-	-	-	-	-	-
TCONS_00698448	Chromosome 31	2309292	2310431	1139	U	Intergenic lncRNA	NONGGAT011555.2	99.408	338	29.6752	2	-	-	-	-	-	-	-	-	-	-	-	-
TCONS_00508228	Chromosome 16	2300163	2300918	755	I	Intronic lncRNA	NONGGAT003016.2	82.589	224	29.6689	30	-	-	-	-	-	-	-	-	-	-	-	-
TCONS_00566935	Chromosome 20	11590147	11591099	952	U	Intergenic lncRNA	NONGGAT004792.2	100	282	29.6218	0	-	-	-	-	-	-	-	-	-	-	-	-
TCONS_00704751	Scaffold	245892	246223	331	X	Anti-sense lncRNA	NONGGAT003206.2	89.796	98	29.6073	10	-	-	-	-	-	-	-	-	-	-	-	-
TCONS_00083757	Chromosome 1	187485149	187486882	1733	U	Intergenic lncRNA	NONGGAT012546.1	100	513	29.6018	0	-	-	-	-	-	-	-	-	-	-	-	-
TCONS_00265857	Chromosome 5	24748287	24748794	507	U	Intergenic lncRNA	NONGGAT007583.2	100	150	29.5858	0	-	-	-	-	-	-	-	-	-	-	-	-
TCONS_00589741	Chromosome 22	1907796	1908520	724	X	Anti-sense lncRNA	NONGGAT005027.2	100	214	29.558	0	-	-	-	-	-	-	-	-	-	-	-	-
TCONS_00041094	Chromosome 1	71201613	71202236	623	I	Intronic lncRNA	NONGGAT013049.1	83.152	184	29.5345	26	-	-	-	-2.24137	-	-	-	-	-	-	-	-
TCONS_00311429	Chromosome 6	36265261	36266367	1106	I	Intronic lncRNA	NONGGAT002149.2	74.847	326	29.4756	65	-	-	-	-	-	-	-	-	-	-	-	-
TCONS_00417515	Chromosome 10	13842413	13843177	764	I	Intronic lncRNA	NONGGAT006506.2	85.778	225	29.4503	29	-	-	-	-	-	-	-	-	-	-	-	-
TCONS_00318643	Chromosome 6	11104486	11106462	1976	U	Intergenic lncRNA	NONGGAT008056.2	99.828	581	29.4028	0	-	-	-	-	-	-	-	-	-	-	-	-
TCONS_00289530	Chromosome 5	49133393	49133747	354	I	Intronic lncRNA	NONGGAT012564.1	80.769	104	29.3785	9	-	-	-	-	-	-	-	-	-	-	-	-
TCONS_00106215	Chromosome 2	84294460	84294957	497	I	Intronic lncRNA	NONGGAT002149.2	83.562	146	29.3763	17	-	-	-	-	-	-	-	-	-	-	-	-
TCONS_00676700	Chromosome Z	55220494	55220797	303	U	Intergenic lncRNA	NONGGAT000427.2	80.899	89	29.3729	14	-	-	-	-	-	-	-	-	-	-	-	-
TCONS_00244599	Chromosome 4	46999601	47000143	542	I	Intronic lncRNA	NONGGAT012481.1	92.453	159	29.3358	10	-	-	-	-	-	-	-	-	-	-	-	-
TCONS_00211429	Chromosome 4	16414149	16415632	1483	X	Anti-sense lncRNA	NONGGAT006762.2	100	435	29.3324	0	-	-	-	-	-	-	-	-	-	-	-	-
TCONS_00524708	Chromosome 17	5729095	5730160	1065	U	Intergenic lncRNA	NONGGAT013568.1	100	312	29.2958	0	-	-	-	-	-	-	-	-	-	-	-	-
TCONS_00183997	Chromosome 3	71530975	71531286	311	I	Intronic lncRNA	NONGGAT013000.1	85.714	91	29.2605	10	-	-	-	-	-	-	-	-	-	-	-	-
TCONS_00473634	Chromosome 14	15188542	15189342	800	U	Intergenic lncRNA	NONGGAT002719.2	100	234	29.25	0	-	-	-	-	-	-	-1.47175	-	-	-	-	-
TCONS_00203890	Chromosome 3	11902936	11903497	561	U	Intergenic lncRNA	NONGGAT005825.2	100	164	29.2335	0	-	-	-	-	-	-	-	-	-	-	-	-
TCONS_00071697	Chromosome 1	48164190	48164526	336	U	Intergenic lncRNA	NONGGAT012662.1	100	98	29.1667	0	-	-	-	-	-	-	-	-	-	-	-	-
TCONS_00482549	Chromosome 14	4944777	4945189	412	I	Intronic lncRNA	NONGGAT013482.1	82.5	120	29.1262	14	-	-	-	-	-	-	-	-	-	-	-	-
TCONS_00385526	Chromosome 9	21283104	21284141	1037	U	Intergenic lncRNA	NONGGAT009397.2	100	302	29.1225	0	-	-	-	-	-	-	-	-	-	-	-	-
TCONS_00290899	Chromosome 5	31425585	31425891	306	U	Intergenic lncRNA	NONGGAT007678.2	100	89	29.085	0	-	-	-	-	-	-	-	-	-	-	-	-
TCONS_00552481	Chromosome 19	5181522	5195874	14352	U	Intergenic lncRNA	NONGGAT013646.1	99.976	4168	29.0412	0	-	-	-	-	-	-	-	-	-	-	-	-
TCONS_00057436	Chromosome 1	81015187	81015924	737	I	Intronic lncRNA	NONGGAT000669.2	100	214	29.0366	0	-	-	-	-	-	-	-	-	-	-	-	-
TCONS_00696784	Chromosome 30	143108	144686	1578	I	Intronic lncRNA	NONGGAT010025.2	94.76	458	29.0241	20	-	-	-	-	-	-	-	-	-	-	-	-
TCONS_00193141	Chromosome 3	76877339	76877891	552	U	Intergenic lncRNA	NONGGAT015065.1	100	160	28.9855	0	-	-	-	-	-	-	-	-	-	-	-	-
TCONS_00554364	Chromosome 19	5181516	5195904	14388	U	Intergenic lncRNA	NONGGAT013646.1	99.976	4168	28.9686	0	-	-	-	-	-	-	-	-	-	-	-	-
TCONS_00246308	Chromosome 4	557751	561027	3276	U	Intergenic lncRNA	NONGGAT006608.2	100	949	28.9683	0	-	-	-	-	-	-	-	-	-	-	-	-
TCONS_00642244	Chromosome 28	1155703	1157136	1433	I	Intronic lncRNA	NONGGAT005597.2	100	415	28.9602	0	-	-	-	-	-	-	-	-	-	-	-	-
TCONS_00538224	Chromosome 18	36660	36964	304	U	Intergenic lncRNA	NONGGAT003211.2	100	88	28.9474	0	-	-	-	-	-	-	-	-	-	-	-	-
TCONS_00337502	Chromosome 7	36113402	36113827	425	U	Intergenic lncRNA	NONGGAT012128.1	90.244	123	28.9412	10	-	-	-	-	-	-	-	-	-	-	-	-
TCONS_00699977	Chromosome 31	2309365	2310533	1168	U	Intergenic lncRNA	NONGGAT011555.2	99.408	338	28.9384	2	2.52371	-	2.2098	2.65036	2.25501	2.54961	-	-	-	-	-	-
TCONS_00698758	Chromosome 31	2309365	2310536	1171	U	Intergenic lncRNA	NONGGAT011555.2	99.408	338	28.8642	2	2.5706	2.78482	2.59173	3.6141	2.84258	3.28527	-	-	-	-	-	-
TCONS_00694913	Chromosome 30	143126	144713	1587	I	Intronic lncRNA	NONGGAT010025.2	94.76	458	28.8595	20	-	-	-	-	-	-	-	-	-	-	-	-
TCONS_00296582	Chromosome 5	31426036	31427228	1192	U	Intergenic lncRNA	NONGGAT007678.2	100	344	28.8591	0	-	-	-	-	-	-	-	-	-	-	-	-
TCONS_00135619	Chromosome 2	110411050	110411355	305	U	Intergenic lncRNA	NONGGAT012594.1	96.591	88	28.8525	3	-	-	-	-	-	-	-	-	-	-	-	-
TCONS_00031563	Chromosome 1	171530651	171530970	319	I	Intronic lncRNA	NONGGAT014506.1	83.696	92	28.8401	14	-	-	-	-	-	-	-	-	-	-	-	-
TCONS_00700258	Chromosome 31	2642025	2642793	768	U	Intergenic lncRNA	NONGGAT010343.2	99.548	221	28.776	1	-	-	-	-	-	-	-	-	-	-	-	-
TCONS_00487129	Chromosome 14	502167	504371	2204	U	Intergenic lncRNA	NONGGAT002501.2	100	634	28.7659	0	-	-	-	-	-	-	-	-	-	-	-	-
TCONS_00073867	Chromosome 1	71203742	71204724	982	I	Intronic lncRNA	NONGGAT012370.1	79.433	282	28.7169	57	-	-	-	-	-	-	-	-	-	-	-	-
TCONS_00142116	Chromosome 2	65527765	65528089	324	U	Intergenic lncRNA	NONGGAT016645.1	89.247	93	28.7037	10	-	-	-	-	-	-	-	-	-	-	-	-
TCONS_00171572	Chromosome 3	91551397	91551742	345	I	Intronic lncRNA	NONGGAT014161.1	96.97	99	28.6957	3	-	-	-	-	-	-	-	-	-	-	-	-
TCONS_00138861	Chromosome 2	130713175	130714217	1042	X	Anti-sense lncRNA	NONGGAT010241.2	86.622	299	28.6948	36	-	-	-	-	-	-	-	-	-	-	-	-
TCONS_00172756	Chromosome 3	63326602	63326951	349	U	Intergenic lncRNA	NONGGAT006278.2	100	100	28.6533	0	-	-	-	-	-	-	-	-	-	-	-	-
TCONS_00502303	Chromosome 15	10401469	10402172	703	I	Intronic lncRNA	NONGGAT003446.2	86.07	201	28.5917	24	-	-	-	-	-	-	-	-	-	-	-2.45699	-
TCONS_00495580	Chromosome 15	6801082	6802384	1302	X	Anti-sense lncRNA	NONGGAT002838.2	99.731	372	28.5714	1	-	-	-	-	-	-	-	-	-	-	-	-
TCONS_00192491	Chromosome 3	63326545	63326973	428	U	Intergenic lncRNA	NONGGAT006278.2	100	122	28.5047	0	-	-	-	-	-	-	-	-	-	-	-	-
TCONS_00378590	Chromosome 8	4328857	4329166	309	I	Intronic lncRNA	NONGGAT014615.1	86.364	88	28.479	10	-	-	-	-	-	-	-	-	-	-	-	-
TCONS_00126081	Chromosome 2	130994911	130996057	1146	I	Intronic lncRNA	NONGGAT009959.2	94.172	326	28.4468	18	-	-	-	-	-	-	-	-	-	-	-	-
TCONS_00427465	Chromosome 11	9969225	9970204	979	X	Anti-sense lncRNA	NONGGAT001928.2	100	278	28.3963	0	-	-	-	-	-	-	-	-	-	-	-	-
TCONS_00663922	Chromosome Z	23982303	23982666	363	U	Intergenic lncRNA	NONGGAT012491.1	95.146	103	28.3747	5	-	-	-	-	-	-	-	-	-	-	-	-
TCONS_00333230	Chromosome 7	15310006	15311962	1956	U	Intergenic lncRNA	NONGGAT014669.1	76.937	555	28.3742	85	-	-	-	-	-	-	-	-	-	-	-	-
TCONS_00063900	Chromosome 1	131614750	131616417	1667	U	Intergenic lncRNA	NONGGAT016083.1	85.593	472	28.3143	53	-	-	-	-	-	-	-	-	-	-	-	-
TCONS_00631374	Chromosome 27	7549324	7550253	929	X	Anti-sense lncRNA	NONGGAT005561.2	100	263	28.31	0	-	-	-	-	-	-	-	-	-	-	-	-
TCONS_00690648	Chromosome 33	2816914	2818253	1339	U	Intergenic lncRNA	NONGGAT009480.2	99.736	379	28.3047	0	-	-	-	-	-	-	-	-	-	-	-	-
TCONS_00509319	Chromosome 16	2300230	2300884	654	I	Intronic lncRNA	NONGGAT003016.2	83.243	185	28.2875	24	-	-	-	-	-	-	-	-	-	-	-	-
TCONS_00697725	Chromosome 30	143146	144768	1622	I	Intronic lncRNA	NONGGAT010025.2	94.76	458	28.2367	20	-	-	-	-	-	-	-	-	-	-	-	-
TCONS_00648752	Chromosome W	1612156	1612741	585	I	Intronic lncRNA	NONGGAT015447.1	95.758	165	28.2051	7	-	-	-	-	-	-	-	-	-	-	-	-
TCONS_00575251	Chromosome 21	5314910	5315272	362	I	Intronic lncRNA	NONGGAT005743.2	87.255	102	28.1768	7	-	-	-	-	-	-	-	-	-	-	-	-
TCONS_00689561	Chromosome 33	6341656	6342327	671	X	Anti-sense lncRNA	NONGGAT010231.2	97.354	189	28.1669	5	-	-	-	-	-	-	-	-	-	-	-	-
TCONS_00666948	Chromosome Z	63197234	63198272	1038	I	Intronic lncRNA	NONGGAT012009.2	100	292	28.131	0	-	-	-	-	-	-	-	-	-	-	-	-
TCONS_00204778	Chromosome 3	9239848	9240257	409	I	Intronic lncRNA	NONGGAT013042.1	98.261	115	28.1174	2	-	-	-	-	-	-	-	-	-	-	-	-
TCONS_00069065	Chromosome 1	80197671	80198724	1053	X	Anti-sense lncRNA	NONGGAT000647.2	100	296	28.1102	0	-	-	-	-	-	-	-	-	-	-	-	-
TCONS_00276541	Chromosome 5	39336081	39336549	468	U	Intergenic lncRNA	NONGGAT001046.2	82.443	131	27.9915	13	-	-	-	-	-	-	-	-	-	-	-	-
TCONS_00328597	Chromosome 6	30963940	30964258	318	I	Intronic lncRNA	NONGGAT016047.1	100	89	27.9874	0	-	-	-	-	-	-	-	-	-	-	-	-
TCONS_00286831	Chromosome 5	24735739	24736708	969	I	Intronic lncRNA	NONGGAT007582.2	100	271	27.967	0	-	-	-	-	-	-	-	-	-	-	-	-
TCONS_00290949	Chromosome 5	55025924	55026346	422	I	Intronic lncRNA	NONGGAT011981.2	80.508	118	27.9621	19	-	-	-	-	-	-	-	-	-	-	-	-
TCONS_00698692	Chromosome 31	2642030	2642803	773	U	Intergenic lncRNA	NONGGAT010343.2	100	216	27.9431	0	-	-	-	-	-	-	-	-	-	-	-	-
TCONS_00197753	Chromosome 3	46663680	46664815	1135	U	Intergenic lncRNA	NONGGAT006187.2	100	317	27.9295	0	-	-	-	-	-	-	-	-	-	-	-	-
TCONS_00323300	Chromosome 6	21977558	21981478	3920	I	Intronic lncRNA	NONGGAT008186.2	100	1094	27.9082	0	2.40744	-	-	2.28942	-	-	-	-	-	-1.68242	-1.78791	-
TCONS_00508229	Chromosome 16	2300191	2300995	804	I	Intronic lncRNA	NONGGAT003016.2	82.589	224	27.8607	30	-	-	-	-	-	-	-	-	-	-	-	-
TCONS_00129642	Chromosome 2	37854043	37854655	612	U	Intergenic lncRNA	NONGGAT003893.2	99.412	170	27.7778	0	-	-	-	-	-	-	-	-	-	-	-	-
TCONS_00251665	Chromosome 4	69355155	69355479	324	X	Anti-sense lncRNA	NONGGAT013003.1	97.778	90	27.7778	2	-	-	-	-	-	-	-	-	-	-	-	-
TCONS_00575917	Chromosome 21	320593	323074	2481	I	Intronic lncRNA	NONGGAT004834.2	100	689	27.7711	0	-	-	-	-	-	-	-	-	-	-	-	-
TCONS_00324193	Chromosome 6	21981801	21982190	389	I	Intronic lncRNA	NONGGAT008186.2	100	108	27.7635	0	-	-	-	-	-	-	-	-	-	-	-	-
TCONS_00127124	Chromosome 2	107278944	107279578	634	U	Intergenic lncRNA	NONGGAT014244.1	89.773	176	27.7603	16	-	-	-	-	-	-	-	-	-	-	-	-
TCONS_00697986	Chromosome 30	143136	144786	1650	I	Intronic lncRNA	NONGGAT010025.2	94.76	458	27.7576	20	-	-	-	-	-	-	-	-	-	-	-	-
TCONS_00284287	Chromosome 5	24931621	24933992	2371	U	Intergenic lncRNA	NONGGAT007593.2	100	658	27.752	0	-	-	-	2.09607	-	-	1.24015	-	-	-	-	-
TCONS_00323178	Chromosome 6	29560321	29560624	303	U	Intergenic lncRNA	NONGGAT008238.2	100	84	27.7228	0	-	-	-	-	-	-	-	-	-	-	-	-
TCONS_00058323	Chromosome 1	49638014	49638696	682	X	Anti-sense lncRNA	NONGGAT000369.2	100	189	27.7126	0	-	-	-	-	-	-	-	-	-	-	-	-
TCONS_00696569	Chromosome 30	143093	144748	1655	I	Intronic lncRNA	NONGGAT010025.2	94.76	458	27.6737	20	-	-	-	-	-	-	-	-	-	-	-	-
TCONS_00338674	Chromosome 7	15310382	15312391	2009	U	Intergenic lncRNA	NONGGAT014669.1	76.937	555	27.6257	85	-	-	-	-	-	-	-	-	-	-	-	-
TCONS_00435675	Chromosome 11	9970134	9973802	3668	X	Anti-sense lncRNA	NONGGAT001929.2	100	1012	27.59	0	-	-	-	-	-	-	-	-	-	-	-	-
TCONS_00074570	Chromosome 1	1659048	1659357	309	I	Intronic lncRNA	NONGGAT000109.2	88.235	85	27.5081	8	-	-	-	-	-	-	-	-	-	-	-	-
TCONS_00046577	Chromosome 1	111492419	111493317	898	I	Intronic lncRNA	NONGGAT013529.1	80.162	247	27.5056	37	-	-	-	-	-	-	-	-	-	-	-	-
TCONS_00571875	Chromosome 21	2008572	2009972	1400	U	Intergenic lncRNA	NONGGAT004874.2	100	385	27.5	0	-	-	-	-	-	-	-	-	-	-	-	-
TCONS_00559650	Chromosome 20	1447905	1449047	1142	U	Intergenic lncRNA	NONGGAT004715.2	86.306	314	27.4956	33	-	-	-	-	-	-	-	-	-	-	-	-
TCONS_00638902	Chromosome 28	4381924	4383899	1975	I	Intronic lncRNA	NONGGAT005661.2	100	543	27.4937	0	-	-	-	-	-	-	-	-	-	-	-	-
TCONS_00194041	Chromosome 3	22348730	22359924	11194	X	Anti-sense lncRNA	NONGGAT005960.2	100	3077	27.4879	0	-	-	-	-	-	-	-	-	-	-	-	-
TCONS_00070014	Chromosome 1	196486489	196487297	808	U	Intergenic lncRNA	NONGGAT009061.2	88.288	222	27.4752	21	-	-	-	-	-	-	-	-	-	-	-	-
TCONS_00367214	Chromosome 8	26093235	26100252	7017	U	Intergenic lncRNA	NONGGAT009046.2	100	1927	27.4619	0	-	-	-	-	-	-	-	-	-	-	-	-
TCONS_00510271	Chromosome 16	2300158	2300974	816	I	Intronic lncRNA	NONGGAT003016.2	82.589	224	27.451	30	-	-	-	-	-	-	-	-	-	-	-	-
TCONS_00700210	Chromosome 31	2642022	2642839	817	U	Intergenic lncRNA	NONGGAT010343.2	99.554	224	27.4174	1	-	-	-	-	-	-	-	-	-	-	-	-
TCONS_00396116	Chromosome 9	9617376	9617803	427	U	Intergenic lncRNA	NONGGAT009238.2	100	117	27.4005	0	-	-	-	-	-	-	-	-	-	-	-	-
TCONS_00698277	Chromosome 30	143124	144796	1672	I	Intronic lncRNA	NONGGAT010025.2	94.76	458	27.3923	20	-	-	-	-	-	-	-	-	-	-	-	-
TCONS_00473265	Chromosome 14	2506982	2508962	1980	I	Intronic lncRNA	NONGGAT002550.2	100	541	27.3232	0	-	-	-	-	-	-	-	-	-	-	-	-
TCONS_00396705	Chromosome 9	17994159	17994463	304	I	Intronic lncRNA	NONGGAT005934.2	85.542	83	27.3026	9	-	-	-	-	-	-	-	-	-	-	-	-
TCONS_00314098	Chromosome 6	10059126	10059441	315	I	Intronic lncRNA	NONGGAT003236.2	82.558	86	27.3016	7	-	-	-	-	-	-	-	-	-	-	-	-
TCONS_00180041	Chromosome 3	16630007	16630410	403	I	Intronic lncRNA	NONGGAT016648.1	90.909	110	27.2953	10	-	-	-	-	-	-	-	-	-	-	-	-
TCONS_00201712	Chromosome 3	46672256	46672762	506	U	Intergenic lncRNA	NONGGAT006185.2	100	138	27.2727	0	-	-	-	-	-	-	-	-	-	-	-	-
TCONS_00454413	Chromosome 12	3894981	3895349	368	I	Intronic lncRNA	NONGGAT012442.1	85	100	27.1739	15	-	-	-	-	-	-	-	-	-	-	-	-
TCONS_00690885	Chromosome 33	2851533	2852133	600	I	Intronic lncRNA	NONGGAT009480.2	100	163	27.1667	0	-	-	-	-	-	-	-	-	-	-	-	-
TCONS_00138505	Chromosome 2	55326468	55326781	313	I	Intronic lncRNA	NONGGAT016377.1	83.529	85	27.1565	14	-	-	-	-	-	-	-	-	-	-	-	-
TCONS_00508903	Chromosome 16	2300230	2300912	682	I	Intronic lncRNA	NONGGAT003016.2	83.243	185	27.1261	24	-	-	-	-	-	-	-	-	-	-	-	-
TCONS_00508902	Chromosome 16	2300230	2300912	682	I	Intronic lncRNA	NONGGAT003016.2	83.243	185	27.1261	24	-	-	-	-	-	-	-	-	-	-	-	-
TCONS_00542206	Chromosome 19	3362121	3363253	1132	U	Intergenic lncRNA	NONGGAT012708.1	75.896	307	27.1201	65	-	-	-	-	-	-	-	-	-	-	-	-
TCONS_00066249	Chromosome 1	207641	208600	959	I	Intronic lncRNA	NONGGAT015911.1	91.923	260	27.1116	21	-	-	-	-	-	-	-	-	-	-	-	-
TCONS_00276505	Chromosome 5	33190916	33195197	4281	U	Intergenic lncRNA	NONGGAT007694.2	100	1160	27.0965	0	-	-	-	-	-	-	-	-	-	-	-	-
TCONS_00073647	Chromosome 1	186762	188290	1528	X	Anti-sense lncRNA	NONGGAT012493.1	87.198	414	27.0942	49	7.93891	8.51104	6.21881	7.85132	5.65553	6.90738	1.64596	-	-	-	-	-
TCONS_00122482	Chromosome 2	148668376	148668771	395	I	Intronic lncRNA	NONGGAT001046.2	85.981	107	27.0886	9	-	-	-	-	-	-	-	-	-	-	-	-
TCONS_00317624	Chromosome 6	11976170	11980081	3911	U	Intergenic lncRNA	NONGGAT012480.1	79.887	1059	27.0775	190	-	-	-	-	-	-	-	-	-	-	-	-
TCONS_00384254	Chromosome 8	2150593	2151727	1134	I	Intronic lncRNA	NONGGAT008763.2	100	307	27.0723	0	-	-	-	-	-	-	-	-	-	-	-	-
TCONS_00688608	Chromosome 33	5961112	5961430	318	I	Intronic lncRNA	NONGGAT000007.2	86.047	86	27.044	11	-	-	-	-	-	-	-	-	-	-	-	-
TCONS_00293350	Chromosome 5	44413708	44414031	323	I	Intronic lncRNA	NONGGAT014022.1	89.655	87	26.935	8	-	-	-	-	-	-	-	-	-	-	-	-
TCONS_00677638	Chromosome Z	27127771	27128102	331	U	Intergenic lncRNA	NONGGAT012617.1	97.753	89	26.8882	2	-	-	-	-	-	-	-	-	-	-	-	-
TCONS_00325548	Chromosome 6	21979501	21981700	2199	I	Intronic lncRNA	NONGGAT008186.2	100	590	26.8304	0	3.11813	-	-	2.6808	-	-	1.86777	-	-	-	-	-
TCONS_00121343	Chromosome 2	59615117	59615445	328	I	Intronic lncRNA	NONGGAT016059.1	86.364	88	26.8293	11	-	-	-	-	-	-	-	-	-	-	-	-
TCONS_00249245	Chromosome 4	18035232	18036489	1257	I	Intronic lncRNA	NONGGAT006744.2	78.338	337	26.8099	56	-	-	-	-	-	-	-	-	-	-	-	-
TCONS_00074112	Chromosome 1	178969058	178969368	310	I	Intronic lncRNA	NONGGAT015028.1	85.542	83	26.7742	11	-	-	-	-	-	-	-	-	-	-	-	-
TCONS_00313633	Chromosome 6	5429939	5430238	299	I	Intronic lncRNA	NONGGAT014495.1	95	80	26.7559	3	-	-	-	-	-	-	-	-	-	-	-	-
TCONS_00549287	Chromosome 19	5181533	5197144	15611	U	Intergenic lncRNA	NONGGAT013646.1	99.976	4168	26.6991	0	-	-	-	-	-	-	-	-	-	-	-	-
TCONS_00311633	Chromosome 6	23892630	23893054	424	I	Intronic lncRNA	NONGGAT016030.1	100	113	26.6509	0	-	-	-	-	-	-	-	-	-	-	-	-
TCONS_00460597	Chromosome 13	17357744	17358138	394	I	Intronic lncRNA	NONGGAT010983.2	100	105	26.6497	0	-	-	-	-	-	-	-	-	-	-	-	-
TCONS_00268425	Chromosome 5	33189351	33193710	4359	U	Intergenic lncRNA	NONGGAT007694.2	100	1160	26.6116	0	-	-	-	-	-	-	-	-	-	-	-	-
TCONS_00538234	Chromosome 18	4360032	4360408	376	I	Intronic lncRNA	NONGGAT012847.1	90	100	26.5957	9	-	-	-	-	-	-	-	-	-	-	-	-
TCONS_00244550	Chromosome 4	3022051	3022499	448	U	Intergenic lncRNA	NONGGAT012480.1	90.756	119	26.5625	9	-	-	-	-	-	-	-	-	-	-	-	-
TCONS_00700734	Chromosome 31	2642037	2642824	787	U	Intergenic lncRNA	NONGGAT010343.2	100	209	26.5565	0	-	-	-	-	-	-	-	-	-	-	-	-
TCONS_00633591	Chromosome 27	7550396	7551624	1228	X	Anti-sense lncRNA	NONGGAT005561.2	100	326	26.5472	0	-	-	-	-	-	-	-	-	-	-	-	-
TCONS_00196101	Chromosome 3	10293294	10294477	1183	U	Intergenic lncRNA	NONGGAT005808.2	100	314	26.5427	0	-	-	-	-	-	-	-	-	-	-	-	-
TCONS_00701859	Scaffold	367	2475	2108	U	Intergenic lncRNA	NONGGAT011094.2	95.528	559	26.518	22	-	-	-	-	-	-	-	-	-	-	-	-
TCONS_00172428	Chromosome 3	69061324	69061630	306	I	Intronic lncRNA	NONGGAT012555.1	88.889	81	26.4706	9	-	-	-	-	-	-	-	-	-	-	-	-
TCONS_00124732	Chromosome 2	130994929	130996161	1232	I	Intronic lncRNA	NONGGAT009959.2	94.172	326	26.461	18	-	-	-	-	-	-	-	-	-	-	-	-
TCONS_00209349	Chromosome 3	30957541	30958173	632	U	Intergenic lncRNA	NONGGAT006044.2	100	167	26.4241	0	-	-	-	-	-	-	-	-	-	-	-	-
TCONS_00061987	Chromosome 1	1748929	1751322	2393	U	Intergenic lncRNA	NONGGAT000037.2	100	631	26.3686	0	-	-	-	-	-	-	-	-	-	-	-	-
TCONS_00380459	Chromosome 8	1904692	1905687	995	U	Intergenic lncRNA	NONGGAT008744.2	100	262	26.3317	0	-	-	-	-	-	-	-	-	-	-	-	-
TCONS_00330636	Chromosome 6	23118635	23119221	586	I	Intronic lncRNA	NONGGAT008201.2	100	154	26.2799	0	-	-	-	-	-	-	-	-	-	-	-	-
TCONS_00082517	Chromosome 1	35403262	35403578	316	U	Intergenic lncRNA	NONGGAT000253.2	97.59	83	26.2658	1	-	-	-	-	-	-	-	-	-	-	-	-
TCONS_00495182	Chromosome 15	9706798	9707099	301	I	Intronic lncRNA	NONGGAT014495.1	94.937	79	26.2458	4	-	-	-	-	-	-	-	-	-	-	-	-
TCONS_00258084	Chromosome 4	34073772	34075038	1266	X	Anti-sense lncRNA	NONGGAT006883.2	100	332	26.2243	0	-	-	-	-	-	-	-	-	-	-	-	-
TCONS_00180136	Chromosome 3	9238828	9239546	718	I	Intronic lncRNA	NONGGAT006040.2	77.66	188	26.1838	27	-	-	-	-	-	-	-	-	-	-	-	-
TCONS_00111621	Chromosome 2	103040501	103040818	317	I	Intronic lncRNA	NONGGAT016687.1	93.976	83	26.183	5	-	-	-	-	-	-	-	-	-	-	-	-
TCONS_00370000	Chromosome 8	28977966	28978497	531	U	Intergenic lncRNA	NONGGAT009082.2	100	139	26.177	0	-	-	-	-	-	-	-	-	-	-	-	-
TCONS_00396658	Chromosome 9	21232877	21239066	6189	X	Anti-sense lncRNA	NONGGAT009388.2	100	1620	26.1755	0	-	-	-	-	-	-	-	-	-	-	-	-
TCONS_00031416	Chromosome 1	37589	37914	325	I	Intronic lncRNA	NONGGAT012210.1	92.941	85	26.1538	6	-	-	-	-	-	-	-	-	-	-	-	-
TCONS_00641308	Chromosome 28	1155670	1157093	1423	I	Intronic lncRNA	NONGGAT005597.2	100	372	26.142	0	-	-	-	-	-	-	-	-	-	-	-	-
TCONS_00295222	Chromosome 5	39320202	39320627	425	U	Intergenic lncRNA	NONGGAT007746.2	98.198	111	26.1176	0	-	-	-	-	-	-	-	-	-	-	-	-
TCONS_00059296	Chromosome 1	20599074	20599955	881	U	Intergenic lncRNA	NONGGAT000148.2	99.565	230	26.1067	1	-	-	-	-	-	-	-	-	-	-	-	-
TCONS_00450224	Chromosome 12	19739298	19739632	334	I	Intronic lncRNA	NONGGAT002250.2	100	87	26.0479	0	-	-	-	-	-	-	-	-	-	-	-	-
TCONS_00281596	Chromosome 5	37797863	37799319	1456	X	Anti-sense lncRNA	NONGGAT007725.2	100	379	26.0302	0	-	-	-	-	-	-	-	-	-	-	-	-
TCONS_00689069	Chromosome 33	2850324	2851781	1457	I	Intronic lncRNA	NONGGAT009480.2	100	379	26.0124	0	-	-	-	-	-	-	-	-	-	-	-	-
TCONS_00071746	Chromosome 1	75774548	75775390	842	I	Intronic lncRNA	NONGGAT000605.2	100	219	26.0095	0	-	-	-	-	-	-	-	-	-	-	-	-
TCONS_00086146	Chromosome 1	2040270	2042304	2034	I	Intronic lncRNA	NONGGAT012577.1	99.622	529	26.0079	1	-	-	-	-	-	-	-	-	-	-	-	-
TCONS_00052070	Chromosome 1	86095945	86098313	2368	X	Anti-sense lncRNA	NONGGAT016647.1	89.268	615	25.9713	62	-	-	-	-	-	-	-	-	-	-	-	-
TCONS_00263479	Chromosome 5	59803864	59804727	863	U	Intergenic lncRNA	NONGGAT002485.2	83.482	224	25.956	29	-	-	-	-	-	-	-	-	-	-	-	-
TCONS_00158052	Chromosome 3	10293263	10294477	1214	U	Intergenic lncRNA	NONGGAT005808.2	100	314	25.8649	0	-	-	-	-	-	-	-	-	-	-	-	-
TCONS_00682206	Chromosome Z	27248312	27251412	3100	X	Anti-sense lncRNA	NONGGAT011786.2	72	800	25.8065	175	-	-	-	-	-	-	-	-	-	-	-	-
TCONS_00260109	Chromosome 4	4243385	4243928	543	I	Intronic lncRNA	NONGGAT015177.1	100	140	25.7827	0	-	-	-	-	-	-	-	-	-	-	-	-
TCONS_00644438	Chromosome 28	578249	578579	330	U	Intergenic lncRNA	NONGGAT012722.1	89.412	85	25.7576	7	-	-	-	-	-	-	-	-	-	-	-	-
TCONS_00382572	Chromosome 8	2166032	2166366	334	I	Intronic lncRNA	NONGGAT007676.2	88.372	86	25.7485	10	-	-	-	-	-	-	-	-	-	-	-	-
TCONS_00431522	Chromosome 11	9972099	9974884	2785	X	Anti-sense lncRNA	NONGGAT001929.2	100	717	25.7451	0	-	-	-	-	-	-	-	-	-	-	-	-
TCONS_00173396	Chromosome 3	53807229	53807602	373	U	Intergenic lncRNA	NONGGAT012295.1	82.292	96	25.7373	16	-	-	-	-	-	-	-	-	-	-	-	-
TCONS_00436557	Chromosome 11	9970945	9974879	3934	X	Anti-sense lncRNA	NONGGAT001929.2	100	1012	25.7245	0	-	-	-	-	-	-	-	-	-	-	-	-
TCONS_00028512	Chromosome 1	77580602	77581100	498	I	Intronic lncRNA	NONGGAT000610.2	100	128	25.7028	0	-	-	-	-	-	-	-	-	-	-	2.00289	-
TCONS_00303085	Chromosome 5	39320194	39320626	432	U	Intergenic lncRNA	NONGGAT007746.2	98.198	111	25.6944	0	-	-	-	-	-	-	-	-	-	-	-	-
TCONS_00676659	Chromosome Z	22500513	22500957	444	U	Intergenic lncRNA	NONGGAT011743.2	100	114	25.6757	0	-	-	-	-	-	-	-	-	-	-	-	-
TCONS_00521298	Chromosome 17	615090	615425	335	I	Intronic lncRNA	NONGGAT002546.2	87.209	86	25.6716	9	-	-	-	-	-	-	-	-	-	-	-	-
TCONS_00180853	Chromosome 3	77233166	77233525	359	U	Intergenic lncRNA	NONGGAT001769.2	89.13	92	25.6267	6	-	-	-	-	-	-	-	-	-	-	-	-
TCONS_00121566	Chromosome 2	37575032	37575493	461	I	Intronic lncRNA	NONGGAT014735.1	83.051	118	25.5965	18	-	-	-	-	-	-	-	-	-	-	-	-
TCONS_00234525	Chromosome 4	34647212	34647568	356	X	Anti-sense lncRNA	NONGGAT006899.2	100	91	25.5618	0	-	-	-	-	-	-	-	-	-	-	-	-
TCONS_00138463	Chromosome 2	1995830	1996151	321	I	Intronic lncRNA	NONGGAT012594.1	95.122	82	25.5452	4	-	-	-	-	-	-	-	-	-	-	-	-
TCONS_00700037	Chromosome 31	2642033	2642868	835	U	Intergenic lncRNA	NONGGAT010343.2	100	213	25.509	0	-	-	-	-	-	-	-	-	-	-	-	-
TCONS_00699537	Chromosome 31	2640045	2640402	357	U	Intergenic lncRNA	NONGGAT010351.2	100	91	25.4902	0	-	-	-	-	-	-	-	-	-	-	-	-
TCONS_00691465	Chromosome 33	2817582	2819069	1487	U	Intergenic lncRNA	NONGGAT009480.2	99.736	379	25.4876	0	-	-	-	-	-	-	-	-	-	-	-	-
TCONS_00080637	Chromosome 1	140500517	140501432	915	I	Intronic lncRNA	NONGGAT012838.1	88.412	233	25.4645	16	-	-	-	-	-	-	-	-	-	-	-	-
TCONS_00180218	Chromosome 3	27049305	27049631	326	I	Intronic lncRNA	NONGGAT014949.1	100	83	25.4601	0	-	-	-	-	-	-	-	-	-	-	-	-
TCONS_00173759	Chromosome 3	10293250	10294486	1236	U	Intergenic lncRNA	NONGGAT005808.2	100	314	25.4045	0	-	-	-	-	-	-	-	-	-	-	-	-
TCONS_00134765	Chromosome 2	48950903	48951277	374	U	Intergenic lncRNA	NONGGAT001078.2	89.474	95	25.4011	9	-	-	-	-	-	-	-	-	-	-	-	-
TCONS_00507410	Chromosome 15	10366595	10366922	327	U	Intergenic lncRNA	NONGGAT004877.2	83.133	83	25.3823	9	-	-	-	-	-	-	-	-	-	-	-	-
TCONS_00060760	Chromosome 1	106788324	106788655	331	I	Intronic lncRNA	NONGGAT009068.2	92.857	84	25.3776	6	-	-	-	-	-	-	-	-	-	-	-	-
TCONS_00143532	Chromosome 2	43650860	43652145	1285	I	Intronic lncRNA	NONGGAT012719.1	80.675	326	25.3696	48	-	-	-	-	-	-	-	-	-	-	-	-
TCONS_00419012	Chromosome 10	4654062	4654480	418	U	Intergenic lncRNA	NONGGAT001540.2	100	106	25.3589	0	-	-	-	-	-	-	-	-	-	-	-	-
TCONS_00646590	Chromosome 32	348211	349485	1274	I	Intronic lncRNA	NONGGAT009897.2	98.452	323	25.3532	5	-	-	-	-	-	-	-	-	-	-	-	-
TCONS_00556872	Chromosome 19	5181522	5197967	16445	U	Intergenic lncRNA	NONGGAT013646.1	99.976	4168	25.3451	0	-	-	-	-	-	-	-	-	-	-	-	-
TCONS_00249299	Chromosome 4	88856000	88856316	316	U	Intergenic lncRNA	NONGGAT014054.1	91.25	80	25.3165	6	-	-	-	-	-	-	-	-	-	-	-	-
TCONS_00150151	Chromosome 2	47215688	47218944	3256	U	Intergenic lncRNA	NONGGAT003978.2	100	823	25.2764	0	-	-	-	-	-	-	-	-	-	-	-	-
TCONS_00426157	Chromosome 11	9970116	9972374	2258	I	Intronic lncRNA	NONGGAT001929.2	100	570	25.2436	0	-	-	-	-	-	-	-	-	-	-	-	-
TCONS_00462372	Chromosome 13	18966120	18968161	2041	I	Intronic lncRNA	NONGGAT014499.1	84.466	515	25.2327	64	-	-	-	-	-	-	-	0.970878	-	-	-	-
TCONS_00278717	Chromosome 5	17782893	17786238	3345	I	Intronic lncRNA	NONGGAT007521.2	100	844	25.2317	0	-	-	-	-	-	-	-	-	-	-	-	-
TCONS_00638705	Chromosome 28	2031705	2032963	1258	U	Intergenic lncRNA	NONGGAT005612.2	99.369	317	25.1987	1	-	-	-	-	-	-	-	-	-	-	-	-
TCONS_00493363	Chromosome 15	6801139	6802391	1252	U	Intergenic lncRNA	NONGGAT002838.2	99.683	315	25.1597	1	-	-	-	-	-	-	-	-	-	-	-	-
TCONS_00597244	Chromosome 23	1761057	1761947	890	U	Intergenic lncRNA	NONGGAT005119.2	100	223	25.0562	0	-	-	-	-	-	-	-	-	-	-	-	-
TCONS_00284650	Chromosome 5	35051947	35055252	3305	I	Intronic lncRNA	NONGGAT007710.2	100	828	25.053	0	-	-	-	-	-	-	-	-	-	-	-	-
TCONS_00335157	Chromosome 7	15310069	15312293	2224	U	Intergenic lncRNA	NONGGAT014669.1	76.937	555	24.955	85	-	-	-	-	-	-	-	-	-	-	-	-
TCONS_00510192	Chromosome 16	2289700	2290865	1165	X	Anti-sense lncRNA	NONGGAT003015.2	99.31	290	24.8927	2	-	-	-	-	-	-	-	-	-	-	-	-
TCONS_00487757	Chromosome 14	16024755	16025491	736	I	Intronic lncRNA	NONGGAT010571.2	84.699	183	24.8641	25	-	-	-	-	-	-	-	-	-	-	-	-
TCONS_00699359	Chromosome 31	2641959	2643094	1135	U	Intergenic lncRNA	NONGGAT010343.2	94.326	282	24.8458	12	-	-	-	-	-	-	-	-	-	-	-	-
TCONS_00699627	Chromosome 31	2641959	2643094	1135	U	Intergenic lncRNA	NONGGAT010343.2	94.326	282	24.8458	12	-	-	-	-	-	-	-	-	-	-	-	-
TCONS_00699062	Chromosome 31	2641959	2643094	1135	U	Intergenic lncRNA	NONGGAT010343.2	94.326	282	24.8458	12	-	-	-	-	-	-	-	-	-	-	-	-
TCONS_00312907	Chromosome 6	10965242	10965810	568	U	Intergenic lncRNA	NONGGAT003795.2	97.872	141	24.8239	2	-	-	-	-	-	-	-	-	-	-	-	-
TCONS_00180871	Chromosome 3	104338874	104339567	693	I	Intronic lncRNA	NONGGAT006506.2	86.628	172	24.8196	18	-	-	-	-	-	-	-	-	-	-	-	-
TCONS_00039277	Chromosome 1	107964389	107965365	976	U	Intergenic lncRNA	NONGGAT013042.1	95.868	242	24.7951	10	-	-	-	-	-	-	-	-	-	-	-	-
TCONS_00435321	Chromosome 11	9971986	9975346	3360	X	Anti-sense lncRNA	NONGGAT001929.2	100	830	24.7024	0	-	-	-	-	-	-	-	-	-	-	-	-
TCONS_00071671	Chromosome 1	33834606	33835189	583	I	Intronic lncRNA	NONGGAT013260.1	83.333	144	24.6998	20	-	-	-	-	-	-	-	-	-	-	-	-
TCONS_00389969	Chromosome 9	8439047	8440190	1143	I	Intronic lncRNA	NONGGAT009216.2	100	282	24.6719	0	-	-	-	-	-	-	-	-	-	-	-	-
TCONS_00632434	Chromosome 27	5270220	5270537	317	I	Intronic lncRNA	NONGGAT015719.1	96.154	78	24.6057	3	-	-	-	-	-	-	-	-	-	-	-	-
TCONS_00013130	Chromosome 1	86454321	86456093	1772	U	Intergenic lncRNA	NONGGAT016647.1	88.046	435	24.5485	44	-	-	-	-	-	-	-	-	-	-	-	-
TCONS_00510979	Chromosome 16	2292084	2293005	921	U	Intergenic lncRNA	NONGGAT003016.2	77.434	226	24.5385	38	-	-	-	-	-	-	-	-	-	-	-	-
TCONS_00020902	Chromosome 1	93293287	93293923	636	U	Intergenic lncRNA	NONGGAT001309.2	92.308	156	24.5283	12	-	-	-	-	-	-	-	-	-	-	-	-
TCONS_00063051	Chromosome 1	196486489	196487395	906	U	Intergenic lncRNA	NONGGAT009061.2	88.288	222	24.5033	21	-	-	-	-	-	-	-	-	-	-	-	-
TCONS_00134803	Chromosome 2	78400353	78400941	588	U	Intergenic lncRNA	NONGGAT001046.2	86.111	144	24.4898	18	-	-	-	-	-	-	-	-	-	-	-	-
TCONS_00031557	Chromosome 1	167319746	167320281	535	U	Intergenic lncRNA	NONGGAT016647.1	87.023	131	24.486	14	-	-	-	-	-	-	-	-	-	-	-	-
TCONS_00555264	Chromosome 19	5181502	5198537	17035	U	Intergenic lncRNA	NONGGAT013646.1	99.976	4168	24.4673	0	-	-	-	-	-	-	-	-	-	-	-	-
TCONS_00536765	Chromosome 18	10071133	10072893	1760	U	Intergenic lncRNA	NONGGAT013607.1	99.767	430	24.4318	0	-	-	-	-	-	-	-	-	-	-	-	-
TCONS_00300363	Chromosome 5	12388116	12389591	1475	I	Intronic lncRNA	NONGGAT000997.2	76.944	360	24.4068	59	-	-	-	-	-	-	-	-	-	-	-	-
TCONS_00060730	Chromosome 1	79143167	79143565	398	U	Intergenic lncRNA	NONGGAT012619.1	81.443	97	24.3719	18	-	-	-	-	-	-	-	-	-	-	-	-
TCONS_00050127	Chromosome 1	151354755	151355335	580	U	Intergenic lncRNA	NONGGAT003795.2	98.582	141	24.3103	1	-	-	-	-	-	-	-	-	-	-	-	-
TCONS_00153605	Chromosome 2	12838503	12839844	1341	X	Anti-sense lncRNA	NONGGAT011045.2	99.693	326	24.3102	1	-	-	-	-	-	-	-	-	-	-	-	-
TCONS_00077673	Chromosome 1	223308	223806	498	X	Anti-sense lncRNA	NONGGAT012210.1	94.215	121	24.2972	5	-	-	-	-	-	-	-	-	-	-	-	-
TCONS_00377844	Chromosome 8	4405267	4405658	391	I	Intronic lncRNA	NONGGAT016335.1	100	95	24.2967	0	-	-	-	-	-	-	-	-	-	-	-	-
TCONS_00566279	Chromosome 20	11590091	11591252	1161	U	Intergenic lncRNA	NONGGAT004792.2	100	282	24.2894	0	-	-	-	-	-	-	-	-	-	-	-	-
TCONS_00192473	Chromosome 3	56911091	56911643	552	U	Intergenic lncRNA	NONGGAT012345.1	87.313	134	24.2754	15	-	-	-	-	-	-	-	-	-	-	-	-
TCONS_00659653	Chromosome Z	79240892	79241473	581	U	Intergenic lncRNA	NONGGAT003795.2	97.872	141	24.2685	2	-	-	-	-	-	-	-	-	-	-	-	-
TCONS_00196405	Chromosome 3	54679594	54679899	305	I	Intronic lncRNA	NONGGAT012447.1	97.297	74	24.2623	2	-	-	-	-	-	-	-	-	-	-	-	-
TCONS_00357297	Chromosome 7	17893611	17893978	367	I	Intronic lncRNA	NONGGAT014901.1	85.393	89	24.2507	13	-	-	-	-	-	-	-	-	-	-	-	-
TCONS_00062575	Chromosome 1	56929479	56930044	565	X	Anti-sense lncRNA	NONGGAT014958.1	86.861	137	24.2478	15	-	-	-	-	-	-	-	-	-	-	-	-
TCONS_00319023	Chromosome 6	17354332	17355930	1598	U	Intergenic lncRNA	NONGGAT008110.2	100	387	24.2178	0	-	-	-	-	-	-	-	-	-	-	-	-
TCONS_00133633	Chromosome 2	34289292	34289825	533	U	Intergenic lncRNA	NONGGAT003882.2	100	129	24.2026	0	-	-	-	-	-	-	-	-	-	-	-	-
TCONS_00647477	Chromosome 32	158727	159343	616	I	Intronic lncRNA	NONGGAT015714.1	91.946	149	24.1883	12	-	-	-	-	-	-	-	-	-	-	-	-
TCONS_00071623	Chromosome 1	197213868	197215030	1162	U	Intergenic lncRNA	NONGGAT014020.1	93.238	281	24.1824	18	-	-	-	-	-	-	-	-	-	-	-	-
TCONS_00084207	Chromosome 1	196288840	196289436	596	I	Intronic lncRNA	NONGGAT003446.2	81.944	144	24.1611	23	-	-	-	-	-	-	-	-	-	-	-	-
TCONS_00703811	Scaffold	408403	411413	3010	I	Intronic lncRNA	NONGGAT012480.1	87.483	727	24.1528	80	-	-	-	-	-	-	-	-	-	-	-	-
TCONS_00140153	Chromosome 2	123746701	123747005	304	U	Intergenic lncRNA	NONGGAT004442.2	100	73	24.0132	0	-	-	-	-	-	-	-	-	-	-	-	-
TCONS_00504600	Chromosome 15	6801222	6802513	1291	U	Intergenic lncRNA	NONGGAT002838.2	100	310	24.0124	0	2.35495	2.17932	-	-	-	-	1.8685	-	-	-	-	-
TCONS_00235808	Chromosome 4	60182436	60189550	7114	U	Intergenic lncRNA	NONGGAT007132.2	99.824	1707	23.9949	2	-	-	-	-	2.81139	-	-2.31117	-	-	-	-	-
TCONS_00286608	Chromosome 5	15469485	15471748	2263	U	Intergenic lncRNA	NONGGAT007477.2	100	543	23.9947	0	-	-	-	-	-	-	-	-	-	-	-	-
TCONS_00228159	Chromosome 4	59209237	59210054	817	U	Intergenic lncRNA	NONGGAT014129.1	91.837	196	23.9902	16	-	-	-	-	-	-	-	-	-	-	-	-
TCONS_00497904	Chromosome 15	7146483	7146804	321	I	Intronic lncRNA	NONGGAT009889.2	100	77	23.9875	0	-	-	-	-	-	-	-	-	-	-	-	-
TCONS_00673745	Chromosome Z	64304168	64305991	1823	X	Anti-sense lncRNA	NONGGAT012013.2	100	437	23.9715	0	-	-	-	-	-	-	-	-	-	-	-	-
TCONS_00129798	Chromosome 2	12838673	12840831	2158	X	Anti-sense lncRNA	NONGGAT011045.2	100	516	23.911	0	-	-	-	-	-	-	1.23697	-	-	-	-	-
TCONS_00204439	Chromosome 3	66944390	66944704	314	U	Intergenic lncRNA	NONGGAT014740.1	84	75	23.8854	11	-	-	-	-	-	-	-	-	-	-	-	-
TCONS_00258154	Chromosome 4	65759501	65761884	2383	U	Intergenic lncRNA	NONGGAT016647.1	89.279	569	23.8775	58	-	-	-	-	-	-	-	-	-	-	-	-
TCONS_00671935	Chromosome Z	32756078	32757117	1039	I	Intronic lncRNA	NONGGAT011818.2	100	248	23.8691	0	-	-	-	-	-	-	-	-	-	-	-	-
TCONS_00550105	Chromosome 19	5181525	5199016	17491	U	Intergenic lncRNA	NONGGAT013646.1	99.976	4168	23.8294	0	-	-	-	-	-	-	-	-	-	-	-	-
TCONS_00285949	Chromosome 5	33191015	33195887	4872	U	Intergenic lncRNA	NONGGAT007694.2	100	1160	23.8095	0	-	-	-	-	-	-	-	-	-	-	-	-
TCONS_00324637	Chromosome 6	9914908	9915737	829	U	Intergenic lncRNA	NONGGAT008041.2	99.492	197	23.7636	1	-	-	-	-	-	-	-	-	-	-	-	-
TCONS_00061764	Chromosome 1	71427931	71429239	1308	I	Intronic lncRNA	NONGGAT007873.2	90	310	23.7003	29	-	-	-	-	-	-	-	-	-	-	-	-
TCONS_00105452	Chromosome 2	120251617	120254422	2805	U	Intergenic lncRNA	NONGGAT009258.2	76.355	664	23.672	139	-	-	-	-	-	-	-	-	-	-	-	-
TCONS_00643191	Chromosome 28	4982981	4984215	1234	U	Intergenic lncRNA	NONGGAT005685.2	99.658	292	23.6629	1	-	-	-	-	-	-	-	-	-	-	-	-
TCONS_00244841	Chromosome 4	85991294	85992727	1433	U	Intergenic lncRNA	NONGGAT016647.1	90.855	339	23.6567	28	-	-	-	-	-	-	-	-	-	-	-	-
TCONS_00508631	Chromosome 16	2300389	2301146	757	I	Intronic lncRNA	NONGGAT003016.2	81.564	179	23.646	25	-	-	-	-	-	-	-	-	-	-	-	-
TCONS_00671548	Chromosome Z	56452499	56452842	343	I	Intronic lncRNA	NONGGAT013003.1	93.827	81	23.6152	5	-	-	-	-	-	-	-	-	-	-	-	-
TCONS_00036120	Chromosome 1	41896453	41898017	1564	U	Intergenic lncRNA	NONGGAT012645.1	100	369	23.5934	0	-	-	-	-	-	-	-	-	-	-	-	-
TCONS_00142075	Chromosome 2	8793653	8794069	416	U	Intergenic lncRNA	NONGGAT012128.1	87.755	98	23.5577	8	-	-	-	-	-	-	-	-	-	-	-	-
TCONS_00297444	Chromosome 5	36600187	36600497	310	I	Intronic lncRNA	NONGGAT012545.1	84.932	73	23.5484	11	-	-	-	-	-	-	-	-	-	-	-	-
TCONS_00315884	Chromosome 6	17348231	17349361	1130	U	Intergenic lncRNA	NONGGAT008109.2	100	266	23.5398	0	-	-	-	-	-	-	-	-	-	-	-	-
TCONS_00127346	Chromosome 2	64856625	64857573	948	U	Intergenic lncRNA	NONGGAT004133.2	100	223	23.5232	0	-	-	-	-	-	-	-	-	-	-	-	-
TCONS_00522358	Chromosome 17	5993547	5995134	1587	U	Intergenic lncRNA	NONGGAT014020.1	92.225	373	23.5035	28	-	-	-	-	-	-	-	-	-	-	-	-
TCONS_00533546	Chromosome 18	32658	33837	1179	U	Intergenic lncRNA	NONGGAT003206.2	100	277	23.4945	0	-	-	-	-	-	-	-	-	-	-	-	-
TCONS_00071712	Chromosome 1	57248255	57248583	328	U	Intergenic lncRNA	NONGGAT012620.1	84.416	77	23.4756	11	-	-	-	-	-	-	-	-	-	-	-	-
TCONS_00289094	Chromosome 5	12082852	12083692	840	I	Intronic lncRNA	NONGGAT007439.2	100	197	23.4524	0	-	-	-	-	-	-	-	-	-	-	-	-
TCONS_00106202	Chromosome 2	3335629	3335958	329	I	Intronic lncRNA	NONGGAT009061.2	96.104	77	23.4043	2	-	-	-	-	-	-	-	-	-	-	-	-
TCONS_00372848	Chromosome 8	28408472	28409255	783	U	Intergenic lncRNA	NONGGAT009068.2	99.454	183	23.3716	1	-	-	-	-	-	-	-	-	-	-	-	-
TCONS_00063832	Chromosome 1	83780655	83781053	398	I	Intronic lncRNA	NONGGAT016668.1	93.548	93	23.3668	6	-	-	-	-	-	-	-	-	-	-	-	-
TCONS_00551497	Chromosome 19	5181514	5199381	17867	U	Intergenic lncRNA	NONGGAT013646.1	99.976	4168	23.3279	0	-	-	-	-	-	-	-	-	-	-	-	-
TCONS_00549070	Chromosome 19	5181511	5199385	17874	U	Intergenic lncRNA	NONGGAT013646.1	99.976	4168	23.3188	0	-	-	-	-	-	-	-	-	-	-	-	-
TCONS_00597465	Chromosome 23	1760286	1761697	1411	U	Intergenic lncRNA	NONGGAT005121.2	100	329	23.3168	0	-	-	-	-	-	-	-	-	-	-	-	-
TCONS_00258551	Chromosome 4	34756438	34764042	7604	X	Anti-sense lncRNA	NONGGAT006901.2	100	1773	23.3167	0	-	-	-	-	-	-	-	-	-	-0.899066	-	-
TCONS_00067623	Chromosome 1	167320991	167321889	898	U	Intergenic lncRNA	NONGGAT001243.2	100	209	23.2739	0	-	-	-	-	-	-	-	-	-	-	-	-
TCONS_00363571	Chromosome 8	10632125	10634966	2841	I	Intronic lncRNA	NONGGAT008872.2	100	661	23.2665	0	-	-	-	-	-	-	-	-	-	-	-	-
TCONS_00550104	Chromosome 19	5181506	5199429	17923	U	Intergenic lncRNA	NONGGAT013646.1	99.976	4168	23.255	0	-	-	-	-	-	-	-	-	-	-	-	-
TCONS_00415267	Chromosome 10	11510848	11512931	2083	X	Anti-sense lncRNA	NONGGAT001641.2	100	484	23.2357	0	-	-	-	-	-	-	-	-	-	-	-	-
TCONS_00673926	Chromosome Z	80274862	80277158	2296	I	Intronic lncRNA	NONGGAT015490.1	78.612	533	23.2143	85	-	-	-	-	2.46008	-	-	-	-	-	-	-
TCONS_00067689	Chromosome 1	41896316	41897907	1591	U	Intergenic lncRNA	NONGGAT012645.1	100	369	23.193	0	-	-	-	-	-	-	-	-	-	-	-	-
TCONS_00015874	Chromosome 1	109313024	109316678	3654	U	Intergenic lncRNA	NONGGAT016647.1	84.652	847	23.1801	108	-	-	-	-	-	-	-	-	-	-	-	-
TCONS_00061797	Chromosome 1	85855043	85855824	781	I	Intronic lncRNA	NONGGAT009061.2	82.873	181	23.1754	30	-	-	-	-	-	-	-	-	-	-	-	-
TCONS_00191259	Chromosome 3	31017889	31018204	315	I	Intronic lncRNA	NONGGAT006045.2	100	73	23.1746	0	-	-	-	-	-	-	-	-	-	-	-	-
TCONS_00552669	Chromosome 19	8853259	8853570	311	U	Intergenic lncRNA	NONGGAT003574.2	100	72	23.1511	0	-	-	-	-	-	-	-	-	-	-	-	-
TCONS_00117018	Chromosome 2	130994375	130995784	1409	I	Intronic lncRNA	NONGGAT009959.2	94.172	326	23.137	18	-	-	-	-	-	-	-	-	-	-	-	-
TCONS_00536043	Chromosome 18	31697	33742	2045	U	Intergenic lncRNA	NONGGAT005473.2	80.973	473	23.1296	78	-	-	-	-	-	-	-	-	-	-	-	-
TCONS_00567490	Chromosome 20	1447878	1449357	1479	U	Intergenic lncRNA	NONGGAT004715.2	86.55	342	23.1237	35	-	-	-	-	-	-	-	-	-	-	-	-
TCONS_00104305	Chromosome 2	126161215	126162722	1507	U	Intergenic lncRNA	NONGGAT004466.2	100	348	23.0922	0	-	-	-	-	-	-	-	-	-	-	-	-
TCONS_00566962	Chromosome 20	1447938	1449147	1209	U	Intergenic lncRNA	NONGGAT004715.2	86.38	279	23.0769	28	-	-	-	-	-	-	-	-	-	-	-	-
TCONS_00123415	Chromosome 2	130994620	130996033	1413	I	Intronic lncRNA	NONGGAT009959.2	94.172	326	23.0715	18	-	-	-	-	-	-	-	-	-	-	-	-
TCONS_00570211	Chromosome 20	1447876	1449362	1486	U	Intergenic lncRNA	NONGGAT004715.2	86.55	342	23.0148	35	-	-	-	-	-	-	-	-	-	-	-	-
TCONS_00246280	Chromosome 4	78529057	78529409	352	I	Intronic lncRNA	NONGGAT016118.1	86.42	81	23.0114	8	-	-	-	-	-	-	-	-	-	-	-	-
TCONS_00596801	Chromosome 23	1736034	1737487	1453	U	Intergenic lncRNA	NONGGAT005118.2	100	334	22.9869	0	-	-	-	-	-	-	-	-	-	-	-	-
TCONS_00571631	Chromosome 21	2008779	2009972	1193	U	Intergenic lncRNA	NONGGAT004874.2	100	274	22.9673	0	-	-	-	-	-	-	-	-	-	-	-	-
TCONS_00429995	Chromosome 11	4201421	4203249	1828	X	Anti-sense lncRNA	NONGGAT001852.2	100	419	22.9212	0	-	-	-	-	-	-	-	-	-	-	-	-
TCONS_00518981	Chromosome 17	5993703	5995332	1629	U	Intergenic lncRNA	NONGGAT014020.1	92.225	373	22.8975	28	-	-	-	-	-	-	-	-	-	-	-	-
TCONS_00059220	Chromosome 1	1748250	1748879	629	U	Intergenic lncRNA	NONGGAT000038.2	100	144	22.8935	0	-	-	-	-	-	-	-	-	-	-	-	-
TCONS_00540220	Chromosome 18	694816	695507	691	I	Intronic lncRNA	NONGGAT013012.1	93.038	158	22.8654	8	-	-	-	-	-	-	-	-	-	-	-	-
TCONS_00377548	Chromosome 8	24797206	24797924	718	I	Intronic lncRNA	NONGGAT009021.2	100	164	22.8412	0	-	-	-	-	-	-	-	-	-	-	-	-
TCONS_00134206	Chromosome 2	130713499	130714809	1310	I	Intronic lncRNA	NONGGAT010241.2	85.619	299	22.8244	40	-	-	-	-	-	-	-	-	-	-	-	-
TCONS_00285353	Chromosome 5	24467056	24467411	355	I	Intronic lncRNA	NONGGAT015645.1	100	81	22.8169	0	-	-	-	-	-	-	-	-	-	-	-	-
TCONS_00690974	Chromosome 33	6419281	6419857	576	I	Intronic lncRNA	NONGGAT011079.2	100	131	22.7431	0	-	-	-	-	-	-	-	-	-	-	-	-
TCONS_00104542	Chromosome 2	37730588	37731485	897	I	Intronic lncRNA	NONGGAT012698.1	78.431	204	22.7425	40	-	-	-	-	-	-	-	-	-	-	-	-
TCONS_00560304	Chromosome 20	13712276	13713570	1294	U	Intergenic lncRNA	NONGGAT004822.2	100	294	22.7202	0	-	-	-	-	-	-	-	-	-	-	-	-
TCONS_00414534	Chromosome 10	11506023	11507178	1155	U	Intergenic lncRNA	NONGGAT001636.2	100	262	22.684	0	-	-	-	-	-	-	-	-	-	-	-	-
TCONS_00676707	Chromosome Z	63197574	63198099	525	I	Intronic lncRNA	NONGGAT012009.2	100	119	22.6667	0	-	-	-	-	-	-	-	-	-	-	-	-
TCONS_00110112	Chromosome 2	130994368	130995229	861	I	Intronic lncRNA	NONGGAT009959.2	92.821	195	22.6481	9	-	-	-	-	-	-	-	-	-	-	-	-
TCONS_00277019	Chromosome 5	34019142	34020057	915	U	Intergenic lncRNA	NONGGAT012962.1	90.338	207	22.623	20	-	-	-	-	-	-	-	-	-	-	-	-
TCONS_00068827	Chromosome 1	197400662	197400976	314	I	Intronic lncRNA	NONGGAT012835.1	87.324	71	22.6115	9	-	-	-	-	-	-	-	-	-	-	-	-
TCONS_00045156	Chromosome 1	71584864	71586160	1296	U	Intergenic lncRNA	NONGGAT016645.1	77.133	293	22.608	58	-	-	-	-	-	-	-	-	-	-	-	-
TCONS_00331680	Chromosome 7	18908785	18909818	1033	X	Anti-sense lncRNA	NONGGAT008553.2	99.571	233	22.5557	0	-	-	-	-	-	-	-	-	-	-	-	-
TCONS_00405064	Chromosome 10	11510839	11512986	2147	X	Anti-sense lncRNA	NONGGAT001641.2	100	484	22.5431	0	-	-	-	-	-	-	-	-	-	-	-	-
TCONS_00066250	Chromosome 1	207641	208795	1154	I	Intronic lncRNA	NONGGAT015911.1	91.923	260	22.5303	21	-	-	-	-	-	-	-	-	-	-	-	-
TCONS_00051238	Chromosome 1	103125997	103129437	3440	U	Intergenic lncRNA	NONGGAT011594.2	93.29	775	22.5291	44	-	-	-	-	-	-	-	-	-	-	-	-
TCONS_00180038	Chromosome 3	2498930	2499290	360	I	Intronic lncRNA	NONGGAT014885.1	87.654	81	22.5	10	-	-	-	-	-	-	-	-	-	-	-	-
TCONS_00134865	Chromosome 2	113440158	113440487	329	I	Intronic lncRNA	NONGGAT014261.1	95.946	74	22.4924	3	-	-	-	-	-	-	-	-	-	-	-	-
TCONS_00244000	Chromosome 4	39259930	39260233	303	I	Intronic lncRNA	NONGGAT009061.2	89.706	68	22.4422	7	-	-	-	-	-	-	-	-	-	-	-	-
TCONS_00633688	Chromosome 27	7550217	7551674	1457	X	Anti-sense lncRNA	NONGGAT005561.2	100	326	22.3747	0	-	-	-	-	-	-	-	-	-	-	-	-
TCONS_00430753	Chromosome 11	9970854	9975377	4523	X	Anti-sense lncRNA	NONGGAT001929.2	100	1012	22.3745	0	-	-	-	-	-	-	-	-	-	-	-	-
TCONS_00642683	Chromosome 28	4381877	4384304	2427	I	Intronic lncRNA	NONGGAT005661.2	100	543	22.3733	0	-	-	-	-	-	-	-	-	-	-	-	-
TCONS_00009580	Chromosome 1	80696217	80705535	9318	X	Anti-sense lncRNA	NONGGAT012754.1	100	2081	22.3331	0	-	-	-	-	-	-	-	-	-	-	-	-
TCONS_00143523	Chromosome 2	40385342	40387843	2501	X	Anti-sense lncRNA	NONGGAT015490.1	78.674	558	22.3111	85	-	-	-	-	-	-	-	-	-	-	-	-
TCONS_00377846	Chromosome 8	7499300	7500932	1632	I	Intronic lncRNA	NONGGAT008831.2	100	364	22.3039	0	-	-	-	-	-	-	-	-	-	-	-	-
TCONS_00139609	Chromosome 2	141796973	141800054	3081	U	Intergenic lncRNA	NONGGAT012480.1	75.546	687	22.298	129	-	-	-	-	-	-	-	-	-	-	-	-
TCONS_00444261	Chromosome 12	17755629	17755952	323	I	Intronic lncRNA	NONGGAT013287.1	100	72	22.291	0	-	-	-	-	-	-	-	-	-	-	-	-
TCONS_00432134	Chromosome 11	9969252	9973801	4549	X	Anti-sense lncRNA	NONGGAT001929.2	100	1012	22.2466	0	-	-	-	-	-	-	-	-	-	-	-	-
TCONS_00206956	Chromosome 3	30701950	30703245	1295	X	Anti-sense lncRNA	NONGGAT006037.2	100	288	22.2394	0	-	-	-	-	-	-	-	-	-	-	-	-
TCONS_00172545	Chromosome 3	17505026	17505377	351	I	Intronic lncRNA	NONGGAT002314.2	93.59	78	22.2222	5	-	-	-	-	-	-	-	-	-	-	-	-
TCONS_00038224	Chromosome 1	40104881	40106645	1764	U	Intergenic lncRNA	NONGGAT016647.1	83.887	391	22.1655	35	-	-	-	-	-	-	-	-	-	-	-	-
TCONS_00419295	Chromosome 10	13842664	13843143	479	I	Intronic lncRNA	NONGGAT006506.2	84.906	106	22.1294	15	-	-	-	-	-	-	-	-	-	-	-	-
TCONS_00234355	Chromosome 4	60000747	60001308	561	I	Intronic lncRNA	NONGGAT007127.2	100	124	22.1034	0	-	-	-	-	-	-	-	-	-	-	-	-
TCONS_00140152	Chromosome 2	121336885	121337229	344	U	Intergenic lncRNA	NONGGAT014288.1	100	76	22.093	0	-	-	-	-	-	-	-	-	-	-	-	-
TCONS_00141709	Chromosome 2	130712638	130714004	1366	X	Anti-sense lncRNA	NONGGAT010241.2	99.336	301	22.0351	1	-	-	-	-	-	-	-	-	-	-	-	-
TCONS_00193042	Chromosome 3	30700549	30700885	336	I	Intronic lncRNA	NONGGAT014669.1	100	74	22.0238	0	-	-	-	-	-	-	-	-	-	-	-	-
TCONS_00245551	Chromosome 4	11543583	11543901	318	U	Intergenic lncRNA	NONGGAT006712.2	100	70	22.0126	0	-	-	-	-	-	-	-	-	-	-	-	-
TCONS_00675860	Chromosome Z	40827534	40828516	982	U	Intergenic lncRNA	NONGGAT011868.2	100	216	21.9959	0	-	-	-	-	-	-	-	-	-	-	-	-
TCONS_00452270	Chromosome 12	17755522	17756182	660	I	Intronic lncRNA	NONGGAT013287.1	100	145	21.9697	0	-	-	-	-	-	-	-	-	-	-	-	-
TCONS_00024054	Chromosome 1	86454759	86456744	1985	U	Intergenic lncRNA	NONGGAT016647.1	88.046	435	21.9144	44	-	-	-	-	-	-	-	-	-	-	-	-
TCONS_00677642	Chromosome Z	34768035	34768341	306	I	Intronic lncRNA	NONGGAT011834.2	100	67	21.8954	0	-	-	-	-	-	-	-	-	-	-	-	-
TCONS_00701546	Scaffold	56714	57043	329	I	Intronic lncRNA	NONGGAT008300.2	94.444	72	21.8845	4	-	-	-	-	-	-	-	-	-	-	-	-
TCONS_00121323	Chromosome 2	44313432	44313766	334	I	Intronic lncRNA	NONGGAT011742.2	90.411	73	21.8563	7	-	-	-	-	-	-	-	-	-	-	-	-
TCONS_00563952	Chromosome 20	1381453	1382437	984	I	Intronic lncRNA	NONGGAT004664.2	99.535	215	21.8496	1	-	-	-	-	-	-	-	-	-	-	-	-
TCONS_00220237	Chromosome 4	16595499	16597212	1713	U	Intergenic lncRNA	NONGGAT006770.2	100	374	21.833	0	-	-	-	-	-	-	-	-	-	-	-	-
TCONS_00621886	Chromosome 26	2674611	2675886	1275	U	Intergenic lncRNA	NONGGAT005421.2	100	278	21.8039	0	-	-	-	-	-	-	-	-	-	-	-	-
TCONS_00274785	Chromosome 5	54027904	54033518	5614	U	Intergenic lncRNA	NONGGAT007864.2	100	1222	21.767	0	-	-	-	-	-	-	-	-	-	-	-	-
TCONS_00646229	Chromosome 32	348037	349521	1484	I	Intronic lncRNA	NONGGAT009897.2	98.452	323	21.7655	5	-	-	-	-	-	-	-	-	-	-	-	-
TCONS_00510582	Chromosome 16	2289531	2290865	1334	X	Anti-sense lncRNA	NONGGAT003015.2	99.31	290	21.7391	2	-	-	-	-	-	-	-	-	-	-	-	-
TCONS_00113319	Chromosome 2	60697581	60697894	313	I	Intronic lncRNA	NONGGAT014590.1	88.235	68	21.7252	8	-	-	-	-	-	-	-	-	-	-	-	-
TCONS_00115469	Chromosome 2	12838314	12839818	1504	X	Anti-sense lncRNA	NONGGAT011045.2	99.693	326	21.6755	1	-	-	-	-	-	-	-	-	-	-	-	-
TCONS_00020881	Chromosome 1	36540	37223	683	I	Intronic lncRNA	NONGGAT014864.1	92.568	148	21.6691	11	-	-	-	-	-	-	-	-	-	-	-	-
TCONS_00045230	Chromosome 1	172602062	172602390	328	I	Intronic lncRNA	NONGGAT013032.1	100	71	21.6463	0	-	-	-	-	-	-	-	-	-	-	-	-
TCONS_00079556	Chromosome 1	169246641	169248070	1429	I	Intronic lncRNA	NONGGAT014020.1	92.88	309	21.6235	20	-	-	-	-	-	-	-	-	-	-	-	-
TCONS_00533451	Chromosome 18	4222291	4222837	546	I	Intronic lncRNA	NONGGAT003236.2	88.983	118	21.6117	11	-	-	-	-	-	-	-	-	-	-	-	-
TCONS_00069504	Chromosome 1	133962836	133963498	662	I	Intronic lncRNA	NONGGAT012909.1	99.301	143	21.6012	1	-	-	-	-	-	-	-	-	-	-	-	-
TCONS_00139664	Chromosome 2	14677450	14678219	769	U	Intergenic lncRNA	NONGGAT012698.1	76.506	166	21.5865	33	-	-	-	-	-	-	-	-	-	-	-	-
TCONS_00154368	Chromosome 3	22297384	22298697	1313	U	Intergenic lncRNA	NONGGAT005957.2	100	283	21.5537	0	-	-	-	-	-	-	-	-	-	-	-	-
TCONS_00242921	Chromosome 4	84999916	85000896	980	U	Intergenic lncRNA	NONGGAT013121.1	81.517	211	21.5306	22	-	-	-	-	-	-	-	-	-	-	-	-
TCONS_00317782	Chromosome 6	7339265	7339711	446	I	Intronic lncRNA	NONGGAT008006.2	100	96	21.5247	0	-	-	-	-	-	-	-	-	-	-	-	-
TCONS_00388710	Chromosome 9	23909267	23911247	1980	U	Intergenic lncRNA	NONGGAT009462.2	100	426	21.5152	0	-	-	-	-	-	-	0.901384	-	-	-	-	-
TCONS_00396685	Chromosome 9	8439649	8439979	330	I	Intronic lncRNA	NONGGAT009216.2	100	71	21.5152	0	-	-	-	-	-	-	-	-	-	-	-	-
TCONS_00151965	Chromosome 2	66266677	66267980	1303	I	Intronic lncRNA	NONGGAT014268.1	86.429	280	21.4889	32	-	-	2.13269	2.68418	-	2.15064	-	-	-	-	-	-
TCONS_00509063	Chromosome 16	2300172	2301215	1043	I	Intronic lncRNA	NONGGAT003016.2	82.589	224	21.4765	30	-	-	-	-	-	-	-	-	-	-	-	-
TCONS_00509062	Chromosome 16	2300172	2301215	1043	I	Intronic lncRNA	NONGGAT003016.2	82.589	224	21.4765	30	-	-	-	-	-	-	-	-	-	-	-	-
TCONS_00306507	Chromosome 6	9919025	9921791	2766	U	Intergenic lncRNA	NONGGAT008042.2	100	594	21.4751	0	-	-	-	-	-	-	-	-	-	-	-	-
TCONS_00198880	Chromosome 3	9238757	9239102	345	I	Intronic lncRNA	NONGGAT015738.1	86.486	74	21.4493	10	-	-	-	-	-	-	-	-	-	-	-	-
TCONS_00637877	Chromosome 28	4382661	4383948	1287	I	Intronic lncRNA	NONGGAT005661.2	100	276	21.4452	0	-	-	-	-	-	-	-	-	-	-	-	-
TCONS_00411518	Chromosome 10	11510728	11512986	2258	X	Anti-sense lncRNA	NONGGAT001641.2	100	484	21.4349	0	-	-	-	-	-	-	-	-	-	-	-	-
TCONS_00548670	Chromosome 19	5181506	5201020	19514	U	Intergenic lncRNA	NONGGAT013646.1	99.976	4168	21.359	0	-	-	-	-	-	-	-	-	-	-	-	-
TCONS_00502518	Chromosome 15	295093	297273	2180	X	Anti-sense lncRNA	NONGGAT002491.2	96.129	465	21.3303	16	-	-	-	-	-	-	-	-	-	-	-	-
TCONS_00384253	Chromosome 8	2144425	2146987	2562	X	Anti-sense lncRNA	NONGGAT008761.2	100	546	21.3115	0	-	-	-	-	-	-	-	-	-	-	-	-
TCONS_00180858	Chromosome 3	86832895	86833294	399	I	Intronic lncRNA	NONGGAT007110.2	94.118	85	21.3033	5	-	-	-	-	-	-	-	-	-	-	-	-
TCONS_00687050	Chromosome 33	6420600	6421042	442	I	Intronic lncRNA	NONGGAT011079.2	91.489	94	21.267	8	-	-	-	-	-	-	-	-	-	-	-	-
TCONS_00155891	Chromosome 3	67465282	67466641	1359	U	Intergenic lncRNA	NONGGAT006320.2	100	289	21.2656	0	-	-	-	-	-	-	-	-	-	-	-	-
TCONS_00182943	Chromosome 3	34795356	34796595	1239	U	Intergenic lncRNA	NONGGAT006087.2	99.62	263	21.2268	0	-	-	-	-	-	-	-	-	-	-	-	-
TCONS_00039531	Chromosome 1	45563789	45565099	1310	U	Intergenic lncRNA	NONGGAT000320.2	99.64	278	21.2214	0	-	-	-	-	-	-	-	-	-	-	-	-
TCONS_00433613	Chromosome 11	19625301	19627447	2146	U	Intergenic lncRNA	NONGGAT002035.2	99.341	455	21.2022	0	-	-	-	-	-	-	-	-	-	-	-	-
TCONS_00295683	Chromosome 5	33191372	33196845	5473	U	Intergenic lncRNA	NONGGAT007694.2	100	1160	21.195	0	-	-	-	-	-	-	-	-	-	-	-	-
TCONS_00567554	Chromosome 20	8144698	8147007	2309	U	Intergenic lncRNA	NONGGAT014408.1	100	489	21.178	0	-	-	-	-	2.3989	-	-2.48452	-	-	-	-	-
TCONS_00000406	Chromosome 1	40104168	40106463	2295	U	Intergenic lncRNA	NONGGAT016647.1	84.362	486	21.1765	45	-	-	-	-	-	-	-	-	-	-	-	-
TCONS_00047679	Chromosome 1	71430361	71431457	1096	X	Anti-sense lncRNA	NONGGAT016083.1	88.793	232	21.1679	19	-	-	-	-	-	-	-	-	-	-	-	-
TCONS_00533598	Chromosome 18	6578899	6580516	1617	U	Intergenic lncRNA	NONGGAT003306.2	99.708	342	21.1503	1	-	-	-	-	-	-	-	-	-	-	-	-
TCONS_00083452	Chromosome 1	170545677	170547734	2057	I	Intronic lncRNA	NONGGAT016682.1	90.345	435	21.1473	40	-	-	-	-	-	-	-0.720904	-	1.02902	-	-	-
TCONS_00078824	Chromosome 1	1748489	1751475	2986	U	Intergenic lncRNA	NONGGAT000037.2	100	631	21.1319	0	-	-	-	-	-	-	-	-	-	-	-	-
TCONS_00596946	Chromosome 23	5944051	5945518	1467	I	Intronic lncRNA	NONGGAT009825.2	99.355	310	21.1316	1	-	-	2.02923	3.02454	-	2.91965	-	-	-	-	-	-
TCONS_00105467	Chromosome 2	126161225	126162872	1647	U	Intergenic lncRNA	NONGGAT004466.2	100	348	21.1293	0	-	-	-	-	-	-	-	-	-	-	-	-
TCONS_00351148	Chromosome 7	23451654	23452137	483	I	Intronic lncRNA	NONGGAT013044.1	86.275	102	21.118	13	-	-	-	-	-	-	-	-	-	-	-	-
TCONS_00673868	Chromosome Z	44658597	44659129	532	U	Intergenic lncRNA	NONGGAT011892.2	100	112	21.0526	0	-	-	-	-	-	-	-	-	-	-	-	-
TCONS_00698523	Chromosome 31	2639874	2640449	575	U	Intergenic lncRNA	NONGGAT010351.2	96.694	121	21.0435	3	-	-	-	-	-	-	-	-	-	-	-	-
TCONS_00431387	Chromosome 11	10282200	10283595	1395	U	Intergenic lncRNA	NONGGAT001953.2	100	293	21.0036	0	-	-	-	-	-	-	-	-	-	-	-	-
TCONS_00147551	Chromosome 2	60371140	60371921	781	I	Intronic lncRNA	NONGGAT014129.1	93.293	164	20.9987	11	-	-	-	-	-	-	-	-	-	-	-	-
TCONS_00199447	Chromosome 3	22415397	22415922	525	U	Intergenic lncRNA	NONGGAT005099.2	81.818	110	20.9524	20	-	-	-	-	-	-	-	-	-	-	-	-
TCONS_00680573	Chromosome Z	47644785	47646242	1457	I	Intronic lncRNA	NONGGAT001198.2	79.605	304	20.8648	49	-	-	-	-	-	-	-	-	-	-	-	-
TCONS_00690215	Chromosome 33	2817582	2819402	1820	U	Intergenic lncRNA	NONGGAT009480.2	99.736	379	20.8242	0	-	-	-	-	-	-	-	-	-	-	-	-
TCONS_00105405	Chromosome 2	106382413	106383119	706	I	Intronic lncRNA	NONGGAT009188.2	85.714	147	20.8215	21	-5.14483	-5.44921	-7.32494	-7.23634	-5.14131	-4.88792	-	-	-	-	-	-
TCONS_00324662	Chromosome 6	23892890	23893476	586	I	Intronic lncRNA	NONGGAT016030.1	100	122	20.8191	0	-	-	-	-	-	-	-	-	-	-	-	-
TCONS_00508096	Chromosome 16	2300123	2301199	1076	I	Intronic lncRNA	NONGGAT003016.2	82.589	224	20.8178	30	-	-	-	-	-	-	-	-	-	-	-	-
TCONS_00171948	Chromosome 3	88341116	88341419	303	I	Intronic lncRNA	NONGGAT014823.1	100	63	20.7921	0	-	-	-	-	-	-	-	-	-	-	-	-
TCONS_00296196	Chromosome 5	49675975	49676668	693	U	Intergenic lncRNA	NONGGAT012318.1	91.667	144	20.7792	10	-	-	-	-	-	-	-	-	-	-	-	-
TCONS_00647134	Chromosome 32	222176	222638	462	I	Intronic lncRNA	NONGGAT012447.1	89.583	96	20.7792	10	-	-	-	-	-	-	-	-	-	-	-	-
TCONS_00120783	Chromosome 2	117193416	117196015	2599	U	Intergenic lncRNA	NONGGAT015490.1	78.479	539	20.7387	91	-	-	-	-	-	-	-2.14646	-	-	-	-	-
TCONS_00300272	Chromosome 5	22411836	22414546	2710	X	Anti-sense lncRNA	NONGGAT015490.1	78.648	562	20.738	93	-	-	-	-	-	-	-	-	-	-	-	-
TCONS_00676037	Chromosome Z	70831318	70832438	1120	U	Intergenic lncRNA	NONGGAT012074.2	100	232	20.7143	0	-	-	-	-	-	-	-	-	-	-	-	-
TCONS_00690217	Chromosome 33	2850307	2852137	1830	I	Intronic lncRNA	NONGGAT009480.2	100	379	20.7104	0	-	-	-	-	-	-	-	-	-	-	-	-
TCONS_00261105	Chromosome 4	23210477	23214854	4377	U	Intergenic lncRNA	NONGGAT012962.1	84.768	906	20.6991	124	-	-	-	-	-	-	-	-	-	-	-	-
TCONS_00453066	Chromosome 12	11041408	11042471	1063	I	Intronic lncRNA	NONGGAT002182.2	100	220	20.6961	0	-	-	-	-	-	-	-	-	-	-	-	-
TCONS_00110179	Chromosome 2	149556358	149557813	1455	U	Intergenic lncRNA	NONGGAT014020.1	89.037	301	20.6873	30	-	-	-	-	-	-	-	-	-	-	-	-
TCONS_00438140	Chromosome 11	10283053	10283609	556	U	Intergenic lncRNA	NONGGAT001953.2	100	115	20.6835	0	-	-	-	-	-	-	-	-	-	-	-	-
TCONS_00661001	Chromosome Z	42553889	42558393	4504	U	Intergenic lncRNA	NONGGAT012962.1	85.484	930	20.6483	129	-	-	-	-	-	-	-	-	-	-	-	-
TCONS_00302549	Chromosome 5	46088586	46090229	1643	U	Intergenic lncRNA	NONGGAT007790.2	100	339	20.633	0	-	-	-	-	-	-	-	-	-	-	-	-
TCONS_00357051	Chromosome 7	12463129	12464249	1120	X	Anti-sense lncRNA	NONGGAT008474.2	100	231	20.625	0	-	-	-	-	-	-	-	-	-	-	-	-
TCONS_00172873	Chromosome 3	97162231	97162585	354	I	Intronic lncRNA	NONGGAT014012.1	97.26	73	20.6215	2	-	-	-	-	-	-	-	-	-	-	-	-
TCONS_00350184	Chromosome 7	14090453	14090778	325	I	Intronic lncRNA	NONGGAT016203.1	92.537	67	20.6154	5	-	-	-	-	-	-	-	-	-	-	-	-
TCONS_00129959	Chromosome 2	128704984	128706289	1305	U	Intergenic lncRNA	NONGGAT004503.2	100	269	20.613	0	-	-	-	-	-	-	-	-	-	-	-	-
TCONS_00477415	Chromosome 14	12351071	12352847	1776	I	Intronic lncRNA	NONGGAT014020.1	91.803	366	20.6081	30	-	-	-	-	-	-	-	-	-	-	-	-
TCONS_00173387	Chromosome 3	40892310	40892616	306	I	Intronic lncRNA	NONGGAT014288.1	87.302	63	20.5882	8	-	-	-	-	-	-	-	-	-	-	-	-
TCONS_00544024	Chromosome 19	7520881	7524667	3786	X	Anti-sense lncRNA	NONGGAT003545.2	100	779	20.5758	0	-	-	-	-	-	-	-	-	-	-	-	-
TCONS_00435679	Chromosome 11	11143356	11144139	783	U	Intergenic lncRNA	NONGGAT001968.2	100	161	20.5619	0	-	-	-	-	-	-	-	-	-	-	-	-
TCONS_00208056	Chromosome 3	9239497	9240656	1159	I	Intronic lncRNA	NONGGAT013042.1	94.958	238	20.5349	12	-	-	-	-	-	-	-	-	-	-	-	-
TCONS_00293080	Chromosome 5	17782895	17786997	4102	X	Anti-sense lncRNA	NONGGAT007521.2	100	842	20.5266	0	-	-	-	-	-	-	-	-	-	-	-	-
TCONS_00183953	Chromosome 3	22347892	22349018	1126	I	Intronic lncRNA	NONGGAT005958.2	100	231	20.5151	0	-	-	-	-	-	-	-	-	-	-	-	-
TCONS_00635648	Chromosome 28	1862763	1863670	907	U	Intergenic lncRNA	NONGGAT001769.2	90.86	186	20.5072	15	-	-	-	-	-	-	-	-	-	-	-	-
TCONS_00147542	Chromosome 2	49931416	49931772	356	I	Intronic lncRNA	NONGGAT016059.1	93.151	73	20.5056	5	-	-	-	-	-	-	-	-	-	-	-	-
TCONS_00372624	Chromosome 8	27024959	27026908	1949	X	Anti-sense lncRNA	NONGGAT009054.2	100	399	20.472	0	-	-	-	-	-	-	-	-	-	-	-	-
TCONS_00285776	Chromosome 5	54028614	54034605	5991	X	Anti-sense lncRNA	NONGGAT007864.2	100	1222	20.3973	0	-	-	-	-	-	-	-	-	-	-	-	-
TCONS_00178543	Chromosome 3	46664440	46666029	1589	U	Intergenic lncRNA	NONGGAT006187.2	100	324	20.3902	0	-	-	-	-	-	-	-	-	-	-	-	-
TCONS_00676719	Chromosome Z	81785592	81785901	309	I	Intronic lncRNA	NONGGAT016797.1	100	63	20.3883	0	-	-	-	-	-	-	-	-	-	-	-	-
TCONS_00552161	Chromosome 19	5835130	5835439	309	I	Intronic lncRNA	NONGGAT014389.1	88.889	63	20.3883	5	-	-	-	-	-	-	-	-	-	-	-	-
TCONS_00088284	Chromosome 1	86453864	86455998	2134	U	Intergenic lncRNA	NONGGAT016647.1	88.046	435	20.3843	44	-	-	-	-	-	-	-	-	-	-	-	-
TCONS_00120482	Chromosome 2	12835411	12836049	638	U	Intergenic lncRNA	NONGGAT016115.1	85.385	130	20.3762	17	-	-	-	-	-	-	-	-	-	-	-	-
TCONS_00246158	Chromosome 4	276178	276507	329	I	Intronic lncRNA	NONGGAT016059.1	88.06	67	20.3647	6	-	-	-	-	-	-	-	-	-	-	-	-
TCONS_00396461	Chromosome 9	5385748	5386421	673	U	Intergenic lncRNA	NONGGAT009179.2	100	137	20.3566	0	-	-	-	-	-	-	-	-	-	-	-	-
TCONS_00425679	Chromosome 11	9970833	9975805	4972	X	Anti-sense lncRNA	NONGGAT001929.2	100	1012	20.354	0	-	-	-	-	-	-	-	-	-	-	-	-
TCONS_00303359	Chromosome 5	15460969	15461947	978	U	Intergenic lncRNA	NONGGAT007477.2	100	199	20.3476	0	-	-	-	-	-	-	-	-	-	-	-	-
TCONS_00338785	Chromosome 7	33784715	33785989	1274	I	Intronic lncRNA	NONGGAT008697.2	100	259	20.3297	0	-	-	-	-	-	-	-	-	-	-	-	-
TCONS_00390820	Chromosome 9	2680974	2681279	305	I	Intronic lncRNA	NONGGAT000753.2	88.71	62	20.3279	6	-	-	-	-	-	-	-	-	-	-	-	-
TCONS_00295008	Chromosome 5	29051108	29051418	310	I	Intronic lncRNA	NONGGAT000904.2	87.302	63	20.3226	7	-	-	-	-	-	-	-	-	-	-	-	-
TCONS_00076494	Chromosome 1	196103975	196111172	7197	I	Intronic lncRNA	NONGGAT001482.2	87.671	1460	20.2862	142	-	-	-	-	-	-	-	-	-	-	-	-
TCONS_00417601	Chromosome 10	10616875	10623718	6843	X	Anti-sense lncRNA	NONGGAT001611.2	99.928	1388	20.2835	1	-	-	-	-	-	-	-	-	-	-	1.44988	-
TCONS_00508321	Chromosome 16	2396776	2398208	1432	I	Intronic lncRNA	NONGGAT003015.2	95.517	290	20.2514	13	-	-	-	-	-	-	-	-	-	-	-	-
TCONS_00508508	Chromosome 16	2403941	2405375	1434	I	Intronic lncRNA	NONGGAT003015.2	95.517	290	20.2232	13	-	-	-	-	-	-	-	-	-	-	-	-
TCONS_00321655	Chromosome 6	12857177	12858819	1642	U	Intergenic lncRNA	NONGGAT008297.2	99.398	332	20.2192	0	-	-	-	-	-	-	-	-	-	-	-	-
TCONS_00111211	Chromosome 2	149556358	149557848	1490	U	Intergenic lncRNA	NONGGAT014020.1	89.037	301	20.2013	30	-	-	-	-	-	-	-	-	-	-	-	-
TCONS_00535836	Chromosome 18	4222161	4222859	698	I	Intronic lncRNA	NONGGAT003236.2	88.652	141	20.2006	14	-	-	-	-	-	-	-	-	-	-	-	-
TCONS_00073940	Chromosome 1	107964172	107965370	1198	U	Intergenic lncRNA	NONGGAT013042.1	95.868	242	20.2003	10	-	-	-	-	-	-	-	-	-	-	-	-
TCONS_00379326	Chromosome 8	27024903	27025761	858	U	Intergenic lncRNA	NONGGAT009053.2	100	173	20.1632	0	-	-	-	-	-	-	-	-	-	-	-	-
TCONS_00095455	Chromosome 2	37854753	37857511	2758	U	Intergenic lncRNA	NONGGAT003893.2	100	556	20.1595	0	-	-	-	-	-	-	-	-	-	-	-	-
TCONS_00352967	Chromosome 7	15309190	15311953	2763	U	Intergenic lncRNA	NONGGAT014669.1	76.937	555	20.0869	85	-	-	-	-	-	-	-	-	-	-	-	-
TCONS_00668315	Chromosome Z	63196710	63198299	1589	I	Intronic lncRNA	NONGGAT012009.2	100	319	20.0755	0	-	-	-	-	-	-	-	-	-	-	-	-
TCONS_00594275	Chromosome 23	1760308	1761947	1639	U	Intergenic lncRNA	NONGGAT005121.2	100	329	20.0732	0	-	-	-	-	-	-	-	-	-	-	-	-
TCONS_00145666	Chromosome 2	37854039	37854886	847	U	Intergenic lncRNA	NONGGAT003893.2	99.412	170	20.0708	0	-	-	-	-	-	-	-	-	-	-	-	-
TCONS_00145665	Chromosome 2	37854039	37854886	847	U	Intergenic lncRNA	NONGGAT003893.2	99.412	170	20.0708	0	-	-	-	-	-	-	-	-	-	-	-	-
TCONS_00224926	Chromosome 4	54723632	54727764	4132	U	Intergenic lncRNA	NONGGAT007078.2	100	829	20.0629	0	-	-	-	-	-	-	-	-	-	-	-	-
TCONS_00647388	Chromosome 32	347887	349497	1610	I	Intronic lncRNA	NONGGAT009897.2	98.452	323	20.0621	5	-	-	-	-	-	-	-	-	-	-	-	-
TCONS_00597728	Chromosome 23	1760294	1761935	1641	U	Intergenic lncRNA	NONGGAT005121.2	100	329	20.0488	0	-	-	-	-	-	-	-	-	-	-	-	-
TCONS_00076985	Chromosome 1	46882831	46884144	1313	I	Intronic lncRNA	NONGGAT000338.2	100	263	20.0305	0	-	-	-	-	-	-	-	-	-	-	-	-
TCONS_00316901	Chromosome 6	12857277	12858857	1580	U	Intergenic lncRNA	NONGGAT008298.2	100	316	20	0	-	-	-	-	-	-	-	-	-	-	-	-
TCONS_00222086	Chromosome 4	85000291	85000637	346	U	Intergenic lncRNA	NONGGAT015807.1	95.652	69	19.9422	3	-	-	-	-	-	-	-	-	-	-	-	-
TCONS_00462371	Chromosome 13	18960714	18962717	2003	I	Intronic lncRNA	NONGGAT002485.2	100	398	19.8702	0	-	-	-	-	-	-	1.05111	-	-	-	-	-
TCONS_00120402	Chromosome 2	79954327	79954629	302	U	Intergenic lncRNA	NONGGAT014193.1	100	60	19.8675	0	-	-	-	-	-	-	-	-	-	-	-	-
TCONS_00675526	Chromosome Z	29157148	29158940	1792	X	Anti-sense lncRNA	NONGGAT012815.1	84.27	356	19.8661	38	-	-	-	-	-	-	-	-	-	-	-	-
TCONS_00704055	Scaffold	739011	742000	2989	U	Intergenic lncRNA	NONGGAT012006.2	82.631	593	19.8394	90	-	-	-	-	-	-	-	-	-	-	-	-
TCONS_00285360	Chromosome 5	38073589	38073892	303	I	Intronic lncRNA	NONGGAT016059.1	91.667	60	19.802	5	-	-	-	-	-	-	-	-	-	-	-	-
TCONS_00161905	Chromosome 3	10366111	10367021	910	U	Intergenic lncRNA	NONGGAT005815.2	100	180	19.7802	0	-	-	-	-	-	-	-	-	-	-	-	-
TCONS_00444789	Chromosome 12	17755838	17756572	734	I	Intronic lncRNA	NONGGAT013287.1	100	145	19.7548	0	-	-	-	-	-	-	-	-	-	-	-	-
TCONS_00484812	Chromosome 14	12352413	12353011	598	I	Intronic lncRNA	NONGGAT010604.2	99.153	118	19.7324	0	-	-	-	-	-	-	-	-	-	-	-	-
TCONS_00225137	Chromosome 4	11549117	11560208	11091	U	Intergenic lncRNA	NONGGAT006712.2	100	2188	19.7277	0	-	-	-	-	-	-	-	-	-	-	-	-
TCONS_00700559	Chromosome 31	2864266	2864631	365	I	Intronic lncRNA	NONGGAT010056.2	87.5	72	19.726	7	-	-	-	-	-	-	-	-	-	-	-	-
TCONS_00143577	Chromosome 2	78224649	78226050	1401	U	Intergenic lncRNA	NONGGAT014268.1	92.029	276	19.7002	21	-	-	-	-	-	-	-	-	-	-	-	-
TCONS_00432294	Chromosome 11	10282171	10283660	1489	U	Intergenic lncRNA	NONGGAT001953.2	100	293	19.6776	0	-	-	-	-	-	-	-	-	-	-	-	-
TCONS_00082539	Chromosome 1	59694991	59695296	305	U	Intergenic lncRNA	NONGGAT012757.1	88.333	60	19.6721	7	-	-	-	-	-	-	-	-	-	-	-	-
TCONS_00091031	Chromosome 1	298482	299301	819	I	Intronic lncRNA	NONGGAT015242.1	93.789	161	19.6581	7	-	-	-	-	-	-	-	-	-	-	-	-
TCONS_00058210	Chromosome 1	1748222	1751434	3212	U	Intergenic lncRNA	NONGGAT000037.2	100	631	19.6451	0	-	-	-	-	-	-	-	-	-	-	-	-
TCONS_00058209	Chromosome 1	1748222	1751434	3212	U	Intergenic lncRNA	NONGGAT000037.2	100	631	19.6451	0	-	-	-	-	-	-	-	-	-	-	-	-
TCONS_00120416	Chromosome 2	120994986	120996038	1052	U	Intergenic lncRNA	NONGGAT004434.2	99.029	206	19.5817	0	-	-	-	-	-	-	-	-	-	-	-	-
TCONS_00596394	Chromosome 23	4536196	4537284	1088	U	Intergenic lncRNA	NONGGAT005174.2	100	213	19.5772	0	-	-	-	-	-	-	-	-	-	-	-	-
TCONS_00489596	Chromosome 15	3068898	3074289	5391	U	Intergenic lncRNA	NONGGAT002762.2	100	1055	19.5697	0	-	-	-	-	-	-	-	-	-	-	-	-
TCONS_00326986	Chromosome 6	30921565	30922884	1319	I	Intronic lncRNA	NONGGAT016044.1	100	258	19.5603	0	-	-	-	-	-	-	-	-	-	-	-	-
TCONS_00207877	Chromosome 3	10291684	10294370	2686	U	Intergenic lncRNA	NONGGAT005809.2	100	525	19.5458	0	-	-	-	-	-	-	-	-	-	-	-	-
TCONS_00575001	Chromosome 21	4647339	4648404	1065	U	Intergenic lncRNA	NONGGAT014020.1	92.788	208	19.5305	11	-	-	-	-	-	-	-	-	-	-	-	-
TCONS_00504424	Chromosome 15	8235854	8237129	1275	U	Intergenic lncRNA	NONGGAT002870.2	88.353	249	19.5294	27	-	-	-	-	-	-	-	-	-	-	-	-
TCONS_00680508	Chromosome Z	21968107	21969634	1527	X	Anti-sense lncRNA	NONGGAT012481.1	84.899	298	19.5154	23	-	-	-	-	-	-	-	-	-	-	-	-
TCONS_00508994	Chromosome 16	2300247	2301166	919	I	Intronic lncRNA	NONGGAT003016.2	81.564	179	19.4777	25	-	-	-	-	-	-	-	-	-	-	-	-
TCONS_00027404	Chromosome 1	93292352	93293102	750	U	Intergenic lncRNA	NONGGAT012006.2	80.137	146	19.4667	22	-	-	-	-	-	-	-	-	-	-	-	-
TCONS_00246180	Chromosome 4	9381953	9382359	406	U	Intergenic lncRNA	NONGGAT006692.2	100	79	19.4581	0	-	-	-	-	-	-	-	-	-	-	-	-
TCONS_00693003	Chromosome 33	4907963	4909521	1558	I	Intronic lncRNA	NONGGAT011286.2	76.568	303	19.448	67	-	-	-	-	-	-	-	-	-	-	-	-
TCONS_00503685	Chromosome 15	8235855	8237138	1283	U	Intergenic lncRNA	NONGGAT002870.2	88.353	249	19.4076	27	-	-	-	-	-	-	-	-	-	-	-	-
TCONS_00233345	Chromosome 4	11487542	11489114	1572	U	Intergenic lncRNA	NONGGAT006710.2	100	305	19.402	0	-	-	-	-	-	-	-	-	-	-	-	-
TCONS_00150117	Chromosome 2	24756726	24760329	3603	X	Anti-sense lncRNA	NONGGAT012708.1	80.83	699	19.4005	111	-	-	-	-	-	-	-	-	-	-	-	-
TCONS_00131411	Chromosome 2	130712497	130714049	1552	X	Anti-sense lncRNA	NONGGAT010241.2	99.336	301	19.3943	1	-	-	-	-	-	-	-	-	-	-	-	-
TCONS_00074675	Chromosome 1	149428146	149428461	315	I	Intronic lncRNA	NONGGAT016001.1	88.525	61	19.3651	6	-	-	-	-	-	-	-	-	-	-	-	-
TCONS_00134013	Chromosome 2	56144224	56145366	1142	X	Anti-sense lncRNA	NONGGAT015295.1	91.403	221	19.352	18	-	-	-	-	-	-	-	-	-	-	-	-
TCONS_00120375	Chromosome 2	6162187	6162585	398	I	Intronic lncRNA	NONGGAT015482.1	89.61	77	19.3467	8	-	-	-	-	-	-	-	-	-	-	-	-
TCONS_00344031	Chromosome 7	31717635	31718013	378	X	Anti-sense lncRNA	NONGGAT012006.2	93.151	73	19.3122	5	-	-	-	-	-	-	-	-	-	-	-	-
TCONS_00029995	Chromosome 1	156473835	156474136	301	I	Intronic lncRNA	NONGGAT005934.2	87.931	58	19.2691	7	-	-	-	-	-	-	-	-	-	-	-	-
TCONS_00032288	Chromosome 1	109312273	109316678	4405	U	Intergenic lncRNA	NONGGAT016647.1	84.652	847	19.2281	108	-	-	-	-	-	-	-	-	-	-	-	-
TCONS_00282335	Chromosome 5	21809457	21809759	302	I	Intronic lncRNA	NONGGAT010461.2	100	58	19.2053	0	-	-	-	-	-	-	-	-	-	-	-	-
TCONS_00647195	Chromosome 32	158873	159300	427	I	Intronic lncRNA	NONGGAT003141.2	89.024	82	19.2037	8	-	-	-	-	-	-	-	-	-	-	-	-
TCONS_00041144	Chromosome 1	78903341	78903867	526	U	Intergenic lncRNA	NONGGAT014054.1	94.059	101	19.2015	5	-	-	-	-	-	-	-	-	-	-	-	-
TCONS_00541656	Chromosome 19	3642317	3646752	4435	U	Intergenic lncRNA	NONGGAT003433.2	100	851	19.1883	0	-	-	-	-	-	-	-	-	-	-	-	-
TCONS_00043901	Chromosome 1	66708657	66709017	360	U	Intergenic lncRNA	NONGGAT015843.1	86.957	69	19.1667	5	-	-	-	-	-	-	-	-	-	-	-	-
TCONS_00083872	Chromosome 1	190091231	190092265	1034	U	Intergenic lncRNA	NONGGAT014129.1	93.434	198	19.1489	13	-	-	-	-	2.83224	-	-1.56507	-	-	-	-	-
TCONS_00702560	Scaffold	566468	568276	1808	U	Intergenic lncRNA	NONGGAT002719.2	78.035	346	19.1372	60	-	-	-	-	-	-	-	-	-	-	-	-
TCONS_00323846	Chromosome 6	12858665	12859968	1303	U	Intergenic lncRNA	NONGGAT008169.2	99.598	249	19.1097	1	-	-	-	-	-	-	-	-	-	-	-	-
TCONS_00377439	Chromosome 8	27022856	27026404	3548	X	Anti-sense lncRNA	NONGGAT009053.2	100	678	19.1094	0	-	-	-	-	-	-	-	-	-	-	-	-
TCONS_00051865	Chromosome 1	196103338	196110994	7656	I	Intronic lncRNA	NONGGAT001482.2	87.671	1460	19.07	142	-	-	-	-	-	-	-	-	-	-	-	-
TCONS_00184936	Chromosome 3	15488887	15491233	2346	U	Intergenic lncRNA	NONGGAT005862.2	100	447	19.0537	0	-	-	-	-	-	-	-	-	-	-1.41212	-1.71508	-
TCONS_00063921	Chromosome 1	144163352	144164869	1517	U	Intergenic lncRNA	NONGGAT016647.1	79.585	289	19.0508	52	-	-	-	-	-	-	-	-	-	-	-	-
TCONS_00202967	Chromosome 3	10291711	10294467	2756	U	Intergenic lncRNA	NONGGAT005809.2	100	525	19.0493	0	-	-	-	-	-	-	-	-	-	-	-	-
TCONS_00431978	Chromosome 11	9980047	9981801	1754	X	Anti-sense lncRNA	NONGGAT001931.2	100	334	19.0422	0	-	-	-	-	-	-	-	-	-	-	-	-
TCONS_00046582	Chromosome 1	112320532	112323767	3235	U	Intergenic lncRNA	NONGGAT000956.2	100	616	19.0417	0	-	-	-	-	-	-	-	-	-	-	-	-
TCONS_00452428	Chromosome 12	11039254	11041116	1862	I	Intronic lncRNA	NONGGAT002182.2	100	354	19.0118	0	-	-	-	-	-	-	-	-	-	-	-	-
TCONS_00438882	Chromosome 11	9970081	9975409	5328	X	Anti-sense lncRNA	NONGGAT001929.2	100	1012	18.994	0	-	-	-	-	-	-	-	-	-	-	-	-
TCONS_00372251	Chromosome 8	8215460	8215976	516	I	Intronic lncRNA	NONGGAT016262.1	100	98	18.9922	0	-	-	-	-	-	-	-	-	-	-	-	-
TCONS_00554780	Chromosome 19	6393513	6394082	569	U	Intergenic lncRNA	NONGGAT003513.2	100	108	18.9807	0	-	-	-	-	-	-	-	-	-	-	-	-
TCONS_00514556	Chromosome 17	10690406	10690875	469	I	Intronic lncRNA	NONGGAT012617.1	97.753	89	18.9765	2	-	-	-	-	-	-	-	-	-	-	-	-
TCONS_00124829	Chromosome 2	65182980	65183281	301	U	Intergenic lncRNA	NONGGAT014054.1	98.246	57	18.9369	0	-	-	-	-	-	-	-	-	-	-	-	-
TCONS_00085063	Chromosome 1	184244	185559	1315	X	Anti-sense lncRNA	NONGGAT015911.1	96.386	249	18.9354	8	7.37918	9.17433	8.22699	7.80543	6.67657	7.1012	-	-	-	-	-	-
TCONS_00510171	Chromosome 16	2104532	2104886	354	I	Intronic lncRNA	NONGGAT000142.2	89.552	67	18.9266	7	-	-	-	-	-	-	-	-	-	-	-	-
TCONS_00041165	Chromosome 1	83801875	83802732	857	X	Anti-sense lncRNA	NONGGAT016419.1	80.247	162	18.9032	32	-	-	-	-	-	-	-	-	-	-	-	-
TCONS_00291547	Chromosome 5	24747421	24748442	1021	U	Intergenic lncRNA	NONGGAT007583.2	100	193	18.903	0	-	-	-	-	-	-	-	-	-	-	-	-
TCONS_00363035	Chromosome 8	27025095	27025551	456	U	Intergenic lncRNA	NONGGAT009053.2	100	86	18.8596	0	-	-	-	-	-	-	-	-	-	-	-	-
TCONS_00375141	Chromosome 8	27017299	27018795	1496	U	Intergenic lncRNA	NONGGAT009051.2	100	282	18.8503	0	-	-	-	-	-	-	-	-	-	-	-	-
TCONS_00524703	Chromosome 17	5446832	5448186	1354	X	Anti-sense lncRNA	NONGGAT003087.2	100	255	18.8331	0	-	-	-	-	-	-	-	-	-	-	-	-
TCONS_00106213	Chromosome 2	42783587	42784065	478	I	Intronic lncRNA	NONGGAT003936.2	100	90	18.8285	0	-	-	-	-	-	-	-	-	-	-	-	-
TCONS_00083886	Chromosome 1	3337668	3338146	478	U	Intergenic lncRNA	NONGGAT016297.1	87.778	90	18.8285	9	-	-	-	-	-	-	-	-	-	-	-	-
TCONS_00547189	Chromosome 19	3378643	3380434	1791	U	Intergenic lncRNA	NONGGAT009258.2	78.338	337	18.8163	53	-	-	-	-	-	-	-	-	-	-	-	-
TCONS_00572742	Chromosome 21	2008851	2009927	1076	U	Intergenic lncRNA	NONGGAT004874.2	100	202	18.7732	0	-	-	-	-	-	-	-	-	-	-	-	-
TCONS_00093460	Chromosome 2	12837704	12840456	2752	X	Anti-sense lncRNA	NONGGAT011045.2	100	516	18.75	0	-	-	-	-	-	-	-	-	-	-	-	-
TCONS_00017039	Chromosome 1	86454303	86456626	2323	U	Intergenic lncRNA	NONGGAT016647.1	88.046	435	18.7258	44	-	-	-	-	-	-	-	-	-	-	-	-
TCONS_00680504	Chromosome Z	20197102	20199879	2777	U	Intergenic lncRNA	NONGGAT016647.1	85.577	520	18.7252	60	-	-	-	-	-	-	-	-	-	-	-	-
TCONS_00385341	Chromosome 9	3552537	3553889	1352	I	Intronic lncRNA	NONGGAT009160.2	100	253	18.713	0	-	-	-	-	-	-	-	-	-	-	-	-
TCONS_00676649	Chromosome Z	20197175	20199863	2688	U	Intergenic lncRNA	NONGGAT016647.1	85.487	503	18.7128	58	-	-	-	-	-	-	-	-	-	-	-	-
TCONS_00082607	Chromosome 1	160455611	160455937	326	I	Intronic lncRNA	NONGGAT012483.1	100	61	18.7117	0	-	-	-	-	-	-	-	-	-	-	-	-
TCONS_00436398	Chromosome 11	17212753	17213416	663	U	Intergenic lncRNA	NONGGAT003909.2	82.258	124	18.7029	20	-	-	-	-	-	-	-	-	-	-	-	-
TCONS_00686154	Chromosome 33	2850742	2851780	1038	I	Intronic lncRNA	NONGGAT009480.2	100	194	18.6898	0	-	-	-	-	-	-	-	-	-	-	-	-
TCONS_00226601	Chromosome 4	43285775	43288777	3002	U	Intergenic lncRNA	NONGGAT006962.2	100	561	18.6875	0	-	-	-	-	-	-	-	-	-	-	-	-
TCONS_00070444	Chromosome 1	297209	298258	1049	I	Intronic lncRNA	NONGGAT013923.1	77.551	196	18.6845	35	-	-	-	-	-	-	-	-	-	-	-	-
TCONS_00582211	Chromosome 21	2244210	2244772	562	U	Intergenic lncRNA	NONGGAT004354.2	78.095	105	18.6833	17	-	-	-	-	-	-	-	-	-	-	-	-
TCONS_00325311	Chromosome 6	29563121	29563967	846	U	Intergenic lncRNA	NONGGAT008513.2	87.342	158	18.6761	19	-	-	-	-	-	-	-	-	-	-	-	-
TCONS_00447486	Chromosome 12	570935	572645	1710	I	Intronic lncRNA	NONGGAT006090.2	77.743	319	18.655	46	-	-	-	-	-	-	-	-	-	-	-	-
TCONS_00686153	Chromosome 33	2818032	2819072	1040	U	Intergenic lncRNA	NONGGAT009480.2	100	194	18.6538	0	-	-	-	-	-	-	-	-	-	-	-	-
TCONS_00311367	Chromosome 6	30921478	30922863	1385	I	Intronic lncRNA	NONGGAT016044.1	100	258	18.6282	0	-	-	-	-	-	-	-	-	-	-	-	-
TCONS_00147569	Chromosome 2	90648285	90648618	333	I	Intronic lncRNA	NONGGAT014244.1	95.161	62	18.6186	3	-	-	-	-	-	-	-	-	-	-	-	-
TCONS_00153073	Chromosome 2	130713966	130715572	1606	I	Intronic lncRNA	NONGGAT010241.2	85.619	299	18.6177	40	-	-	-	-	-	-	-	-	-	-	-	-
TCONS_00056540	Chromosome 1	30793531	30794187	656	U	Intergenic lncRNA	NONGGAT000205.2	100	122	18.5976	0	-	-	-	-	-	-	-	-	-	-	-	-
TCONS_00200025	Chromosome 3	10291652	10294475	2823	U	Intergenic lncRNA	NONGGAT005809.2	100	525	18.5972	0	-	-	-	-	-	-	-	-	-	-	-	-
TCONS_00086422	Chromosome 1	120193570	120194598	1028	U	Intergenic lncRNA	NONGGAT001026.2	100	191	18.5798	0	-	-	-	-	-	-	-	-	-	-	-	-
TCONS_00702625	Scaffold	566468	568331	1863	U	Intergenic lncRNA	NONGGAT002719.2	78.035	346	18.5722	60	-	-	-	-	-	-	-	-	-	-	-	-
TCONS_00271253	Chromosome 5	46088787	46089681	894	U	Intergenic lncRNA	NONGGAT007790.2	99.398	166	18.5682	0	-	-	-	-	-	-	-	-	-	-	-	-
TCONS_00689473	Chromosome 33	4904070	4905795	1725	I	Intronic lncRNA	NONGGAT011286.2	75.312	320	18.5507	65	-	-	-	-	-	-	-	-	-	-	-	-
TCONS_00567971	Chromosome 20	3606429	3609331	2902	U	Intergenic lncRNA	NONGGAT004700.2	100	538	18.5389	0	-	-	-	-	-	-	-	-	-	-	-	-
TCONS_00305132	Chromosome 5	8000061	8003876	3815	X	Anti-sense lncRNA	NONGGAT007398.2	100	707	18.5321	0	-	-	-	-	-	-	-	-	-	-	-	-
TCONS_00047555	Chromosome 1	48132410	48133037	627	I	Intronic lncRNA	NONGGAT015609.1	81.034	116	18.5008	17	-	-	-	-	-	-	-	-	-	-	-	-
TCONS_00475821	Chromosome 14	11357546	11358039	493	I	Intronic lncRNA	NONGGAT012699.1	91.209	91	18.4584	8	-	-	-	-	-	-	-	-	-	-	-	-
TCONS_00096751	Chromosome 2	37855516	37858535	3019	U	Intergenic lncRNA	NONGGAT003893.2	100	556	18.4167	0	-	-	-	-	-	-	-	-	-	-	-	-
TCONS_00043614	Chromosome 1	106742	107134	392	X	Anti-sense lncRNA	NONGGAT010314.2	100	72	18.3673	0	-	-	-	-	-	-	-	-	-	-	-	-
TCONS_00111115	Chromosome 2	119268965	119271075	2110	U	Intergenic lncRNA	NONGGAT004428.2	100	387	18.3412	0	-	-	-	-	-	-	-	-	-	-	-	-
TCONS_00292854	Chromosome 5	43259063	43259543	480	I	Intronic lncRNA	NONGGAT007761.2	100	88	18.3333	0	-	-	-	-	-	-	-	-	-	-	-	-
TCONS_00155581	Chromosome 3	33616943	33618487	1544	X	Anti-sense lncRNA	NONGGAT014268.1	87.633	283	18.329	28	-	-	-	-	-	-	-	-	-	-	-	-
TCONS_00592637	Chromosome 23	1761225	1762442	1217	U	Intergenic lncRNA	NONGGAT005119.2	100	223	18.3237	0	-	-	-	-	-	-	-	-	-	-	-	-
TCONS_00091834	Chromosome 1	75297427	75298164	737	I	Intronic lncRNA	NONGGAT000592.2	99.259	135	18.3175	0	-	-	-	-	-	-	-	-	-	-	-	-
TCONS_00208042	Chromosome 3	3019432	3021787	2355	U	Intergenic lncRNA	NONGGAT005727.2	100	431	18.3015	0	-	-	-	-	-	-	-	-	-	-	-	-
TCONS_00083228	Chromosome 1	40103584	40106243	2659	U	Intergenic lncRNA	NONGGAT016647.1	84.362	486	18.2775	45	-	-	-	-	-	-	-	-	-	-	-	-
TCONS_00622577	Chromosome 26	2724314	2725474	1160	U	Intergenic lncRNA	NONGGAT015118.1	83.019	212	18.2759	34	-	-	-	-	-	-	-	-	-	-	-	-
TCONS_00143106	Chromosome 2	128298575	128300556	1981	U	Intergenic lncRNA	NONGGAT001198.2	89.722	360	18.1726	32	-	-	-	-	-	-	-	-	-	-	-	-
TCONS_00570918	Chromosome 21	2008849	2009972	1123	U	Intergenic lncRNA	NONGGAT004874.2	100	204	18.1656	0	-	-	-	-	-	-	-	-	-	-	-	-
TCONS_00113316	Chromosome 2	58594943	58595290	347	I	Intronic lncRNA	NONGGAT012708.1	87.302	63	18.1556	7	-	-	-	-	-	-	-	-	-	-	-	-
TCONS_00509874	Chromosome 16	2289700	2291300	1600	X	Anti-sense lncRNA	NONGGAT003015.2	99.31	290	18.125	2	-	-	-	-	-	-	-	-	-	-	-	-
TCONS_00222074	Chromosome 4	18036195	18036504	309	I	Intronic lncRNA	NONGGAT001769.2	87.5	56	18.123	7	-	-	-	-	-	-	-	-	-	-	-	-
TCONS_00215971	Chromosome 4	26431323	26432758	1435	I	Intronic lncRNA	NONGGAT012493.1	93.077	260	18.1185	16	-	-	-	-	-	-	-	-	-	-	-	-
TCONS_00304149	Chromosome 5	30268585	30269557	972	U	Intergenic lncRNA	NONGGAT007671.2	100	176	18.107	0	-	-	-	-	-	-	-	-	-	-	-	-
TCONS_00420370	Chromosome 10	11505596	11507044	1448	U	Intergenic lncRNA	NONGGAT001636.2	100	262	18.0939	0	-	-	-	-	-	-	-	-	-	-	-	-
TCONS_00330462	Chromosome 6	30921458	30922884	1426	I	Intronic lncRNA	NONGGAT016044.1	100	258	18.0926	0	-	-	-	-	-	-	-	-	-	-	-	-
TCONS_00030020	Chromosome 1	52137	53210	1073	X	Anti-sense lncRNA	NONGGAT013298.1	89.175	194	18.0801	21	2.36257	2.04191	-	3.36374	-	-	3.05429	-	-	-	-3.05617	-
TCONS_00200915	Chromosome 3	10291559	10294467	2908	U	Intergenic lncRNA	NONGGAT005809.2	100	525	18.0536	0	-	-	-	-	-	-	-	-	-	-	-	-
TCONS_00013900	Chromosome 1	114236599	114239461	2862	I	Intronic lncRNA	NONGGAT000985.2	100	515	17.9944	0	-	-	-	-	-	-	-	-	-	-	-	-
TCONS_00421904	Chromosome 10	11505570	11507027	1457	U	Intergenic lncRNA	NONGGAT001636.2	100	262	17.9822	0	-	-	-	-	-	-	-	-	-	-	-	-
TCONS_00417525	Chromosome 10	17935962	17936279	317	U	Intergenic lncRNA	NONGGAT012491.1	94.737	57	17.9811	3	-	-	-	-	-	-	-	-	-	-	-	-
TCONS_00244637	Chromosome 4	75882994	75883395	401	I	Intronic lncRNA	NONGGAT015346.1	100	72	17.9551	0	-	-	-	-	-	-	-	-	-	-	-	-
TCONS_00284288	Chromosome 5	24931621	24935291	3670	X	Anti-sense lncRNA	NONGGAT007593.2	100	658	17.9292	0	-	-	-	-	-	-	-	-	-	-1.13085	-	-
TCONS_00451090	Chromosome 12	11039146	11041724	2578	I	Intronic lncRNA	NONGGAT002182.2	100	462	17.9209	0	-	-	-	-	-	-	-	-	-	-	-	-
TCONS_00185019	Chromosome 3	43268716	43272356	3640	I	Intronic lncRNA	NONGGAT006167.2	100	652	17.9121	0	-	-	-	-	-	-	-	-	-	-	-	-
TCONS_00676394	Chromosome Z	72874081	72874807	726	X	Anti-sense lncRNA	NONGGAT012086.2	100	130	17.9063	0	-	-	-	-	-	-	-	-	-	-	-	-
TCONS_00228137	Chromosome 4	38851431	38851956	525	I	Intronic lncRNA	NONGGAT006925.2	100	94	17.9048	0	-	-	-	-	-	-	-	-	-	-	-	-
TCONS_00509582	Chromosome 16	2274959	2275512	553	I	Intronic lncRNA	NONGGAT013342.1	93.939	99	17.9024	6	-	-	-	-	-	-	-	-	-	-	-	-
TCONS_00326375	Chromosome 6	573336	576850	3514	U	Intergenic lncRNA	NONGGAT016647.1	85.828	628	17.8714	67	-	-	-	-	-	-	-	-	-	-	-	-
TCONS_00573199	Chromosome 21	3272698	3273510	812	U	Intergenic lncRNA	NONGGAT004905.2	100	145	17.8571	0	-	-	-	-	-	-	-	-	-	-	-	-
TCONS_00274703	Chromosome 5	36536571	36538281	1710	I	Intronic lncRNA	NONGGAT007722.2	100	305	17.8363	0	-	-	-	-	-	-	-	-	-	-	-	-
TCONS_00075871	Chromosome 1	73123827	73124130	303	U	Intergenic lncRNA	NONGGAT006515.2	92.593	54	17.8218	3	-	-	-	-	-	-	-	-	-	-	-	-
TCONS_00301782	Chromosome 5	50589481	50590792	1311	U	Intergenic lncRNA	NONGGAT007170.2	81.116	233	17.7727	41	-	-	-	-	-	-	-	-	-	-	-	-
TCONS_00249836	Chromosome 4	4121389	4122031	642	I	Intronic lncRNA	NONGGAT006651.2	100	114	17.757	0	-	-	-	-	-	-	-	-	-	-	-	-
TCONS_00280047	Chromosome 5	33187590	33194123	6533	U	Intergenic lncRNA	NONGGAT007694.2	100	1160	17.756	0	-	-	-	-	-	-	-	-	-	-	-	-
TCONS_00071836	Chromosome 1	171546058	171546605	547	I	Intronic lncRNA	NONGGAT001046.2	90.722	97	17.7331	9	-	-	-	-	-	-	-	-	-	-	-	-
TCONS_00069366	Chromosome 1	13878162	13879804	1642	I	Intronic lncRNA	NONGGAT016347.1	75.601	291	17.7223	63	-	-	-	-	-	-	-	-	-	-	-	-
TCONS_00540740	Chromosome 18	31989	34035	2046	U	Intergenic lncRNA	NONGGAT003206.2	100	362	17.6931	0	-	-	-	-	-	-	-	-	-	-	-	-
TCONS_00331491	Chromosome 7	6595428	6597323	1895	U	Intergenic lncRNA	NONGGAT008411.2	100	335	17.6781	0	-	-	-	-	-	-	-	-	-	-	-	-
TCONS_00063981	Chromosome 1	182403754	182404054	300	U	Intergenic lncRNA	NONGGAT011221.2	86.792	53	17.6667	6	-	-	-	-	-	-	-	-	-	-	-	-
TCONS_00623979	Chromosome 26	3517975	3518434	459	I	Intronic lncRNA	NONGGAT012654.1	88.889	81	17.6471	9	-	-	-	-	-	-	-	-	-	-	-	-
TCONS_00372052	Chromosome 8	27024972	27025954	982	U	Intergenic lncRNA	NONGGAT009053.2	100	173	17.6171	0	-	-	-	-	-	-	-	-	-	-	-	-
TCONS_00069458	Chromosome 1	90006928	90007405	477	I	Intronic lncRNA	NONGGAT004354.2	83.333	84	17.6101	14	-	-	-	-	-	-	-	-	-	-	-	-
TCONS_00533192	Chromosome 18	262595	262896	301	I	Intronic lncRNA	NONGGAT012337.1	94.34	53	17.608	3	-	-	-	-	-	-	-	-	-	-	-	-
TCONS_00306361	Chromosome 6	30967549	30968577	1028	X	Anti-sense lncRNA	NONGGAT016047.1	100	181	17.607	0	-	-	-	-	-	-	-	-	-	-	-	-
TCONS_00567136	Chromosome 20	13444804	13445588	784	U	Intergenic lncRNA	NONGGAT004810.2	100	138	17.602	0	-	-	-	-	-	-	-	-	-	-	-	-
TCONS_00072986	Chromosome 1	1750871	1751411	540	U	Intergenic lncRNA	NONGGAT000036.2	100	95	17.5926	0	-	-	-	-	-	-	-	-	-	-	-	-
TCONS_00526476	Chromosome 18	34174	35626	1452	U	Intergenic lncRNA	NONGGAT003207.2	100	255	17.562	0	-	-	-	-	-	-	-	-	-	-	-	-
TCONS_00393394	Chromosome 9	3825340	3826252	912	I	Intronic lncRNA	NONGGAT014735.1	76.875	160	17.5439	23	-	-	-	-	-	-	-	-	-	-	-	-
TCONS_00095951	Chromosome 2	149556289	149558005	1716	U	Intergenic lncRNA	NONGGAT014020.1	89.037	301	17.5408	30	-	-	-	-	-	-	-	-	-	-	-	-
TCONS_00131897	Chromosome 2	37854199	37855010	811	U	Intergenic lncRNA	NONGGAT003892.2	99.296	142	17.5092	1	-	-	-	-	-	-	-	-	-	-	-	-
TCONS_00031164	Chromosome 1	109317815	109319832	2017	U	Intergenic lncRNA	NONGGAT012815.1	84.986	353	17.5012	39	-	-	-	-	-	-	-	-	-	-	-	-
TCONS_00680686	Chromosome Z	56398150	56401030	2880	U	Intergenic lncRNA	NONGGAT001198.2	87.5	504	17.5	58	-	-	-	-	-	-	-	-	-	-	-	-
TCONS_00076040	Chromosome 1	145973630	145974693	1063	U	Intergenic lncRNA	NONGGAT001301.2	81.72	186	17.4976	22	-	-	-	-	-	-	-	-	-	-	-	-
TCONS_00647314	Chromosome 32	347573	349422	1849	I	Intronic lncRNA	NONGGAT009897.2	98.452	323	17.4689	5	-	-	-	-	-	-	-	-	-	-	-	-
TCONS_00417791	Chromosome 10	11506301	11507801	1500	U	Intergenic lncRNA	NONGGAT001636.2	100	262	17.4667	0	-	-	-	-	-	-	-	-	-	-	-	-
TCONS_00336583	Chromosome 7	33784808	33786291	1483	I	Intronic lncRNA	NONGGAT008697.2	100	259	17.4646	0	-	-	-	-	-	-	-	-	-	-	-	-
TCONS_00508841	Chromosome 16	2396785	2398447	1662	I	Intronic lncRNA	NONGGAT003015.2	95.517	290	17.4489	13	-	-	-	-	-	-	-	-	-	-	-	-
TCONS_00182422	Chromosome 3	4190982	4191435	453	U	Intergenic lncRNA	NONGGAT005761.2	100	79	17.4393	0	-	-	-	-	-	-	-	-	-	-	-	-
TCONS_00575666	Chromosome 21	2007688	2009971	2283	X	Anti-sense lncRNA	NONGGAT004873.2	100	398	17.4332	0	-	-	-	-	-	-	-	-	-	-	-	-
TCONS_00071838	Chromosome 1	173850202	173850719	517	I	Intronic lncRNA	NONGGAT014268.1	93.333	90	17.4081	3	-	-	-	-	-	-	-	-	-	-	-	-
TCONS_00433676	Chromosome 11	10270730	10275044	4314	U	Intergenic lncRNA	NONGGAT001942.2	100	749	17.3621	0	-	-	-	-	-	-	-	-	-	-	-	-
TCONS_00184352	Chromosome 3	4601408	4602670	1262	I	Intronic lncRNA	NONGGAT005774.2	87.215	219	17.3534	9	-	-	-	-	-	-	-	-	-	-	-	-
TCONS_00480408	Chromosome 14	13592312	13593978	1666	I	Intronic lncRNA	NONGGAT002699.2	100	289	17.3469	0	-	-	-	-	-	-	-	-	-	-	-	-
TCONS_00672717	Chromosome Z	2758658	2758958	300	I	Intronic lncRNA	NONGGAT003210.2	86.538	52	17.3333	5	-	-	-	-	-	-	-	-	-	-	-	-
TCONS_00511286	Chromosome 16	2287097	2287576	479	X	Anti-sense lncRNA	NONGGAT003016.2	90.361	83	17.3278	8	-	-	-	-	-	-	-	-	-	-	-	-
TCONS_00073035	Chromosome 1	40103489	40106295	2806	U	Intergenic lncRNA	NONGGAT016647.1	84.362	486	17.32	45	-	-	-	-	-	-	-	-	-	-	-	-
TCONS_00055527	Chromosome 1	196486522	196487804	1282	U	Intergenic lncRNA	NONGGAT009061.2	88.288	222	17.3167	21	-2.15028	-	-	-	-	-	-	-	-	-	-	-
TCONS_00283154	Chromosome 5	23100566	23101028	462	I	Intronic lncRNA	NONGGAT007559.2	100	80	17.316	0	-	-	-	-	-	-	-	-	-	-	-	-
TCONS_00241439	Chromosome 4	85991296	85992140	844	U	Intergenic lncRNA	NONGGAT016647.1	91.096	146	17.2986	12	-	-	-	-	-	-	-	-	-	-	-	-
TCONS_00176125	Chromosome 3	48292029	48293424	1395	I	Intronic lncRNA	NONGGAT013042.1	93.361	241	17.276	16	-	-	-	-	-	-	-	-	-	-	-	-
TCONS_00122467	Chromosome 2	137965826	137966220	394	I	Intronic lncRNA	NONGGAT014368.1	97.059	68	17.2589	1	-	-	-	-	-	-	-	-	-	-	-	-
TCONS_00410886	Chromosome 10	11164424	11165670	1246	U	Intergenic lncRNA	NONGGAT013083.1	98.14	215	17.2552	3	-	-	-	-	-	-	-	-	-	-	-	-
TCONS_00262392	Chromosome 5	39336020	39336780	760	U	Intergenic lncRNA	NONGGAT001046.2	82.443	131	17.2368	13	-	-	-	-	-	-	-	-	-	-	-	-
TCONS_00025506	Chromosome 1	1748467	1750486	2019	U	Intergenic lncRNA	NONGGAT000037.2	100	348	17.2363	0	-	-	-	-	-	-	-	-	-	-	-	-
TCONS_00379511	Chromosome 8	26093235	26104417	11182	U	Intergenic lncRNA	NONGGAT009046.2	100	1927	17.2331	0	-	-	-	-	-	-	-	-	-	-	-	-
TCONS_00432290	Chromosome 11	9970115	9975988	5873	X	Anti-sense lncRNA	NONGGAT001929.2	100	1012	17.2314	0	-	-	-	-	-	-	-	-	-	-	-	-
TCONS_00238817	Chromosome 4	11164661	11165050	389	I	Intronic lncRNA	NONGGAT003795.2	100	67	17.2237	0	-	-	-	-	-	-	-	-	-	-	-	-
TCONS_00238816	Chromosome 4	11164661	11165050	389	I	Intronic lncRNA	NONGGAT003795.2	100	67	17.2237	0	-	-	-	-	-	-	-	-	-	-	-	-
TCONS_00612656	Chromosome 25	138647	139153	506	U	Intergenic lncRNA	NONGGAT014526.1	100	87	17.1937	0	-	-	-	-	-	-	-	-	-	-	-	-
TCONS_00397036	Chromosome 9	4597977	4598833	856	I	Intronic lncRNA	NONGGAT016494.1	100	147	17.1729	0	-	-	-	-	-	-	-	-	-	-	-	-
TCONS_00276507	Chromosome 5	33205467	33207950	2483	U	Intergenic lncRNA	NONGGAT007696.2	100	426	17.1567	0	-	-	-	-	-	-	-	-	-	-	-	-
TCONS_00604203	Chromosome 24	5093724	5094441	717	U	Intergenic lncRNA	NONGGAT014524.1	100	123	17.1548	0	-	-	-	-	-	-	-	-	-	-	-	-
TCONS_00136378	Chromosome 2	149330735	149332870	2135	I	Intronic lncRNA	NONGGAT016347.1	78.689	366	17.1429	60	-	-	-	-	-	-	-	-	-	-	-	-
TCONS_00432608	Chromosome 11	6485734	6487219	1485	U	Intergenic lncRNA	NONGGAT014669.1	78.74	254	17.1044	49	-	-	-	-	-	-	-	-	-	-	-	-
TCONS_00330491	Chromosome 6	9918022	9921502	3480	U	Intergenic lncRNA	NONGGAT008042.2	100	594	17.069	0	-	-	-	-	-	-	-	-	-	-	-	-
TCONS_00145360	Chromosome 2	126729308	126734204	4896	I	Intronic lncRNA	NONGGAT000493.2	74.82	834	17.0343	164	-	-	-	-	-	-	-	-	-	-	-	-
TCONS_00055602	Chromosome 1	49416521	49417883	1362	X	Anti-sense lncRNA	NONGGAT000365.2	100	232	17.0338	0	2.98723	3.19868	-	3.56558	-	-	0.943584	1.30259	-	-	-1.30889	-
TCONS_00501742	Chromosome 15	6117096	6117642	546	I	Intronic lncRNA	NONGGAT002821.2	100	93	17.033	0	-	-	-	-	-	-	-	-	-	-	-	-
TCONS_00093624	Chromosome 2	29454096	29456436	2340	I	Intronic lncRNA	NONGGAT013758.1	100	398	17.0085	0	-	-	-	-	-	-	-	-	-	-	-	-
TCONS_00253025	Chromosome 4	89046553	89053076	6523	X	Anti-sense lncRNA	NONGGAT012480.1	81.695	1109	17.0014	172	-	-	-	-	-	-	-	-	-	-	-	-
TCONS_00302879	Chromosome 5	24747396	24748532	1136	U	Intergenic lncRNA	NONGGAT007583.2	100	193	16.9894	0	-	-	-	-	-	-	-	-	-	-	-	-
TCONS_00005748	Chromosome 1	167320380	167321612	1232	U	Intergenic lncRNA	NONGGAT001243.2	100	209	16.9643	0	-	-	-	-	-	-	-	-	-	-	-	-
TCONS_00121351	Chromosome 2	83936035	83936336	301	U	Intergenic lncRNA	NONGGAT006918.2	92.157	51	16.9435	4	-	-	-	-	-	-	-	-	-	-	-	-
TCONS_00632214	Chromosome 27	2366841	2367154	313	I	Intronic lncRNA	NONGGAT012538.1	94.34	53	16.9329	2	-	-	-	-	-	-	-	-	-	-	-	-
TCONS_00113395	Chromosome 2	2124592	2126790	2198	X	Anti-sense lncRNA	NONGGAT003628.2	99.731	372	16.9245	1	-	-	-	-	-	-	-	-	-	-	-	-
TCONS_00647359	Chromosome 32	346676	348621	1945	I	Intronic lncRNA	NONGGAT009897.2	89.024	328	16.8638	23	-	-	-	-	-	-	-	-	-	-	-	-
TCONS_00139596	Chromosome 2	137916662	137917713	1051	I	Intronic lncRNA	NONGGAT004560.2	86.441	177	16.8411	18	-	-	-	-	-	-	-	-	-	-	-	-
TCONS_00294766	Chromosome 5	13988224	13989039	815	U	Intergenic lncRNA	NONGGAT012708.1	83.212	137	16.8098	20	-	-	-	-	-	-	-	-	-	-	-	-
TCONS_00294765	Chromosome 5	13988224	13989039	815	U	Intergenic lncRNA	NONGGAT012708.1	83.212	137	16.8098	20	-	-	-	-	-	-	-	-	-	-	-	-
TCONS_00377440	Chromosome 8	27022856	27026890	4034	X	Anti-sense lncRNA	NONGGAT009053.2	100	678	16.8071	0	-	-	-	-	-	-	-	-	-	-	-	-
TCONS_00553914	Chromosome 19	7016797	7017166	369	U	Intergenic lncRNA	NONGGAT003532.2	100	62	16.8022	0	-	-	-	-	-	-	-	-	-	-	-	-
TCONS_00482780	Chromosome 14	10092631	10094001	1370	U	Intergenic lncRNA	NONGGAT002658.2	86.957	230	16.7883	27	-	-	-	-	-	-	-	-	-	-	-	-
TCONS_00201711	Chromosome 3	46664137	46666068	1931	U	Intergenic lncRNA	NONGGAT006187.2	100	324	16.7789	0	-	-	-	-	-	-	-	-	-	-	-	-
TCONS_00246996	Chromosome 4	65758601	65761993	3392	U	Intergenic lncRNA	NONGGAT016647.1	89.279	569	16.7748	58	-	-	-	-	-	-	-	-	-	-	-	-
TCONS_00254640	Chromosome 4	65758505	65761907	3402	U	Intergenic lncRNA	NONGGAT016647.1	89.279	569	16.7255	58	-	-	-	-	-	-	-	1.68044	-	-	-	-
TCONS_00570175	Chromosome 20	3941187	3942934	1747	U	Intergenic lncRNA	NONGGAT004706.2	100	292	16.7144	0	-	-	-	-	-	-	-	-	-	-	-	-
TCONS_00242642	Chromosome 4	11549117	11562230	13113	U	Intergenic lncRNA	NONGGAT006712.2	100	2188	16.6857	0	-	-	-	-	-	-	-	-	-	-	-	-
TCONS_00078721	Chromosome 1	109312252	109317333	5081	U	Intergenic lncRNA	NONGGAT016647.1	84.652	847	16.6699	108	-	-	-	-	-	-	-	-	-	-	-	-
TCONS_00575086	Chromosome 21	1691150	1692218	1068	I	Intronic lncRNA	NONGGAT004858.2	100	178	16.6667	0	-	-	-	-	-	-	-	-	-	-	-	-
TCONS_00063800	Chromosome 1	77543874	77544306	432	U	Intergenic lncRNA	NONGGAT014298.1	94.444	72	16.6667	3	-	-	-	-	-	-	-	-	-	-	-	-
TCONS_00292377	Chromosome 5	48780733	48781093	360	I	Intronic lncRNA	NONGGAT015609.1	91.667	60	16.6667	5	-	-	-	-	-	-	-	-	-	-	-	-
TCONS_00096750	Chromosome 2	37854131	37854984	853	U	Intergenic lncRNA	NONGGAT003892.2	99.296	142	16.6471	1	-	-	-	-	-	-	-	-	-	-	-	-
TCONS_00357987	Chromosome 7	1119260	1120289	1029	U	Intergenic lncRNA	NONGGAT008317.2	100	171	16.6181	0	-	-	-	-	-	-	-	-	-	-	-	-
TCONS_00192268	Chromosome 3	11902278	11903265	987	U	Intergenic lncRNA	NONGGAT005825.2	100	164	16.616	0	-	-	-	-	-	-	-	-	-	-	-	-
TCONS_00153092	Chromosome 2	753053	753848	795	I	Intronic lncRNA	NONGGAT000007.2	85.606	132	16.6038	18	-	-	-	-	-	-	-	-	-	-	-	-
TCONS_00553853	Chromosome 19	3640387	3647284	6897	U	Intergenic lncRNA	NONGGAT003433.2	100	1145	16.6014	0	-	-	-	-	-	-	-	-	-	-	-	-
TCONS_00205010	Chromosome 3	10290306	10293469	3163	U	Intergenic lncRNA	NONGGAT005809.2	100	525	16.5982	0	-	-	-	-	-	-	-	-	-	-	-	-
TCONS_00509727	Chromosome 16	2400860	2401844	984	I	Intronic lncRNA	NONGGAT003016.2	82.209	163	16.565	23	-	-	-	-	-	-	-	-	-	-	-	-
TCONS_00291958	Chromosome 5	1093360	1094151	791	U	Intergenic lncRNA	NONGGAT014932.1	80.916	131	16.5613	17	-	-	-	-	-	-	-	-	-	-	-	-
TCONS_00381332	Chromosome 8	26099480	26100259	779	U	Intergenic lncRNA	NONGGAT009043.2	100	129	16.5597	0	-	-	-	-	-	-	-	-	-	-	-	-
TCONS_00548661	Chromosome 19	3361420	3363274	1854	U	Intergenic lncRNA	NONGGAT012708.1	75.896	307	16.5588	65	-	-	-	-	-	-	-	-	-	-	-	-
TCONS_00003601	Chromosome 1	187582772	187586342	3570	U	Intergenic lncRNA	NONGGAT013057.1	100	591	16.5546	0	-	-	-	-2.41944	-	-	-	-	-	-	-	-
TCONS_00166011	Chromosome 3	40942162	40943365	1203	U	Intergenic lncRNA	NONGGAT012708.1	80.905	199	16.542	30	-	-	-	-	-	-	-	-	-	-	-	-
TCONS_00180937	Chromosome 3	9239918	9240257	339	I	Intronic lncRNA	NONGGAT000259.2	100	56	16.5192	0	-	-	-	-	-	-	-	-	-	-	-	-
TCONS_00298147	Chromosome 5	13988226	13989057	831	U	Intergenic lncRNA	NONGGAT012708.1	83.212	137	16.4862	20	-	-	-	-	-	-	-	-	-	-	-	-
TCONS_00399177	Chromosome 9	21238891	21241948	3057	X	Anti-sense lncRNA	NONGGAT009389.2	100	503	16.454	0	-	-	-	-	-	-	-	-	-	-	-	-
TCONS_00462829	Chromosome 13	12179023	12180089	1066	X	Anti-sense lncRNA	NONGGAT006506.2	88	175	16.4165	14	-	-	-	-	-	-	-	-	-	-	-	-
TCONS_00382962	Chromosome 8	4203327	4204284	957	I	Intronic lncRNA	NONGGAT014129.1	90.446	157	16.4054	14	-	-	-	-	-	-	-	-	-	-	-	-
TCONS_00522545	Chromosome 17	7049655	7050954	1299	X	Anti-sense lncRNA	NONGGAT003117.2	100	213	16.3972	0	-	-	-	-	-	-	-	-	-	-	-	-
TCONS_00173220	Chromosome 3	67465108	67466560	1452	U	Intergenic lncRNA	NONGGAT006320.2	100	238	16.3912	0	-	-	-	-	-	-	-	-	-	-	-	-
TCONS_00498985	Chromosome 15	8235057	8236748	1691	U	Intergenic lncRNA	NONGGAT002868.2	87.726	277	16.3808	19	-	-	-	-	-	-	-	-	-	-	-	-
TCONS_00485206	Chromosome 14	1097936	1099328	1392	I	Intronic lncRNA	NONGGAT016083.1	85.965	228	16.3793	30	-	-	-	-	-	-	-	-	-	-	-	-
TCONS_00121606	Chromosome 2	47212467	47212785	318	U	Intergenic lncRNA	NONGGAT013811.1	100	52	16.3522	0	-	-	-	-	-	-	-	-	-	-	-	-
TCONS_00383238	Chromosome 8	27024637	27026874	2237	X	Anti-sense lncRNA	NONGGAT009054.2	100	365	16.3165	0	-	-	-	-	-	-	-	-	-	-	-	-
TCONS_00551800	Chromosome 19	6394031	6395208	1177	U	Intergenic lncRNA	NONGGAT003513.2	100	192	16.3127	0	-	-	-	-	-	-	-	-	-	-	-	-
TCONS_00324659	Chromosome 6	21974725	21975038	313	I	Intronic lncRNA	NONGGAT015891.1	98.039	51	16.2939	1	-	-	-	-	-	-	-	-	-	-	-	-
TCONS_00500249	Chromosome 15	8235057	8236758	1701	U	Intergenic lncRNA	NONGGAT002868.2	87.726	277	16.2845	19	-	-	-	-	-	-	-	-	-	-	-	-
TCONS_00623675	Chromosome 26	796543	797268	725	U	Intergenic lncRNA	NONGGAT005367.2	100	118	16.2759	0	-	-	-	-	-	-	-	-	-	-	-	-
TCONS_00617414	Chromosome 26	1411761	1412837	1076	U	Intergenic lncRNA	NONGGAT005376.2	100	175	16.2639	0	-	-	-	-	-	-	-	-	-	-	-	-
TCONS_00274599	Chromosome 5	18652512	18654727	2215	U	Intergenic lncRNA	NONGGAT007531.2	99.444	360	16.2528	1	-	-	-	-	-	-	-	-	-	-	-	-
TCONS_00511244	Chromosome 16	2283734	2284688	954	X	Anti-sense lncRNA	NONGGAT003015.2	92.903	155	16.2474	11	4.56194	3.37704	4.24641	6.02938	3.62792	5.28064	-	-	-	-1.99184	-	-
TCONS_00639171	Chromosome 28	1860724	1863575	2851	U	Intergenic lncRNA	NONGGAT005607.2	100	463	16.2399	0	-	-	-	-	-	-	-	-	-	-	-	-
TCONS_00535716	Chromosome 18	10071623	10072676	1053	U	Intergenic lncRNA	NONGGAT013607.1	100	171	16.2393	0	-	-	-	-	-	-	-	-	-	-	-	-
TCONS_00515699	Chromosome 17	5993900	5996203	2303	U	Intergenic lncRNA	NONGGAT014020.1	92.225	373	16.1963	28	-	-	-	-	-	-	-	-	-	-	-	-
TCONS_00406213	Chromosome 10	2028503	2028936	433	U	Intergenic lncRNA	NONGGAT015234.1	95.714	70	16.1663	3	-	-	-	-	-	-	-	-	-	-	-	-
TCONS_00427139	Chromosome 11	9969210	9972303	3093	X	Anti-sense lncRNA	NONGGAT001929.2	100	499	16.1332	0	-	-	-	-	-	-	-	-	-	-	-	-
TCONS_00319153	Chromosome 6	33102971	33103405	434	I	Intronic lncRNA	NONGGAT015959.1	98.571	70	16.129	1	-	-	-	-	-	-	-	-	-	-	-	-
TCONS_00493004	Chromosome 15	8235030	8236748	1718	U	Intergenic lncRNA	NONGGAT002868.2	87.726	277	16.1234	19	5.13703	-	-	-	-	-	-	-	-	-	-	-
TCONS_00237855	Chromosome 4	65758415	65761946	3531	U	Intergenic lncRNA	NONGGAT016647.1	89.279	569	16.1144	58	-	-	-	-	-	-	-	-	-	-	-	-
TCONS_00044103	Chromosome 1	110259022	110259351	329	I	Intronic lncRNA	NONGGAT008763.2	90.566	53	16.1094	5	-	-	-	-	-	-	-	-	-	-	-	-
TCONS_00566963	Chromosome 20	1448001	1449361	1360	U	Intergenic lncRNA	NONGGAT004716.2	83.105	219	16.1029	27	-	-	-	-	-	-	-	-	-	-	-	-
TCONS_00042653	Chromosome 1	110283769	110285837	2068	U	Intergenic lncRNA	NONGGAT009258.2	80.18	333	16.1025	60	-	-	-	-	-	-	-	-	-	-	-	-
TCONS_00064169	Chromosome 1	57307629	57314472	6843	X	Anti-sense lncRNA	NONGGAT000471.2	100	1101	16.0894	0	-	-	-	-	-	-	1.65176	1.27442	-	-	-	-
TCONS_00145241	Chromosome 2	12837635	12839663	2028	U	Intergenic lncRNA	NONGGAT011045.2	99.693	326	16.075	1	-	-	-	-	-	-	-	-	-	-	-	-
TCONS_00443089	Chromosome 12	5424798	5429369	4571	I	Intronic lncRNA	NONGGAT002114.2	100	734	16.0578	0	-	-	-	-	-	-	-	-	-	-	-	-
TCONS_00442649	Chromosome 12	20318137	20318717	580	U	Intergenic lncRNA	NONGGAT009630.2	94.624	93	16.0345	5	-	-	-	-	-	-	-	-	-	-	-	-
TCONS_00149377	Chromosome 2	37855114	37858584	3470	U	Intergenic lncRNA	NONGGAT003893.2	100	556	16.0231	0	-	-	-	-	-	-	-	-	-	-	-	-
TCONS_00365429	Chromosome 8	28138868	28139755	887	U	Intergenic lncRNA	NONGGAT014129.1	95.775	142	16.009	5	-	-	-	-	-	-	-	-	-	-	-	-
TCONS_00085350	Chromosome 1	176453475	176454757	1282	U	Intergenic lncRNA	NONGGAT001311.2	100	205	15.9906	0	-	-	-	-	-	-	-	-	-	-	-	-
TCONS_00562976	Chromosome 20	3939879	3943257	3378	U	Intergenic lncRNA	NONGGAT004706.2	100	540	15.9858	0	-	-	-	-	-	-	-	-	-	-	-	-
TCONS_00331078	Chromosome 7	15308484	15311957	3473	U	Intergenic lncRNA	NONGGAT014669.1	76.937	555	15.9804	85	-	-	-	-	-	-	-	-	-	-	-	-
TCONS_00105496	Chromosome 2	130712497	130714384	1887	X	Anti-sense lncRNA	NONGGAT010241.2	99.336	301	15.9512	1	-	-	-	-	-	-	-	-	-	-	-	-
TCONS_00636423	Chromosome 28	2086380	2089215	2835	U	Intergenic lncRNA	NONGGAT005614.2	100	452	15.9436	0	-	-	-	-	-	-	-	-	-	-	-	-
TCONS_00388220	Chromosome 9	8520971	8522652	1681	U	Intergenic lncRNA	NONGGAT009219.2	100	268	15.9429	0	-	-	-	-	-	-	-	-	-	-	-	-
TCONS_00300256	Chromosome 5	14387308	14388162	854	U	Intergenic lncRNA	NONGGAT002408.2	81.618	136	15.9251	19	-	-	-	-	-	-	-	-	-	-	-	-
TCONS_00530402	Chromosome 18	10070253	10073517	3264	U	Intergenic lncRNA	NONGGAT013607.1	99.807	519	15.9007	0	-	-	-	-	-	-	-	-	-	-	-	-
TCONS_00215283	Chromosome 4	65758428	65762007	3579	U	Intergenic lncRNA	NONGGAT016647.1	89.279	569	15.8983	58	-	-	-	-	-	-	-	-	-	-	-	-
TCONS_00641748	Chromosome 28	111023	111426	403	U	Intergenic lncRNA	NONGGAT013425.1	98.438	64	15.8809	1	-	-	-	-	-	-	-	-	-	-	-	-
TCONS_00647058	Chromosome 32	346754	348437	1683	I	Intronic lncRNA	NONGGAT009897.2	89.139	267	15.8645	15	-	-	-	-	-	-	-	-	-	-	-	-
TCONS_00647057	Chromosome 32	346754	348437	1683	I	Intronic lncRNA	NONGGAT009897.2	89.139	267	15.8645	15	-	-	-	-	-	-	-	-	-	-	-	-
TCONS_00286777	Chromosome 5	12327277	12332150	4873	I	Intronic lncRNA	NONGGAT007441.2	100	773	15.8629	0	-	-	-	-	-	-	-	-	-	-	-	-
TCONS_00545006	Chromosome 19	3378826	3380952	2126	U	Intergenic lncRNA	NONGGAT009258.2	78.338	337	15.8514	53	-	-	-	-	-	-	-	-	-	-	-	-
TCONS_00301819	Chromosome 5	12066347	12067679	1332	U	Intergenic lncRNA	NONGGAT006506.2	80.569	211	15.8408	35	-	-	-	-	-	-	-	-	-	-	-	-
TCONS_00056002	Chromosome 1	81539575	81541036	1461	U	Intergenic lncRNA	NONGGAT013042.1	90.909	231	15.8111	21	-	-	-	-	-	-	-	-	-	-	-	-
TCONS_00638040	Chromosome 28	3602582	3603387	805	X	Anti-sense lncRNA	NONGGAT005642.2	100	127	15.7764	0	-	-	-	-	-	-	-	-	-	-	-	-
TCONS_00081466	Chromosome 1	86453846	86456607	2761	U	Intergenic lncRNA	NONGGAT016647.1	88.046	435	15.7552	44	-	-	-	-	-	-	-	-	-	-	-	-
TCONS_00431384	Chromosome 11	9966462	9969444	2982	I	Intronic lncRNA	NONGGAT001926.2	99.787	469	15.7277	1	-	-	-	-	-	-	-	-	-	-	-	-
TCONS_00048806	Chromosome 1	66168067	66168366	299	I	Intronic lncRNA	NONGGAT014046.1	93.617	47	15.7191	3	-	-	-	-	-	-	-	-	-	-	-	-
TCONS_00301857	Chromosome 5	54027174	54027524	350	U	Intergenic lncRNA	NONGGAT008688.2	94.545	55	15.7143	1	-	-	-	-	-	-	-	-	-	-	-	-
TCONS_00465486	Chromosome 13	18092693	18093134	441	U	Intergenic lncRNA	NONGGAT013417.1	100	69	15.6463	0	-	-	-	-	-	-	-	-	-	-	-	-
TCONS_00308204	Chromosome 6	9924704	9927197	2493	U	Intergenic lncRNA	NONGGAT008043.2	100	390	15.6438	0	-	-	-	-	-	-	-	-	-	-	-	-
TCONS_00243342	Chromosome 4	11164608	11165056	448	I	Intronic lncRNA	NONGGAT003795.2	100	70	15.625	0	-	-	-	-	-	-	-	-	-	-	-	-
TCONS_00576461	Chromosome 21	319438	322774	3336	I	Intronic lncRNA	NONGGAT004833.2	100	521	15.6175	0	-	-	-	-	-	-	-	-	-	-	-	-
TCONS_00509180	Chromosome 16	2403970	2405827	1857	I	Intronic lncRNA	NONGGAT003015.2	95.517	290	15.6166	13	-	-	-	-	-	-	-	-	-	-	-	-
TCONS_00511127	Chromosome 16	2291608	2293057	1449	U	Intergenic lncRNA	NONGGAT003016.2	77.434	226	15.597	38	-	-	-	-	-	-	-	-	-	-	-	-
TCONS_00299595	Chromosome 5	13988262	13989141	879	U	Intergenic lncRNA	NONGGAT012708.1	83.212	137	15.5859	20	-	-	-	-	-	-	-	-	-	-	-	-
TCONS_00669490	Chromosome Z	40827528	40828375	847	U	Intergenic lncRNA	NONGGAT011868.2	100	132	15.5844	0	-	-	-	-	-	-	-	-	-	-	-	-
TCONS_00138957	Chromosome 2	29452626	29454898	2272	I	Intronic lncRNA	NONGGAT013758.1	100	354	15.581	0	-	-	-	-	-	-	-	-	-	-	-	-
TCONS_00400246	Chromosome 9	3553425	3555049	1624	I	Intronic lncRNA	NONGGAT009160.2	100	253	15.5788	0	-	-	-	-	-	-	-	-	-	-	-	-
TCONS_00003946	Chromosome 1	42909790	42911716	1926	I	Intronic lncRNA	NONGGAT012204.1	100	300	15.5763	0	-	-	-	-	-	-	-	-	-	-	-	-
TCONS_00617269	Chromosome 26	1411683	1412916	1233	U	Intergenic lncRNA	NONGGAT005376.2	100	192	15.5718	0	-	-	-	-	-	-	-	-	-	-	-	-
TCONS_00397340	Chromosome 9	5385777	5388081	2304	U	Intergenic lncRNA	NONGGAT009181.2	100	358	15.5382	0	-	-	-	-	-	-	-	-	-	-	-	-
TCONS_00469675	Chromosome 14	12351199	12353648	2449	I	Intronic lncRNA	NONGGAT010604.2	99.474	380	15.5165	1	-	-	-	-	-	-	-	-	-	-	-	-
TCONS_00319599	Chromosome 6	12857871	12859908	2037	U	Intergenic lncRNA	NONGGAT008298.2	100	316	15.513	0	-	-	-	-	-	-	-	-	-	-	-	-
TCONS_00296271	Chromosome 5	12082064	12083334	1270	I	Intronic lncRNA	NONGGAT007439.2	100	197	15.5118	0	-	-	-	-	-	-	-	-	-	-	-	-
TCONS_00183081	Chromosome 3	80164915	80166497	1582	I	Intronic lncRNA	NONGGAT001016.2	78.776	245	15.4867	27	-	-	-	-	-	-	-	-	-	-	-	-
TCONS_00506820	Chromosome 15	1702953	1703754	801	U	Intergenic lncRNA	NONGGAT002753.2	100	124	15.4806	0	-	-	-	-	-	-	-	-	-	-	-	-
TCONS_00580900	Chromosome 21	3273309	3274246	937	U	Intergenic lncRNA	NONGGAT004905.2	100	145	15.4749	0	-	-	-	-	-	-	-	-	-	-	-	-
TCONS_00121359	Chromosome 2	90243969	90244299	330	I	Intronic lncRNA	NONGGAT000981.2	96.078	51	15.4545	2	-	-	-	-	-	-	-	-	-	-	-	-
TCONS_00120580	Chromosome 2	37854509	37856897	2388	U	Intergenic lncRNA	NONGGAT003893.2	100	369	15.4523	0	-	-	-	-	-	-	-	-	-	-	-	-
TCONS_00482973	Chromosome 14	10092612	10094101	1489	U	Intergenic lncRNA	NONGGAT002658.2	86.957	230	15.4466	27	-	-	-	-	-	-	-	-	-	-	-	-
TCONS_00365035	Chromosome 8	26098126	26099065	939	U	Intergenic lncRNA	NONGGAT009046.2	100	145	15.442	0	-	-	-	-	-	-	-	-	-	-	-	-
TCONS_00193129	Chromosome 3	75680916	75681234	318	U	Intergenic lncRNA	NONGGAT014268.1	95.918	49	15.4088	2	-	-	-	-	-	-	-	-	-	-	-	-
TCONS_00055710	Chromosome 1	109311078	109316588	5510	U	Intergenic lncRNA	NONGGAT016647.1	84.652	847	15.3721	108	-	-	-	-	-	-	-	-	-	-	-	-
TCONS_00295034	Chromosome 5	43344413	43345123	710	I	Intronic lncRNA	NONGGAT014803.1	80.734	109	15.3521	15	-	-	-	-	-	-	-	-	-	-	-	-
TCONS_00538894	Chromosome 18	31977	34335	2358	U	Intergenic lncRNA	NONGGAT003206.2	100	362	15.352	0	-	-	-	-	-	-	-	-	-	-	-	-
TCONS_00292984	Chromosome 5	42072900	42076398	3498	U	Intergenic lncRNA	NONGGAT012480.1	81.564	537	15.3516	88	-	-	-	-	-	-	-	-	-	-	-	-
TCONS_00160990	Chromosome 3	10290637	10294059	3422	U	Intergenic lncRNA	NONGGAT005809.2	100	525	15.3419	0	-	-	-	-	-	-	-	-	-	-	-	-
TCONS_00091809	Chromosome 1	53609929	53613671	3742	I	Intronic lncRNA	NONGGAT012962.1	86.585	574	15.3394	69	-2.03699	-	-	-	-	-	-	-	-	-	-	-
TCONS_00392203	Chromosome 9	19676444	19676757	313	I	Intronic lncRNA	NONGGAT000412.2	89.583	48	15.3355	3	-	-	-	-	-	-	-	-	-	-	-	-
TCONS_00196704	Chromosome 3	91939798	91941037	1239	I	Intronic lncRNA	NONGGAT012594.1	92.632	190	15.3349	12	-	-	-	-	-	-	-	-	-	-	-	-
TCONS_00535686	Chromosome 18	8332939	8333402	463	U	Intergenic lncRNA	NONGGAT014862.1	84.507	71	15.3348	10	-	-	-	-	-	-	-	-	-	-	-	-
TCONS_00010416	Chromosome 1	109311011	109316540	5529	U	Intergenic lncRNA	NONGGAT016647.1	84.652	847	15.3192	108	-	-	-	-	-	-	-	-	-	-	-	-
TCONS_00068368	Chromosome 1	35394905	35395989	1084	I	Intronic lncRNA	NONGGAT014268.1	84.94	166	15.3137	14	-	-	-	2.59422	-	-	1.8547	-	-	-	-	-
TCONS_00004222	Chromosome 1	79103236	79105928	2692	X	Anti-sense lncRNA	NONGGAT000632.2	99.757	412	15.3046	0	-	-	-	-	-	-	-	-	-	-	-	-
TCONS_00561835	Chromosome 20	8405974	8411787	5813	U	Intergenic lncRNA	NONGGAT014353.1	100	889	15.2933	0	-	-	-	-	-	-	-	-	-	-	-	-
TCONS_00188900	Chromosome 3	22012951	22014344	1393	I	Intronic lncRNA	NONGGAT005948.2	100	213	15.2907	0	-	-	-	-	-	-	-	-	-	-	-	-
TCONS_00400542	Chromosome 9	7579407	7587789	8382	I	Intronic lncRNA	NONGGAT009209.2	100	1281	15.2827	0	-	-	-	-	-	-	-	-	-	-	-	-
TCONS_00534821	Chromosome 18	31949	34318	2369	U	Intergenic lncRNA	NONGGAT003206.2	100	362	15.2807	0	-	-	-	-	-	-	-	-	-	-	-	-
TCONS_00323607	Chromosome 6	12857886	12859956	2070	U	Intergenic lncRNA	NONGGAT008298.2	100	316	15.2657	0	-	-	-	-	-	-	-	-	-	-	-	-
TCONS_00140925	Chromosome 2	149026735	149027371	636	U	Intergenic lncRNA	NONGGAT004451.2	95.876	97	15.2516	4	-	-	-	-	-	-	-	-	-	-	-	-
TCONS_00476154	Chromosome 14	9952146	9952782	636	I	Intronic lncRNA	NONGGAT014706.1	84.536	97	15.2516	13	-	-	-	-	-	-	-	-	-	-	-	-
TCONS_00041145	Chromosome 1	78914945	78916794	1849	U	Intergenic lncRNA	NONGGAT014020.1	90.78	282	15.2515	24	-	-	-	-	-	-	-	-	-	-	-	-
TCONS_00085076	Chromosome 1	4141087	4141946	859	I	Intronic lncRNA	NONGGAT012006.2	87.023	131	15.2503	12	-	-	-	-	-	-	-	-	-	-	-	-
TCONS_00048849	Chromosome 1	131614319	131617416	3097	U	Intergenic lncRNA	NONGGAT016083.1	85.593	472	15.2406	53	-	2.27043	-	2.11916	-	-	1.35514	-	-	-	-	-
TCONS_00621141	Chromosome 26	2674717	2676240	1523	U	Intergenic lncRNA	NONGGAT005421.2	100	232	15.2331	0	-	-	-	-	-	-	-	-	-	-	-	-
TCONS_00190277	Chromosome 3	48249078	48249827	749	I	Intronic lncRNA	NONGGAT013042.1	95.614	114	15.2203	5	-	-	-	-	-	-	-	-	-	-	-	-
TCONS_00027631	Chromosome 1	167707555	167708107	552	U	Intergenic lncRNA	NONGGAT012491.1	95.238	84	15.2174	4	-	-	-	-	-	-	-	-	-	-	-	-
TCONS_00592447	Chromosome 23	1760581	1761718	1137	U	Intergenic lncRNA	NONGGAT005119.2	100	173	15.2155	0	-	-	-	-	-	-	-	-	-	-	-	-
TCONS_00704687	Scaffold	1635584	1647235	11651	X	Anti-sense lncRNA	NONGGAT010945.2	83.86	1772	15.209	211	-	-	-	-	-	-	-	-	-	-	-	-
TCONS_00524140	Chromosome 17	7337115	7337477	362	I	Intronic lncRNA	NONGGAT007903.2	90.909	55	15.1934	5	-	-	-	-	-	-	-	-	-	-	-	-
TCONS_00006325	Chromosome 1	107964500	107966095	1595	U	Intergenic lncRNA	NONGGAT013042.1	95.868	242	15.1724	10	-	-	-	-	-	-	-	-	-	-	-	-
TCONS_00074611	Chromosome 1	61778655	61779664	1009	U	Intergenic lncRNA	NONGGAT015816.1	79.739	153	15.1635	25	-	-	-	-	-	-	-1.08764	-	-	-	-	-
TCONS_00674520	Chromosome Z	56436466	56439935	3469	X	Anti-sense lncRNA	NONGGAT008345.2	80.038	526	15.1629	98	-	-	-	-	-	-	-	-	-	-	-	-
TCONS_00367138	Chromosome 8	6569819	6570683	864	I	Intronic lncRNA	NONGGAT014020.1	93.893	131	15.162	8	-	-	-	-	-	-	-	-	-	-	-	-
TCONS_00063811	Chromosome 1	79074067	79074516	449	I	Intronic lncRNA	NONGGAT015501.1	91.176	68	15.1448	4	-	-	-	-	-	-	-	-	-	-	-	-
TCONS_00121311	Chromosome 2	37849203	37849805	602	U	Intergenic lncRNA	NONGGAT003893.2	100	91	15.1163	0	-	-	-	-	-	-	-	-	-	-	-	-
TCONS_00193934	Chromosome 3	76909805	76912758	2953	U	Intergenic lncRNA	NONGGAT006378.2	100	446	15.1033	0	-	-	-	-	-	-	-	-	-	-	-	-
TCONS_00296464	Chromosome 5	12350958	12354659	3701	U	Intergenic lncRNA	NONGGAT016647.1	89.427	558	15.077	57	-	-	-	-	-	-	-	-	-	-	-	-
TCONS_00008129	Chromosome 1	114287172	114289122	1950	U	Intergenic lncRNA	NONGGAT000988.2	100	294	15.0769	0	-	-	-	-	-	-	-	-	-	-	-	-
TCONS_00156883	Chromosome 3	10365379	10366576	1197	U	Intergenic lncRNA	NONGGAT005815.2	100	180	15.0376	0	-	-	-	-	-	-	-	-	-	-	-	-
TCONS_00120612	Chromosome 2	47211907	47212406	499	U	Intergenic lncRNA	NONGGAT013811.1	100	75	15.0301	0	-	-	-	-	-	-	-	-	-	-	-	-
TCONS_00672151	Chromosome Z	44322573	44323766	1193	I	Intronic lncRNA	NONGGAT016083.1	77.654	179	15.0042	32	-	-	-	-	-	-	-	-	-	-	-	-
TCONS_00283710	Chromosome 5	6976261	6976581	320	U	Intergenic lncRNA	NONGGAT016747.1	95.833	48	15	2	-	-	-	-	-	-	-	-	-	-	-	-
TCONS_00281819	Chromosome 5	23100195	23100622	427	I	Intronic lncRNA	NONGGAT007559.2	100	64	14.9883	0	-	-	-	-	-	-	-	-	-	-	-	-
TCONS_00299858	Chromosome 5	13988226	13989141	915	U	Intergenic lncRNA	NONGGAT012708.1	83.212	137	14.9727	20	-	-	-	-	-	-	-	-	-	-	-	-
TCONS_00319024	Chromosome 6	17381760	17383057	1297	X	Anti-sense lncRNA	NONGGAT008109.2	100	194	14.9576	0	-	-	-	-	-	-	-	-	-	-	-	-
TCONS_00011792	Chromosome 1	86453215	86456128	2913	U	Intergenic lncRNA	NONGGAT016647.1	88.046	435	14.9331	44	-	-	-	-	-	-	-	-	-	-	-	-
TCONS_00673840	Chromosome Z	32346057	32347665	1608	I	Intronic lncRNA	NONGGAT000320.2	80	240	14.9254	38	-	-	-	-	-	-	-	-	-	-	-	-
TCONS_00502362	Chromosome 15	8234362	8236218	1856	U	Intergenic lncRNA	NONGGAT002868.2	87.726	277	14.9246	19	-	-	-	-	-	-	-	-	-	-	-	-
TCONS_00424425	Chromosome 11	9979412	9981650	2238	X	Anti-sense lncRNA	NONGGAT001931.2	100	334	14.924	0	-	-	-	-	-	-	-	-	-	-	-	-
TCONS_00508786	Chromosome 16	2300465	2300988	523	I	Intronic lncRNA	NONGGAT003016.2	89.744	78	14.914	5	-	-	-	-	-	-	-	-	-	-	-	-
TCONS_00326095	Chromosome 6	33035886	33036208	322	I	Intronic lncRNA	NONGGAT012289.1	97.917	48	14.9068	1	-	-	-	-	-	-	-	-	-	-	-	-
TCONS_00245635	Chromosome 4	34645597	34649337	3740	X	Anti-sense lncRNA	NONGGAT006899.2	100	557	14.893	0	-	-	-	-	-	-	-	-	-	-	-	-
TCONS_00071805	Chromosome 1	135299193	135299892	699	I	Intronic lncRNA	NONGGAT014862.1	81.731	104	14.8784	16	-	-	-	-	-	-	-	-	-	-	-	-
TCONS_00301176	Chromosome 5	18170819	18171129	310	U	Intergenic lncRNA	NONGGAT007441.2	93.478	46	14.8387	3	-	-	-	-	-	-	-	-	-	-	-	-
TCONS_00471679	Chromosome 14	4787202	4788705	1503	U	Intergenic lncRNA	NONGGAT007170.2	82.511	223	14.837	36	-	-	-	-	-	-	-	-	-	-	-	-
TCONS_00060770	Chromosome 1	121864224	121864609	385	I	Intronic lncRNA	NONGGAT001039.2	100	57	14.8052	0	-	-	-	-	-	-	-	-	-	-	-	-
TCONS_00418517	Chromosome 10	4104917	4106221	1304	I	Intronic lncRNA	NONGGAT001530.2	100	193	14.8006	0	-	-	-	-	-	-	-	-	-	-	-	-
TCONS_00646416	Chromosome 32	346527	348460	1933	I	Intronic lncRNA	NONGGAT009897.2	88.811	286	14.7957	19	-	-	-	-	-	-	-	-	-	-	-	-
TCONS_00372640	Chromosome 8	28985954	28989139	3185	U	Intergenic lncRNA	NONGGAT009084.2	100	471	14.7881	0	-	-	-	-	-	-	-	-	-	-	-	-
TCONS_00551783	Chromosome 19	3640369	3646861	6492	U	Intergenic lncRNA	NONGGAT003433.2	100	960	14.7874	0	-	-	-	-	-	-	-	-	-	-	-	-
TCONS_00090499	Chromosome 1	1748685	1750390	1705	U	Intergenic lncRNA	NONGGAT000037.2	100	252	14.7801	0	-	-	-	-	-	-	-	-	-	-	-	-
TCONS_00072455	Chromosome 1	207630	209393	1763	I	Intronic lncRNA	NONGGAT015911.1	91.923	260	14.7476	21	-	-	-	-	-	-	-	-	-	-	-	-
TCONS_00113635	Chromosome 2	130712527	130714572	2045	X	Anti-sense lncRNA	NONGGAT010241.2	99.336	301	14.7188	1	-	-	-	-	-	-	-	-	-	-	-	-
TCONS_00082621	Chromosome 1	177552108	177552482	374	I	Intronic lncRNA	NONGGAT016648.1	98.182	55	14.7059	1	-	-	-	-	-	-	-	-	-	-	-	-
TCONS_00136444	Chromosome 2	20581700	20584370	2670	U	Intergenic lncRNA	NONGGAT013735.1	100	392	14.6816	0	-	-	-	-	-	-	-	-	-	-	-	-
TCONS_00282364	Chromosome 5	57958421	57958823	402	I	Intronic lncRNA	NONGGAT013042.1	91.525	59	14.6766	5	-	-	-	-	-	-	-	-	-	-	-	-
TCONS_00611703	Chromosome 25	1807281	1808167	886	I	Intronic lncRNA	NONGGAT005317.2	100	130	14.6727	0	-	-	-	-	-	-	-	-	-	-	-	-
TCONS_00074063	Chromosome 1	156439965	156440327	362	I	Intronic lncRNA	NONGGAT012481.1	94.34	53	14.6409	3	-	-	-	-	-	-	-	-	-	-	-	-
TCONS_00219275	Chromosome 4	60182402	60194296	11894	U	Intergenic lncRNA	NONGGAT007132.2	99.828	1741	14.6376	2	-	-	-	-	-	-	-	-	-	-	-	-
TCONS_00703402	Scaffold	838555	839191	636	U	Intergenic lncRNA	NONGGAT010594.2	98.925	93	14.6226	1	-	-	-	-	-	-	-	-	-	-	-	-
TCONS_00262993	Chromosome 5	24748408	24749010	602	U	Intergenic lncRNA	NONGGAT007583.2	98.864	88	14.6179	1	-	-	-	-	-	-	-	-	-	-	-	-
TCONS_00231525	Chromosome 4	35035953	35036384	431	I	Intronic lncRNA	NONGGAT014046.1	93.651	63	14.6172	3	-	-	-	-	-	-	-	-	-	-	-	-
TCONS_00673860	Chromosome Z	42192445	42192815	370	I	Intronic lncRNA	NONGGAT003407.2	94.444	54	14.5946	3	-	-	-	-	-	-	-	-	-	-	-	-
TCONS_00677631	Chromosome Z	17296699	17297042	343	I	Intronic lncRNA	NONGGAT014017.1	94	50	14.5773	2	-	-	-	-	-	-	-	-	-	-	-	-
[truncated: 27,049 more rows]
