# Supplementary material for: Breed and timepoint-based analysis of chicken harderian gland transcriptome during Newcastle disease virus challenge
Source: Front Mol Biosci. 2024 Jun 10;11:1365888. doi: 10.3389/fmolb.2024.1365888 (PMC11194529; doi:10.3389/fmolb.2024.1365888)
Supplement: Supplementary file 8 [file Table1.XLSX]

## Sheet: Supplementary Table 1
Supplementary Table 1: Table showing the details of the Transcriptome data of Harderian gland samples.

## Sheet: Table
	Normal			Challenged
	2 days	6 days	10 days	2 days	6 days	10 days
Leghorn	6	8	8	10	8	8
Fayoumi	8	8	8	8	8	6
Total	46			48
SAMPLE ID	EXPERIMENT ID	BREED	CHALLENGE	TIMEPOINT
SAMEA104305996	ERX2181436	Leghorn	Nonchallenged	6
SAMEA104305997	ERX2181437	Leghorn	Nonchallenged	6
SAMEA104305998	ERX2181438	Leghorn	Nonchallenged	6
SAMEA104305999	ERX2181439	Leghorn	Nonchallenged	6
SAMEA104306000	ERX2181440	Leghorn	Challenged	6
SAMEA104306001	ERX2181441	Leghorn	Challenged	6
SAMEA104306002	ERX2181442	Leghorn	Challenged	10
SAMEA104306003	ERX2181443	Leghorn	Challenged	10
SAMEA104306004	ERX2181444	Leghorn	Nonchallenged	10
SAMEA104306005	ERX2181445	Leghorn	Nonchallenged	10
SAMEA104306006	ERX2181446	Leghorn	Nonchallenged	2
SAMEA104306007	ERX2181447	Leghorn	Nonchallenged	2
SAMEA104306008	ERX2181448	Leghorn	Challenged	6
SAMEA104306009	ERX2181449	Leghorn	Challenged	6
SAMEA104306010	ERX2181450	Leghorn	Nonchallenged	6
SAMEA104306011	ERX2181451	Leghorn	Nonchallenged	6
SAMEA104306012	ERX2181452	Leghorn	Nonchallenged	10
SAMEA104306013	ERX2181453	Leghorn	Nonchallenged	10
SAMEA104306014	ERX2181454	Leghorn	Nonchallenged	10
SAMEA104306015	ERX2181455	Leghorn	Nonchallenged	10
SAMEA104306016	ERX2181456	Leghorn	Challenged	6
SAMEA104306017	ERX2181457	Leghorn	Challenged	6
SAMEA104306018	ERX2181458	Leghorn	Challenged	2
SAMEA104306019	ERX2181459	Leghorn	Challenged	2
SAMEA104306020	ERX2181460	Leghorn	Challenged	2
SAMEA104306021	ERX2181461	Leghorn	Challenged	2
SAMEA104306022	ERX2181462	Leghorn	Challenged	10
SAMEA104306023	ERX2181463	Leghorn	Challenged	10
SAMEA104306024	ERX2181464	Leghorn	Challenged	10
SAMEA104306025	ERX2181465	Leghorn	Challenged	10
SAMEA104306026	ERX2181466	Leghorn	Challenged	2
SAMEA104306027	ERX2181467	Leghorn	Challenged	2
SAMEA104306028	ERX2181468	Leghorn	Nonchallenged	2
SAMEA104306029	ERX2181469	Leghorn	Nonchallenged	2
SAMEA104306030	ERX2181470	Leghorn	Challenged	2
SAMEA104306031	ERX2181471	Leghorn	Challenged	2
SAMEA104306032	ERX2181472	Leghorn	Nonchallenged	6
SAMEA104306033	ERX2181473	Leghorn	Nonchallenged	6
SAMEA104306034	ERX2181474	Leghorn	Challenged	6
SAMEA104306035	ERX2181475	Leghorn	Challenged	6
SAMEA104306036	ERX2181476	Leghorn	Challenged	2
SAMEA104306037	ERX2181477	Leghorn	Challenged	2
SAMEA104306038	ERX2181478	Leghorn	Nonchallenged	2
SAMEA104306039	ERX2181479	Leghorn	Nonchallenged	2
SAMEA104306040	ERX2181480	Leghorn	Nonchallenged	10
SAMEA104306041	ERX2181481	Leghorn	Nonchallenged	10
SAMEA104306042	ERX2181482	Leghorn	Challenged	10
SAMEA104306043	ERX2181483	Leghorn	Challenged	10
SAMEA104306044	ERX2181484	Fayoumi	Nonchallenged	2
SAMEA104306045	ERX2181485	Fayoumi	Nonchallenged	2
SAMEA104306046	ERX2181486	Fayoumi	Nonchallenged	10
SAMEA104306047	ERX2181487	Fayoumi	Nonchallenged	10
SAMEA104306048	ERX2181488	Fayoumi	Challenged	6
SAMEA104306049	ERX2181489	Fayoumi	Challenged	6
SAMEA104306050	ERX2181490	Fayoumi	Challenged	2
SAMEA104306051	ERX2181491	Fayoumi	Challenged	2
SAMEA104306052	ERX2181492	Fayoumi	Nonchallenged	2
SAMEA104306053	ERX2181493	Fayoumi	Nonchallenged	2
SAMEA104306054	ERX2181494	Fayoumi	Nonchallenged	10
SAMEA104306055	ERX2181495	Fayoumi	Nonchallenged	10
SAMEA104306056	ERX2181496	Fayoumi	Challenged	10
SAMEA104306057	ERX2181497	Fayoumi	Challenged	10
SAMEA104306058	ERX2181498	Fayoumi	Challenged	6
SAMEA104306059	ERX2181499	Fayoumi	Challenged	6
SAMEA104306060	ERX2181500	Fayoumi	Nonchallenged	2
SAMEA104306061	ERX2181501	Fayoumi	Nonchallenged	2
SAMEA104306062	ERX2181502	Fayoumi	Nonchallenged	6
SAMEA104306063	ERX2181503	Fayoumi	Nonchallenged	6
SAMEA104306064	ERX2181504	Fayoumi	Nonchallenged	6
SAMEA104306065	ERX2181505	Fayoumi	Nonchallenged	6
SAMEA104306066	ERX2181506	Fayoumi	Challenged	2
SAMEA104306067	ERX2181507	Fayoumi	Challenged	2
SAMEA104306068	ERX2181508	Fayoumi	Challenged	6
SAMEA104306069	ERX2181509	Fayoumi	Challenged	6
SAMEA104306070	ERX2181510	Fayoumi	Challenged	2
SAMEA104306071	ERX2181511	Fayoumi	Challenged	2
SAMEA104306072	ERX2181512	Fayoumi	Challenged	10
SAMEA104306073	ERX2181513	Fayoumi	Challenged	10
SAMEA104306074	ERX2181514	Fayoumi	Nonchallenged	10
SAMEA104306075	ERX2181515	Fayoumi	Nonchallenged	10
SAMEA104306076	ERX2181516	Fayoumi	Nonchallenged	10
SAMEA104306077	ERX2181517	Fayoumi	Nonchallenged	10
SAMEA104306078	ERX2181518	Fayoumi	Nonchallenged	6
SAMEA104306079	ERX2181519	Fayoumi	Nonchallenged	6
SAMEA104306080	ERX2181520	Fayoumi	Challenged	6
SAMEA104306081	ERX2181521	Fayoumi	Challenged	6
SAMEA104306082	ERX2181522	Fayoumi	Nonchallenged	6
SAMEA104306083	ERX2181523	Fayoumi	Nonchallenged	6
SAMEA104306084	ERX2181524	Fayoumi	Challenged	2
SAMEA104306085	ERX2181525	Fayoumi	Challenged	2
SAMEA104306086	ERX2181526	Fayoumi	Challenged	10
SAMEA104306087	ERX2181527	Fayoumi	Challenged	10
SAMEA104306088	ERX2181528	Fayoumi	Nonchallenged	2
SAMEA104306089	ERX2181529	Fayoumi	Nonchallenged	2
