# Supplementary material for: Breed and timepoint-based analysis of chicken harderian gland transcriptome during Newcastle disease virus challenge
Source: Front Mol Biosci. 2024 Jun 10;11:1365888. doi: 10.3389/fmolb.2024.1365888 (PMC11194529; doi:10.3389/fmolb.2024.1365888)
Supplement: Supplementary file 9 [file Table10.xlsx]

## Sheet: Supplementary Table 10
Supplementary Table 10: Table showing the detailed results of transcription factor and miRNA analyses.
A: Table showing the detailed results of transcription factor analysis using MEME and TomTom.
B: Table showing the details of transcription factors and miRNAs associated with immune-related genes.
C: Table showing the results of miRNAs associated with DEGs

## Sheet: A
Query_ID	Query_Motif	Target_ID	Symbol	Ensembl	Family	Entrez ID	Optimal_offset	p-value	E-value	q-value	Overlap	Query_consensus	Target_consensus	Orientation
SBRKGGGGSTGGGGG	Motif-1	MA0162.2	EGR1	ENSGALG00000007669	zf-C2H2	373931	-1	2.21936e-05	0.0267433	0.01316	14	GCGGGGGGCTGGGGG	GGCGGGGGCGGGGG	-
SBRKGGGGSTGGGGG	Motif-1	MA1511.2	KLF10	ENSGALG00000037913	zf-C2H2	420255	-5	0.00015008	0.180846	0.028258	9	GCGGGGGGCTGGGGG	GGGGCGGGG	+
SBRKGGGGSTGGGGG	Motif-1	MA0742.2	KLF12	ENSGALG00000016926	zf-C2H2	418817	-5	0.000400144	0.482173	0.0451945	9	GCGGGGGGCTGGGGG	GGGGCGGGG	+
SBRKGGGGSTGGGGG	Motif-1	MA1513.1	KLF15	ENSGALG00000036133	zf-C2H2	427588	-3	0.000189969	0.228913	0.028258	11	GCGGGGGGCTGGGGG	GGGGGCGGGGC	-
SBRKGGGGSTGGGGG	Motif-1	MA0039.4	KLF4	ENSGALG00000026928	zf-C2H2	770254	-4	7.25994e-05	0.0874823	0.0245994	11	GCGGGGGGCTGGGGG	GGGGGTGGGGCG	-
SBRKGGGGSTGGGGG	Motif-1	MA0599.1	KLF5	-	-	-	-5	0.000318607	0.383921	0.0419828	10	GCGGGGGGCTGGGGG	GGGGCGGGGC	-
SBRKGGGGSTGGGGG	Motif-1	MA1961.1	PATZ1	ENSGALG00000006934	ZBTB	416963	-3	5.90167e-06	0.00711151	0.00955135	12	GCGGGGGGCTGGGGG	GGGGGGCGGGGG	+
SBRKGGGGSTGGGGG	Motif-1	MA1723.1	PRDM9	-	-	-	-1	0.000179845	0.216713	0.028258	14	GCGGGGGGCTGGGGG	GGTGGGCAGGGAGGAAGCAGAAGG	+
SBRKGGGGSTGGGGG	Motif-1	MA0079.3	SP1	ENSGALG00000035487	zf-C2H2	395303	-4	1.3268e-05	0.015988	0.01049	11	GCGGGGGGCTGGGGG	GGGGGCGGGGC	-
SBRKGGGGSTGGGGG	Motif-1	MA0516.1	SP2	ENSGALG00000000233	zf-C2H2	425673	0	8.0539e-06	0.00970494	0.00955135	15	GCGGGGGGCTGGGGG	GGGAGGGGGCGGGGC	-
SBRKGGGGSTGGGGG	Motif-1	MA0746.1	SP3	ENSGALG00000031796	zf-C2H2	395302	-2	0.000352421	0.424667	0.0439943	11	GCGGGGGGCTGGGGG	GGGGGCGTGGC	-
SBRKGGGGSTGGGGG	Motif-1	MA0685.2	SP4	ENSGALG00000039454	zf-C2H2	420607	-5	0.000136696	0.164719	0.028258	9	GCGGGGGGCTGGGGG	GGGGCGGGG	+
SBRKGGGGSTGGGGG	Motif-1	MA1627.1	Wt1	ENSGALG00000012115	zf-C2H2	101747322	0	0.000190622	0.2297	0.028258	14	GCGGGGGGCTGGGGG	GTGTGGGGGAGGGG	-
SBRKGGGGSTGGGGG	Motif-1	MA1653.1	ZNF148	ENSGALG00000012049	zf-C2H2	424259	-4	0.00017536	0.211309	0.028258	11	GCGGGGGGCTGGGGG	GGGGGAGGGGGG	-
SBRKGGGGSTGGGGG	Motif-1	MA0528.1	ZNF263	-	-	-	6	0.000377264	0.454603	0.0447409	15	GCGGGGGGCTGGGGG	GGAGGAGGAGGGGGAGGAGGA	+
SBRKGGGGSTGGGGG	Motif-1	MA1630.2	ZNF281	ENSGALG00000017376	zf-C2H2	101749232	-3	0.000299536	0.360941	0.0417917	12	GCGGGGGGCTGGGGG	GGGGGAGGGGAG	+
SBRKGGGGSTGGGGG	Motif-1	MA1976.1	ZNF320	-	-	-	-1	9.61841e-05	0.115902	0.0253483	14	GCGGGGGGCTGGGGG	AGGGGGGCCCGGGGGCCTGTGCGAGTG	+
SBRKGGGGSTGGGGG	Motif-1	MA0753.2	ZNF740	ENSGALG00000033246	zf-C2H2	-	-2	0.000150182	0.180969	0.028258	13	GCGGGGGGCTGGGGG	GTGGGGGGGGCGG	-
GCAGCWGC	Motif-2	MA1100.1	ASCL1	ENSGALG00000037082	bHLH	386573	2	7.25654e-05	0.0874413	0.01652	8	GCAGCAGC	CGCCAGCTGCTGC	-
GCAGCWGC	Motif-2	MA0816.1	Ascl2	-	-	-	1	6.06902e-05	0.0731317	0.015898	8	GCAGCAGC	AGCAGCTGCT	-
GCAGCWGC	Motif-2	MA1635.1	BHLHE22	ENSGALG00000040249	bHLH	395164	1	9.81006e-05	0.118211	0.01652	8	GCAGCAGC	CGCAGCTGCG	+
GCAGCWGC	Motif-2	MA1938.1	ERF::NHLH1	-	-	-	1	1.39421e-05	0.0168002	0.010743	8	GCAGCAGC	AGCAGCTGCCGGAAGTA	+
GCAGCWGC	Motif-2	MA0500.2	MYOG	ENSGALG00000000172	bHLH	374004	2	0.000116544	0.140436	0.0183175	8	GCAGCAGC	CAGCAGCTGCTG	+
GCAGCWGC	Motif-2	MA0500.1	Myog	ENSGALG00000000172	bHLH	374004	1	0.000439367	0.529437	0.0384858	8	GCAGCAGC	GACAGCTGCAG	+
GCAGCWGC	Motif-2	MA1993.1	Neurod2	ENSGALG00000039633	bHLH	-	1	0.000255889	0.308347	0.0262295	8	GCAGCAGC	GCCAGCTGGC	+
GCAGCWGC	Motif-2	MA0048.2	NHLH1	ENSGALG00000025817	bHLH	373910	1	1.55404e-05	0.0187262	0.010743	8	GCAGCAGC	CGCAGCTGCG	+
GCAGCWGC	Motif-2	MA1529.1	NHLH2	-	-	-	5	3.37219e-05	0.0406349	0.010743	8	GCAGCAGC	GGGCCGCAGCTGCGTCCC	+
GCAGCWGC	Motif-2	MA1997.1	Olig2	ENSGALG00000031010	bHLH	428612	1	0.000192783	0.232303	0.022725	8	GCAGCAGC	AGCAGCTGCT	+
GCAGCWGC	Motif-2	MA0521.1	Tcf12	ENSGALG00000004304	bHLH	396334	1	0.000574056	0.691737	0.0422931	8	GCAGCAGC	AACAGCTGCAG	+
GCAGCWGC	Motif-2	MA0522.1	Tcf3	ENSGALG00000001093	bHLH	395146	1	0.000537197	0.647323	0.0422161	8	GCAGCAGC	CACAGCTGCAG	+
GCAGCWGC	Motif-2	MA0633.2	Twist2	ENSGALG00000004274	bHLH	395405	1	0.000192783	0.232303	0.022725	8	GCAGCAGC	CGCAGCTGCG	+
GCAGCWGC	Motif-2	MA1728.1	ZNF549	-	-	-	4	0.000506461	0.610286	0.0422161	8	GCAGCAGC	CTGGGCAGCAGC	-
GCAGCWGC	Motif-2	MA1721.1	ZNF93	-	-	-	4	0.000206827	0.249227	0.0232196	8	GCAGCAGC	GGCAGCGGCAGCGGCG	+
SCCSCCSCCCCCCSC	Motif-4	MA0469.1	E2F3	ENSGALG00000012680	E2F	420824	2	0.000562546	0.677868	0.0460682	13	CCCCCCCCCCCCCCC	CTCCCGCCCCCACTC	+
SCCSCCSCCCCCCSC	Motif-4	MA0162.2	EGR1	ENSGALG00000007669	zf-C2H2	373931	0	4.77177e-05	0.0574998	0.0134301	14	CCCCCCCCCCCCCCC	CCCCCGCCCCCGCC	+
SCCSCCSCCCCCCSC	Motif-4	MA0493.2	KLF1	-	-	-	-4	0.000231162	0.278551	0.0288938	9	CCCCCCCCCCCCCCC	CCCCGCCCC	-
SCCSCCSCCCCCCSC	Motif-4	MA1511.2	KLF10	ENSGALG00000037913	zf-C2H2	420255	-4	3.66021e-05	0.0441056	0.0134301	9	CCCCCCCCCCCCCCC	CCCCGCCCC	-
SCCSCCSCCCCCCSC	Motif-4	MA0742.2	KLF12	ENSGALG00000016926	zf-C2H2	418817	-4	5.65508e-05	0.0681437	0.0134301	9	CCCCCCCCCCCCCCC	CCCCGCCCC	-
SCCSCCSCCCCCCSC	Motif-4	MA0740.2	KLF14	-	-	-	-4	0.000526764	0.634751	0.0446785	9	CCCCCCCCCCCCCCC	CCCCGCCCC	-
SCCSCCSCCCCCCSC	Motif-4	MA1513.1	KLF15	ENSGALG00000036133	zf-C2H2	427588	-1	0.000267154	0.321921	0.0317229	11	CCCCCCCCCCCCCCC	GCCCCGCCCCC	+
SCCSCCSCCCCCCSC	Motif-4	MA0039.4	KLF4	ENSGALG00000026928	zf-C2H2	770254	-2	9.96453e-05	0.120073	0.0157763	12	CCCCCCCCCCCCCCC	CGCCCCACCCCC	+
SCCSCCSCCCCCCSC	Motif-4	MA0599.1	KLF5	-	-	-	-3	0.000307946	0.371075	0.0332424	10	CCCCCCCCCCCCCCC	GCCCCGCCCC	+
SCCSCCSCCCCCCSC	Motif-4	MA1959.1	KLF7	ENSGALG00000008501	zf-C2H2	429011	-4	0.000142502	0.171715	0.0211515	9	CCCCCCCCCCCCCCC	CCCCGCCCC	-
SCCSCCSCCCCCCSC	Motif-4	MA1522.1	MAZ	-	-	-	-2	0.000163998	0.197618	0.0229103	11	CCCCCCCCCCCCCCC	CGCCCCTCCCC	+
SCCSCCSCCCCCCSC	Motif-4	MA1961.1	PATZ1	ENSGALG00000006934	ZBTB	416963	-3	1.0823e-06	0.00130417	0.00257033	12	CCCCCCCCCCCCCCC	CCCCCGCCCCCC	-
SCCSCCSCCCCCCSC	Motif-4	MA0163.1	PLAG1	ENSGALG00000015407	zf-C2H2	429484	-1	0.00044465	0.535803	0.0422395	14	CCCCCCCCCCCCCCC	CCCCCTTGGGCCCC	-
SCCSCCSCCCCCCSC	Motif-4	MA1723.1	PRDM9	-	-	-	9	0.000174434	0.210193	0.0230143	15	CCCCCCCCCCCCCCC	CCTTCTGCTTCCTCCCTGCCCACC	-
SCCSCCSCCCCCCSC	Motif-4	MA0079.2	SP1	ENSGALG00000035487	zf-C2H2	395303	-1	1.07655e-05	0.0129724	0.00852223	10	CCCCCCCCCCCCCCC	CCCCGCCCCC	+
SCCSCCSCCCCCCSC	Motif-4	MA0516.1	SP2	ENSGALG00000000233	zf-C2H2	425673	0	1.91114e-05	0.0230293	0.0113468	15	CCCCCCCCCCCCCCC	GCCCCGCCCCCTCCC	+
SCCSCCSCCCCCCSC	Motif-4	MA0746.1	SP3	ENSGALG00000031796	zf-C2H2	395302	-3	0.000366576	0.441724	0.0378509	11	CCCCCCCCCCCCCCC	GCCACGCCCCC	+
SCCSCCSCCCCCCSC	Motif-4	MA0685.2	SP4	ENSGALG00000039454	zf-C2H2	420607	-4	6.98846e-05	0.0842109	0.0138306	9	CCCCCCCCCCCCCCC	CCCCGCCCC	-
SCCSCCSCCCCCCSC	Motif-4	MA1564.1	SP9	ENSGALG00000043079	zf-C2H2	-	-3	0.000491732	0.592537	0.0445706	12	CCCCCCCCCCCCCCC	GCCACGCCCCCC	+
SCCSCCSCCCCCCSC	Motif-4	MA1578.1	VEZF1	ENSGALG00000005530	zf-C2H2	417664	0	0.000604843	0.728836	0.0478809	10	CCCCCCCCCCCCCCC	CCCCCCACTT	+
SCCSCCSCCCCCCSC	Motif-4	MA1627.1	Wt1	ENSGALG00000012115	zf-C2H2	101747322	-1	0.000506724	0.610603	0.0445706	14	CCCCCCCCCCCCCCC	CCCCTCCCCCACAC	+
SCCSCCSCCCCCCSC	Motif-4	MA1653.1	ZNF148	ENSGALG00000012049	zf-C2H2	424259	-2	4.99269e-06	0.00601619	0.0059285	12	CCCCCCCCCCCCCCC	CCCCCCTCCCCC	+
SCCSCCSCCCCCCSC	Motif-4	MA0528.1	ZNF263	-	-	-	0	0.000287869	0.346882	0.0325549	15	CCCCCCCCCCCCCCC	TCCTCCTCCCCCTCCTCCTCC	-
SCCSCCSCCCCCCSC	Motif-4	MA1630.2	ZNF281	ENSGALG00000017376	zf-C2H2	101749232	-2	9.19544e-05	0.110805	0.0157763	12	CCCCCCCCCCCCCCC	CTCCCCTCCCCC	-
SCCSCCSCCCCCCSC	Motif-4	MA1713.1	ZNF610	-	-	-	0	4.11178e-05	0.0495469	0.0134301	14	CCCCCCCCCCCCCCC	CCCGCCGCTCCCCC	+
SCCSCCSCCCCCCSC	Motif-4	MA0753.1	ZNF740	ENSGALG00000033246	zf-C2H2	-	0	5.28263e-05	0.0636557	0.0134301	10	CCCCCCCCCCCCCCC	CCCCCCCCAC	+
CAGCTSTG	Motif-5	MA1472.2	Bhlha15	-	-	-	3	0.000186045	0.224184	0.046151	8	CAGCTCTG	GAACAGCTGTTC	+
CAGCTSTG	Motif-5	MA1635.1	BHLHE22	ENSGALG00000040249	bHLH	395164	2	0.000278705	0.33584	0.046151	8	CAGCTCTG	CGCAGCTGCG	+
CAGCTSTG	Motif-5	MA0665.1	MSC	ENSGALG00000037777	bHLH	420179	2	0.000393594	0.474281	0.046151	8	CAGCTCTG	AACAGCTGTT	-
CAGCTSTG	Motif-5	MA1641.1	MYF5	ENSGALG00000028091	bHLH	395633	3	0.000200929	0.24212	0.046151	8	CAGCTCTG	GAACAGCTGTTC	+
CAGCTSTG	Motif-5	MA1993.1	Neurod2	ENSGALG00000039633	bHLH	-	2	0.000367687	0.443062	0.046151	8	CAGCTCTG	GCCAGCTGGC	+
CAGCTSTG	Motif-5	MA1997.1	Olig2	ENSGALG00000031010	bHLH	428612	2	0.000367687	0.443062	0.046151	8	CAGCTCTG	AGCAGCTGCT	+
CAGCTSTG	Motif-5	MA1619.1	Ptf1A	ENSGALG00000027144	bHLH	-	3	0.000252191	0.303891	0.046151	8	CAGCTCTG	GCACAGCTGTGC	+
CAGCTSTG	Motif-5	MA0521.2	Tcf12	ENSGALG00000004304	bHLH	396334	3	0.000390442	0.470482	0.046151	8	CAGCTCTG	GAACAGCTGTTC	+
CAGCTSTG	Motif-5	MA0832.1	Tcf21	ENSGALG00000029024	bHLH	421697	4	0.000300159	0.361691	0.046151	8	CAGCTCTG	ACAACAGCTGTTGC	-
CAGCTSTG	Motif-5	MA0522.1	Tcf3	ENSGALG00000001093	bHLH	395146	3	0.000364067	0.438701	0.046151	8	CAGCTCTG	CTGCAGCTGTG	-
CAGCTSTG	Motif-5	MA0691.1	TFAP4	ENSGALG00000027823	bHLH	-	2	0.000421155	0.507492	0.046151	8	CAGCTCTG	ATCAGCTGTT	-
CAGCTSTG	Motif-5	MA0633.2	Twist2	ENSGALG00000004274	bHLH	395405	2	0.000298926	0.360205	0.046151	8	CAGCTCTG	CGCAGCTGCG	+

## Sheet: B
Gene ID	No. of Motifs	Motifs	No. of TFs	No. of miRNAs
ACTB	2	Motif 2, Motif 4	40	3
ANXA2	0	-	0	0
B2M	3	Motif 1, Motif 4, Motif 5	39	1
BST1	0	-	0	0
CD47	3	Motif 2, Motif 4, Motif 5	46	2
CD74	2	Motif 1, Motif 5	30	10
CTSC	1	Motif 5	12	1
DDOST	2	Motif 2, Motif 5	20	4
DUSP7	1	Motif 4	26	12
FGL2	0	-	0	0
FLNB	1	Motif 5	12	0
GPRC5B	3	Motif 2, Motif 4, Motif 5	46	18
IL6ST	0	-	0	0
IRF8	3	Motif 1, Motif 2, Motif 5	38	4
LGMN	1	Motif 5	12	6
LOC419851	3	Motif 1, Motif 2, Motif 5	38	6
MSTRG.16668	2	Motif 2, Motif 4	40	0
MSTRG.19088	3	Motif 2, Motif 4, Motif 5	46	0
MSTRG.20675	0	-	0	0
MSTRG.22587	4	Motif 1, Motif 2, Motif 4, Motif 5	47	0
MSTRG.9319	1	Motif 5	12	0
PADI2	4	Motif 1, Motif 2, Motif 4, Motif 5	47	0
PDIA3	3	Motif 1, Motif 2, Motif 4	41	6
PECAM1	1	Motif 2	14	0
PTPRC	2	Motif 1, Motif 5	30	1
SH3BP5	1	Motif 5	12	0
TF	2	Motif 2, Motif 4	40	2
TMEM263	2	Motif 2, Motif 5	20	14

## Sheet: C
Target Gene ID	miRNA ID	miRanda Score
ACADSB	gga-mir-6680-3p	176
ACADSB	gga-mir-6599-5p	167
ACBD3	gga-mir-1772-5p	179
ACBD3	gga-mir-1781-5p	185
ACBD3	gga-mir-1797	162
ACBD3	gga-mir-3594-5p	182
ACBD3	gga-mir-6634-5p	185
ACBD3	gga-mir-6654-3p	179
ACBD3	gga-mir-6656-5p	175
ACBD3	gga-mir-146a-3p	169
ACBD3	gga-mir-1618-5p	180
ACLY	gga-mir-2129	161
ACTB	gga-mir-6547-3p	178
ACTB	gga-mir-6637-3p	183
ACTB	gga-mir-7482-5p	190
ACTN1	gga-mir-1603	169
ACTN1	gga-mir-1724	181
ACTN1	gga-mir-1451-3p	179
ACTN1	gga-mir-2127	167
ACTN1	gga-mir-3530-3p	170
ACTN1	gga-mir-6542-5p	180
ACTN1	gga-mir-6552-5p	176
ACTN1	gga-mir-6556-3p	169
ACTN1	gga-mir-6607-5p	162
ACTN1	gga-mir-6634-5p	169
ACTN1	gga-mir-6669-3p	173
ACTN1	gga-mir-6599-3p	167
ACTN1	gga-mir-1588	175
ACTR2	gga-mir-1647	162
ACTR2	gga-mir-6549-3p	182
ACTR2	gga-mir-6682-3p	178
ACTR2	gga-mir-6695-5p	190
ADAMTS1	gga-mir-202-3p	178
ADAMTS1	gga-mir-1737	165
ADAMTS1	gga-mir-2131-5p	184
ADAMTS1	gga-mir-1459	185
ADAMTS1	gga-mir-6675-3p	163
ADAMTS1	gga-mir-6622-3p	172
AGPAT5	gga-mir-1626-3p	174
AGPAT5	gga-mir-1658-3p	174
AGPAT5	gga-mir-1699	164
AGPAT5	gga-mir-757	169
AGPAT5	gga-mir-10a-5p	160
AGPAT5	gga-mir-6587-3p	174
AGPAT5	gga-mir-6637-3p	175
AGPAT5	gga-mir-6648-5p	182
AGPAT5	gga-mir-6657-3p	158
AGPAT5	gga-mir-124a-5p	172
AGPAT5	gga-mir-130b-5p	174
AGPAT5	gga-mir-7482-5p	188
AGPS	gga-mir-1587	164
AGRN	gga-mir-199-5p	177
AGRN	gga-mir-125b-5p	166
AGRN	gga-mir-1597-3p	184
AGRN	gga-mir-140-3p	162
AGRN	gga-mir-460a-5p	169
AGRN	gga-mir-1746	178
AGRN	gga-mir-1762	169
AGRN	gga-mir-1773-5p	334
AGRN	gga-mir-1783	179
AGRN	gga-mir-1785	167
AGRN	gga-mir-6547-5p	177
AGRN	gga-mir-6547-3p	338
AGRN	gga-mir-6573-5p	178
AGRN	gga-mir-1553-3p	168
AGRN	gga-mir-6609-3p	329
AGRN	gga-mir-6612-5p	175
AGRN	gga-mir-6615-5p	161
AGRN	gga-mir-4732-5p	171
AGRN	gga-mir-6658-3p	177
AGRN	gga-mir-6712-5p	170
AGRN	gga-mir-7466-5p	158
AKAP12	gga-mir-1706	162
AKAP12	gga-mir-1724	165
AKAP12	gga-mir-1728-3p	162
AKAP12	gga-mir-1773-3p	165
AKAP12	gga-mir-1464	184
AKAP12	gga-mir-6597-3p	176
AKAP12	gga-mir-1558	172
AKAP12	gga-mir-6630-3p	169
AKAP12	gga-mir-6634-5p	175
AKAP12	gga-mir-6646-3p	169
AKAP12	gga-mir-6656-5p	171
AKAP12	gga-mir-6682-3p	181
AKAP12	gga-mir-6543-3p	172
AKAP12	gga-mir-3532-5p	173
AKAP12	gga-mir-7450-5p	173
AKAP12	gga-mir-29b-3p	173
ALDH18A1	gga-mir-1647	167
ALDH18A1	gga-mir-1699	173
ALDH18A1	gga-mir-460b-5p	173
ALDH18A1	gga-mir-762	172
ALDH18A1	gga-mir-6550-3p	167
ALDH18A1	gga-mir-6634-5p	182
ALDH18A1	gga-mir-7466-5p	168
ALDH1A3	gga-mir-1691	169
ALDH1A3	gga-mir-20a-5p	182
ALDH1A3	gga-mir-17-5p	191
ALDH1A3	gga-mir-1762	177
ALDH1A3	gga-mir-6547-3p	171
ALDH1A3	gga-mir-3594-3p	169
ALDH1A3	gga-mir-6587-5p	175
ALDH1A3	gga-mir-6708-5p	176
ALDH1A3	gga-mir-7460-3p	168
ALDH1A3	gga-mir-106-5p	185
AMFR	gga-mir-1589	182
AMFR	gga-mir-1647	167
AMFR	gga-mir-1652	171
AMFR	gga-mir-1654	168
AMFR	gga-mir-1677-5p	165
AMFR	gga-mir-1696	180
AMFR	gga-mir-757	147
AMFR	gga-mir-1737	167
AMFR	gga-mir-1453	180
AMFR	gga-mir-6654-3p	174
AMFR	gga-mir-6669-3p	169
AMFR	gga-mir-6563-3p	183
AMFR	gga-mir-7454-3p	178
AMFR	gga-mir-7466-3p	179
AMFR	gga-mir-7472-3p	165
AMFR	gga-mir-7481-5p	171
ANGPTL7	gga-mir-1647	173
ANGPTL7	gga-mir-6570-3p	169
ANP32B	gga-mir-1668-5p	171
ANP32B	gga-mir-1704	172
ANP32B	gga-mir-1712-5p	163
ANP32B	gga-mir-3532-3p	172
ANP32B	gga-mir-6545-3p	162
ANP32B	gga-mir-6560-5p	175
ANP32B	gga-mir-1467-3p	175
ANP32B	gga-mir-6597-3p	166
ANP32B	gga-mir-6608-3p	173
ANP32B	gga-mir-1562-3p	177
ANP32B	gga-mir-6703-3p	172
ANP32B	gga-mir-7461-3p	173
ANXA5	gga-mir-1690-5p	172
ANXA6	gga-mir-489-3p	175
ANXA6	gga-mir-6547-3p	167
ANXA6	gga-mir-1562-3p	163
ANXA6	gga-mir-6677-3p	175
AQP3	gga-mir-1626-3p	164
AQP3	gga-mir-6550-5p	179
AQP3	gga-mir-6556-5p	172
AQP3	gga-mir-6581-5p	184
AQP3	gga-mir-6601-3p	169
AQP3	gga-mir-1564-3p	169
AQP3	gga-mir-1306-5p	181
AQP3	gga-mir-3530-5p	175
AQP5	gga-mir-1594	180
AQP5	gga-mir-1611	159
AQP5	gga-mir-6593-5p	183
AQP5	gga-mir-30b-3p	165
AQP5	gga-mir-1575	172
AQP5	gga-mir-30c-1-3p	163
ARF1	gga-mir-1695	180
ARF1	gga-mir-2127	168
ARF1	gga-mir-2130	173
ARF1	gga-mir-6578-3p	161
ARF1	gga-mir-7478-5p	175
ARF1	gga-mir-7481-3p	167
ARF4	gga-mir-1704	170
ARF4	gga-mir-33-3p	183
ARHGEF38	gga-mir-3532-3p	172
ARHGEF38	gga-mir-6622-3p	161
ARVCF	gga-mir-1790	165
ARVCF	gga-mir-2127	177
ARVCF	gga-mir-6560-3p	168
ASAH1	gga-mir-1647	173
ASAH1	gga-mir-1785	164
ASAH1	gga-mir-6547-5p	168
ASAH1	gga-mir-6564-5p	176
ASAH1	gga-mir-6570-3p	163
ASAH1	gga-mir-6571-3p	155
ASAH1	gga-mir-6607-5p	159
ASAH1	gga-mir-6621-5p	171
ASAH1	gga-mir-6645-5p	320
ASAH1	gga-mir-1562-3p	177
ASAH1	gga-mir-6674-3p	166
ASAH1	gga-mir-6692-5p	182
ASAH1	gga-mir-6703-3p	173
ASAH1	gga-mir-6707-5p	167
ASAH1	gga-mir-1754-3p	163
ASAH1	gga-mir-7442-3p	173
ASAH1	gga-mir-7451-3p	179
ASAH1	gga-mir-7470-3p	160
ASAH1	gga-mir-30c-1-3p	171
ASPN	gga-mir-1673	168
ASPN	gga-mir-219b	175
ASXL2	gga-mir-1602	172
ASXL2	gga-mir-1642	161
ASXL2	gga-mir-1647	171
ASXL2	gga-mir-24-3p	172
ASXL2	gga-mir-1656	354
ASXL2	gga-mir-1668-5p	173
ASXL2	gga-mir-1679	178
ASXL2	gga-mir-1680-3p	151
ASXL2	gga-mir-1689-5p	180
ASXL2	gga-mir-1712-5p	168
ASXL2	gga-mir-1737	170
ASXL2	gga-mir-1754-5p	167
ASXL2	gga-mir-6553-5p	169
ASXL2	gga-mir-6589-5p	173
ASXL2	gga-mir-1553-3p	179
ASXL2	gga-mir-6596-5p	163
ASXL2	gga-mir-6596-3p	165
ASXL2	gga-mir-6607-5p	351
ASXL2	gga-mir-6625-5p	176
ASXL2	gga-mir-6637-3p	181
ASXL2	gga-mir-6642-5p	168
ASXL2	gga-mir-6642-3p	172
ASXL2	gga-mir-6654-3p	163
ASXL2	gga-mir-1562-3p	183
ASXL2	gga-mir-6666-3p	170
ASXL2	gga-mir-6685-3p	167
ASXL2	gga-mir-128-2-5p	154
ASXL2	gga-mir-106-3p	182
ASXL2	gga-mir-3532-5p	180
ASXL2	gga-mir-7464-3p	169
ASXL2	gga-mir-7475-3p	156
ASXL2	gga-mir-7482-5p	175
ASXL2	gga-mir-1588	155
ATF3	gga-mir-6564-3p	167
ATF3	gga-mir-6632-5p	181
ATF3	gga-mir-200a-5p	176
ATG13	gga-mir-1596-3p	175
ATG13	gga-mir-1607	144
ATG13	gga-mir-1615	174
ATG13	gga-mir-1652	170
ATG13	gga-mir-1690-5p	173
ATG13	gga-mir-449c-3p	181
ATG13	gga-mir-1715-5p	181
ATG13	gga-mir-1757	157
ATG13	gga-mir-22-3p	178
ATG13	gga-mir-1796	167
ATG13	gga-mir-1806	178
ATG13	gga-mir-301b-5p	172
ATG13	gga-mir-6542-5p	167
ATG13	gga-mir-6550-5p	166
ATG13	gga-mir-6553-5p	174
ATG13	gga-mir-6565-3p	173
ATG13	gga-mir-6570-3p	165
ATG13	gga-mir-6572-3p	168
ATG13	gga-mir-6578-3p	172
ATG13	gga-mir-6597-3p	179
ATG13	gga-mir-6600-3p	164
ATG13	gga-mir-6609-3p	168
ATG13	gga-mir-6632-5p	188
ATG13	gga-mir-6647-5p	180
ATG13	gga-mir-103-2-5p	187
ATG13	gga-mir-107-5p	183
ATG13	gga-mir-1306-5p	168
ATG13	gga-mir-7439-3p	173
ATG13	gga-mir-7470-3p	169
ATG13	gga-mir-7477-5p	168
ATP13A4	gga-mir-6556-5p	164
ATP13A4	gga-mir-6657-3p	170
ATP13A4	gga-mir-6675-3p	171
ATP2A2	gga-mir-1687-5p	174
ATP2A2	gga-mir-1773-5p	168
ATP2A2	gga-mir-1453	167
ATP2A2	gga-mir-6566-3p	167
ATP2A2	gga-mir-6587-3p	176
ATP2A2	gga-mir-6607-5p	186
ATP2A2	gga-mir-200b-5p	168
ATP2A3	gga-mir-1646	175
ATP2A3	gga-mir-1656	170
ATP2A3	gga-mir-214	168
ATP2A3	gga-mir-2954	329
ATP2A3	gga-mir-6547-5p	162
ATP2A3	gga-mir-6587-5p	335
ATP2A3	gga-mir-6593-5p	175
ATP2A3	gga-mir-6609-3p	158
ATP2A3	gga-mir-7472-5p	181
ATP2A3	gga-mir-7481-3p	182
ATP6V0A1	gga-mir-1594	165
ATP6V0A1	gga-mir-1607	154
ATP6V0A1	gga-mir-1614-5p	179
ATP6V0A1	gga-mir-1649-5p	167
ATP6V0A1	gga-mir-1649-3p	163
ATP6V0A1	gga-mir-1653	173
ATP6V0A1	gga-mir-1716	332
ATP6V0A1	gga-mir-1329-5p	170
ATP6V0A1	gga-mir-1762	162
ATP6V0A1	gga-mir-460b-3p	174
ATP6V0A1	gga-mir-1773-5p	161
ATP6V0A1	gga-mir-1777	166
ATP6V0A1	gga-mir-3532-3p	161
ATP6V0A1	gga-mir-6564-5p	166
ATP6V0A1	gga-mir-3594-5p	173
ATP6V0A1	gga-mir-6568-5p	165
ATP6V0A1	gga-mir-6573-5p	170
ATP6V0A1	gga-mir-6573-3p	168
ATP6V0A1	gga-mir-6591-3p	158
ATP6V0A1	gga-mir-6594-5p	162
ATP6V0A1	gga-mir-6608-3p	167
ATP6V0A1	gga-mir-6609-3p	172
ATP6V0A1	gga-mir-6706-5p	175
ATP6V0A1	gga-mir-6557-5p	164
ATP6V0A1	gga-mir-30b-3p	180
ATP6V0A1	gga-mir-460a-3p	167
ATP6V0A1	gga-mir-1759-3p	167
ATP6V0A1	gga-mir-7464-3p	168
ATP6V0A1	gga-mir-7475-5p	167
ATP6V0A1	gga-mir-7477-3p	171
ATP6V0A1	gga-mir-1584	167
ATP6V0A1	gga-mir-103-1-5p	163
ATP8B1	gga-mir-1636	166
ATP8B1	gga-mir-1658-3p	160
ATP8B1	gga-mir-1683	176
ATP8B1	gga-mir-1696	193
ATP8B1	gga-mir-1751-5p	178
ATP8B1	gga-mir-1845	162
ATP8B1	gga-mir-214	168
ATP8B1	gga-mir-2129	161
ATP8B1	gga-mir-6542-5p	172
ATP8B1	gga-mir-1554	161
AVD	gga-mir-6654-3p	175
AZIN1	gga-mir-1457	173
AZIN1	gga-mir-1577	173
B2M	gga-mir-1732	174
BACE2	gga-mir-1611	172
BACE2	gga-mir-34c-5p	171
BACE2	gga-mir-449c-5p	166
BACE2	gga-mir-449b-5p	168
BACE2	gga-mir-1456-5p	168
BACE2	gga-mir-130b-5p	174
BAG3	gga-mir-1604	158
BAG3	gga-mir-1611	172
BAG3	gga-mir-1625-5p	173
BAG3	gga-mir-1642	169
BAG3	gga-mir-1663-5p	165
BAG3	gga-mir-1691	177
BAG3	gga-mir-1746	168
BAG3	gga-mir-1796	177
BAG3	gga-mir-6550-3p	173
BAG3	gga-mir-6587-3p	169
BAG3	gga-mir-6655-5p	179
BAG3	gga-mir-6698-3p	173
BAG3	gga-mir-1574-3p	177
BAG3	gga-mir-1585	171
BIN1	gga-mir-1610	172
BIN1	gga-mir-1650	167
BIN1	gga-mir-1704	169
BIN1	gga-mir-1706	169
BIN1	gga-mir-3540	186
BIN1	gga-mir-6589-5p	179
BIN1	gga-mir-6605-5p	183
BIN1	gga-mir-4732-5p	166
BIN1	gga-mir-6643-5p	173
BIN1	gga-mir-6654-3p	179
BIN1	gga-mir-1565	173
BIN1	gga-mir-7464-5p	175
BSG	gga-mir-1650	180
BSG	gga-mir-1658-3p	168
BSG	gga-mir-1722-3p	170
BSG	gga-mir-1778	173
BSG	gga-mir-6609-3p	173
BSG	gga-mir-6696-5p	179
BSG	gga-mir-7458-3p	166
BSG	gga-mir-7467-3p	183
BTG2	gga-mir-1595-5p	160
BTG2	gga-mir-1597-3p	172
BTG2	gga-mir-1624	161
BTG2	gga-mir-1627-3p	170
BTG2	gga-mir-1635	155
BTG2	gga-mir-1642	170
BTG2	gga-mir-1658-3p	166
BTG2	gga-mir-146b-5p	180
BTG2	gga-mir-1690-5p	173
BTG2	gga-mir-460b-3p	184
BTG2	gga-mir-1796	167
BTG2	gga-mir-449b-5p	170
BTG2	gga-mir-2127	167
BTG2	gga-mir-6553-5p	170
BTG2	gga-mir-6560-3p	343
BTG2	gga-mir-6566-3p	168
BTG2	gga-mir-6581-5p	174
BTG2	gga-mir-6583-5p	154
BTG2	gga-mir-6597-3p	170
BTG2	gga-mir-6601-3p	170
BTG2	gga-mir-6614-3p	164
BTG2	gga-mir-6615-5p	180
BTG2	gga-mir-4732-5p	167
BTG2	gga-mir-6623-3p	157
BTG2	gga-mir-6654-3p	175
BTG2	gga-mir-146a-3p	163
BTG2	gga-mir-1759-3p	192
BTG2	gga-mir-7443-3p	175
BTG2	gga-mir-7456-5p	162
BTG2	gga-mir-7481-3p	177
BTG2	gga-mir-7482-3p	179
BTG2	gga-mir-29b-2-5p	174
BTG2	gga-mir-1588	160
CADM3	gga-mir-1604	163
CADM3	gga-mir-34a-5p	172
CADM3	gga-mir-1618-3p	161
CADM3	gga-mir-1649-5p	161
CADM3	gga-mir-1715-3p	172
CADM3	gga-mir-1716	162
CADM3	gga-mir-1735	169
CADM3	gga-mir-1754-5p	169
CADM3	gga-mir-1773-5p	178
CADM3	gga-mir-1453	348
CADM3	gga-mir-1791-5p	168
CADM3	gga-mir-122b	165
CADM3	gga-mir-2127	174
CADM3	gga-mir-3532-3p	164
CADM3	gga-mir-1466	174
CADM3	gga-mir-6567-5p	169
CADM3	gga-mir-6568-5p	164
CADM3	gga-mir-6570-5p	870
CADM3	gga-mir-1553-3p	170
CADM3	gga-mir-6594-5p	171
CADM3	gga-mir-6600-3p	344
CADM3	gga-mir-6604-5p	167
CADM3	gga-mir-6615-5p	179
CADM3	gga-mir-6615-3p	171
CADM3	gga-mir-6620-5p	175
CADM3	gga-mir-6621-5p	168
CADM3	gga-mir-6629-5p	179
CADM3	gga-mir-6650-5p	167
CADM3	gga-mir-6651-5p	158
CADM3	gga-mir-1562-3p	166
CADM3	gga-mir-6671-5p	166
CADM3	gga-mir-6676-3p	355
CADM3	gga-mir-6699-5p	155
CADM3	gga-mir-18a-3p	159
CADM3	gga-mir-30b-3p	173
CADM3	gga-mir-193b-5p	173
CADM3	gga-mir-1731-3p	168
CADM3	gga-mir-1754-3p	173
CADM3	gga-mir-1759-3p	328
CADM3	gga-mir-7458-3p	661
CADM3	gga-mir-7460-5p	168
CADM3	gga-mir-7461-3p	174
CADM3	gga-mir-7466-5p	171
CADM3	gga-mir-7472-3p	165
CADM3	gga-mir-7481-3p	167
CALCOCO2	gga-mir-1589	172
CALCOCO2	gga-mir-124c-3p	179
CALCOCO2	gga-mir-6620-5p	184
CALCOCO2	gga-mir-6649-3p	170
CALCOCO2	gga-mir-6669-3p	176
CALCOCO2	gga-mir-6563-3p	178
CALCOCO2	gga-mir-1567	175
CALCOCO2	gga-mir-20b-3p	182
CAMK2G	gga-mir-1594	164
CAMK2G	gga-mir-1640	179
CAMK2G	gga-mir-1690-5p	171
CAMK2G	gga-mir-1737	166
CAMK2G	gga-mir-1757	173
CAMK2G	gga-mir-1764-5p	170
CAMK2G	gga-mir-1773-5p	169
CAMK2G	gga-mir-6560-3p	174
CAMK2G	gga-mir-6567-3p	171
CAMK2G	gga-mir-6587-5p	171
CAMK2G	gga-mir-6588-3p	174
CAMK2G	gga-mir-4732-5p	171
CAMK2G	gga-mir-6654-3p	178
CAMK2G	gga-mir-1759-3p	179
CAMK2G	gga-mir-7442-3p	157
CAMK2G	gga-mir-7459-3p	170
CAMK2G	gga-mir-1587	169
CASC4	gga-mir-1640	164
CASC4	gga-mir-2127	168
CASC4	gga-mir-6609-3p	170
CCLI5	gga-mir-1597-3p	164
CCLI5	gga-mir-1698	170
CCLI5	gga-mir-1703-5p	177
CCLI5	gga-mir-1762	174
CCLI5	gga-mir-6546-3p	173
CCLI5	gga-mir-6547-5p	170
CCLI5	gga-mir-6556-5p	186
CCLI5	gga-mir-6593-5p	167
CCLI5	gga-mir-6608-3p	180
CCLI5	gga-mir-6616-5p	177
CCLI5	gga-mir-6618-5p	162
CCLI5	gga-mir-6634-5p	175
CCLI5	gga-mir-6643-5p	185
CCLI5	gga-mir-1587	164
CCNG1	gga-mir-1727	184
CCNG1	gga-mir-146c-3p	166
CCNG1	gga-mir-6609-3p	172
CCNG1	gga-mir-7477-3p	177
CD164	gga-mir-6664-3p	174
CD47	gga-mir-1668-5p	168
CD47	gga-mir-7467-3p	173
CD74	gga-mir-1696	178
CD74	gga-mir-1748	172
CD74	gga-mir-2127	151
CD74	gga-mir-3594-3p	178
CD74	gga-mir-1551-3p	192
CD74	gga-mir-6593-5p	179
CD74	gga-mir-1558	166
CD74	gga-mir-6622-3p	155
CD74	gga-mir-30c-1-3p	172
CD74	gga-mir-1587	164
CD82	gga-mir-1635	174
CD82	gga-mir-1644	171
CD82	gga-mir-1656	178
CD82	gga-mir-1690-5p	172
CD82	gga-mir-1712-5p	167
CD82	gga-mir-1757	171
CD82	gga-mir-1762	176
CD82	gga-mir-1806	162
CD82	gga-mir-6570-5p	172
CD82	gga-mir-6587-3p	181
CD82	gga-mir-6591-3p	151
CD82	gga-mir-4732-5p	177
CD82	gga-mir-6706-5p	175
CD99	gga-mir-1615	171
CD99	gga-mir-1556	176
CD99	gga-mir-215-3p	173
CD99	gga-mir-7443-5p	172
CDC42BPB	gga-mir-1671	166
CDC42BPB	gga-mir-1673	163
CDC42BPB	gga-mir-1774	172
CDC42BPB	gga-mir-6587-5p	166
CDC42BPB	gga-mir-6629-5p	173
CDC42BPB	gga-mir-6666-3p	180
CDC42BPB	gga-mir-6690-5p	172
CDC42BPB	gga-mir-6700-5p	174
CDC42BPB	gga-mir-1571	180
CDH1	gga-mir-1595-5p	177
CDH1	gga-mir-1699	177
CDH1	gga-mir-1716	173
CDH1	gga-mir-1723	167
CDH1	gga-mir-1724	185
CDH1	gga-mir-2127	168
CDH1	gga-mir-6594-5p	155
CDH1	gga-mir-7458-3p	167
CDH1	gga-mir-1579	169
CDH13	gga-mir-6632-5p	172
CDH5	gga-mir-1644	174
CDH5	gga-mir-1646	174
CDH5	gga-mir-1658-3p	162
CDH5	gga-mir-1671	175
CDH5	gga-mir-1672	183
CDH5	gga-mir-456-3p	171
CDH5	gga-mir-1753	162
CDH5	gga-mir-6566-5p	158
CDH5	gga-mir-6582-3p	160
CDH5	gga-mir-1556	190
CDH5	gga-mir-7456-3p	164
CFL2	gga-mir-2127	164
CFL2	gga-mir-6664-3p	170
CFL2	gga-mir-1577	174
CHCHD10	gga-mir-6597-3p	173
CHCHD10	gga-mir-6635-5p	168
CHCHD3	gga-mir-1658-3p	177
CITED4	gga-mir-1606	174
CITED4	gga-mir-1615	179
CITED4	gga-mir-1652	171
CITED4	gga-mir-1653	178
CITED4	gga-mir-1694	170
CITED4	gga-mir-1698	166
CITED4	gga-mir-1772-3p	163
CITED4	gga-mir-6545-3p	160
CITED4	gga-mir-6618-5p	163
CITED4	gga-mir-4732-5p	171
CITED4	gga-mir-6661-5p	167
CITED4	gga-mir-6683-3p	177
CITED4	gga-mir-6557-5p	152
CITED4	gga-mir-1618-5p	165
CITED4	gga-mir-7444-3p	173
CITED4	gga-mir-7452-5p	170
CITED4	gga-mir-7454-3p	185
CKAP4	gga-mir-1655-5p	174
CKB	gga-mir-1610	178
CKB	gga-mir-1660	157
CKB	gga-mir-1764-5p	170
CKB	gga-mir-1772-3p	181
CKB	gga-mir-3064-5p	173
CKB	gga-mir-6578-3p	174
CKB	gga-mir-6656-5p	168
CKMT2	gga-mir-1618-5p	164
CLCN3	gga-mir-1623	164
CLCN3	gga-mir-1646	165
CLCN3	gga-mir-1724	180
CLCN3	gga-mir-222b-5p	178
CLCN3	gga-mir-6646-3p	170
CLCN3	gga-mir-18a-3p	176
CLCN3	gga-mir-196-2-3p	175
CLCN3	gga-mir-1759-3p	184
CLCN3	gga-mir-7443-5p	162
CLCN3	gga-mir-206	181
CLCN3	gga-mir-7460-5p	178
CLCN3	gga-mir-1587	167
CLDN1	gga-mir-460b-3p	182
CLDN1	gga-mir-3532-3p	172
CLDN1	gga-mir-6702-5p	179
CLDN1	gga-mir-7456-3p	172
CLDN1	gga-mir-1587	151
CLINT1	gga-mir-365-3p	183
CLINT1	gga-mir-1731-5p	178
CLINT1	gga-mir-1756a	170
CLINT1	gga-mir-6625-5p	180
CLIP4	gga-mir-1604	166
CLIP4	gga-mir-1611	167
CLIP4	gga-mir-34b-5p	162
CLIP4	gga-mir-1653	171
CLIP4	gga-mir-762	176
CLIP4	gga-mir-2127	167
CLIP4	gga-mir-1456-5p	165
CLIP4	gga-mir-6554-3p	178
CLIP4	gga-mir-6560-5p	174
CLIP4	gga-mir-3594-3p	178
CLIP4	gga-mir-6664-3p	173
CMPK1	gga-mir-1635	172
CMPK1	gga-mir-466	194
CMPK1	gga-mir-1806	174
CMPK1	gga-mir-762	160
CMPK1	gga-mir-6542-5p	170
CMPK1	gga-mir-7461-5p	183
CMPK1	gga-mir-7478-5p	175
CMTM7	gga-mir-24-3p	174
CMTM7	gga-mir-1762	173
CMTM7	gga-mir-214	174
CMTM7	gga-mir-1466	174
CMTM7	gga-mir-6566-3p	167
CMTM7	gga-mir-6587-3p	170
CMTM7	gga-mir-6616-5p	178
CMTM7	gga-mir-6643-5p	175
CMTM7	gga-mir-6649-3p	170
CMTM7	gga-mir-6690-5p	177
CMTM7	gga-mir-490-5p	175
CMTM7	gga-mir-7451-3p	180
CMTM7	gga-mir-7454-3p	185
CMTM7	gga-mir-7467-3p	168
CNN3	gga-mir-6574-3p	190
CNP	gga-mir-1650	148
CNP	gga-mir-1724	179
CNP	gga-mir-1737	166
CNP	gga-mir-1751-5p	167
CNP	gga-mir-1764-3p	169
CNP	gga-mir-1765	163
CNP	gga-mir-460b-3p	161
CNP	gga-mir-1773-5p	175
CNP	gga-mir-2127	156
CNP	gga-mir-6546-5p	175
CNP	gga-mir-6553-5p	172
CNP	gga-mir-6566-3p	166
CNP	gga-mir-6567-3p	173
CNP	gga-mir-6597-3p	179
CNP	gga-mir-6615-3p	166
CNP	gga-mir-1561	180
CNP	gga-mir-6649-3p	170
CNP	gga-mir-6654-3p	178
CNP	gga-mir-6562-5p	154
CNP	gga-let-7g-3p	176
CNP	gga-mir-1575	171
CNP	gga-mir-7454-3p	162
CNP	gga-mir-7464-3p	167
CNP	gga-mir-1579	162
CNP	gga-mir-7474-5p	176
COL6A2	gga-mir-1604	171
COL6A2	gga-mir-1610	180
COL6A2	gga-mir-1625-3p	169
COL6A2	gga-mir-34b-5p	175
COL6A2	gga-mir-1652	332
COL6A2	gga-mir-1689-5p	158
COL6A2	gga-mir-449c-3p	171
COL6A2	gga-mir-1739	182
COL6A2	gga-mir-1762	318
COL6A2	gga-mir-1764-5p	176
COL6A2	gga-mir-1773-3p	165
COL6A2	gga-mir-1774	163
COL6A2	gga-mir-1783	180
COL6A2	gga-mir-1788-3p	170
COL6A2	gga-mir-1790	171
COL6A2	gga-mir-449b-5p	180
COL6A2	gga-mir-2127	182
COL6A2	gga-mir-6547-3p	171
COL6A2	gga-mir-6553-5p	181
COL6A2	gga-mir-33-5p	168
COL6A2	gga-mir-6572-5p	182
COL6A2	gga-mir-6577-3p	168
COL6A2	gga-mir-6582-3p	162
COL6A2	gga-mir-6587-5p	169
COL6A2	gga-mir-6593-5p	170
COL6A2	gga-mir-6597-3p	165
COL6A2	gga-mir-6601-3p	172
COL6A2	gga-mir-6614-3p	157
COL6A2	gga-mir-6652-5p	187
COL6A2	gga-mir-6654-3p	177
COL6A2	gga-mir-6659-3p	168
COL6A2	gga-mir-6674-3p	173
COL6A2	gga-mir-1306-5p	181
COL6A2	gga-mir-1759-3p	366
COL6A2	gga-mir-7442-5p	171
COL6A2	gga-mir-7456-5p	186
COL6A2	gga-mir-1577	174
COL6A2	gga-mir-7461-5p	170
COL6A2	gga-mir-7461-3p	179
COL6A2	gga-mir-7472-3p	176
COL6A2	gga-mir-7478-5p	174
COL6A2	gga-mir-1585	167
COL6A3	gga-mir-1596-3p	173
COPE	gga-mir-1687-3p	170
COPG1	gga-mir-1642	172
COPG1	gga-mir-1720-3p	173
COPG1	gga-mir-2127	167
COPG1	gga-mir-6575-5p	169
COPG1	gga-mir-6712-5p	169
COPG1	gga-mir-7452-5p	165
COPG1	gga-mir-7477-3p	160
COPG1	gga-mir-1587	167
CORO6	gga-mir-6562-5p	183
CORO6	gga-mir-1587	160
COX5A	gga-mir-1453	171
COX5A	gga-mir-6669-5p	164
CPD	gga-mir-1595-3p	169
CPD	gga-mir-184-3p	176
CPD	gga-mir-1608	350
CPD	gga-mir-1615	182
CPD	gga-mir-1624	174
CPD	gga-mir-1642	172
CPD	gga-mir-1647	165
CPD	gga-mir-1653	168
CPD	gga-mir-1668-5p	184
CPD	gga-mir-1699	175
CPD	gga-mir-449c-5p	178
CPD	gga-mir-1716	170
CPD	gga-mir-1724	172
CPD	gga-mir-1730-3p	168
CPD	gga-mir-1768	166
CPD	gga-mir-1773-3p	181
CPD	gga-mir-2126	160
CPD	gga-mir-6547-3p	166
CPD	gga-mir-6548-3p	173
CPD	gga-mir-1464	186
CPD	gga-mir-6564-3p	177
CPD	gga-mir-6567-3p	152
CPD	gga-mir-3594-5p	177
CPD	gga-mir-6587-5p	354
CPD	gga-mir-6598-5p	181
CPD	gga-mir-6609-3p	179
CPD	gga-mir-6615-5p	157
CPD	gga-mir-6639-5p	176
CPD	gga-mir-6661-5p	173
CPD	gga-mir-18a-3p	170
CPD	gga-mir-24-5p	161
CPD	gga-mir-383-3p	167
CPD	gga-mir-1618-5p	173
CPD	gga-mir-7437-5p	171
CPD	gga-mir-7455-3p	181
CPD	gga-mir-7464-3p	178
CPD	gga-mir-7466-5p	162
CPD	gga-mir-7481-3p	169
CPD	gga-mir-7482-3p	193
CPT2	gga-mir-1611	179
CPT2	gga-mir-1778	162
CPT2	gga-mir-6566-3p	169
CPT2	gga-mir-6593-5p	176
CPT2	gga-mir-6669-3p	175
CPT2	gga-mir-6685-5p	180
CPT2	gga-mir-7447-3p	179
CPT2	gga-mir-7482-5p	170
CPT2	gga-mir-1587	172
CREB3L2	gga-mir-1604	168
CREB3L2	gga-mir-1606	173
CREB3L2	gga-mir-1614-3p	155
CREB3L2	gga-mir-1636	165
CREB3L2	gga-mir-1664-5p	173
CREB3L2	gga-mir-1778	171
CREB3L2	gga-mir-449b-3p	181
CREB3L2	gga-mir-6566-3p	171
CREB3L2	gga-mir-6570-3p	165
CREB3L2	gga-mir-6599-5p	324
CREB3L2	gga-mir-125b-3p	172
CREB3L2	gga-mir-7439-5p	176
CREB3L2	gga-mir-30c-1-3p	157
CREG1	gga-mir-1691	171
CREG1	gga-mir-1586	164
CSRP3	gga-mir-1608	175
CST3	gga-mir-1654	160
CST3	gga-mir-1706	180
CST3	gga-mir-6559-5p	176
CST3	gga-mir-19b-5p	190
CST3	gga-mir-1747-3p	160
CST3	gga-mir-7452-5p	167
CST3	gga-mir-7481-3p	176
CTSC	gga-mir-7455-3p	182
CYP2D6	gga-mir-1604	179
CYP2D6	gga-mir-1607	158
CYP2D6	gga-mir-1608	164
CYP2D6	gga-mir-1614-3p	168
CYP2D6	gga-mir-1757	171
CYP2D6	gga-mir-1773-5p	167
CYP2D6	gga-mir-1789	169
CYP2D6	gga-mir-214	170
CYP2D6	gga-mir-2127	179
CYP2D6	gga-mir-6542-3p	163
CYP2D6	gga-mir-6547-5p	168
CYP2D6	gga-mir-1462-5p	165
CYP2D6	gga-mir-6556-3p	167
CYP2D6	gga-mir-1465	180
CYP2D6	gga-mir-6568-5p	325
CYP2D6	gga-mir-6588-3p	155
CYP2D6	gga-mir-6596-5p	153
CYP2D6	gga-mir-6637-3p	153
CYP2D6	gga-mir-6652-5p	171
CYP2D6	gga-mir-6702-5p	180
CYP2D6	gga-mir-6706-5p	166
CYP2D6	gga-mir-6709-5p	186
CYP2D6	gga-mir-6622-3p	173
CYP2D6	gga-mir-6557-3p	177
CYP2D6	gga-mir-6563-3p	176
CYP2D6	gga-mir-6599-5p	172
CYP2D6	gga-mir-221-5p	187
CYP2D6	gga-mir-1703-3p	175
CYP2D6	gga-mir-7475-5p	338
CYP2D6	gga-mir-7481-3p	166
CYP2D6	gga-mir-1587	170
DAD1	gga-mir-7442-3p	180
DAD1	gga-mir-7451-3p	179
DAP	gga-mir-1645	174
DAP	gga-mir-24-5p	183
DDOST	gga-mir-1650	174
DDOST	gga-mir-6556-5p	164
DDOST	gga-mir-6649-3p	175
DDOST	gga-mir-6656-5p	183
DDX5	gga-mir-1730-3p	181
DECR1	gga-mir-1644	171
DECR1	gga-mir-6643-5p	159
DECR1	gga-mir-1587	156
DERL1	gga-mir-6545-3p	172
DERL1	gga-mir-6651-5p	162
DERL1	gga-mir-7470-3p	167
DLD	gga-mir-1695	159
DNAJA4	gga-mir-1730-5p	180
DNAJC3	gga-mir-1604	164
DNAJC3	gga-mir-1625-5p	172
DNAJC3	gga-mir-1649-5p	326
DNAJC3	gga-mir-1666	172
DNAJC3	gga-mir-1749-3p	166
DNAJC3	gga-mir-1751-5p	168
DNAJC3	gga-mir-1785	168
DNAJC3	gga-mir-1788-3p	164
DNAJC3	gga-mir-1796	175
DNAJC3	gga-mir-1804	178
DNAJC3	gga-mir-2130	177
DNAJC3	gga-mir-6545-5p	180
DNAJC3	gga-mir-1457	160
DNAJC3	gga-mir-6547-3p	165
DNAJC3	gga-mir-6551-3p	174
DNAJC3	gga-mir-1466	169
DNAJC3	gga-mir-3594-5p	347
DNAJC3	gga-mir-6581-5p	162
DNAJC3	gga-mir-6587-5p	174
DNAJC3	gga-mir-6600-3p	162
DNAJC3	gga-mir-6609-3p	170
DNAJC3	gga-mir-6647-5p	166
DNAJC3	gga-mir-6650-5p	324
DNAJC3	gga-mir-6667-5p	168
DNAJC3	gga-mir-6703-3p	170
DNAJC3	gga-mir-6563-3p	178
DNAJC3	gga-mir-146a-3p	155
DNAJC3	gga-mir-1306-5p	180
DNAJC3	gga-mir-1754-3p	167
DNAJC3	gga-mir-3530-5p	169
DNAJC3	gga-mir-7443-3p	180
DNAJC3	gga-mir-7456-5p	171
DOCK8	gga-mir-1694	176
DOCK8	gga-mir-762	169
DOCK8	gga-mir-6547-3p	171
DOCK8	gga-mir-222b-5p	180
DOCK8	gga-mir-6561-5p	172
DOCK8	gga-mir-6643-5p	173
DOCK8	gga-mir-1587	165
DPYSL2	gga-mir-1777	171
DPYSL2	gga-mir-6607-5p	178
DPYSL2	gga-mir-6609-3p	165
DPYSL2	gga-mir-7475-3p	164
DSP	gga-mir-1635	177
DSP	gga-mir-1705	176
DSTN	gga-mir-205b	177
DSTN	gga-mir-205a	173
DSTN	gga-mir-6547-3p	166
DSTN	gga-mir-18b-3p	165
DSTN	gga-mir-7459-3p	184
DUSP7	gga-mir-1647	171
DUSP7	gga-mir-1672	168
DUSP7	gga-mir-1773-5p	178
DUSP7	gga-mir-1788-3p	175
DUSP7	gga-mir-2127	173
DUSP7	gga-mir-6561-5p	176
DUSP7	gga-mir-6582-3p	161
DUSP7	gga-mir-6587-3p	173
DUSP7	gga-mir-6637-3p	173
DUSP7	gga-mir-383-3p	168
DUSP7	gga-mir-7437-3p	163
DUSP7	gga-mir-7450-5p	184
ECI1	gga-mir-6594-5p	166
EDEM3	gga-mir-1690-5p	175
EDEM3	gga-mir-1691	175
EDEM3	gga-mir-1762	181
EDEM3	gga-mir-3523	168
EDEM3	gga-mir-6553-5p	176
EDEM3	gga-mir-6587-3p	180
EDEM3	gga-mir-6594-5p	164
EDEM3	gga-mir-6609-3p	186
EDEM3	gga-mir-6649-3p	170
EDEM3	gga-mir-6669-3p	169
EDEM3	gga-mir-6677-5p	182
EDEM3	gga-mir-6563-3p	176
EDEM3	gga-mir-1567	172
EDEM3	gga-mir-1759-3p	178
EDEM3	gga-mir-1575	163
EDF1	gga-mir-214	166
EDF1	gga-mir-107-5p	191
EEF1A1	gga-mir-1748	164
EEF1A2	gga-mir-1790	167
EEF1A2	gga-mir-6624-3p	170
EEF1A2	gga-mir-6634-5p	170
EEF1A2	gga-mir-6707-5p	174
EEF1A2	gga-mir-146a-3p	186
EEF1A2	gga-mir-1585	179
EEF1B2	gga-mir-1652	171
EEF1B2	gga-mir-7470-3p	172
EFHD1	gga-mir-490-3p	186
EFHD1	gga-mir-1765	160
EFHD1	gga-mir-1771	171
EFHD1	gga-mir-1806	179
EFHD1	gga-mir-762	174
EFHD1	gga-mir-6561-5p	178
EFHD1	gga-mir-1466	178
EFHD1	gga-mir-6588-3p	165
EFHD1	gga-mir-6602-5p	176
EFHD1	gga-mir-6643-5p	163
EFHD1	gga-mir-29b-1-5p	191
EFHD1	gga-mir-103-3p	174
EFHD1	gga-mir-107-3p	174
EGFR	gga-mir-1646	180
EGFR	gga-mir-1648-3p	165
EGFR	gga-mir-1451-3p	183
EGFR	gga-mir-1773-5p	161
EGFR	gga-mir-1785	168
EGFR	gga-mir-1796	175
EGFR	gga-mir-6545-5p	169
EGFR	gga-mir-6547-5p	163
EGFR	gga-mir-3594-3p	180
EGFR	gga-mir-6609-3p	165
EGFR	gga-mir-6618-5p	164
EGFR	gga-mir-6635-5p	181
EGFR	gga-mir-1562-5p	175
EGFR	gga-mir-6659-3p	171
EGFR	gga-mir-6677-5p	194
EGFR	gga-mir-21-3p	174
EGFR	gga-mir-7442-3p	179
EGFR	gga-mir-7448-5p	189
EGR1	gga-mir-1773-5p	178
EHF	gga-mir-1625-5p	175
EHF	gga-mir-1462-3p	175
EHF	gga-mir-135a-3-3p	177
EIF3F	gga-mir-24-3p	165
EIF3F	gga-mir-1764-5p	174
EIF3F	gga-mir-3540	166
EIF3F	gga-mir-6550-3p	170
EIF3F	gga-mir-6602-5p	177
EIF3F	gga-mir-1556	164
EIF3F	gga-mir-6610-3p	171
EIF3F	gga-mir-6702-5p	172
EIF3F	gga-mir-7481-3p	182
EIF3F	gga-mir-1586	177
EIF4A2	gga-mir-7447-3p	170
EIF4EBP1	gga-mir-1642	181
EIF4EBP1	gga-mir-3594-5p	183
EIF4EBP1	gga-mir-6690-5p	170
EIF5A2	gga-mir-6608-3p	164
EIF5A2	gga-mir-1573	174
ELF3	gga-mir-2129	172
ELF3	gga-mir-6650-5p	170
ELF3	gga-mir-6660-3p	178
ELF3	gga-mir-7458-3p	174
ELF3	gga-mir-7459-5p	180
ELF3	gga-mir-1587	162
ELF5	gga-mir-1623	165
ELF5	gga-mir-762	177
ELF5	gga-mir-6570-3p	170
ELF5	gga-mir-6599-5p	167
ELF5	gga-mir-1585	175
ENAH	gga-mir-1596-3p	164
ENAH	gga-mir-1737	156
ENAH	gga-mir-460b-5p	182
ENAH	gga-mir-3530-3p	176
ENAH	gga-mir-6547-5p	179
ENAH	gga-mir-6547-3p	176
ENAH	gga-mir-383-3p	170
ENO2	gga-mir-1608	180
ENO2	gga-mir-1724	184
ENO2	gga-mir-1453	175
ENO2	gga-mir-762	181
ENO2	gga-mir-6677-3p	170
EPB41	gga-mir-1748	170
EPB41	gga-mir-1451-3p	182
EPB41	gga-mir-1783	169
EPB41	gga-mir-1466	175
EPB41	gga-mir-3594-3p	175
EPB41	gga-mir-6653-3p	163
EPCAM	gga-mir-7440-3p	171
ERGIC1	gga-mir-1611	169
ERGIC1	gga-mir-1746	169
ERGIC1	gga-mir-2131-5p	174
ERGIC2	gga-mir-1621-5p	163
ERGIC2	gga-mir-1650	171
ERGIC2	gga-mir-1656	172
ERGIC2	gga-mir-1696	191
ERGIC2	gga-mir-1699	171
ERGIC2	gga-mir-1762	155
ERGIC2	gga-mir-6629-5p	183
ERGIC2	gga-mir-6654-3p	334
ERGIC2	gga-mir-6543-5p	183
ERGIC2	gga-mir-221-5p	176
ERGIC2	gga-mir-1306-5p	180
ERGIC2	gga-mir-1580	173
ERGIC2	gga-mir-7477-3p	182
ERGIC2	gga-mir-103-1-5p	177
ERP29	gga-mir-1614-5p	175
ERP29	gga-mir-1647	172
ERP29	gga-mir-1739	163
ERP29	gga-mir-2129	178
ERP29	gga-mir-2130	175
ERP29	gga-mir-2954	161
ERP29	gga-mir-6547-5p	172
ERP29	gga-mir-6587-3p	171
ERP29	gga-mir-6654-3p	165
ERP29	gga-mir-6690-5p	177
ERP29	gga-mir-6706-5p	175
ESRP2	gga-mir-1682	168
ESRP2	gga-mir-1739	182
ESRRG	gga-mir-1607	158
ESRRG	gga-mir-1642	160
ESRRG	gga-mir-1652	164
ESRRG	gga-mir-1773-3p	167
ESRRG	gga-mir-3594-5p	180
ESRRG	gga-mir-6569-3p	175
ESRRG	gga-mir-6597-3p	178
ESRRG	gga-mir-6604-5p	174
ESRRG	gga-mir-6687-3p	156
ESRRG	gga-mir-7451-5p	171
ESRRG	gga-mir-7453-5p	180
ESRRG	gga-mir-7461-3p	184
ESRRG	gga-mir-7470-5p	180
ESRRG	gga-mir-1587	160
ETFA	gga-mir-1592	176
ETFA	gga-mir-1608	178
ETFA	gga-mir-1624	166
ETFA	gga-mir-1635	351
ETFA	gga-mir-1646	170
ETFA	gga-mir-1647	172
ETFA	gga-mir-1649-5p	166
ETFA	gga-mir-1650	179
ETFA	gga-mir-1656	336
ETFA	gga-mir-1665	166
ETFA	gga-mir-1672	154
ETFA	gga-mir-1687-3p	171
ETFA	gga-mir-1694	175
ETFA	gga-mir-140-3p	151
ETFA	gga-mir-1706	170
ETFA	gga-mir-1715-3p	173
ETFA	gga-mir-1751-5p	353
ETFA	gga-mir-1772-5p	155
ETFA	gga-mir-1453	361
ETFA	gga-mir-2127	174
ETFA	gga-mir-6542-5p	166
ETFA	gga-mir-6548-3p	170
ETFA	gga-mir-6550-3p	329
ETFA	gga-mir-6559-5p	174
ETFA	gga-mir-6561-5p	181
ETFA	gga-mir-6567-3p	151
ETFA	gga-mir-6597-3p	179
ETFA	gga-mir-6600-3p	169
ETFA	gga-mir-1554	172
ETFA	gga-mir-6609-3p	349
ETFA	gga-mir-6610-3p	158
ETFA	gga-mir-6612-5p	170
ETFA	gga-mir-6624-3p	168
ETFA	gga-mir-6643-5p	153
ETFA	gga-mir-6650-5p	317
ETFA	gga-mir-6664-3p	171
ETFA	gga-mir-6690-5p	179
ETFA	gga-mir-1564-3p	162
ETFA	gga-mir-128-2-5p	171
ETFA	gga-mir-1306-5p	193
ETFA	gga-mir-7439-3p	171
ETFA	gga-mir-7452-5p	173
ETFA	gga-mir-7464-3p	174
ETFA	gga-mir-7467-3p	170
ETFA	gga-mir-7482-5p	178
ETFA	gga-mir-1584	159
ETFA	gga-mir-128-1-5p	322
ETFA	gga-mir-1585	166
ETFA	gga-mir-181a-3p	168
ETFDH	gga-mir-456-3p	178
ETFDH	gga-mir-6629-5p	177
ETFDH	gga-mir-6634-5p	174
ETFDH	gga-mir-6654-3p	168
ETFDH	gga-mir-137-5p	180
ETS1	gga-mir-6550-3p	165
ETS1	gga-mir-6671-5p	183
ETV6	gga-mir-6542-5p	172
ETV6	gga-mir-6597-3p	167
ETV6	gga-mir-6696-3p	173
EZR	gga-mir-1562-3p	178
EZR	gga-mir-103-3p	167
EZR	gga-mir-107-3p	167
F5	gga-mir-1666	168
F5	gga-mir-1689-5p	180
F5	gga-mir-1706	160
F5	gga-mir-6572-5p	170
FABP3	gga-mir-1607	177
FABP3	gga-mir-1611	170
FABP3	gga-mir-6545-3p	166
FABP3	gga-mir-6609-3p	173
FABP3	gga-mir-6615-3p	171
FABP3	gga-mir-1560-5p	162
FABP3	gga-mir-7455-5p	177
FABP5	gga-mir-6593-3p	174
FABP5	gga-mir-3532-5p	179
FAM129A	gga-mir-1589	176
FAM129A	gga-mir-1696	174
FAM129A	gga-mir-3525	171
FAM129A	gga-mir-128-3p	167
FAM129A	gga-mir-3064-3p	176
FAM129A	gga-mir-6566-3p	160
FAM129A	gga-mir-6597-3p	169
FAM129A	gga-mir-217-5p	183
FAM129A	gga-mir-6669-5p	175
FAM129A	gga-mir-6678-3p	167
FAM129A	gga-let-7g-3p	352
FAM129A	gga-mir-1462-3p	174
FAM129A	gga-mir-7448-5p	179
FAM129A	gga-mir-1587	160
FAM134B	gga-mir-1604	168
FAM134B	gga-mir-1608	166
FAM134B	gga-mir-1615	183
FAM134B	gga-mir-1616	181
FAM134B	gga-mir-1666	168
FAM134B	gga-mir-1691	174
FAM134B	gga-mir-1723	178
FAM134B	gga-mir-1732	172
FAM134B	gga-mir-1754-5p	158
FAM134B	gga-mir-3523	162
FAM134B	gga-mir-6542-3p	170
FAM134B	gga-mir-6548-3p	172
FAM134B	gga-mir-6566-3p	165
FAM134B	gga-mir-6587-5p	174
FAM134B	gga-mir-6588-3p	180
FAM134B	gga-mir-6596-3p	169
FAM134B	gga-mir-6641-3p	145
FAM134B	gga-mir-1562-5p	170
FAM134B	gga-mir-6660-3p	183
FAM134B	gga-mir-6669-3p	176
FAM134B	gga-mir-6677-5p	178
FAM134B	gga-mir-1759-3p	185
FAM134B	gga-mir-7448-5p	182
FAM134B	gga-mir-7470-3p	180
FAM134B	gga-mir-7475-5p	168
FAM134B	gga-mir-7477-5p	170
FAM134B	gga-mir-1587	161
FAM210A	gga-mir-1773-5p	164
FAM210A	gga-mir-3535	179
FAM210A	gga-mir-6594-5p	168
FAM210A	gga-mir-6645-5p	174
FAM3C	gga-mir-2129	174
FAM3C	gga-mir-3529	167
FAM3C	gga-mir-6643-5p	167
FAM3C	gga-mir-6650-5p	170
FAM3C	gga-mir-6656-5p	171
FAM46A	gga-mir-1654	161
FAM46A	gga-mir-1691	170
FAM46A	gga-mir-1762	169
FAM46A	gga-mir-1763	174
FAM46A	gga-mir-1773-5p	170
FAM46A	gga-mir-124c-3p	173
FAM46A	gga-mir-1553-5p	189
FAM46A	gga-mir-6634-5p	163
FAM46A	gga-mir-6642-5p	177
FAM46A	gga-mir-6671-5p	179
FAM46A	gga-mir-6677-5p	170
FAM46A	gga-mir-6708-5p	173
FAM46A	gga-mir-7449-3p	173
FAM46A	gga-mir-7458-5p	170
FAM46A	gga-mir-7476-3p	173
FAM46A	gga-mir-1585	173
FAM46C	gga-mir-1806	178
FAM46C	gga-mir-217-5p	190
FBP2	gga-mir-1661	188
FBP2	gga-mir-449c-5p	182
FBP2	gga-mir-1746	168
FBP2	gga-mir-1764-3p	181
FBP2	gga-mir-1779	179
FBP2	gga-mir-1791-5p	157
FBP2	gga-mir-6603-3p	196
FBP2	gga-mir-6607-5p	163
FBP2	gga-mir-6637-3p	346
FBP2	gga-mir-6671-5p	179
FBP2	gga-mir-1570	171
FBP2	gga-mir-7461-3p	184
FBP2	gga-mir-7464-3p	176
FBP2	gga-mir-7478-3p	177
FBP2	gga-mir-7482-5p	182
FBP2	gga-mir-7483-5p	184
FBP2	gga-mir-1587	169
FBXO30	gga-mir-34a-5p	177
FBXO30	gga-mir-449a	185
FBXO30	gga-mir-449c-5p	190
FBXO30	gga-mir-383-3p	172
FBXO31	gga-mir-1723	173
FBXO31	gga-mir-1765	174
FBXO31	gga-mir-6546-5p	171
FBXO31	gga-mir-6609-3p	178
FGFBP1	gga-mir-6645-5p	170
FGFBP1	gga-mir-365-1-5p	159
FHL3	gga-mir-1606	164
FHL3	gga-mir-1618-3p	170
FHL3	gga-mir-1635	174
FHL3	gga-mir-1646	190
FHL3	gga-mir-1659	161
FHL3	gga-mir-1735	173
FHL3	gga-mir-1772-5p	182
FHL3	gga-mir-6553-5p	185
FHL3	gga-mir-6625-5p	160
FHL3	gga-mir-6643-5p	173
FHL3	gga-mir-6656-5p	342
FHL3	gga-mir-1562-3p	174
FHL3	gga-mir-7452-5p	165
FHL3	gga-mir-7481-3p	172
FHL3	gga-mir-7483-5p	176
FILIP1L	gga-mir-1654	174
FILIP1L	gga-mir-1728-3p	162
FILIP1L	gga-mir-1746	174
FILIP1L	gga-mir-762	173
FILIP1L	gga-mir-2127	164
FILIP1L	gga-mir-133c-5p	180
FILIP1L	gga-mir-1462-3p	172
FILIP1L	gga-mir-7469-3p	177
FILIP1L	gga-mir-7478-5p	177
FKBP5	gga-mir-15b-5p	172
FKBP5	gga-mir-133c-3p	174
FKBP5	gga-mir-1649-5p	332
FKBP5	gga-mir-1656	171
FKBP5	gga-mir-1668-5p	166
FKBP5	gga-mir-1686	174
FKBP5	gga-mir-1690-5p	172
FKBP5	gga-mir-1695	167
FKBP5	gga-mir-449c-5p	172
FKBP5	gga-mir-1737	165
FKBP5	gga-mir-1762	174
FKBP5	gga-mir-1774	167
FKBP5	gga-mir-1785	174
FKBP5	gga-mir-15c-5p	172
FKBP5	gga-mir-15a	164
FKBP5	gga-mir-2129	173
FKBP5	gga-mir-6556-3p	182
FKBP5	gga-mir-133a-3p	174
FKBP5	gga-mir-6593-5p	187
FKBP5	gga-mir-6606-5p	176
FKBP5	gga-mir-6609-3p	165
FKBP5	gga-mir-6620-5p	171
FKBP5	gga-mir-6643-5p	171
FKBP5	gga-mir-6649-3p	173
FKBP5	gga-mir-6654-3p	185
FKBP5	gga-mir-133b	169
FKBP5	gga-mir-7452-5p	172
FKBP5	gga-mir-103-3p	172
FKBP5	gga-mir-1587	160
FKBP5	gga-mir-107-3p	172
FMO3	gga-mir-1594	165
FMO3	gga-mir-1625-3p	183
FMO3	gga-mir-24-3p	176
FMO3	gga-mir-1724	181
FMO3	gga-mir-1729-3p	160
FMO3	gga-mir-1737	163
FMO3	gga-mir-1758	180
FMO3	gga-mir-6607-5p	166
FMO3	gga-mir-6612-5p	175
FMO3	gga-mir-4732-5p	177
FMO3	gga-mir-6654-3p	172
FMO3	gga-mir-6669-3p	168
FMO3	gga-mir-1306-5p	181
FMO3	gga-mir-7456-5p	173
FMO3	gga-mir-1587	341
FMOD	gga-mir-1635	167
FMOD	gga-mir-1649-5p	167
FMOD	gga-mir-1654	177
FMOD	gga-mir-1659	169
FMOD	gga-mir-1668-5p	162
FMOD	gga-mir-1703-5p	171
FMOD	gga-mir-1706	170
FMOD	gga-mir-1716	164
FMOD	gga-mir-1768	152
FMOD	gga-mir-1773-5p	161
FMOD	gga-mir-1794	180
FMOD	gga-mir-6570-5p	179
FMOD	gga-mir-6581-3p	162
FMOD	gga-mir-6588-3p	174
FMOD	gga-mir-1553-5p	167
FMOD	gga-mir-6596-3p	166
FMOD	gga-mir-6600-3p	174
FMOD	gga-mir-6606-5p	174
FMOD	gga-mir-1558	164
FMOD	gga-mir-6654-3p	177
FMOD	gga-mir-1565	181
FMOD	gga-mir-7464-3p	178
FMOD	gga-mir-1584	158
FMOD	gga-mir-1588	175
FN1	gga-mir-1658-3p	179
FN1	gga-mir-6593-5p	171
FUNDC2	gga-mir-1609	166
FUNDC2	gga-mir-1625-5p	169
FUNDC2	gga-mir-1661	170
FUNDC2	gga-mir-1668-5p	177
FUNDC2	gga-mir-1683	173
FUNDC2	gga-mir-1686	167
FUNDC2	gga-mir-1690-5p	173
FUNDC2	gga-mir-1691	173
FUNDC2	gga-mir-1698	168
FUNDC2	gga-mir-1703-5p	343
FUNDC2	gga-mir-449c-3p	161
FUNDC2	gga-mir-1724	173
FUNDC2	gga-mir-1750	182
FUNDC2	gga-mir-1768	171
FUNDC2	gga-mir-1791-5p	174
FUNDC2	gga-mir-2954	144
FUNDC2	gga-mir-1462-5p	181
FUNDC2	gga-mir-6553-5p	338
FUNDC2	gga-mir-222b-5p	172
FUNDC2	gga-mir-6560-3p	523
FUNDC2	gga-mir-3594-5p	180
FUNDC2	gga-mir-6604-5p	175
FUNDC2	gga-mir-6608-3p	163
FUNDC2	gga-mir-6609-3p	352
FUNDC2	gga-mir-6618-5p	164
FUNDC2	gga-mir-6661-5p	179
FUNDC2	gga-mir-6702-5p	368
FUNDC2	gga-mir-6562-5p	185
FUNDC2	gga-mir-138-1-3p	173
FUNDC2	gga-mir-1570	169
FUNDC2	gga-mir-383-3p	153
FUNDC2	gga-mir-7439-3p	181
FUNDC2	gga-mir-1575	172
FUNDC2	gga-mir-7456-3p	170
FUNDC2	gga-mir-7482-3p	173
FXYD6	gga-mir-125b-5p	173
FXYD6	gga-mir-1628	159
FXYD6	gga-mir-1635	186
FXYD6	gga-mir-1669	163
FXYD6	gga-mir-1699	174
FXYD6	gga-mir-1737	167
FXYD6	gga-mir-1739	333
FXYD6	gga-mir-1768	170
FXYD6	gga-mir-16-5p	170
FXYD6	gga-mir-1791-5p	157
FXYD6	gga-mir-16c-5p	165
FXYD6	gga-mir-2127	335
FXYD6	gga-mir-124c-3p	172
FXYD6	gga-mir-6550-3p	168
FXYD6	gga-mir-6551-3p	324
FXYD6	gga-mir-6552-5p	181
FXYD6	gga-mir-6553-5p	172
FXYD6	gga-mir-6556-5p	164
FXYD6	gga-mir-6558-3p	184
FXYD6	gga-mir-6560-3p	181
FXYD6	gga-mir-3594-5p	503
FXYD6	gga-mir-6570-5p	159
FXYD6	gga-mir-6570-3p	168
FXYD6	gga-mir-6573-5p	164
FXYD6	gga-mir-6578-3p	167
FXYD6	gga-mir-6593-5p	167
FXYD6	gga-mir-6593-3p	158
FXYD6	gga-mir-6604-5p	170
FXYD6	gga-mir-6606-5p	164
FXYD6	gga-mir-6607-5p	171
FXYD6	gga-mir-6612-5p	169
FXYD6	gga-mir-6619-5p	180
FXYD6	gga-mir-1560-5p	156
FXYD6	gga-mir-6643-5p	183
FXYD6	gga-mir-6654-3p	353
FXYD6	gga-mir-7442-5p	329
FXYD6	gga-mir-7455-3p	183
FXYD6	gga-mir-7467-3p	181
FXYD6	gga-mir-7468-3p	177
FXYD6	gga-mir-1585	176
FXYD6	gga-mir-1587	164
FZD6	gga-mir-1640	163
FZD6	gga-mir-1649-5p	176
FZD6	gga-mir-1672	172
FZD6	gga-mir-1676-5p	179
FZD6	gga-mir-1699	173
FZD6	gga-mir-449c-3p	178
FZD6	gga-mir-1762	182
FZD6	gga-mir-1769-5p	172
FZD6	gga-mir-2129	181
FZD6	gga-mir-2131-5p	184
FZD6	gga-mir-1464	158
FZD6	gga-mir-6573-3p	173
FZD6	gga-mir-6707-5p	190
FZD6	gga-mir-6622-3p	177
FZD6	gga-mir-200a-5p	170
FZD6	gga-mir-383-3p	168
FZD6	gga-mir-1618-5p	168
FZD6	gga-mir-7459-5p	168
FZD6	gga-mir-7470-3p	176
FZD6	gga-mir-1587	162
GABRD	gga-mir-1783	174
GABRD	gga-mir-1558	172
GABRD	gga-mir-6700-5p	186
GAL3ST2	gga-mir-1791-5p	178
GAL3ST2	gga-mir-6547-5p	171
GAL3ST2	gga-mir-1459	177
GAL3ST2	gga-mir-6661-5p	175
GALNT1	gga-mir-1739	176
GALNT1	gga-mir-1747-5p	180
GALNT1	gga-mir-6702-5p	174
GALNT12	gga-mir-22-3p	180
GALNT12	gga-mir-6549-3p	169
GALNT12	gga-mir-6621-5p	168
GALNT12	gga-mir-1562-5p	172
GATB	gga-mir-1762	177
GATB	gga-mir-1785	170
GATB	gga-mir-6632-5p	177
GATB	gga-mir-7460-5p	179
GFPT1	gga-mir-1592	180
GFPT1	gga-mir-1609	170
GFPT1	gga-mir-133c-3p	178
GFPT1	gga-mir-24-3p	174
GFPT1	gga-mir-1658-3p	167
GFPT1	gga-mir-1696	169
GFPT1	gga-mir-1711	174
GFPT1	gga-mir-1764-3p	170
GFPT1	gga-mir-1778	186
GFPT1	gga-mir-1782	179
GFPT1	gga-mir-762	152
GFPT1	gga-mir-1456-5p	178
GFPT1	gga-mir-2954	168
GFPT1	gga-mir-133a-3p	178
GFPT1	gga-mir-6587-3p	166
GFPT1	gga-mir-6588-3p	328
GFPT1	gga-mir-6609-3p	171
GFPT1	gga-mir-4732-5p	176
GFPT1	gga-mir-6649-3p	334
GFPT1	gga-mir-6650-5p	175
GFPT1	gga-mir-6677-5p	356
GFPT1	gga-mir-1574-3p	163
GFPT1	gga-mir-133b	176
GFPT1	gga-mir-7448-5p	176
GFPT1	gga-mir-7472-3p	174
GINM1	gga-mir-6696-3p	169
GINM1	gga-mir-3531-3p	177
GLO1	gga-mir-6584-5p	178
GLO1	gga-mir-6683-3p	173
GLO1	gga-mir-6690-5p	176
GLRX5	gga-mir-1623	171
GLRX5	gga-mir-1650	179
GLRX5	gga-mir-6593-5p	169
GLRX5	gga-mir-6562-5p	180
GNA13	gga-mir-1649-5p	167
GNA13	gga-mir-6575-5p	176
GNA13	gga-mir-6600-3p	171
GNA13	gga-mir-6629-5p	171
GNA13	gga-mir-6671-5p	171
GNA13	gga-mir-1574-5p	174
GNA13	gga-mir-383-3p	163
GNA13	gga-mir-7439-3p	184
GNA13	gga-mir-1585	174
GNE	gga-mir-1640	168
GNE	gga-mir-1668-5p	172
GNE	gga-mir-193b-3p	179
GNE	gga-mir-1737	157
GNE	gga-mir-193a-3p	171
GNE	gga-mir-6588-3p	177
GNE	gga-mir-6637-3p	171
GNE	gga-mir-6677-5p	174
GNE	gga-mir-6543-5p	168
GNE	gga-mir-1567	166
GNE	gga-mir-3530-5p	157
GNE	gga-mir-7482-5p	172
GOLPH3	gga-mir-1595-3p	171
GOLPH3	gga-mir-1612	180
GOLPH3	gga-mir-1652	174
GOLPH3	gga-mir-1659	172
GOLPH3	gga-mir-1777	161
GOLPH3	gga-mir-6702-5p	179
GOLPH3	gga-mir-7454-3p	181
GOT2	gga-mir-1594	166
GOT2	gga-mir-6609-3p	166
GOT2	gga-mir-6650-5p	164
GPI	gga-mir-302b-3p
GPI	gga-mir-17-5p
GPRC5B	gga-mir-1612	183
GPRC5B	gga-mir-1647	171
GPRC5B	gga-mir-1656	170
GPRC5B	gga-mir-1689-5p	170
GPRC5B	gga-mir-466	198
GPRC5B	gga-mir-1751-5p	179
GPRC5B	gga-mir-1791-5p	167
GPRC5B	gga-mir-6573-5p	180
GPRC5B	gga-mir-6602-5p	170
GPRC5B	gga-mir-6619-5p	176
GPRC5B	gga-mir-6626-5p	153
GPRC5B	gga-mir-6651-5p	163
GPRC5B	gga-mir-1564-3p	162
GPRC5B	gga-mir-365-1-5p	182
GPRC5B	gga-mir-3530-5p	178
GPRC5B	gga-mir-7456-5p	180
GPRC5B	gga-mir-7471-5p	162
GPRC5B	gga-mir-365-2-5p	173
GPT2	gga-mir-1607	169
GPT2	gga-mir-1614-5p	166
GPT2	gga-mir-1624	172
GPT2	gga-mir-1658-3p	169
GPT2	gga-mir-1716	164
GPT2	gga-mir-1773-5p	175
GPT2	gga-mir-1453	322
GPT2	gga-mir-1790	177
GPT2	gga-mir-6547-3p	170
GPT2	gga-mir-6608-3p	172
GPT2	gga-mir-1556	173
GPT2	gga-mir-6665-5p	162
GPT2	gga-mir-7439-3p	169
GPT2	gga-mir-7461-3p	170
GPT2	gga-mir-1579	158
GPT2	gga-mir-7467-3p	181
GPT2	gga-mir-7471-5p	158
GPT2	gga-mir-7471-3p	172
GRHL1	gga-mir-1595-3p	178
GRHL1	gga-mir-15b-5p	169
GRHL1	gga-mir-1597-3p	162
GRHL1	gga-mir-1621-5p	174
GRHL1	gga-mir-1625-5p	184
GRHL1	gga-mir-1635	169
GRHL1	gga-mir-1652	149
GRHL1	gga-mir-24-3p	164
GRHL1	gga-mir-1670	158
GRHL1	gga-mir-1675	156
GRHL1	gga-mir-1680-5p	176
GRHL1	gga-mir-1684a-5p	175
GRHL1	gga-mir-1686	169
GRHL1	gga-mir-1689-5p	167
GRHL1	gga-mir-1690-5p	168
GRHL1	gga-mir-1699	163
GRHL1	gga-mir-449c-3p	176
GRHL1	gga-mir-1716	346
GRHL1	gga-mir-1746	162
GRHL1	gga-mir-1762	170
GRHL1	gga-mir-1785	343
GRHL1	gga-mir-1453	482
GRHL1	gga-mir-15c-5p	169
GRHL1	gga-mir-1845	162
GRHL1	gga-mir-214	174
GRHL1	gga-mir-1456-3p	160
GRHL1	gga-mir-6542-3p	172
GRHL1	gga-mir-6556-3p	176
GRHL1	gga-mir-6566-3p	167
GRHL1	gga-mir-1466	175
GRHL1	gga-mir-3594-5p	342
GRHL1	gga-mir-6593-5p	173
GRHL1	gga-mir-6596-3p	326
GRHL1	gga-mir-6597-3p	339
GRHL1	gga-mir-6606-5p	152
GRHL1	gga-mir-6609-3p	174
GRHL1	gga-mir-6625-5p	166
GRHL1	gga-mir-6643-5p	177
GRHL1	gga-mir-6669-3p	180
GRHL1	gga-mir-6677-3p	172
GRHL1	gga-mir-125b-3p	174
GRHL1	gga-mir-128-2-5p	162
GRHL1	gga-mir-1754-3p	167
GRHL1	gga-mir-1575	156
GRHL1	gga-mir-7450-3p	164
GRHL1	gga-mir-7455-3p	164
GRHL1	gga-mir-7477-3p	157
GRHL1	gga-mir-128-1-5p	160
GTF2F2	gga-mir-1644	161
GTF2F2	gga-mir-1686	170
GTF2F2	gga-mir-6588-3p	167
GTF2F2	gga-mir-1553-5p	175
GTF2F2	gga-mir-6593-5p	169
GTF2F2	gga-mir-6605-5p	173
GTF2F2	gga-mir-6625-5p	178
GTF2F2	gga-mir-6634-5p	173
GTF2F2	gga-mir-6637-3p	168
GTF2F2	gga-mir-1574-3p	172
GTF2F2	gga-mir-1306-5p	176
GYG1	gga-mir-301b-3p	185
GYG1	gga-mir-7442-3p	172
HADH	gga-mir-1677-5p	171
HDLBP	gga-mir-133c-3p	173
HDLBP	gga-mir-1658-3p	176
HDLBP	gga-mir-1659	159
HDLBP	gga-mir-1689-5p	340
HDLBP	gga-mir-6587-3p	175
HDLBP	gga-mir-133a-3p	173
HDLBP	gga-mir-6588-3p	176
HDLBP	gga-mir-6593-5p	165
HDLBP	gga-mir-1556	160
HDLBP	gga-mir-6629-5p	184
HDLBP	gga-mir-6632-5p	175
HDLBP	gga-mir-6655-5p	161
HDLBP	gga-mir-6702-5p	169
HDLBP	gga-mir-7442-3p	166
HDLBP	gga-mir-7472-3p	158
HDLBP	gga-mir-7481-5p	178
HDLBP	gga-mir-1586	171
HDLBP	gga-mir-1587	176
HPS5	gga-mir-1691	165
HPS5	gga-mir-16-5p	173
HPS5	gga-mir-16c-5p	172
HPS5	gga-mir-6558-3p	172
HPS5	gga-let-7b	171
HPS5	gga-mir-6677-3p	163
HSPA13	gga-mir-199-5p	171
HSPA13	gga-mir-34a-5p	185
HSPA13	gga-mir-1658-5p	175
HSPA13	gga-mir-140-3p	169
HSPA13	gga-mir-449c-5p	177
HSPA13	gga-mir-1453	162
HSPA13	gga-mir-3594-3p	166
HSPA13	gga-mir-7458-3p	172
HSPA5	gga-mir-1626-5p	187
HSPA5	gga-mir-1774	159
HSPA5	gga-mir-6597-3p	159
HSPA5	gga-let-7g-3p	172
HSPA5	gga-mir-7455-3p	174
HSPB1	gga-mir-1608	172
HSPB1	gga-mir-1770	181
HSPB1	gga-mir-6594-5p	163
HSPB3	gga-mir-383-3p	175
HSPB7	gga-mir-1659	169
HSPB7	gga-mir-140-3p	163
HSPB7	gga-mir-1706	173
HSPB7	gga-mir-1723	178
HSPB7	gga-mir-449b-5p	165
HSPB7	gga-mir-6547-3p	345
HSPB7	gga-mir-6609-3p	175
HSPB7	gga-mir-6612-5p	165
HSPB7	gga-mir-6645-5p	177
HSPB7	gga-mir-1555-5p	164
HSPB7	gga-mir-1575	164
HSPB7	gga-mir-7447-3p	172
HSPB8	gga-mir-1594	165
HSPB8	gga-mir-1607	180
HSPB8	gga-mir-1608	177
HSPB8	gga-mir-1642	164
HSPB8	gga-mir-1723	167
HSPB8	gga-mir-1773-3p	168
HSPB8	gga-mir-1453	174
HSPB8	gga-mir-1845	155
HSPB8	gga-mir-6564-5p	156
HSPB8	gga-mir-6588-3p	177
HSPB8	gga-mir-1562-3p	162
HSPB8	gga-mir-1754-3p	163
HSPB8	gga-mir-7452-5p	167
HSPB8	gga-mir-30c-1-3p	162
IARS	gga-mir-3594-5p	183
IARS	gga-mir-7467-3p	179
IBTK	gga-mir-1731-5p	179
IBTK	gga-mir-1738	182
IBTK	gga-mir-1777	163
IBTK	gga-mir-1797	175
IBTK	gga-mir-6556-5p	176
IBTK	gga-mir-1553-3p	179
IBTK	gga-mir-6624-3p	169
IBTK	gga-mir-6702-5p	166
IBTK	gga-mir-7455-3p	162
IBTK	gga-mir-7470-3p	176
IMMT	gga-mir-1739	182
IMMT	gga-mir-6591-3p	155
IMPA2	gga-mir-1642	173
INSIG2	gga-mir-1656	164
INSIG2	gga-mir-1668-5p	164
INSIG2	gga-mir-1690-5p	178
INSIG2	gga-mir-6556-5p	174
INSIG2	gga-mir-6563-3p	177
INSIG2	gga-mir-29b-2-5p	177
IP6K3	gga-mir-1653	176
IP6K3	gga-mir-1656	164
IP6K3	gga-mir-1706	174
IP6K3	gga-mir-1732	166
IP6K3	gga-mir-2127	151
IP6K3	gga-mir-6572-3p	182
IP6K3	gga-mir-6593-5p	179
IP6K3	gga-mir-6634-5p	167
IP6K3	gga-mir-7467-5p	184
IRF8	gga-mir-1677-3p	179
IRF8	gga-mir-1685-5p	173
IRF8	gga-mir-6561-5p	173
IRF8	gga-mir-146a-3p	172
ISCA1	gga-mir-7481-3p	181
ISCU	gga-mir-1594	173
ISCU	gga-mir-1606	177
ISCU	gga-mir-1649-5p	168
ISCU	gga-mir-1695	171
ISCU	gga-mir-1739	164
ISCU	gga-mir-6610-3p	170
ISCU	gga-mir-6634-5p	166
ISCU	gga-mir-1562-3p	168
ISCU	gga-mir-7443-3p	177
ISCU	gga-mir-7456-5p	158
ISCU	gga-mir-7456-3p	171
ITM2C	gga-mir-1609	172
ITM2C	gga-mir-1611	178
ITM2C	gga-mir-1661	171
ITM2C	gga-mir-1680-5p	184
ITM2C	gga-mir-1724	178
ITM2C	gga-mir-1730-3p	170
ITM2C	gga-mir-1762	172
ITM2C	gga-mir-1771	169
ITM2C	gga-mir-1806	163
ITM2C	gga-mir-2127	154
ITM2C	gga-mir-6553-5p	180
ITM2C	gga-mir-6618-5p	174
ITM2C	gga-mir-6677-3p	167
ITM2C	gga-mir-1618-5p	170
IVD	gga-mir-146a-5p	175
IVD	gga-mir-1680-3p	182
IVD	gga-mir-449c-5p	186
IVD	gga-mir-1709	183
IVD	gga-mir-1762	165
IVD	gga-mir-146c-5p	177
IVD	gga-mir-6551-3p	161
IVD	gga-mir-6600-3p	164
IVD	gga-mir-6646-3p	165
IVD	gga-mir-6649-3p	169
IVD	gga-mir-1759-3p	179
IVD	gga-mir-7481-3p	169
JCHAIN	gga-mir-1593	151
JCHAIN	gga-mir-1691	165
JCHAIN	gga-mir-1794	173
JCHAIN	gga-mir-1802	182
JCHAIN	gga-mir-6634-5p	185
JCHAIN	gga-mir-6637-3p	178
JCHAIN	gga-mir-6643-5p	165
JCHAIN	gga-mir-6661-5p	172
JCHAIN	gga-mir-6706-5p	183
JCHAIN	gga-mir-6543-5p	166
JCHAIN	gga-mir-7458-3p	168
JCHAIN	gga-mir-7460-5p	187
JUP	gga-mir-1685-5p	172
JUP	gga-mir-1769-5p	174
JUP	gga-mir-1770	164
JUP	gga-mir-2130	165
JUP	gga-mir-6570-5p	179
JUP	gga-mir-6597-3p	345
JUP	gga-mir-6634-5p	178
JUP	gga-mir-6643-5p	167
JUP	gga-mir-6562-5p	173
JUP	gga-mir-128-2-5p	168
JUP	gga-mir-7481-3p	168
JUP	gga-mir-128-1-5p	164
KCNJ2	gga-mir-1650	175
KCNJ2	gga-mir-1759-3p	165
KCNK1	gga-mir-1618-3p	169
KCNK1	gga-mir-1650	172
KCNK1	gga-mir-20b-5p	182
KCNK1	gga-mir-17-5p	179
KCNK1	gga-mir-1783	176
KCNK1	gga-mir-6549-3p	182
KCNK1	gga-mir-6572-5p	175
KCNK1	gga-mir-6582-3p	173
KCNK1	gga-mir-6597-3p	167
KDELR2	gga-mir-3530-3p	173
KDELR3	gga-mir-1691	172
KDELR3	gga-mir-1748	168
KDELR3	gga-mir-1763	167
KDELR3	gga-mir-1790	171
KDELR3	gga-mir-2127	313
KDELR3	gga-mir-3537	185
KDELR3	gga-mir-1555-3p	188
KDELR3	gga-mir-6634-5p	167
KDELR3	gga-mir-6675-3p	177
KDELR3	gga-mir-7478-5p	172
KIF13B	gga-mir-1640	167
KIF13B	gga-mir-1642	169
KIF13B	gga-mir-1647	170
KIF13B	gga-mir-1653	166
KIF13B	gga-mir-1659	176
KIF13B	gga-mir-1676-3p	168
KIF13B	gga-mir-1677-5p	162
KIF13B	gga-mir-1683	180
KIF13B	gga-mir-1684a-5p	178
KIF13B	gga-mir-1695	169
KIF13B	gga-mir-449c-3p	160
KIF13B	gga-mir-1724	337
KIF13B	gga-mir-1737	169
KIF13B	gga-mir-1757	160
KIF13B	gga-mir-1762	167
KIF13B	gga-mir-1768	176
KIF13B	gga-mir-1773-5p	172
KIF13B	gga-mir-1790	163
KIF13B	gga-mir-1791-5p	535
KIF13B	gga-mir-1806	182
KIF13B	gga-mir-130c-3p	161
KIF13B	gga-mir-214	169
KIF13B	gga-let-7i	177
KIF13B	gga-mir-2127	330
KIF13B	gga-mir-6548-5p	170
KIF13B	gga-mir-1464	172
KIF13B	gga-mir-6566-3p	163
KIF13B	gga-mir-6570-5p	175
KIF13B	gga-mir-6588-3p	337
KIF13B	gga-mir-6593-5p	177
KIF13B	gga-mir-6597-3p	162
KIF13B	gga-mir-6606-5p	171
KIF13B	gga-mir-6615-5p	173
KIF13B	gga-mir-6615-3p	174
KIF13B	gga-mir-6624-3p	170
KIF13B	gga-mir-6637-3p	164
KIF13B	gga-mir-6645-5p	186
KIF13B	gga-mir-1562-3p	170
KIF13B	gga-mir-6661-5p	172
KIF13B	gga-mir-6669-3p	174
KIF13B	gga-mir-6677-3p	170
KIF13B	gga-mir-6704-5p	178
KIF13B	gga-let-7b	183
KIF13B	gga-mir-6714-3p	172
KIF13B	gga-mir-3530-5p	174
KIF13B	gga-mir-7467-3p	169
KIF13B	gga-mir-7468-5p	176
KIF13B	gga-mir-7482-5p	339
KIF13B	gga-let-7c-5p	175
KIF13B	gga-mir-1587	480
KLF9	gga-mir-1640	188
KLF9	gga-mir-1647	152
KLF9	gga-mir-193b-3p	173
KLF9	gga-mir-1716	164
KLF9	gga-mir-1749-3p	163
KLF9	gga-mir-1762	188
KLF9	gga-mir-6650-5p	179
KLF9	gga-mir-6654-3p	184
KLF9	gga-mir-7448-5p	173
KLHL40	gga-mir-1671	173
KLHL40	gga-mir-1746	161
KLHL40	gga-mir-1809	175
KLHL40	gga-mir-6669-3p	170
KLHL40	gga-mir-6675-5p	175
KLHL40	gga-mir-1306-5p	161
KLHL40	gga-mir-7451-5p	165
KLHL40	gga-mir-7461-3p	186
KRT5	gga-mir-1806	167
KRT8	gga-mir-1606	165
KRT8	gga-mir-1673	168
KRT8	gga-mir-1716	174
KRT8	gga-mir-2127	165
KRT8	gga-mir-6564-3p	171
KRT8	gga-mir-6572-3p	172
LCP1	gga-mir-1691	172
LCP1	gga-mir-1723	159
LCP1	gga-mir-1790	168
LCP1	gga-mir-1845	156
LCP1	gga-mir-6608-3p	176
LCP1	gga-mir-6648-5p	168
LCP1	gga-mir-7443-3p	171
LCP1	gga-mir-7460-5p	178
LCP1	gga-mir-7467-3p	177
LCP1	gga-mir-1587	151
LDHB	gga-mir-1696	176
LDHB	gga-mir-2127	154
LDHB	gga-mir-6570-3p	182
LDHB	gga-mir-6626-5p	169
LDHB	gga-mir-6690-5p	169
LDHB	gga-mir-6562-5p	174
LDHB	gga-mir-6599-5p	163
LEPROT	gga-mir-1677-3p	182
LEPROT	gga-mir-214	177
LEPROT	gga-mir-6566-3p	167
LEPROT	gga-mir-6570-3p	163
LEPROT	gga-mir-6607-5p	183
LEPROT	gga-mir-6612-5p	179
LEPROT	gga-mir-6656-5p	184
LEPROT	gga-mir-1564-3p	171
LEPROT	gga-mir-1759-3p	163
LEPROT	gga-mir-3531-3p	165
LGALSL	gga-mir-1672	181
LGALSL	gga-mir-1764-5p	171
LGALSL	gga-mir-6704-5p	178
LGMN	gga-mir-1636	173
LGMN	gga-mir-1453	179
LGMN	gga-mir-6556-5p	170
LGMN	gga-mir-218-3p	184
LGMN	gga-mir-1574-5p	171
LGMN	gga-mir-1754-3p	182
LMAN1	gga-mir-1648-3p	168
LMAN1	gga-mir-1659	179
LMAN1	gga-mir-1668-5p	173
LMAN1	gga-mir-6656-5p	176
LMAN1	gga-mir-6675-3p	173
LMAN1	gga-mir-7452-5p	180
LMAN1	gga-mir-1587	162
LMF2	gga-mir-1594	175
LMF2	gga-mir-1606	166
LMF2	gga-mir-1607	170
LMF2	gga-mir-1615	181
LMF2	gga-mir-1659	160
LMF2	gga-mir-1691	175
LMF2	gga-mir-1724	167
LMF2	gga-mir-1762	180
LMF2	gga-mir-1453	172
LMF2	gga-mir-1791-5p	162
LMF2	gga-mir-6549-3p	187
LMF2	gga-mir-6550-5p	164
LMF2	gga-mir-6561-3p	144
LMF2	gga-mir-3594-5p	170
LMF2	gga-mir-1550-5p	168
LMF2	gga-mir-6604-5p	156
LMF2	gga-mir-6608-3p	181
LMF2	gga-mir-6609-3p	167
LMF2	gga-mir-6616-5p	174
LMF2	gga-mir-30b-3p	158
LMF2	gga-mir-1754-3p	504
LMO4	gga-mir-1604	171
LMO4	gga-mir-1607	165
LMO4	gga-mir-1608	167
LMO4	gga-mir-1635	174
LMO4	gga-mir-1646	169
LMO4	gga-mir-1659	179
LMO4	gga-mir-1672	165
LMO4	gga-mir-1680-3p	156
LMO4	gga-mir-455-3p	168
LMO4	gga-mir-1774	163
LMO4	gga-mir-6551-3p	161
LMO4	gga-mir-6553-5p	181
LMO4	gga-mir-6561-3p	150
LMO4	gga-mir-3594-5p	322
LMO4	gga-mir-6587-5p	175
LMO4	gga-mir-6597-3p	173
LMO4	gga-mir-6598-5p	168
LMO4	gga-mir-6606-5p	166
LMO4	gga-mir-6609-3p	163
LMO4	gga-mir-6616-5p	165
LMO4	gga-mir-6618-5p	176
LMO4	gga-mir-6620-5p	178
LMO4	gga-mir-6637-3p	163
LMO4	gga-mir-6643-5p	150
LMO4	gga-mir-6646-3p	174
LMO4	gga-mir-18a-3p	168
LMO4	gga-mir-7437-3p	161
LMO4	gga-mir-7452-5p	172
LMO4	gga-mir-1581	154
LMO4	gga-mir-7481-3p	167
LMO4	gga-mir-7482-5p	160
LMO4	gga-mir-1584	169
LOC419851	gga-mir-1680-5p	174
LOC419851	gga-mir-6587-3p	191
LOC419851	gga-mir-6593-3p	161
LOC419851	gga-mir-6597-3p	172
LOC419851	gga-mir-6704-5p	181
LOC419851	gga-mir-6557-5p	172
LOXL2	gga-mir-1594	180
LOXL2	gga-mir-3534	174
LOXL2	gga-mir-6547-5p	170
LOXL2	gga-mir-6588-3p	173
LOXL2	gga-mir-6625-5p	161
LOXL2	gga-mir-6669-3p	164
LOXL2	gga-mir-6677-5p	177
LOXL2	gga-mir-6622-3p	176
LOXL2	gga-mir-30b-3p	172
LOXL2	gga-mir-7448-5p	168
LPO	gga-mir-1806	177
LPO	gga-mir-6602-5p	166
LY6E	gga-mir-1608	164
LY6E	gga-mir-757	177
LY6E	gga-mir-6547-5p	174
LY6E	gga-mir-6548-3p	154
LY6E	gga-mir-6703-3p	173
LYZ	gga-mir-1621-5p	162
LYZ	gga-mir-7475-3p	179
MAF1	gga-mir-1626-5p	178
MAF1	gga-mir-3525	340
MAN1A1	gga-mir-1602	158
MAN1A1	gga-mir-1626-5p	170
MAN1A1	gga-mir-1649-5p	170
MAN1A1	gga-mir-1802	179
MAN1A1	gga-mir-301b-3p	173
MAN1A1	gga-mir-216a	170
MAN1A1	gga-mir-7482-5p	175
MATN3	gga-mir-6634-5p	170
MB	gga-mir-1794	177
MBP	gga-mir-1697	175
MBP	gga-mir-1745	160
MBP	gga-mir-1764-5p	173
MBP	gga-mir-6602-5p	179
MBP	gga-mir-217-5p	195
MBTPS1	gga-mir-6547-3p	166
MCFD2	gga-mir-1625-5p	171
MCFD2	gga-mir-1683	181
MCFD2	gga-mir-7458-3p	172
MCL1	gga-mir-1592	148
MCL1	gga-mir-1594	171
MCL1	gga-mir-1595-3p	162
MCL1	gga-mir-1607	176
MCL1	gga-mir-1635	198
MCL1	gga-mir-1636	158
MCL1	gga-mir-1642	176
MCL1	gga-mir-1653	173
MCL1	gga-mir-20b-5p	166
MCL1	gga-mir-1680-3p	153
[truncated: 1,866 more rows]
