# Supplementary material for: Breed and timepoint-based analysis of chicken harderian gland transcriptome during Newcastle disease virus challenge
Source: Front Mol Biosci. 2024 Jun 10;11:1365888. doi: 10.3389/fmolb.2024.1365888 (PMC11194529; doi:10.3389/fmolb.2024.1365888)
Supplement: Supplementary file 10 [file Table5.XLSX]

## Sheet: Supplementary Table 5
Supplementary Table 5
Table showing the Functional annotation details and fold change values of the differentially expressed genes
Breed based analysis
A: Non-challenged 2 DPC
B: Non-challenged 6 DPC
C: Non-challenged 10 DPC
D: Challenged 2 DPC
E: Challenged 6 DPC
F: Challenged 10 DPC
Timepoint based analysis
G: Fayoumi 2 vs 6 DPC
H: Fayoumi 2 vs 10 DPC
I: Fayoumi 6 vs 10 DPC
J: Leghorn 2 vs 6 DPC
K: Leghorn 2 vs 10 DPC
L: Leghorn 6 vs 10 DPC

## Sheet: A
Non-challenged 2 DPC
Gene ID	log Fold change	Biological Process	Molecular Function	Cellular Component	EGGNOG	Pathways	Pathway Category
ABRA	-2.18202	Regulation of Dna-Templated Transcription (GO:0006355), Dna-Templated Transcription (GO:0006351)	Protein Binding (GO:0005515)	Cytoskeleton (GO:0005856)	-	-	-
ACADSB	1.12789	Phosphate-Containing Compound Metabolic Process (GO:0006796)	Anion Binding (GO:0043168), Nucleotide Binding (GO:0000166), Nucleoside Phosphate Binding (GO:1901265)	Intracellular Membrane-Bounded Organelle (GO:0043231), Intracellular Organelle Lumen (GO:0070013)	Short branched chain specific acyl-CoA dehydrogenase, mitochondrial	Beta oxidation of myristoyl-CoA to lauroyl-CoA;mitochondrial fatty acid beta-oxidation of unsaturated fatty acids;Mitochondrial Fatty Acid Beta-Oxidation;Branched-chain amino acid catabolism;Beta oxidation of butanoyl-CoA to acetyl-CoA;Beta oxidation of hexanoyl-CoA to butanoyl-CoA;Beta oxidation of octanoyl-CoA to hexanoyl-CoA;Beta oxidation of decanoyl-CoA to octanoyl-CoA-CoA;Beta oxidation of …	Metabolism (Reactome);Metabolism (KEGG)
ACAT1	-0.977791	Nucleobase-Containing Compound Biosynthetic Process (GO:0034654), Organonitrogen Compound Biosynthetic Process (GO:1901566), Phosphate-Containing Compound Metabolic Process (GO:0006796), Cellular Nitrogen Compound Biosynthetic Process (GO:0044271), Heterocycle Biosynthetic Process (GO:0018130), Organic Cyclic Compound Biosynthetic Process (GO:1901362), Aromatic Compound Biosynthetic Process (GO:0…	Metal Ion Binding (GO:0046872)	Intracellular Membrane-Bounded Organelle (GO:0043231)	-	Beta oxidation of myristoyl-CoA to lauroyl-CoA;Mitochondrial Fatty Acid Beta-Oxidation;Synthesis of Ketone Bodies;Utilization of Ketone Bodies;Branched-chain amino acid catabolism;Beta oxidation of hexanoyl-CoA to butanoyl-CoA;Beta oxidation of octanoyl-CoA to hexanoyl-CoA;Beta oxidation of decanoyl-CoA to octanoyl-CoA-CoA;Beta oxidation of lauroyl-CoA to decanoyl-CoA-CoA;Beta oxidation of palmit…	Metabolism (Reactome);Metabolism (KEGG)
ACO2	-1.1827	Cellular Metabolic Process (GO:0044237), Small Molecule Metabolic Process (GO:0044281), Nitrogen Compound Metabolic Process (GO:0006807), Organic Substance Metabolic Process (GO:0071704), Primary Metabolic Process (GO:0044238)	Metal Ion Binding (GO:0046872)	Intracellular Membrane-Bounded Organelle (GO:0043231), Intracellular Organelle Lumen (GO:0070013)	-	The tricarboxylic acid cycle;Citric acid cycle (TCA cycle);Glyoxylate and dicarboxylate metabolism;Carbon fixation pathways in prokaryotes;Citrate cycle (TCA cycle)	Metabolism (Reactome);Metabolism (KEGG)
ACSL4	1.5222	Regulation of Dna-Templated Transcription (GO:0006355), Dna-Templated Transcription (GO:0006351)	Catalytic Activity (GO:0003824)	Intracellular Membrane-Bounded Organelle (GO:0043231), Intracellular Non-Membrane-Bounded Organelle (GO:0043232)	acyl-CoA synthetase long-chain family member 4	Synthesis of very long-chain fatty acyl-CoAs;Intracellular metabolism of fatty acids regulates insulin secretion;Ferroptosis;Quorum sensing;Fatty acid biosynthesis;Fatty acid degradation;Adipocytokine signaling pathway;Thermogenesis;Peroxisome;PPAR signaling pathway	Metabolism (Reactome);Cellular Processes (KEGG);Metabolism (KEGG);Organismal Systems (KEGG)
AGR2	5.61313	Cellular Response to Organic Substance (GO:0071310)	Protein Binding (GO:0005515)	Intracellular Membrane-Bounded Organelle (GO:0043231)	-	-	-
ALDH1A3	1.11445	Cellular Component Assembly (GO:0022607), Protein-Containing Complex Organization (GO:0043933)	Purine Nucleotide Binding (GO:0017076)	Intracellular Anatomical Structure (GO:0005622), Cytoplasm (GO:0005737)	-	RA biosynthesis pathway;beta-Alanine metabolism;Drug metabolism - cytochrome P450;Metabolism of xenobiotics by cytochrome P450;Phenylalanine metabolism;Glycolysis / Gluconeogenesis;Histidine metabolism;Tyrosine metabolism;Retinol metabolism	Signal Transduction (Reactome);Metabolism (KEGG)
APMAP	2.11696	Biosynthetic Process (GO:0009058)	Hydrolase Activity (GO:0016787)	Integral component of membrane (GO:0016021)	-	Bisphenol degradation;Indole alkaloid biosynthesis	Metabolism (KEGG)
AQP5	5.04577	Organic Substance Transport (GO:0071702), Cellular Component Assembly (GO:0022607), Protein-Containing Complex Organization (GO:0043933)	Protein Binding (GO:0005515)	Intracellular Vesicle (GO:0097708)	-	Passive transport by Aquaporins	Transport of small molecules (Reactome)
ARFGAP3	9.45747	-	-	-	-	COPI-dependent Golgi-to-ER retrograde traffic;CDC42 GTPase cycle;RHOG GTPase cycle;COPI-mediated anterograde transport	Vesicle-mediated transport (Reactome);Signal Transduction (Reactome);Metabolism of proteins (Reactome)
ASAH1	1.22157	Cellular Metabolic Process (GO:0044237), Small Molecule Metabolic Process (GO:0044281), Organic Substance Metabolic Process (GO:0071704), Primary Metabolic Process (GO:0044238)	Hydrolase Activity (GO:0016787)	Intracellular Membrane-Bounded Organelle (GO:0043231)	-	Neutrophil degranulation;Glycosphingolipid metabolism;Sphingolipid metabolism	Immune System (Reactome);Metabolism (Reactome);Metabolism (KEGG)
ASB2	11.9732	Protein Modification Process (GO:0036211), Proteolysis (GO:0006508), Macromolecule Modification (GO:0043412)	Protein Binding (GO:0005515), Transferase Activity (GO:0016740), Catalytic Activity, Acting On A Protein (GO:0140096)	Catalytic Complex (GO:1902494)	-	E3 ubiquitin ligases ubiquitinate target proteins;Neddylation;Antigen processing: Ubiquitination & Proteasome degradation	Metabolism of proteins (Reactome);Immune System (Reactome)
ASNS	2.35275	Organonitrogen Compound Biosynthetic Process (GO:1901566), Cellular Nitrogen Compound Biosynthetic Process (GO:0044271)	Purine Nucleotide Binding (GO:0017076), Purine Ribonucleotide Binding (GO:0032555), Purine Ribonucleoside Triphosphate Binding (GO:0035639)	Intracellular Anatomical Structure (GO:0005622), Cytoplasm (GO:0005737), Cytosol (GO:0005829)	-	Aspartate and asparagine metabolism;Alanine, aspartate and glutamate metabolism	Metabolism (Reactome);Metabolism (KEGG)
ATF3	-1.63461	Regulation of Dna-Templated Transcription (GO:0006355), Dna-Templated Transcription (GO:0006351)	Nucleic Acid Binding (GO:0003676)	Nucleus (GO:0005634), Nuclear Lumen (GO:0031981)	-	Response of EIF2AK4 (GCN2) to amino acid deficiency;Response of EIF2AK1 (HRI) to heme deficiency;ATF4 activates genes in response to endoplasmic reticulum stress	Cellular responses to stimuli (Reactome)
ATP10A	2.57212	Nitrogen Compound Transport (GO:0071705), Organelle Organization (GO:0006996), Monoatomic Ion Transport (GO:0006811), Organic Substance Transport (GO:0071702), Protein Localization (GO:0008104)	Hydrolase Activity (GO:0016787)	Intracellular Membrane-Bounded Organelle (GO:0043231)	Belongs to the cation transport ATPase (P-type) (TC 3.A.3) family. Type IV subfamily	Ion transport by P-type ATPases;Purine metabolism;Thiamine metabolism	Transport of small molecules (Reactome);Metabolism (KEGG)
ATP13A4	11.733	Monoatomic Ion Transport (GO:0006811), Organic Substance Transport (GO:0071702)	Metal Ion Binding (GO:0046872), Purine Nucleotide Binding (GO:0017076), Purine Ribonucleotide Binding (GO:0032555), Purine Ribonucleoside Triphosphate Binding (GO:0035639)	Intracellular Membrane-Bounded Organelle (GO:0043231)	cation-transporting ATPase 13A4	Ion transport by P-type ATPases;Purine metabolism;Thiamine metabolism	Transport of small molecules (Reactome);Metabolism (KEGG)
ATP5A1Z	-1.23958	Nucleobase-Containing Compound Biosynthetic Process (GO:0034654), Organonitrogen Compound Biosynthetic Process (GO:1901566), Phosphate-Containing Compound Metabolic Process (GO:0006796), Monoatomic Ion Transport (GO:0006811), Cellular Nitrogen Compound Biosynthetic Process (GO:0044271), Heterocycle Biosynthetic Process (GO:0018130), Organic Cyclic Compound Biosynthetic Process (GO:1901362), Aroma…	Purine Nucleotide Binding (GO:0017076), Purine Ribonucleotide Binding (GO:0032555), Purine Ribonucleoside Triphosphate Binding (GO:0035639)	Intracellular Membrane-Bounded Organelle (GO:0043231)	-	Cristae formation;Formation of ATP by chemiosmotic coupling;Photosynthesis;Oxidative phosphorylation	Organelle biogenesis and maintenance (Reactome);Metabolism (Reactome);Metabolism (KEGG)
ATP6	-3.21183	Nucleobase-Containing Compound Biosynthetic Process (GO:0034654), Organonitrogen Compound Biosynthetic Process (GO:1901566), Phosphate-Containing Compound Metabolic Process (GO:0006796), Monoatomic Ion Transport (GO:0006811), Cellular Nitrogen Compound Biosynthetic Process (GO:0044271), Heterocycle Biosynthetic Process (GO:0018130), Organic Cyclic Compound Biosynthetic Process (GO:1901362), Aroma…	Catalytic Activity (GO:0003824), Transporter Activity (GO:0005215)	Intracellular Membrane-Bounded Organelle (GO:0043231)	-	Cristae formation;Formation of ATP by chemiosmotic coupling;Photosynthesis;Oxidative phosphorylation	Organelle biogenesis and maintenance (Reactome);Metabolism (Reactome);Metabolism (KEGG)
BACE2	2.47098	-	Catalytic Activity (GO:0003824)	-	-	Neutrophil degranulation	Immune System (Reactome)
BSG	-0.897107	Gene Expression (GO:0010467), Regulation of Gene Expression (GO:0010468)	Protein Binding (GO:0005515)	Intracellular Vesicle (GO:0097708)	-	Pyruvate metabolism;Pyruvate metabolism (R-GGA-373920);Proton-coupled monocarboxylate transport;Degradation of the extracellular matrix;Basigin interactions	Metabolism (Reactome);Transport of small molecules (Reactome);Extracellular matrix organization (Reactome);Hemostasis (Reactome)
C9ORF152	5.6759	Phosphorylation (GO:0016310)	Transferase Activity, Transferring Phosphorus-Containing Groups (GO:0016772)	-	-	Nonsense Mediated Decay (NMD) independent of the Exon Junction Complex (EJC);Nonsense Mediated Decay (NMD) enhanced by the Exon Junction Complex (EJC)	Metabolism of RNA (Reactome)
CADM3	-5.27781	Protein localization (GO:0008104)	Identical protein binding (GO:0042802)	Cellular anatomical entity (GO:0110165)	Cell adhesion molecule 3	Nectin/Necl trans heterodimerization,Cell adhesion molecules	Cell-Cell communication (Reactome),Environmental Information Processing (KEGG)
CALR	1.68179	Gene Expression (GO:0010467)	Metal Ion Binding (GO:0046872)	Intracellular Membrane-Bounded Organelle (GO:0043231)	-	Calnexin/calreticulin cycle;Antigen Presentation: Folding, assembly and peptide loading of class I MHC;Scavenging by Class A Receptors	Metabolism of proteins (Reactome);Immune System (Reactome);Vesicle-mediated transport (Reactome)
CASC4	1.37112	-	-	Integral component of membrane (GO:0016021)	-	-	-
CCNG1	0.723133	Phosphorylation (GO:0016310)	-	Nucleus (GO:0005634)	-	Gluconeogenesis	Metabolism (Reactome)
CD47	1.01456	Gene Expression (GO:0010467), Regulation of Gene Expression (GO:0010468)	Protein Binding (GO:0005515)	Vesicle (GO:0031982)	-	Integrin cell surface interactions;Neutrophil degranulation;Cell surface interactions at the vascular wall;Signal regulatory protein family interactions	Extracellular matrix organization (Reactome);Immune System (Reactome);Hemostasis (Reactome);Cell-Cell communication (Reactome)
CDH1	4.69509	Positive regulation of nucleic acid-templated transcription (GO:1903508), Transcription, DNA-templated (GO:0006351), Regulation of nucleic acid-templated transcription (GO:1903506)	Metal ion binding (GO:0046872)	Cytoskeleton (GO:0005856)	Cadherin cytoplasmic region	Degradation of the extracellular matrix,Apoptotic cleavage of cell adhesion proteins,Adherens junctions interactions	Extracellular matrix organization (Reactome),Programmed Cell Death (Reactome),Cell-Cell communication (Reactome)
CDH5	-0.829393	Gene Expression (GO:0010467), Regulation of Gene Expression (GO:0010468), Phosphorylation (GO:0016310)	Metal Ion Binding (GO:0046872)	Nucleus (GO:0005634), Nuclear Lumen (GO:0031981)	-	Adherens junctions interactions;VEGFR2 mediated vascular permeability	Cell-Cell communication (Reactome);Signal Transduction (Reactome)
CHRNG	-1.70827	Monoatomic Ion Transport (GO:0006811), Cellular Response to Organic Substance (GO:0071310)	Transporter Activity (GO:0005215)	Plasma Membrane (GO:0005886)	Acetylcholine receptor subunit gamma	Highly sodium permeable postsynaptic acetylcholine nicotinic receptors;Presynaptic nicotinic acetylcholine receptors;Neuroactive ligand-receptor interaction	Neuronal System (Reactome);Environmental Information Processing (KEGG)
CITED4	3.13115	Regulation of Dna-Templated Transcription (GO:0006355), Dna-Templated Transcription (GO:0006351)	Protein Binding (GO:0005515)	Nucleus (GO:0005634)	Cbp p300-interacting transactivator	Activation of the TFAP2 (AP-2) family of transcription factors;Mitophagy - animal	Gene expression (Transcription) (Reactome);Cellular Processes (KEGG)
CKAP4	1.6187	-	-	Intracellular Membrane-Bounded Organelle (GO:0043231), Intracellular Non-Membrane-Bounded Organelle (GO:0043232)	-	RND3 GTPase cycle;RND2 GTPase cycle;Post-translational protein phosphorylation;Neutrophil degranulation;Surfactant metabolism;Regulation of Insulin-like Growth Factor (IGF) transport and uptake by Insulin-like Growth Factor Binding Proteins (IGFBPs)	Signal Transduction (Reactome);Metabolism of proteins (Reactome);Immune System (Reactome)
CKB	-1.24453	Phosphorylation (GO:0016310)	Adenyl Nucleotide Binding (GO:0030554)	Intracellular Membrane-Bounded Organelle (GO:0043231)	-	RND3 GTPase cycle;Creatine metabolism;Arginine and proline metabolism	Signal Transduction (Reactome);Metabolism (Reactome);Metabolism (KEGG)
CLDN1	1.64789	Cellular Component Assembly (GO:0022607), Protein-Containing Complex Organization (GO:0043933)	Protein Binding (GO:0005515)	Plasma Membrane (GO:0005886)	-	Tight junction interactions	Cell-Cell communication (Reactome)
CLDN10	5.24937	-	-	-	-	Tight junction interactions	Cell-Cell communication (Reactome)
CLIC6	5.10554	-	Catalytic Activity (GO:0003824)	-	-	Resolution of Sister Chromatid Cohesion;Separation of Sister Chromatids;Amplification of signal from unattached kinetochores via a MAD2 inhibitory signal;RHO GTPases Activate Formins;EML4 and NUDC in mitotic spindle formation	Cell Cycle (Reactome);Signal Transduction (Reactome)
CMPK1	1.32136	Nucleobase-Containing Compound Biosynthetic Process (GO:0034654), Organonitrogen Compound Biosynthetic Process (GO:1901566), Phosphate-Containing Compound Metabolic Process (GO:0006796), Cellular Nitrogen Compound Biosynthetic Process (GO:0044271), Heterocycle Biosynthetic Process (GO:0018130), Organic Cyclic Compound Biosynthetic Process (GO:1901362), Aromatic Compound Biosynthetic Process (GO:0…	Transferase Activity, Transferring Phosphorus-Containing Groups (GO:0016772), Nucleotide Binding (GO:0000166), Nucleoside Phosphate Binding (GO:1901265)	Nucleus (GO:0005634)	-	Interconversion of nucleotide di- and triphosphates;Drug metabolism - other enzymes;Pyrimidine metabolism;Purine metabolism	Metabolism (Reactome);Metabolism (KEGG)
CMTM7	2.85044	-	Catalytic Activity (GO:0003824)	-	-	-	-
CNTNAP1	2.28567	Organelle Organization (GO:0006996), Cellular Component Assembly (GO:0022607), Protein Localization (GO:0008104)	-	Plasma Membrane (GO:0005886)	Contactin-associated protein 1	Platelet degranulation ;Post-translational protein phosphorylation;COPII-mediated vesicle transport;Common Pathway of Fibrin Clot Formation;Cargo concentration in the ER;Regulation of Insulin-like Growth Factor (IGF) transport and uptake by Insulin-like Growth Factor Binding Proteins (IGFBPs);Cell adhesion molecules	Hemostasis (Reactome);Metabolism of proteins (Reactome);Environmental Information Processing (KEGG)
COPB2	1.15681	Nitrogen Compound Transport (GO:0071705), Organic Substance Transport (GO:0071702), Protein Localization (GO:0008104)	-	Intracellular Vesicle (GO:0097708)	-	COPI-dependent Golgi-to-ER retrograde traffic;COPI-mediated anterograde transport	Vesicle-mediated transport (Reactome);Metabolism of proteins (Reactome)
COPE	1.63382	Nitrogen Compound Transport (GO:0071705), Organic Substance Transport (GO:0071702), Protein Localization (GO:0008104)	Protein Binding (GO:0005515)	Nucleus (GO:0005634), Nuclear Lumen (GO:0031981), Intracellular Vesicle (GO:0097708)	-	COPI-dependent Golgi-to-ER retrograde traffic;COPI-mediated anterograde transport	Vesicle-mediated transport (Reactome);Metabolism of proteins (Reactome)
COX2	-1.14114	Monoatomic Ion Transport (GO:0006811)	Metal Ion Binding (GO:0046872)	Intracellular Membrane-Bounded Organelle (GO:0043231)	-	TP53 Regulates Metabolic Genes;The proton buffering model;Cytoprotection by HMOX1;Respiratory electron transport;Oxidative phosphorylation	Gene expression (Transcription) (Reactome);Metabolism (Reactome);Cellular responses to stimuli (Reactome);Metabolism (KEGG)
COX3	-3.71988	Monoatomic Ion Transport (GO:0006811)	Catalytic Activity (GO:0003824), Transporter Activity (GO:0005215)	Intracellular Membrane-Bounded Organelle (GO:0043231)	-	TP53 Regulates Metabolic Genes;The proton buffering model;Cytoprotection by HMOX1;Respiratory electron transport;Oxidative phosphorylation	Gene expression (Transcription) (Reactome);Metabolism (Reactome);Cellular responses to stimuli (Reactome);Metabolism (KEGG)
CREB3L1	3.26781	-	-	-	-	Antigen processing: Ubiquitination & Proteasome degradation	Immune System (Reactome)
CREG1	1.65945	Regulation of DNA-Templated Transcription (GO:0006355), DNA-Templated Transcription (GO:0006351)	-	Extracellular Region (GO:0005576), Extracellular Space (GO:0005615)	-	Neutrophil degranulation	Immune System (Reactome)
CRELD2	2.99036	-	Catalytic Activity (GO:0003824)	-	-	-	-
CSRP3	-1.54276	Regulation of Dna-Templated Transcription (GO:0006355), Dna-Templated Transcription (GO:0006351)	Metal Ion Binding (GO:0046872)	Nucleus (GO:0005634), Nuclear Lumen (GO:0031981), Cytoskeleton (GO:0005856)	-	MTF1 activates gene expression	Cellular responses to stimuli (Reactome)
CST3	1.07662	Proteolysis (GO:0006508), Regulation of Protein Metabolic Process (GO:0051246)	Protein Binding (GO:0005515)	Extracellular Region (GO:0005576), Extracellular Space (GO:0005615)	-	Post-translational protein phosphorylation;Neutrophil degranulation;Regulation of Insulin-like Growth Factor (IGF) transport and uptake by Insulin-like Growth Factor Binding Proteins (IGFBPs)	Metabolism of proteins (Reactome);Immune System (Reactome)
CYP2D6	2.79712	Regulation of molecular function (GO:0065009), Regulation of metabolic process (GO:0019222), Regulation of biological quality (GO:0065008), Nitrogen compound metabolic process (GO:0006807), Catabolic process (GO:0009056), Cellular response to stimulus (GO:0051716), Regulation of cellular process (GO:0050794), Negative regulation of cellular process (GO:0048523), Negative regulation of metabolic p…	Metal ion binding (GO:0046872)	Intracellular membrane-bounded organelle (GO:0043231)	-	CYP2E1 reactions,Fatty acids,Miscellaneous substrates,Biosynthesis of maresin-like SPMs,Synthesis of epoxy (EET) and dihydroxyeicosatrienoic acids (DHET)	Metabolism (Reactome)
DAD1	2.15004	-	-	-	-	Asparagine N-linked glycosylation;Maturation of spike protein	Metabolism of proteins (Reactome);Disease (Reactome)
DAP	2.02195	Macromolecule Biosynthetic Process (GO:0009059), Nucleobase-Containing Compound Biosynthetic Process (GO:0034654), Cellular Nitrogen Compound Biosynthetic Process (GO:0044271), Heterocycle Biosynthetic Process (GO:0018130), Organic Cyclic Compound Biosynthetic Process (GO:1901362), Nucleic Acid Metabolic Process (GO:0090304), Aromatic Compound Biosynthetic Process (GO:0019438)	Transferase Activity, Transferring Phosphorus-Containing Groups (GO:0016772)	-	death-associated protein	Minus-strand DNA synthesis;Nonsense Mediated Decay (NMD) independent of the Exon Junction Complex (EJC);Nonsense Mediated Decay (NMD) enhanced by the Exon Junction Complex (EJC)	Disease (Reactome);Metabolism of RNA (Reactome)
DDOST	2.02061	Macromolecule Biosynthetic Process (GO:0009059), Protein Modification Process (GO:0036211), Organonitrogen Compound Biosynthetic Process (GO:1901566), Organelle Organization (GO:0006996), Macromolecule Modification (GO:0043412)	-	Intracellular Vesicle (GO:0097708)	Essential subunit of the N-oligosaccharyl transferase (OST) complex which catalyzes the transfer of a high mannose oligosaccharide from a lipid-linked oligosaccharide donor to an asparagine residue within an Asn-X-Ser Thr consensus motif in nascent polypeptide chains	Neutrophil degranulation;Various types of N-glycan biosynthesis;N-Glycan biosynthesis;Protein processing in endoplasmic reticulum	Immune System (Reactome);Metabolism (KEGG);Genetic Information Processing (KEGG)
DECR1	-0.851903	-	-	Intracellular Anatomical Structure (GO:0005622)	-	mitochondrial fatty acid beta-oxidation of unsaturated fatty acids	Metabolism (Reactome)
DERL1	1.49609	-	-	-	-	N-glycan trimming in the ER and Calnexin/Calreticulin cycle;ABC-family proteins mediated transport	Metabolism of proteins (Reactome);Transport of small molecules (Reactome)
DNAJC3	1.32395	-	-	-	-	Post-translational protein phosphorylation;Neutrophil degranulation;Regulation of Insulin-like Growth Factor (IGF) transport and uptake by Insulin-like Growth Factor Binding Proteins (IGFBPs)	Metabolism of proteins (Reactome);Immune System (Reactome)
DOCK8	2.989	-	-	-	-	CDC42 GTPase cycle;RAC1 GTPase cycle;RHOJ GTPase cycle;Factors involved in megakaryocyte development and platelet production	Signal Transduction (Reactome);Hemostasis (Reactome)
DSP	4.47926	Organelle Organization (GO:0006996)	Protein Binding (GO:0005515)	Cytoskeleton (GO:0005856)	-	RND3 GTPase cycle;RND1 GTPase cycle;Neutrophil degranulation;Formation of the cornified envelope;Apoptotic cleavage of cell adhesion proteins	Signal Transduction (Reactome);Immune System (Reactome);Developmental Biology (Reactome);Programmed Cell Death (Reactome)
EAF2	4.84329	Regulation of Dna-Templated Transcription (GO:0006355), Dna-Templated Transcription (GO:0006351)	-	Nucleus (GO:0005634), Nuclear Lumen (GO:0031981)	positive regulation of TOR signaling	RNA Polymerase II Transcription Elongation;RNA Polymerase II Pre-transcription Events	Gene expression (Transcription) (Reactome)
ECI1	-1.07741	Organic Substance Catabolic Process (GO:1901575)	Protein Binding (GO:0005515)	Intracellular Membrane-Bounded Organelle (GO:0043231), Intracellular Organelle Lumen (GO:0070013)	enoyl-CoA delta isomerase 1	Beta oxidation of myristoyl-CoA to lauroyl-CoA;mitochondrial fatty acid beta-oxidation of unsaturated fatty acids;Mitochondrial Fatty Acid Beta-Oxidation;Beta oxidation of butanoyl-CoA to acetyl-CoA;Beta oxidation of hexanoyl-CoA to butanoyl-CoA;Beta oxidation of octanoyl-CoA to hexanoyl-CoA;Beta oxidation of decanoyl-CoA to octanoyl-CoA-CoA;Beta oxidation of lauroyl-CoA to decanoyl-CoA-CoA;Beta …	Metabolism (Reactome);Metabolism (KEGG)
EFHD1	1.66058	Cellular Response to Chemical Stimulus (GO:0070887), Cellular Response to Stress (GO:0033554), Cell Development (GO:0048468), System Development (GO:0048731), Cellular Component Organization (GO:0016043), Cell Differentiation (GO:0030154)	Metal Ion Binding (GO:0046872)	Intracellular Membrane-Bounded Organelle (GO:0043231)	-	RHOD GTPase cycle	Signal Transduction (Reactome)
EHF	13.4059	Regulation of Dna-Templated Transcription (GO:0006355), Dna-Templated Transcription (GO:0006351)	Nucleic Acid Binding (GO:0003676)	Nucleus (GO:0005634), Nuclear Lumen (GO:0031981)	-	Pre-NOTCH Transcription and Translation	Signal Transduction (Reactome)
ELF5	12.3108	Regulation of Dna-Templated Transcription (GO:0006355), Dna-Templated Transcription (GO:0006351)	Nucleic Acid Binding (GO:0003676)	-	-	Pre-NOTCH Transcription and Translation	Signal Transduction (Reactome)
ENO2	10.9237	Organic Substance Catabolic Process (GO:1901575)	Metal Ion Binding (GO:0046872)	Intracellular Anatomical Structure (GO:0005622), Cytoplasm (GO:0005737), Cytosol (GO:0005829), Catalytic Complex (GO:1902494)	-	Gluconeogenesis;Glycolysis;Glycolysis (R-GGA-352882);Methane metabolism;Glycolysis / Gluconeogenesis	Metabolism (Reactome);Metabolism (KEGG)
EPCAM	4.45943	-	Protein Binding (GO:0005515)	Plasma Membrane (GO:0005886)	Epithelial cell adhesion molecule	Cell surface interactions at the vascular wall	Hemostasis (Reactome)
ERP29	1.13013	Gene Expression (GO:0010467), Regulation of Gene Expression (GO:0010468), Phosphorylation (GO:0016310)	-	Intracellular Membrane-Bounded Organelle (GO:0043231), Intracellular Organelle Lumen (GO:0070013)	-	-	-
ESRRG	-4.48976	Regulation of Dna-Templated Transcription (GO:0006355), Dna-Templated Transcription (GO:0006351)	Protein Binding (GO:0005515)	Nucleus (GO:0005634), Nuclear Lumen (GO:0031981)	retinoic acid receptor activity	Nuclear Receptor transcription pathway	Gene expression (Transcription) (Reactome)
ETFA	-0.964319	-	-	-	-	5-Phosphoribose 1-diphosphate biosynthesis	Metabolism (Reactome)
EXFABP	5.8879	Immune response (GO:0006955), Organic substance transport (GO:0071702), Cellular response to organic substance (GO:0071310), Apoptotic process (GO:0006915), Response to cytokine (GO:0034097)	Anion binding (GO:0043168)	Extracellular region (GO:0005576), Extracellular space (GO:0005615)	-	Transport of fatty acids	Transport of small molecules (Reactome)
FABP3	-1.55002	Regulation of Response to Stimulus (GO:0048583), Response to External Stimulus (GO:0009605), Response to Stress (GO:0006950)	Anion Binding (GO:0043168)	-	-	Triglyceride catabolism	Metabolism (Reactome)
FABP4	3.18083	Regulation of Response to Stimulus (GO:0048583), Response to External Stimulus (GO:0009605), Response to Stress (GO:0006950)	Anion Binding (GO:0043168)	-	-	Triglyceride catabolism	Metabolism (Reactome)
FAM110C	3.18179	Cellular Component Assembly (GO:0022607)	Protein Binding (GO:0005515)	Intracellular Anatomical Structure (GO:0005622), Cytoplasm (GO:0005737), Cell Periphery (GO:0071944)	-	-	-
FAM3C	1.18169	-	-	-	-	Platelet degranulation	Hemostasis (Reactome)
FBXL5	1.67348	-	-	-	-	Iron uptake and transport;Neddylation;Antigen processing: Ubiquitination & Proteasome degradation	Transport of small molecules (Reactome);Metabolism of proteins (Reactome);Immune System (Reactome)
FGFBP1	5.38698	Cellular Response to Organic Substance (GO:0071310)	Anion Binding (GO:0043168)	Extracellular Region (GO:0005576), Extracellular Space (GO:0005615)	Fibroblast growth factor-binding protein 1	FGFR2b ligand binding and activation	Signal Transduction (Reactome)
FZD6	2.37873	Regulation of Dna-Templated Transcription (GO:0006355), Dna-Templated Transcription (GO:0006351)	Protein Binding (GO:0005515)	Intracellular Vesicle (GO:0097708)	Belongs to the G-protein coupled receptor Fz Smo family	Ca2+ pathway;Regulation of FZD by ubiquitination;ADP signalling through P2Y purinoceptor 1;PCP/CE pathway;Signaling pathways regulating pluripotency of stem cells;Wnt signaling pathway;Breast cancer;Gastric cancer;Hepatocellular carcinoma;Cushing syndrome;Basal cell carcinoma;Pathways in cancer;Proteoglycans in cancer;Melanogenesis;Pathways of neurodegeneration - multiple diseases;Alzheimer disea…	Signal Transduction (Reactome);Hemostasis (Reactome);Cellular Processes (KEGG);Organismal Systems (KEGG);Environmental Information Processing (KEGG);Human Diseases (KEGG)
GALNT12	2.14052	Macromolecule Biosynthetic Process (GO:0009059), Protein Modification Process (GO:0036211), Organonitrogen Compound Biosynthetic Process (GO:1901566), Macromolecule Modification (GO:0043412)	Transferase Activity (GO:0016740), Catalytic Activity, Acting On A Protein (GO:0140096)	Intracellular Membrane-Bounded Organelle (GO:0043231), Bounding Membrane Of Organelle (GO:0098588)	-	O-linked glycosylation of mucins;Other types of O-glycan biosynthesis;Mucin type O-glycan biosynthesis	Metabolism of proteins (Reactome);Metabolism (KEGG)
GMDS	2.72917	-	Metal Ion Binding (GO:0046872)	-	-	GDP-fucose biosynthesis	Metabolism of proteins (Reactome)
GNE	4.69705	-	-	-	-	Sialic acid metabolism	Metabolism of proteins (Reactome)
GOT1	-1.24913	Organonitrogen Compound Biosynthetic Process (GO:1901566)	Anion Binding (GO:0043168)	Intracellular Anatomical Structure (GO:0005622), Cytoplasm (GO:0005737), Cytosol (GO:0005829)	-	Gluconeogenesis;Aspartate and asparagine metabolism;Novobiocin biosynthesis;Phenylalanine, tyrosine and tryptophan biosynthesis;Arginine and proline metabolism;Phenylalanine metabolism;Alanine, aspartate and glutamate metabolism;Arginine biosynthesis;Tyrosine metabolism;Tropane, piperidine and pyridine alkaloid biosynthesis;Carbon fixation in photosynthetic organisms;Isoquinoline alkaloid biosynt…	Metabolism (Reactome);Metabolism (KEGG)
GPRC5B	2.0802	Gene Expression (GO:0010467), Regulation of Gene Expression (GO:0010468), Phosphorylation (GO:0016310)	Protein Binding (GO:0005515)	Nucleus (GO:0005634), Nuclear Lumen (GO:0031981)	C, group 5, member B	IRAK1 recruits IKK complex;IRAK1 recruits IKK complex (R-DRE-937039);IRAK1 recruits IKK complex (R-RNO-937039);IRAK1 recruits IKK complex (R-SSC-937039);Class C/3 (Metabotropic glutamate/pheromone receptors);G alpha (i) signalling events;IRAK1 recruits IKK complex (R-MMU-937039);IRAK1 recruits IKK complex (R-HSA-937039)	Immune System (Reactome);Signal Transduction (Reactome)
GRHL1	3.64582	-	-	Nucleus (GO:0005634)	-	PPARA activates gene expression	Metabolism (Reactome)
GSTA4L	3.78297	Cellular Response to Chemical Stimulus (GO:0070887)	Transferase Activity (GO:0016740)	-	-	Glutathione conjugation;Drug metabolism - other enzymes;Drug metabolism - cytochrome P450;Metabolism of xenobiotics by cytochrome P450;Glutathione metabolism	Metabolism (Reactome);Metabolism (KEGG)
GSTAL3	1.0355	Cellular Response to Chemical Stimulus (GO:0070887)	Transferase Activity, Transferring Phosphorus-Containing Groups (GO:0016772)	Intracellular Anatomical Structure (GO:0005622), Cytoplasm (GO:0005737)	-	Glutathione conjugation;Drug metabolism - other enzymes;Drug metabolism - cytochrome P450;Metabolism of xenobiotics by cytochrome P450;Ubiquitin mediated proteolysis;MicroRNAs in cancer;Nucleocytoplasmic transport;Glutathione metabolism;NF-kappa B signaling pathway	Metabolism (Reactome);Human Diseases (KEGG);Genetic Information Processing (KEGG);Metabolism (KEGG);Environmental Information Processing (KEGG)
HIBADH	-0.837757	-	-	-	-	Branched-chain amino acid catabolism	Metabolism (Reactome)
HID1	12.9031	-	-	-	-	-	-
HM13	1.76128	Gene Expression (GO:0010467)	Protein Binding (GO:0005515), Hydrolase Activity (GO:0016787), Catalytic Activity, Acting On A Protein (GO:0140096)	Intracellular Vesicle (GO:0097708)	Minor histocompatibility antigen H13	Regulation of HMOX1 expression and activity	Cellular responses to stimuli (Reactome)
HSP90B1	2.35497	Gene Expression (GO:0010467)	Purine Nucleotide Binding (GO:0017076), Purine Ribonucleotide Binding (GO:0032555), Purine Ribonucleoside Triphosphate Binding (GO:0035639)	Intracellular Vesicle (GO:0097708)	-	Post-translational protein phosphorylation;Interleukin-4 and Interleukin-13 signaling;Trafficking and processing of endosomal TLR;Regulation of Insulin-like Growth Factor (IGF) transport and uptake by Insulin-like Growth Factor Binding Proteins (IGFBPs);Scavenging by Class A Receptors;Purine metabolism;Thiamine metabolism	Metabolism of proteins (Reactome);Immune System (Reactome);Vesicle-mediated transport (Reactome);Metabolism (KEGG)
HSPA5	1.82597	Gene Expression (GO:0010467)	Purine Nucleotide Binding (GO:0017076), Purine Ribonucleotide Binding (GO:0032555), Purine Ribonucleoside Triphosphate Binding (GO:0035639)	Nucleus (GO:0005634), Intracellular Vesicle (GO:0097708)	NAD-specific glutamate dehydrogenase. Source PGD	Antigen Presentation: Folding, assembly and peptide loading of class I MHC;Purine metabolism;Thiamine metabolism	Immune System (Reactome);Metabolism (KEGG)
IFIT5	2.17632	-	Binding (GO:0005488)	-	-	Interferon alpha/beta signaling	Immune System (Reactome)
IGLL1	10.1999	-	-	-	Immunoglobulin V-Type	Primary immunodeficiency	Human Diseases (KEGG)
IL6ST	3.8685	Regulation of Immune system process (GO:0002682), Positive regulation of protein modification process (GO:0031401)	Identical Protein Binding (GO:0042802)	Plasma Membrane Bounded Cell Projection (GO:0120025), Plasma Membrane (GO:0005886)	Interleukin 6 signal transducer	Interleukin-6 signaling,IL-6-type cytokine receptor ligand interactions	Immune System (Reactome)
IMPAD1	1.40814	Macromolecule Biosynthetic Process (GO:0009059), Nucleobase-Containing Compound Biosynthetic Process (GO:0034654), Cellular Nitrogen Compound Biosynthetic Process (GO:0044271), Heterocycle Biosynthetic Process (GO:0018130), Organic Cyclic Compound Biosynthetic Process (GO:1901362), Nucleic Acid Metabolic Process (GO:0090304), Aromatic Compound Biosynthetic Process (GO:0019438)	Transferase Activity, Transferring Phosphorus-Containing Groups (GO:0016772)	-	-	Cytosolic sulfonation of small molecules;Minus-strand DNA synthesis	Metabolism (Reactome);Disease (Reactome)
IQGAP2	1.94093	Regulation of Cell Communication (GO:0010646), Intracellular Signal Transduction (GO:0035556), Regulation of Signal Transduction (GO:0009966)	Hydrolase Activity (GO:0016787)	Plasma Membrane (GO:0005886)	Proteinase-activated receptor 3	Peptide ligand-binding receptors;ADP signalling through P2Y purinoceptor 1;Thrombin signalling through proteinase activated receptors (PARs);G alpha (q) signalling events;Inositol phosphate metabolism;Complement and coagulation cascades;Neuroactive ligand-receptor interaction	Signal Transduction (Reactome);Hemostasis (Reactome);Metabolism (KEGG);Organismal Systems (KEGG);Environmental Information Processing (KEGG)
IRF8	4.68435	Immune response (GO:0006955), Positive regulation of nucleic acid-templated transcription (GO:1903508), Transcription, DNA-templated (GO:0006351), Regulation of nucleic acid-templated transcription (GO:1903506)	Nucleic acid binding (GO:0003676)	Nuclear lumen (GO:0031981), Nucleus (GO:0005634)	-	Interferon alpha/beta signaling,Interferon gamma signaling	Immune System (Reactome)
IRS2	-1.19247	Cellular Response to Organic Substance (GO:0071310)	Protein Binding (GO:0005515)	-	-	Signaling by ALK;PI3K/AKT activation;SOS-mediated signalling;PI5P, PP2A and IER3 Regulate PI3K/AKT Signaling;Signal attenuation;IRS activation;PI3K Cascade;RAF/MAP kinase cascade	Signal Transduction (Reactome)
JCHAIN	7.58472	Immune response (GO:0006955), Cellular component assembly (GO:0022607)	Cation binding (GO:0043169), Nucleic acid binding (GO:0003676), Identical protein binding (GO:0042802)	Extracellular region (GO:0005576), Extracellular space (GO:0005615)	-	Cell surface interactions at the vascular wall,Scavenging of heme from plasma	Hemostasis (Reactome),Vesicle-mediated transport (Reactome)
JUP	11.9499	Regulation of Dna-Templated Transcription (GO:0006355), Dna-Templated Transcription (GO:0006351)	Nucleic Acid Binding (GO:0003676)	Nucleus (GO:0005634), Cytoskeleton (GO:0005856)	-	Adherens junctions interactions;Neutrophil degranulation;CDC42 GTPase cycle;RHOC GTPase cycle;Formation of the cornified envelope;RHOB GTPase cycle;RHOH GTPase cycle;RHOQ GTPase cycle;RHOJ GTPase cycle;RHOA GTPase cycle;VEGFR2 mediated vascular permeability	Cell-Cell communication (Reactome);Immune System (Reactome);Signal Transduction (Reactome);Developmental Biology (Reactome)
KCNE1	5.39578	-	-	-	-	Phase 2 - plateau phase;Phase 3 - rapid repolarisation	Muscle contraction (Reactome)
KCNK1	3.73591	Monoatomic Ion Transport (GO:0006811)	Protein Binding (GO:0005515)	Intracellular Vesicle (GO:0097708)	-	TWIK-releated acid-sensitive K+ channel (TASK);TWIK-related spinal cord K+ channel (TRESK);Tandem of pore domain in a weak inwardly rectifying K+ channels (TWIK);TWIK-related alkaline pH activated K+ channel (TALK);Tandem pore domain halothane-inhibited K+ channel (THIK);TWIK related potassium channel (TREK);Classical Kir channels;HCN channels;Potassium transport channels;Voltage gated Potassium …	Neuronal System (Reactome);Muscle contraction (Reactome)
KDELR2	1.66388	Nitrogen Compound Transport (GO:0071705), Organic Substance Transport (GO:0071702), Protein Localization (GO:0008104)	Binding (GO:0005488)	Intracellular Vesicle (GO:0097708)	-	COPI-dependent Golgi-to-ER retrograde traffic;COPI-mediated anterograde transport	Vesicle-mediated transport (Reactome);Metabolism of proteins (Reactome)
KDELR3	2.02986	Nitrogen Compound Transport (GO:0071705), Organic Substance Transport (GO:0071702), Protein Localization (GO:0008104)	Binding (GO:0005488)	Intracellular Vesicle (GO:0097708)	-	COPI-dependent Golgi-to-ER retrograde traffic;COPI-mediated anterograde transport	Vesicle-mediated transport (Reactome);Metabolism of proteins (Reactome)
KLF9	-0.787941	Regulation of Dna-Templated Transcription (GO:0006355), Dna-Templated Transcription (GO:0006351)	Nucleic Acid Binding (GO:0003676)	Nucleus (GO:0005634), Nuclear Lumen (GO:0031981)	-	RNA polymerase II transcribes snRNA genes	Gene expression (Transcription) (Reactome)
KRT19	6.164	Organelle Organization (GO:0006996)	-	Cytoskeleton (GO:0005856)	-	Keratinization	Developmental Biology (Reactome)
KRT5	8.82583	Apoptotic process (GO:0006915), Organelle organization (GO:0006996)	-	Cytoskeleton (GO:0005856)	-	Keratinization;Neutrophil degranulation	Developmental Biology (Reactome);Immune System (Reactome)
LAPTM4A	1.07251	-	-	Intracellular Membrane-Bounded Organelle (GO:0043231), Bounding Membrane Of Organelle (GO:0098588)	-	Nonsense Mediated Decay (NMD) independent of the Exon Junction Complex (EJC);Nonsense Mediated Decay (NMD) enhanced by the Exon Junction Complex (EJC)	Metabolism of RNA (Reactome)
LAPTM5	1.28232	-	-	-	-	-	-
LCN15	4.62034	-	Small Molecule Binding (GO:0036094)	Extracellular Region (GO:0005576)	-	Transport of fatty acids	Transport of small molecules (Reactome)
LCP1	7.32407	Protein Modification Process (GO:0036211), Macromolecule Modification (GO:0043412), Cellular Response to Organic Substance (GO:0071310)	Metal Ion Binding (GO:0046872)	Intracellular Anatomical Structure (GO:0005622), Cytoplasm (GO:0005737), Cytosol (GO:0005829)	E3 ubiquitin-protein ligase makorin-1	Antigen processing: Ubiquitination & Proteasome degradation;Nonsense Mediated Decay (NMD) independent of the Exon Junction Complex (EJC);Nonsense Mediated Decay (NMD) enhanced by the Exon Junction Complex (EJC)	Immune System (Reactome);Metabolism of RNA (Reactome)
LGMN	1.29566	Gene Expression (GO:0010467), Regulation of Gene Expression (GO:0010468)	Hydrolase Activity (GO:0016787), Catalytic Activity, Acting On A Protein (GO:0140096)	Intracellular Vesicle (GO:0097708)	-	MHC class II antigen presentation;Trafficking and processing of endosomal TLR	Immune System (Reactome)
LMAN1	2.87338	-	-	Membrane (GO:0016020)	-	COPII-mediated vesicle transport;RHOC GTPase cycle;Cargo concentration in the ER;RHOD GTPase cycle;RHOG GTPase cycle;RHOA GTPase cycle	Metabolism of proteins (Reactome);Signal Transduction (Reactome)
LMF2	2.36927	Gene Expression (GO:0010467)	-	Intracellular Membrane-Bounded Organelle (GO:0043231)	-	Assembly of active LPL and LIPC lipase complexes	Transport of small molecules (Reactome)
LOC107049235	4.80539	-	-	-	-	-	-
LOC107049242	5.13184	-	-	-	-	-	-
LOC107049422	6.56742	-	-	-	-	-	-
LOC107050163	-5.01812	Nucleobase-Containing Compound Biosynthetic Process (GO:0034654), Organonitrogen Compound Biosynthetic Process (GO:1901566), Phosphate-Containing Compound Metabolic Process (GO:0006796), Cellular Nitrogen Compound Biosynthetic Process (GO:0044271), Heterocycle Biosynthetic Process (GO:0018130), Organic Cyclic Compound Biosynthetic Process (GO:1901362), Aromatic Compound Biosynthetic Process (GO:0…	Catalytic Activity (GO:0003824)	Intracellular Membrane-Bounded Organelle (GO:0043231)	3-oxo-5-alpha-steroid 4-dehydrogenase	Synthesis of very long-chain fatty acyl-CoAs;Biosynthesis of unsaturated fatty acids;Fatty acid elongation;Fatty acid degradation	Metabolism (Reactome);Metabolism (KEGG)
LOC107050476	3.74174	Proteolysis (GO:0006508)	Metal Ion Binding (GO:0046872)	Integral component of membrane (GO:0016021)	-	Minus-strand DNA synthesis;Plus-strand DNA synthesis;APOBEC3G mediated resistance to HIV-1 infection;2-LTR circle formation;Integration of viral DNA into host genomic DNA;Vpr-mediated nuclear import of PICs;Uncoating of the HIV Virion;Budding and maturation of HIV virion;Assembly Of The HIV Virion;Binding and entry of HIV virion;Autointegration results in viral DNA circles	Disease (Reactome)
LOC107051274	7.61065	-	-	-	-	FCERI mediated MAPK activation,Role of phospholipids in phagocytosis,Regulation of actin dynamics for phagocytic cup formation,FCGR activation,Classical antibody-mediated complement activation,Role of LAT2/NTAL/LAB on calcium mobilization,Cell surface interactions at the vascular wall,FCERI mediated Ca+2 mobilization,Regulation of Complement cascade,Antigen activates B Cell Receptor (BCR) leading…	Immune System (Reactome),Innate Immune System (Reactome),Vesicle-mediated transport (Reactome)
LOC107051636	4.16428	Proteolysis (GO:0006508)	Metal Ion Binding (GO:0046872)	Membrane (GO:0016020)	viral entry into host cell via endocytosis followed by membrane fusion with the endosome membrane	Minus-strand DNA synthesis;Plus-strand DNA synthesis;APOBEC3G mediated resistance to HIV-1 infection;2-LTR circle formation;Integration of viral DNA into host genomic DNA;Vpr-mediated nuclear import of PICs;Uncoating of the HIV Virion;Budding and maturation of HIV virion;Assembly Of The HIV Virion;Binding and entry of HIV virion;Autointegration results in viral DNA circles	Disease (Reactome)
LOC107052288	4.10907	Proteolysis (GO:0006508)	Metal Ion Binding (GO:0046872)	Integral component of membrane (GO:0016021)	-	Minus-strand DNA synthesis;Plus-strand DNA synthesis;APOBEC3G mediated resistance to HIV-1 infection;2-LTR circle formation;Integration of viral DNA into host genomic DNA;Vpr-mediated nuclear import of PICs;Uncoating of the HIV Virion;Budding and maturation of HIV virion;Assembly Of The HIV Virion;Binding and entry of HIV virion;Autointegration results in viral DNA circles	Disease (Reactome)
LOC107052719	-4.65682	Heterocycle biosynthetic process (GO:0018130), Organic cyclic compound biosynthetic process (GO:1901362), Aromatic compound biosynthetic process (GO:0019438), Proteolysis (GO:0006508), Nucleobase-containing compound biosynthetic process (GO:0034654), Macromolecule biosynthetic process (GO:0009059), Cellular nitrogen compound biosynthetic process (GO:0044271), Nucleic acid metabolic process (GO:00…	Metal ion binding (GO:0046872)	-	-	Minus-strand DNA synthesis,Plus-strand DNA synthesis	Disease (Reactome)
LOC107053714	6.13834	-	-	Membrane (GO:0016020)	Deleted in malignant brain tumors 1	-	-
LOC107053715	4.50767	-	-	Membrane (GO:0016020)	Deleted in malignant brain tumors 1	-	-
LOC112529971	7.6472	-	-	-	-	-	-
LOC112530484	4.0724	Proteolysis (GO:0006508)	Metal Ion Binding (GO:0046872)	Membrane (GO:0016020), Integral component of membrane (GO:0016021)	viral entry into host cell via endocytosis followed by membrane fusion with the endosome membrane	Antigen processing: Ubiquitination & Proteasome degradation	Immune System (Reactome)
LOC112531079	7.41988	-	-	-	Immunoglobulin V-Type	-	-
LOC112531091	5.41617	-	-	-	-	-	-
LOC112531814	4.02638	Proteolysis (GO:0006508)	Metal Ion Binding (GO:0046872)	-	-	ISG15 antiviral mechanism	Immune System (Reactome)
LOC112532140	3.77325	Proteolysis (GO:0006508)	Metal Ion Binding (GO:0046872)	Integral component of membrane (GO:0016021)	-	-	-
LOC419851	11.8073	Gene Expression (GO:0010467), Regulation of Gene Expression (GO:0010468)	Protein Binding (GO:0005515)	Intracellular Vesicle (GO:0097708)	Domain abundant in complement control proteins; SUSHI repeat; short complement-like repeat (SCR)	Regulation of Complement cascade;B cell receptor signaling pathway;Leishmaniasis;Malaria;Complement and coagulation cascades;Neutrophil extracellular trap formation;Legionellosis;Pertussis;Hematopoietic cell lineage;Epstein-Barr virus infection;Tuberculosis	Immune System (Reactome);Organismal Systems (KEGG);Human Diseases (KEGG)
LOC427654	-3.6124	-	Metal Ion Binding (GO:0046872)	Nucleus (GO:0005634)	-	Transcriptional Regulation by MECP2	Gene expression (Transcription) (Reactome)
LRRC26	5.85246	Monoatomic Ion Transport (GO:0006811)	Protein Binding (GO:0005515)	Plasma Membrane (GO:0005886)	-	TWIK-releated acid-sensitive K+ channel (TASK);TWIK-related spinal cord K+ channel (TRESK);TWIK-related alkaline pH activated K+ channel (TALK);Platelet degranulation ;Tandem pore domain halothane-inhibited K+ channel (THIK);TWIK related potassium channel (TREK);Classical Kir channels;HCN channels;Potassium transport channels;Voltage gated Potassium channels;ATP sensitive Potassium channels	Neuronal System (Reactome)
LYZ	5.38537	Macromolecule Metabolic Process (GO:0043170), Organic Substance Catabolic Process (GO:1901575)	Identical protein binding (GO:0042802)	Intracellular Membrane-Bounded Organelle (GO:0043231)	-	Antimicrobial peptides,Neutrophil degranulation,Lactose synthesis,Amino sugar and nucleotide sugar metabolism,Glycosaminoglycan degradation,Various types of N-glycan biosynthesis,Other glycan degradation,Glycosphingolipid biosynthesis - ganglio series,Glycosphingolipid biosynthesis - globo and isoglobo series	Immune System (Reactome);Metabolism (Reactome);Metabolism (KEGG)
MAF1	-3.53111	-	-	-	-	Regulation of PTEN gene transcription	Signal Transduction (Reactome)
MAN1A1	2.19232	-	-	-	-	Progressive trimming of alpha-1,2-linked mannose residues from Man9/8/7GlcNAc2 to produce Man5GlcNAc2	Metabolism of proteins (Reactome)
MAN2B2	2.31992	-	-	-	-	Lysosomal oligosaccharide catabolism	Metabolism (Reactome)
MATN3	4.95937	Tissue Development (GO:0009888), Animal Organ Development (GO:0048513), Cell Development (GO:0048468), System Development (GO:0048731), Cellular Component Organization (GO:0016043), Cell Differentiation (GO:0030154)	Metal Ion Binding (GO:0046872)	Cell Periphery (GO:0071944), Extracellular Region (GO:0005576)	-	ECM proteoglycans;Post-translational protein phosphorylation;Regulation of Insulin-like Growth Factor (IGF) transport and uptake by Insulin-like Growth Factor Binding Proteins (IGFBPs)	Extracellular matrix organization (Reactome);Metabolism of proteins (Reactome)
MB	-1.54911	Animal Organ Development (GO:0048513), Cell Development (GO:0048468), Transport (GO:0006810), System Development (GO:0048731), Cell Differentiation (GO:0030154)	Metal Ion Binding (GO:0046872)	-	-	Intracellular oxygen transport	Transport of small molecules (Reactome)
MCFD2	1.08946	-	Metal Ion Binding (GO:0046872)	-	-	COPII-mediated vesicle transport;Cargo concentration in the ER	Metabolism of proteins (Reactome)
MMP7	6.03155	Phosphorylation (GO:0016310)	Metal Ion Binding (GO:0046872)	Cell Periphery (GO:0071944), Extracellular Region (GO:0005576), Extracellular Space (GO:0005615)	-	Collagen degradation	Extracellular matrix organization (Reactome)
MPP1	-1.01336	Cellular Response to Chemical Stimulus (GO:0070887)	Protein Binding (GO:0005515), Transferase Activity (GO:0016740)	Cytoskeleton (GO:0005856)	-	Dopamine Neurotransmitter Release Cycle;Neurexins and neuroligins	Neuronal System (Reactome)
MSTRG.10055	-2.1527	Nitrogen Compound Transport (GO:0071705), Monoatomic Ion Transport (GO:0006811), Organic Substance Transport (GO:0071702)	Transporter Activity (GO:0005215)	Membrane (GO:0016020)	-	Organic anion transporters	Transport of small molecules (Reactome)
MSTRG.10148	4.02605	Regulation of Dna-Templated Transcription (GO:0006355), Dna-Templated Transcription (GO:0006351)	Nucleic Acid Binding (GO:0003676)	-	-	Pre-NOTCH Transcription and Translation	Signal Transduction (Reactome)
MSTRG.10149	3.54899	Macromolecule Biosynthetic Process (GO:0009059), Nucleobase-Containing Compound Biosynthetic Process (GO:0034654), Cellular Nitrogen Compound Biosynthetic Process (GO:0044271), Heterocycle Biosynthetic Process (GO:0018130), Organic Cyclic Compound Biosynthetic Process (GO:1901362), Nucleic Acid Metabolic Process (GO:0090304), Aromatic Compound Biosynthetic Process (GO:0019438)	Transferase Activity, Transferring Phosphorus-Containing Groups (GO:0016772)	-	-	Minus-strand DNA synthesis;Pre-NOTCH Transcription and Translation	Disease (Reactome);Signal Transduction (Reactome)
MSTRG.10253	-3.1618	Gene Expression (GO:0010467), Regulation of Gene Expression (GO:0010468)	Protein Binding (GO:0005515)	Intracellular Membrane-Bounded Organelle (GO:0043231)	Catalyzes the cleavage of glutathione into 5-oxo-L- proline and a Cys-Gly dipeptide. Acts specifically on glutathione, but not on other gamma-glutamyl peptides	Glutathione synthesis and recycling;Glutathione metabolism	Metabolism (Reactome);Metabolism (KEGG)
MSTRG.10666	10.1995	Protein Modification Process (GO:0036211), Phosphate-Containing Compound Metabolic Process (GO:0006796), Macromolecule Modification (GO:0043412)	Hydrolase Activity (GO:0016787), Catalytic Activity, Acting On A Protein (GO:0140096)	Cytoskeleton (GO:0005856)	Reverse transcriptase (RNA-dependent DNA polymerase)	RND3 GTPase cycle;RND2 GTPase cycle;RND1 GTPase cycle;Synthesis of PIPs at the plasma membrane;Ubiquitin mediated proteolysis;MicroRNAs in cancer;Nucleocytoplasmic transport;NF-kappa B signaling pathway	Signal Transduction (Reactome);Metabolism (Reactome);Human Diseases (KEGG);Genetic Information Processing (KEGG);Environmental Information Processing (KEGG)
MSTRG.1068	5.46705	Cellular Metabolic Process (GO:0044237), Regulation of Cellular Process (GO:0050794), Cell Communication (GO:0007154), Cellular Response to Stimulus (GO:0051716), Signal Transduction (GO:0007165), Signaling (GO:0023052)	Transferase Activity, Transferring Phosphorus-Containing Groups (GO:0016772)	-	-	5-Phosphoribose 1-diphosphate biosynthesis	Metabolism (Reactome)
MSTRG.11195	-3.70306	-	Metal Ion Binding (GO:0046872)	-	-	Neutrophil degranulation	Immune System (Reactome)
MSTRG.1124	-0.816739	-	-	-	-	RUNX1 interacts with co-factors whose precise effect on RUNX1 targets is not known;SUMOylation of transcription cofactors	Gene expression (Transcription) (Reactome);Metabolism of proteins (Reactome)
MSTRG.11272	2.46118	Phosphate-Containing Compound Metabolic Process (GO:0006796)	Hydrolase Activity (GO:0016787)	Intracellular Membrane-Bounded Organelle (GO:0043231), Intracellular Organelle Lumen (GO:0070013)	-	Glycosaminoglycan metabolism;Transport and synthesis of PAPS;Riboflavin metabolism;Inositol phosphate metabolism;Glycolysis / Gluconeogenesis;Thiamine metabolism	Metabolism (Reactome);Metabolism (KEGG)
MSTRG.11277	5.55596	Proteolysis (GO:0006508)	Metal Ion Binding (GO:0046872)	Integral component of membrane (GO:0016021)	-	Antigen processing: Ubiquitination & Proteasome degradation	Immune System (Reactome)
MSTRG.11526	2.33215	-	-	-	-	G alpha (i) signalling events;Chemokine receptors bind chemokines	Signal Transduction (Reactome)
MSTRG.11545	-2.42533	Gene Expression (GO:0010467), Regulation of Gene Expression (GO:0010468)	Protein Binding (GO:0005515)	Nucleus (GO:0005634)	SprT-like	PPARA activates gene expression	Metabolism (Reactome)
MSTRG.11613	3.61727	-	-	-	-	Phosphate bond hydrolysis by NTPDase proteins	Metabolism (Reactome)
MSTRG.1167	13.2959	Regulation of Dna-Templated Transcription (GO:0006355), Dna-Templated Transcription (GO:0006351)	Nucleic Acid Binding (GO:0003676)	Nucleus (GO:0005634)	-	CREB3 factors activate genes	Cellular responses to stimuli (Reactome)
MSTRG.11750	4.76723	-	-	-	-	-	-
MSTRG.11845	4.57624	-	-	Membrane (GO:0016020)	scavenger receptor activity	Salivary secretion	Organismal Systems (KEGG)
MSTRG.11846	6.76122	-	-	Membrane (GO:0016020)	Deleted in malignant brain tumors 1	-	-
MSTRG.11847	4.29577	Gene Expression (GO:0010467)	-	Intracellular Vesicle (GO:0097708)	CUB and zona pellucida-like	Salivary secretion	Organismal Systems (KEGG)
MSTRG.12225	-2.11392	-	-	-	-	-	-
MSTRG.12333	3.55528	Regulation of Dna-Templated Transcription (GO:0006355), Dna-Templated Transcription (GO:0006351)	Nucleic Acid Binding (GO:0003676)	Nucleus (GO:0005634)	-	FGFR3c ligand binding and activation;O-linked glycosylation of mucins	Signal Transduction (Reactome);Metabolism of proteins (Reactome)
MSTRG.12504	5.24326	-	-	-	-	Nonsense Mediated Decay (NMD) independent of the Exon Junction Complex (EJC);Nonsense Mediated Decay (NMD) enhanced by the Exon Junction Complex (EJC)	Metabolism of RNA (Reactome)
MSTRG.12573	-1.52489	Animal Organ Development (GO:0048513), System Development (GO:0048731), Cell Differentiation (GO:0030154)	Protein Binding (GO:0005515)	Membrane (GO:0016020)	-	G alpha (i) signalling events;Chemokine receptors bind chemokines;Histidine metabolism	Signal Transduction (Reactome);Metabolism (KEGG)
MSTRG.12882	1.52697	Regulation of Cellular Process (GO:0050794), Cell Communication (GO:0007154), Cellular Response to Stimulus (GO:0051716), Signal Transduction (GO:0007165), Signaling (GO:0023052)	-	Integral component of membrane (GO:0016021)	-	TBC/RABGAPs	Vesicle-mediated transport (Reactome)
MSTRG.12983	0.922873	-	Nucleic Acid Binding (GO:0003676)	Nucleus (GO:0005634), Nuclear Lumen (GO:0031981)	Deoxynucleotidyltransferase terminal-interacting protein 2	Defective GCLC causes HAGGSD;Glutathione synthesis and recycling	Disease (Reactome);Metabolism (Reactome)
MSTRG.13461	-1.4275	-	-	-	-	Chondroitin sulfate/dermatan sulfate metabolism;A tetrasaccharide linker sequence is required for GAG synthesis;HS-GAG biosynthesis;HS-GAG degradation;Release of Hh-Np from the secreting cell	Metabolism (Reactome);Signal Transduction (Reactome)
MSTRG.135	-8.29762	Cellular Component Assembly (GO:0022607)	-	Nucleus (GO:0005634), Nuclear Lumen (GO:0031981), Cytoskeleton (GO:0005856)	CD34/Podocalyxin family	Cytosolic sulfonation of small molecules;Salmonella infection	Metabolism (Reactome);Human Diseases (KEGG)
MSTRG.13501	8.57857	Phosphorylation (GO:0016310)	Purine Nucleotide Binding (GO:0017076), Purine Ribonucleotide Binding (GO:0032555), Purine Ribonucleoside Triphosphate Binding (GO:0035639)	Nucleus (GO:0005634), Nuclear Lumen (GO:0031981), Cytoskeleton (GO:0005856)	-	Human immunodeficiency virus 1 infection	Human Diseases (KEGG)
MSTRG.13688	3.1844	-	Catalytic Activity (GO:0003824)	-	-	Synthesis of Ketone Bodies;Utilization of Ketone Bodies	Metabolism (Reactome)
MSTRG.14048	3.56534	Cellular Component Assembly (GO:0022607), Protein-Containing Complex Organization (GO:0043933)	Binding (GO:0005488)	Plasma Membrane (GO:0005886)	-	DAP12 signaling;Neutrophil degranulation;Endosomal/Vacuolar pathway;ER-Phagosome pathway;Antigen Presentation: Folding, assembly and peptide loading of class I MHC;Immunoregulatory interactions between a Lymphoid and a non-Lymphoid cell;Antigen processing and presentation;Human immunodeficiency virus 1 infection;Human cytomegalovirus infection;Human T-cell leukemia virus 1 infection;Epstein-Barr …	Immune System (Reactome);Organismal Systems (KEGG);Human Diseases (KEGG)
MSTRG.14243	1.17966	Regulation of Dna-Templated Transcription (GO:0006355), Dna-Templated Transcription (GO:0006351)	Metal Ion Binding (GO:0046872)	Nucleus (GO:0005634)	-	Formation of the beta-catenin:TCF transactivating complex	Signal Transduction (Reactome)
MSTRG.14254	1.72844	-	-	-	-	Regulation of actin dynamics for phagocytic cup formation	Immune System (Reactome)
MSTRG.14324	9.61809	Proteolysis (GO:0006508)	Hydrolase Activity (GO:0016787), Catalytic Activity, Acting On A Protein (GO:0140096)	Nucleus (GO:0005634)	-	Downregulation of ERBB2:ERBB3 signaling;Negative regulation of MET activity;Ub-specific processing proteases	Signal Transduction (Reactome);Metabolism of proteins (Reactome)
MSTRG.14462	1.92627	Macromolecule Biosynthetic Process (GO:0009059), Organonitrogen Compound Biosynthetic Process (GO:1901566)	Transferase Activity (GO:0016740)	Intracellular Membrane-Bounded Organelle (GO:0043231)	-	Chondroitin sulfate biosynthesis;Glycosaminoglycan biosynthesis - chondroitin sulfate / dermatan sulfate	Metabolism (Reactome);Metabolism (KEGG)
MSTRG.146	-2.61238	-	-	-	-	Regulation of glycolysis by fructose 2,6-bisphosphate metabolism	Metabolism (Reactome)
MSTRG.14638	4.13771	Organic Substance Transport (GO:0071702)	-	-	-	HDL remodeling	Transport of small molecules (Reactome)
MSTRG.14702	-1.03385	Organic Cyclic Compound Metabolic Process (GO:1901360), Organic Substance Catabolic Process (GO:1901575), Amide Metabolic Process (GO:0043603), Cellular Aromatic Compound Metabolic Process (GO:0006725), Organonitrogen Compound Metabolic Process (GO:1901564)	Anion Binding (GO:0043168)	Intracellular Membrane-Bounded Organelle (GO:0043231), Intracellular Organelle Lumen (GO:0070013)	-	Amino acid metabolism;Gluconeogenesis;Novobiocin biosynthesis;Phenylalanine, tyrosine and tryptophan biosynthesis;Arginine and proline metabolism;Phenylalanine metabolism;Alanine, aspartate and glutamate metabolism;Arginine biosynthesis;Tyrosine metabolism;Tropane, piperidine and pyridine alkaloid biosynthesis;Tryptophan metabolism;Carbon fixation in photosynthetic organisms;Isoquinoline alkaloid…	Metabolism (Reactome);Metabolism (KEGG)
MSTRG.15105	2.75149	-	-	-	-	mRNA Splicing - Major Pathway;mRNA 3'-end processing;RNA Polymerase II Transcription Termination	Metabolism of RNA (Reactome);Gene expression (Transcription) (Reactome)
MSTRG.1528	5.41677	-	Catalytic Activity (GO:0003824)	-	Reverse transcriptase (RNA-dependent DNA polymerase)	Post-translational modification: synthesis of GPI-anchored proteins;Platelet degranulation	Metabolism of proteins (Reactome);Hemostasis (Reactome)
MSTRG.15513	-1.12021	-	-	-	-	O-glycosylation of TSR domain-containing proteins	Metabolism of proteins (Reactome)
MSTRG.15587	1.94554	Protein Modification Process (GO:0036211), Proteolysis (GO:0006508), Nitrogen Compound Transport (GO:0071705), Regulation of Protein Metabolic Process (GO:0051246), Organic Substance Transport (GO:0071702), Macromolecule Modification (GO:0043412), Cellular Response to Organic Substance (GO:0071310), Protein Localization (GO:0008104)	Metal Ion Binding (GO:0046872)	Intracellular Membrane-Bounded Organelle (GO:0043231), Bounding Membrane Of Organelle (GO:0098588)	Belongs to the glycosyl hydrolase 47 family	XBP1(S) activates chaperone genes;ER Quality Control Compartment (ERQC);Various types of N-glycan biosynthesis;Other glycan degradation;N-Glycan biosynthesis;Protein processing in endoplasmic reticulum	Cellular responses to stimuli (Reactome);Metabolism of proteins (Reactome);Metabolism (KEGG);Genetic Information Processing (KEGG)
MSTRG.1574	-3.696	Organic Substance Catabolic Process (GO:1901575), Organic Substance Biosynthetic Process (GO:1901576)	Catalytic Activity (GO:0003824)	Intracellular Anatomical Structure (GO:0005622), Cytoplasm (GO:0005737), Cytosol (GO:0005829)	-	Gluconeogenesis;Glycolysis;Glycolysis (R-GGA-352882);Gluconeogenesis (R-GGA-352875)	Metabolism (Reactome)
MSTRG.15740	7.98273	-	-	-	Domain of unknown function (DUF4585)	Vitamin C (ascorbate) metabolism	Metabolism (Reactome)
MSTRG.15853	-1.79315	Gene Expression (GO:0010467), Regulation of Gene Expression (GO:0010468)	Protein Binding (GO:0005515), Organic Cyclic Compound Binding (GO:0097159), Heterocyclic Compound Binding (GO:1901363)	Intracellular Membrane-Bounded Organelle (GO:0043231)	-	Post-translational protein phosphorylation;Regulation of Insulin-like Growth Factor (IGF) transport and uptake by Insulin-like Growth Factor Binding Proteins (IGFBPs)	Metabolism of proteins (Reactome)
MSTRG.15899	8.45635	-	Catalytic Activity (GO:0003824)	-	-	5-Phosphoribose 1-diphosphate biosynthesis	Metabolism (Reactome)
MSTRG.15940	-1.20074	-	-	-	-	HDACs deacetylate histones	Chromatin organization (Reactome)
MSTRG.16191	-3.05893	-	Metal Ion Binding (GO:0046872)	Nucleus (GO:0005634)	-	Transcriptional Regulation by MECP2	Gene expression (Transcription) (Reactome)
MSTRG.16210	1.32681	-	-	-	-	Post-translational protein phosphorylation;Regulation of Insulin-like Growth Factor (IGF) transport and uptake by Insulin-like Growth Factor Binding Proteins (IGFBPs)	Metabolism of proteins (Reactome)
MSTRG.16354	4.12194	-	-	Membrane (GO:0016020)	Pre-pro-megakaryocyte potentiating factor precursor (Mesothelin)	Post-translational protein phosphorylation;Regulation of Insulin-like Growth Factor (IGF) transport and uptake by Insulin-like Growth Factor Binding Proteins (IGFBPs)	Metabolism of proteins (Reactome)
MSTRG.16355	3.96242	-	-	-	-	Post-translational modification: synthesis of GPI-anchored proteins;Post-translational protein phosphorylation;Regulation of Insulin-like Growth Factor (IGF) transport and uptake by Insulin-like Growth Factor Binding Proteins (IGFBPs)	Metabolism of proteins (Reactome)
MSTRG.16644	-12.2961	Phosphorylation (GO:0016310)	Transferase Activity, Transferring Phosphorus-Containing Groups (GO:0016772)	Nucleus (GO:0005634), Nuclear Lumen (GO:0031981)	-	Class C/3 (Metabotropic glutamate/pheromone receptors);G alpha (i) signalling events	Signal Transduction (Reactome)
MSTRG.1690	3.22076	Gene Expression (GO:0010467), Rna Metabolic Process (GO:0016070), Regulation of Gene Expression (GO:0010468)	Nucleic Acid Binding (GO:0003676), Transferase Activity, Transferring Phosphorus-Containing Groups (GO:0016772)	Nucleus (GO:0005634), Cytoskeleton (GO:0005856)	-	-	-
MSTRG.16975	7.57706	-	-	-	-	-	-
MSTRG.16976	7.48523	Gene Expression (GO:0010467)	-	Extracellular Region (GO:0005576)	Immunoglobulin V-Type	Primary immunodeficiency	Human Diseases (KEGG)
MSTRG.16977	8.62524	-	-	-	Non-ribosomal peptide synthetase modules and related proteins	-	-
MSTRG.17111	-4.12027	Organic Substance Transport (GO:0071702)	Binding (GO:0005488)	-	-	Synthesis of bile acids and bile salts	Metabolism (Reactome)
MSTRG.17149	-2.17343	Macromolecule Biosynthetic Process (GO:0009059), Nucleobase-Containing Compound Biosynthetic Process (GO:0034654), Cellular Nitrogen Compound Biosynthetic Process (GO:0044271), Heterocycle Biosynthetic Process (GO:0018130), Organic Cyclic Compound Biosynthetic Process (GO:1901362), Nucleic Acid Metabolic Process (GO:0090304), Aromatic Compound Biosynthetic Process (GO:0019438)	Transferase Activity, Transferring Phosphorus-Containing Groups (GO:0016772)	Intracellular Anatomical Structure (GO:0005622)	-	Minus-strand DNA synthesis;Nitric oxide stimulates guanylate cyclase;Ion homeostasis;ROS and RNS production in phagocytes	Disease (Reactome);Hemostasis (Reactome);Muscle contraction (Reactome);Immune System (Reactome)
MSTRG.1725	-6.45641	-	-	-	-	Disassembly of the destruction complex and recruitment of AXIN to the membrane;Beta-catenin phosphorylation cascade;Regulation of HSF1-mediated heat shock response;Diabetic cardiomyopathy;Lipid and atherosclerosis;Signaling pathways regulating pluripotency of stem cells;Wnt signaling pathway;T cell receptor signaling pathway;B cell receptor signaling pathway;ErbB signaling pathway;Breast cancer;G…	Signal Transduction (Reactome);Cellular responses to stimuli (Reactome);Environmental Information Processing (KEGG);Human Diseases (KEGG);Cellular Processes (KEGG);Organismal Systems (KEGG)
MSTRG.17389	1.51076	-	Metal Ion Binding (GO:0046872)	Plasma Membrane (GO:0005886)	-	DAP12 signaling;Post-translational modification: synthesis of GPI-anchored proteins;Neutrophil degranulation;Endosomal/Vacuolar pathway;ER-Phagosome pathway;Transferrin endocytosis and recycling;Antigen Presentation: Folding, assembly and peptide loading of class I MHC;Immunoregulatory interactions between a Lymphoid and a non-Lymphoid cell	Immune System (Reactome);Metabolism of proteins (Reactome);Transport of small molecules (Reactome)
MSTRG.17520	10.2893	Cell Development (GO:0048468), System Development (GO:0048731), Cell Differentiation (GO:0030154)	Protein Binding (GO:0005515)	Plasma Membrane (GO:0005886)	-	ECM proteoglycans	Extracellular matrix organization (Reactome)
MSTRG.17824	-1.69119	Phosphorylation (GO:0016310)	-	Membrane (GO:0016020), Membrane Protein Complex (GO:0098796), Catalytic Complex (GO:1902494)	-	GPVI-mediated activation cascade;Synthesis of PIPs at the plasma membrane;G beta:gamma signalling through PI3Kgamma	Hemostasis (Reactome);Metabolism (Reactome);Signal Transduction (Reactome)
MSTRG.18234	5.3845	Response to Stress (GO:0006950)	Organic Cyclic Compound Binding (GO:0097159), Heterocyclic Compound Binding (GO:1901363)	-	Animal haem peroxidase	Neutrophil degranulation;Events associated with phagocytolytic activity of PMN cells;Drug metabolism - other enzymes;Acute myeloid leukemia;Transcriptional misregulation in cancer;Asthma;Neutrophil extracellular trap formation;Phagosome	Immune System (Reactome);Metabolism (KEGG);Human Diseases (KEGG);Organismal Systems (KEGG);Cellular Processes (KEGG)
MSTRG.18410	3.4495	Regulation of Cell Communication (GO:0010646), Regulation of Signal Transduction (GO:0009966)	Hydrolase Activity (GO:0016787)	-	-	IKK complex recruitment mediated by RIP1;TRAF6-mediated induction of TAK1 complex within TLR4 complex;Toll Like Receptor 3 (TLR3) Cascade;Activation of IRF3/IRF7 mediated by TBK1/IKK epsilon	Immune System (Reactome)
MSTRG.18834	3.0501	Proteolysis (GO:0006508), Monoatomic Ion Transport (GO:0006811)	Protein Binding (GO:0005515)	Nucleus (GO:0005634), Nuclear Lumen (GO:0031981)	solute carrier family 17, member 9	Organic anion transporters;Sialic acid metabolism	Transport of small molecules (Reactome);Metabolism of proteins (Reactome)
MSTRG.18950	-1.65746	Protein Modification Process (GO:0036211), Proteolysis (GO:0006508), Cellular Component Assembly (GO:0022607), Macromolecule Modification (GO:0043412), Protein-Containing Complex Organization (GO:0043933), Cellular Response to Organic Substance (GO:0071310)	Metal Ion Binding (GO:0046872), Purine Nucleotide Binding (GO:0017076), Purine Ribonucleotide Binding (GO:0032555), Purine Ribonucleoside Triphosphate Binding (GO:0035639)	Nucleus (GO:0005634)	-	Platelet degranulation ;Common Pathway of Fibrin Clot Formation;Huntington disease	Hemostasis (Reactome);Hemostasis (Reactome);Human Diseases (KEGG)
MSTRG.19308	-0.971324	Regulation of Dna-Templated Transcription (GO:0006355), Dna-Templated Transcription (GO:0006351)	Metal Ion Binding (GO:0046872), Purine Nucleotide Binding (GO:0017076), Purine Ribonucleotide Binding (GO:0032555), Purine Ribonucleoside Triphosphate Binding (GO:0035639)	Nucleus (GO:0005634), Cytoskeleton (GO:0005856)	Serine threonine-protein kinase PINK1, mitochondrial	IRAK1 recruits IKK complex;IRAK1 recruits IKK complex (R-DRE-937039);IRAK1 recruits IKK complex (R-RNO-937039);IRAK1 recruits IKK complex (R-SSC-937039);IRAK1 recruits IKK complex (R-MMU-937039);IRAK1 recruits IKK complex (R-HSA-937039);PIP3 activates AKT signaling;Agmatine biosynthesis;Ras signaling pathway;Mitophagy - animal;Arginine and proline metabolism;Pathways of neurodegeneration - multip…	Immune System (Reactome);Signal Transduction (Reactome);Metabolism (Reactome);Environmental Information Processing (KEGG);Cellular Processes (KEGG);Metabolism (KEGG);Human Diseases (KEGG)
MSTRG.19770	0.98432	Regulation of Cellular Process (GO:0050794), Cell Communication (GO:0007154), Cellular Response to Stimulus (GO:0051716), Response to External Stimulus (GO:0009605), Signal Transduction (GO:0007165), Signaling (GO:0023052), Response to Chemical (GO:0042221)	Protein Binding (GO:0005515)	Nucleus (GO:0005634)	-	RHOC GTPase cycle;RHOA GTPase cycle	Signal Transduction (Reactome)
MSTRG.19949	-3.98031	Phosphorylation (GO:0016310)	Purine Nucleotide Binding (GO:0017076), Purine Ribonucleotide Binding (GO:0032555), Purine Ribonucleoside Triphosphate Binding (GO:0035639)	-	-	Antigen processing: Ubiquitination & Proteasome degradation;Glucagon signaling pathway;Human immunodeficiency virus 1 infection	Immune System (Reactome);Organismal Systems (KEGG);Human Diseases (KEGG)
MSTRG.19952	2.7129	-	-	-	-	Gluconeogenesis	Metabolism (Reactome)
MSTRG.20075	8.36424	Regulation of Dna-Templated Transcription (GO:0006355), Dna-Templated Transcription (GO:0006351)	Protein Binding (GO:0005515)	Nucleus (GO:0005634)	-	TLR2 subfamily cascade;TAK1 activates NFkB by phosphorylation and activation of IKKs complex;TRIF(TICAM1)-mediated TLR4 signaling ;MAP kinase activation;Neutrophil degranulation;MyD88 cascade initiated on plasma membrane;NFkB activation mediated by RIP1 complexed with activated TLR3;MyD88 cascade initiated on plasma membrane (R-GGA-975871);TLR21 cascade;TLR15 cascade;TRAF6 mediated NF-kB activati…	Innate Immune System (Reactome);Immune System (Reactome)
MSTRG.2048	-3.44363	Cellular Response to Chemical Stimulus (GO:0070887), Cellular Response to Stress (GO:0033554)	Metal Ion Binding (GO:0046872)	Nucleus (GO:0005634)	-	Platelet degranulation ;Gene and protein expression by JAK-STAT signaling after Interleukin-12 stimulation;Detoxification of Reactive Oxygen Species	Hemostasis (Reactome);Immune System (Reactome);Cellular responses to stimuli (Reactome)
MSTRG.20482	-4.84826	-	Protein Binding (GO:0005515)	Intracellular Organelle (GO:0043229)	-	Neutrophil degranulation	Immune System (Reactome)
MSTRG.20511	-1.63015	Gene Expression (GO:0010467)	Protein Binding (GO:0005515), Organic Cyclic Compound Binding (GO:0097159), Heterocyclic Compound Binding (GO:1901363), Catalytic Activity, Acting On A Protein (GO:0140096)	Nucleus (GO:0005634), Nuclear Lumen (GO:0031981)	-	HSP90 chaperone cycle for steroid hormone receptors (SHR) in the presence of ligand;ESR-mediated signaling	Cellular responses to stimuli (Reactome);Signal Transduction (Reactome)
MSTRG.20563	-2.18636	Organelle Organization (GO:0006996), Cellular Component Assembly (GO:0022607), Protein-Containing Complex Organization (GO:0043933)	Protein Binding (GO:0005515)	Intracellular Non-Membrane-Bounded Organelle (GO:0043232)	-	Striated Muscle Contraction	Muscle contraction (Reactome)
MSTRG.20675	2.27656	Gene Expression (GO:0010467), Regulation of Gene Expression (GO:0010468)	Protein Binding (GO:0005515)	Intracellular Vesicle (GO:0097708)	Domain abundant in complement control proteins; SUSHI repeat; short complement-like repeat (SCR)	Regulation of Complement cascade;B cell receptor signaling pathway;Leishmaniasis;Malaria;Complement and coagulation cascades;Neutrophil extracellular trap formation;Legionellosis;Pertussis;Hematopoietic cell lineage;Epstein-Barr virus infection;Tuberculosis	Immune System (Reactome);Organismal Systems (KEGG);Human Diseases (KEGG)
MSTRG.20777	-2.66649	Macromolecule Biosynthetic Process (GO:0009059), Nucleobase-Containing Compound Biosynthetic Process (GO:0034654), Phosphate-Containing Compound Metabolic Process (GO:0006796), Organelle Organization (GO:0006996), Cellular Nitrogen Compound Biosynthetic Process (GO:0044271), Heterocycle Biosynthetic Process (GO:0018130), Organic Cyclic Compound Biosynthetic Process (GO:1901362), Nucleic Acid Meta…	Nucleic Acid Binding (GO:0003676), Transferase Activity, Transferring Phosphorus-Containing Groups (GO:0016772)	Nucleus (GO:0005634)	-	Minus-strand DNA synthesis;Sealing of the nuclear envelope (NE) by ESCRT-III	Disease (Reactome);Cell Cycle (Reactome)
MSTRG.20803	5.96768	Metabolic Process (GO:0008152)	Hydrolase Activity (GO:0016787)	-	-	-	-
MSTRG.21089	2.9693	Regulation of Dna-Templated Transcription (GO:0006355), Dna-Templated Transcription (GO:0006351)	Nucleic Acid Binding (GO:0003676)	Nucleus (GO:0005634)	ETS translocation variant	MAPK6/MAPK4 signaling;Prostate cancer;Transcriptional misregulation in cancer	Signal Transduction (Reactome);Human Diseases (KEGG)
MSTRG.21134	3.2925	Proteolysis (GO:0006508)	Metal Ion Binding (GO:0046872)	Intracellular Membrane-Bounded Organelle (GO:0043231)	-	Antigen processing: Ubiquitination & Proteasome degradation	Immune System (Reactome)
MSTRG.21245	-1.8974	Monoatomic Ion Transport (GO:0006811)	Protein Binding (GO:0005515)	Nucleus (GO:0005634), Nuclear Lumen (GO:0031981), Intracellular Vesicle (GO:0097708)	-	The proton buffering model;Neutrophil degranulation;ROS and RNS production in phagocytes;Oxidative phosphorylation;Rheumatoid arthritis;Synaptic vesicle cycle;Collecting duct acid secretion;Epithelial cell signaling in Helicobacter pylori infection;Lysosome;Vibrio cholerae infection;Phagosome;Human papillomavirus infection;Tuberculosis	Metabolism (Reactome);Immune System (Reactome);Metabolism (KEGG);Human Diseases (KEGG);Organismal Systems (KEGG);Cellular Processes (KEGG)
MSTRG.21389	5.59219	Macromolecule Biosynthetic Process (GO:0009059), Protein Modification Process (GO:0036211), Organonitrogen Compound Biosynthetic Process (GO:1901566), Macromolecule Modification (GO:0043412)	Transferase Activity (GO:0016740)	Intracellular Membrane-Bounded Organelle (GO:0043231)	-	Reactions specific to the complex N-glycan synthesis pathway;Lewis blood group biosynthesis	Metabolism of proteins (Reactome);Metabolism (Reactome)
MSTRG.21404	4.27333	-	-	-	-	-	-
MSTRG.21407	6.27916	-	-	-	-	-	-
MSTRG.21409	6.465	-	-	-	-	-	-
MSTRG.21433	7.47656	Gene Expression (GO:0010467), Regulation of Gene Expression (GO:0010468)	-	Nucleus (GO:0005634)	RNA exonuclease 1 homolog	Ribosome biogenesis in eukaryotes	Genetic Information Processing (KEGG)
MSTRG.21719	-7.32133	-	-	-	-	Estrogen-dependent gene expression;NGF-stimulated transcription	Signal Transduction (Reactome)
MSTRG.21862	9.3208	Proteolysis (GO:0006508)	Metal Ion Binding (GO:0046872)	Integral component of membrane (GO:0016021)	-	Antigen processing: Ubiquitination & Proteasome degradation	Immune System (Reactome)
MSTRG.22099	1.52408	Nucleic Acid Metabolic Process (GO:0090304)	Catalytic Activity (GO:0003824)	-	-	Cyclin E associated events during G1/S transition ;SCF(Skp2)-mediated degradation of p27/p21;Cyclin D associated events in G1;APC/C:Cdh1 mediated degradation of Cdc20 and other APC/C:Cdh1 targeted proteins in late mitosis/early G1;Regulation of RUNX2 expression and activity;Neddylation;Regulation of BACH1 activity;Antigen processing: Ubiquitination & Proteasome degradation;Orc1 removal from chrom…	Cell Cycle (Reactome);Gene expression (Transcription) (Reactome);Metabolism of proteins (Reactome);Cellular responses to stimuli (Reactome);Immune System (Reactome);Metabolism of proteins (Reactome)
MSTRG.22121	-0.943524	Cellular Response to Organic Substance (GO:0071310)	-	Plasma Membrane (GO:0005886)	-	IL-6-type cytokine receptor ligand interactions	Immune System (Reactome)
MSTRG.22155	2.19374	-	Catalytic Activity (GO:0003824)	-	-	Deadenylation of mRNA	Metabolism of RNA (Reactome)
MSTRG.22203	-1.60764	Phosphorylation (GO:0016310)	Transferase Activity, Transferring Phosphorus-Containing Groups (GO:0016772)	Plasma Membrane (GO:0005886)	-	Interleukin-6 signaling;IL-6-type cytokine receptor ligand interactions	Immune System (Reactome)
MSTRG.22452	3.99832	Proteolysis (GO:0006508)	Metal Ion Binding (GO:0046872)	Membrane (GO:0016020)	viral entry into host cell via endocytosis followed by membrane fusion with the endosome membrane	-	-
MSTRG.22470	3.03465	-	-	-	-	Retrograde transport at the Trans-Golgi-Network;Triglyceride catabolism;RHOBTB3 ATPase cycle	Vesicle-mediated transport (Reactome);Metabolism (Reactome);Signal Transduction (Reactome)
MSTRG.22510	-1.61242	-	Metal Ion Binding (GO:0046872)	-	-	Peroxisomal protein import	Protein localization (Reactome)
MSTRG.22587	-2.79963	Gene Expression (GO:0010467)	Hydrolase Activity (GO:0016787), Catalytic Activity, Acting On A Protein (GO:0140096)	Intracellular Vesicle (GO:0097708)	-	RUNX1 regulates transcription of genes involved in differentiation of keratinocytes,Activation of Matrix Metalloproteinases,MHC class II antigen presentation	Immune System (Reactome), Gene expression (Transcription) (Reactome), Extracellular matrix organization (Reactome)
MSTRG.2261	-0.920921	-	-	-	-	-	-
MSTRG.22829	3.08528	Phosphorylation (GO:0016310)	Protein Binding (GO:0005515)	Intracellular Membrane-Bounded Organelle (GO:0043231)	-	-	-
MSTRG.23241	6.6483	-	-	-	-	-	-
MSTRG.23305	4.2406	-	-	-	Olfactory receptor	-	-
MSTRG.23323	5.26194	Regulation of Cellular Process (GO:0050794), Cell Communication (GO:0007154), Cellular Response to Stimulus (GO:0051716), Signal Transduction (GO:0007165), Signaling (GO:0023052)	-	Integral component of membrane (GO:0016021)	Olfactory receptor	-	-
MSTRG.23330	4.23524	-	-	-	-	-	-
MSTRG.23836	2.45749	-	-	-	-	Biosynthesis of unsaturated fatty acids;Fatty acid elongation	Metabolism (KEGG)
MSTRG.24024	8.08791	-	-	-	-	-	-
MSTRG.24031	7.78367	-	-	-	-	-	-
MSTRG.24032	7.921	-	-	-	-	-	-
MSTRG.24342	-1.31435	-	-	-	-	-	-
MSTRG.24388	1.58067	-	-	-	-	-	-
MSTRG.24422	6.71908	-	-	-	-	-	-
MSTRG.24529	-1.14181	Gene Expression (GO:0010467), Rna Metabolic Process (GO:0016070), Regulation of Gene Expression (GO:0010468)	-	Nucleus (GO:0005634)	-	-	-
MSTRG.2550	2.81052	-	-	-	-	-	-
MSTRG.2717	5.1349	-	Catalytic Activity (GO:0003824)	-	-	-	-
MSTRG.2769	4.38895	Proteolysis (GO:0006508)	Metal Ion Binding (GO:0046872)	Integral component of membrane (GO:0016021)	-	-	-
MSTRG.2933	-4.37177	Phosphate-Containing Compound Metabolic Process (GO:0006796)	Metal Ion Binding (GO:0046872), Purine Nucleotide Binding (GO:0017076), Purine Ribonucleotide Binding (GO:0032555), Purine Ribonucleoside Triphosphate Binding (GO:0035639)	Intracellular Membrane-Bounded Organelle (GO:0043231)	-	The tricarboxylic acid cycle;Citric acid cycle (TCA cycle);Propanoate metabolism;C5-Branched dibasic acid metabolism;Carbon fixation pathways in prokaryotes;Citrate cycle (TCA cycle)	Metabolism (Reactome);Metabolism (KEGG)
MSTRG.3062	6.23466	-	-	-	-	-	-
MSTRG.3708	4.23835	-	-	-	-	-	-
MSTRG.3751	-3.47019	Organelle Organization (GO:0006996), Organic Substance Transport (GO:0071702)	Metal Ion Binding (GO:0046872)	Intracellular Membrane-Bounded Organelle (GO:0043231)	-	-	-
MSTRG.3869	-1.24703	-	-	-	-	-	-
MSTRG.4121	2.85047	-	-	-	-	-	-
MSTRG.4156	2.61927	-	-	-	-	-	-
MSTRG.4472	3.38029	Protein Modification Process (GO:0036211), Macromolecule Modification (GO:0043412), Cellular Response to Organic Substance (GO:0071310)	Metal Ion Binding (GO:0046872)	Intracellular Anatomical Structure (GO:0005622), Cytoplasm (GO:0005737), Cytosol (GO:0005829)	E3 ubiquitin-protein ligase makorin-1	Antigen processing: Ubiquitination & Proteasome degradation	Immune System (Reactome)
MSTRG.4502	5.82787	-	Catalytic Activity, Acting On A Protein (GO:0140096)	Intracellular Membrane-Bounded Organelle (GO:0043231), Intracellular Organelle Lumen (GO:0070013)	-	-	-
MSTRG.4722	4.20179	Regulation of Dna-Templated Transcription (GO:0006355), Dna-Templated Transcription (GO:0006351)	Nucleic Acid Binding (GO:0003676)	Nucleus (GO:0005634), Nuclear Lumen (GO:0031981)	-	-	-
MSTRG.5364	1.67912	-	-	-	-	-	-
MSTRG.5572	3.80236	-	Nucleic Acid Binding (GO:0003676)	Intracellular Anatomical Structure (GO:0005622), Cytoplasm (GO:0005737)	-	-	-
MSTRG.5579	5.64311	Phosphorylation (GO:0016310)	Transferase Activity, Transferring Phosphorus-Containing Groups (GO:0016772)	-	-	-	-
MSTRG.5593	8.86798	-	-	-	-	-	-
MSTRG.566	-2.79902	Macromolecule Biosynthetic Process (GO:0009059), Proteolysis (GO:0006508), Nucleobase-Containing Compound Biosynthetic Process (GO:0034654), Cellular Nitrogen Compound Biosynthetic Process (GO:0044271), Heterocycle Biosynthetic Process (GO:0018130), Organic Cyclic Compound Biosynthetic Process (GO:1901362), Nucleic Acid Metabolic Process (GO:0090304), Aromatic Compound Biosynthetic Process (GO:00…	Metal Ion Binding (GO:0046872)	Membrane (GO:0016020)	-	Minus-strand DNA synthesis;Plus-strand DNA synthesis	Disease (Reactome)
MSTRG.575	3.26345	-	-	-	-	-	-
MSTRG.62	-1.39583	Macromolecule Biosynthetic Process (GO:0009059), Nucleobase-Containing Compound Biosynthetic Process (GO:0034654), Cellular Nitrogen Compound Biosynthetic Process (GO:0044271), Heterocycle Biosynthetic Process (GO:0018130), Organic Cyclic Compound Biosynthetic Process (GO:1901362), Nucleic Acid Metabolic Process (GO:0090304), Aromatic Compound Biosynthetic Process (GO:0019438)	Transferase Activity, Transferring Phosphorus-Containing Groups (GO:0016772)	-	-	Minus-strand DNA synthesis	Disease (Reactome)
MSTRG.6532	-1.47184	Phosphorylation (GO:0016310)	Protein Binding (GO:0005515), Carbohydrate Derivative Binding (GO:0097367)	Membrane (GO:0016020), Extracellular Region (GO:0005576), Extracellular Space (GO:0005615)	-	-	-
MSTRG.6560	6.16918	Proteolysis (GO:0006508), Nucleic Acid Metabolic Process (GO:0090304)	Nucleic Acid Binding (GO:0003676)	-	-	-	-
MSTRG.7028	3.39918	Regulation of Cellular Process (GO:0050794), Cell Communication (GO:0007154), Cellular Response to Stimulus (GO:0051716), Signal Transduction (GO:0007165), Signaling (GO:0023052)	-	Membrane (GO:0016020)	-	-	-
MSTRG.7492	3.23767	Organelle Organization (GO:0006996)	-	Cytoskeleton (GO:0005856)	-	-	-
MSTRG.7554	9.98092	Cellular Component Assembly (GO:0022607)	Protein Binding (GO:0005515)	Intracellular Anatomical Structure (GO:0005622), Cytoplasm (GO:0005737), Cell Periphery (GO:0071944)	-	-	-
MSTRG.7684	1.16745	-	-	Intracellular Membrane-Bounded Organelle (GO:0043231), Bounding Membrane Of Organelle (GO:0098588)	-	-	-
MSTRG.7776	-1.18407	-	-	-	Limb expression 1	Hippo signaling pathway - fly	Environmental Information Processing (KEGG)
MSTRG.7842	4.48548	Phosphorylation (GO:0016310)	Transferase Activity, Transferring Phosphorus-Containing Groups (GO:0016772)	-	-	-	-
MSTRG.7958	10.4182	-	-	Intracellular Membrane-Bounded Organelle (GO:0043231), Bounding Membrane Of Organelle (GO:0098588)	-	-	-
MSTRG.7999	-1.40883	Regulation of Dna-Templated Transcription (GO:0006355), Dna-Templated Transcription (GO:0006351)	Metal Ion Binding (GO:0046872)	Nucleus (GO:0005634), Nuclear Lumen (GO:0031981)	-	Glucagon signaling pathway;Insulin signaling pathway;Calcium signaling pathway	Organismal Systems (KEGG);Environmental Information Processing (KEGG)
MSTRG.8201	2.78948	-	Catalytic Activity (GO:0003824)	Membrane (GO:0016020)	-	-	-
MSTRG.8614	2.10919	Nitrogen Compound Transport (GO:0071705), Organonitrogen Compound Biosynthetic Process (GO:1901566), Monoatomic Ion Transport (GO:0006811), Cellular Nitrogen Compound Biosynthetic Process (GO:0044271), Heterocycle Biosynthetic Process (GO:0018130), Organic Cyclic Compound Biosynthetic Process (GO:1901362), Organic Substance Transport (GO:0071702), Aromatic Compound Biosynthetic Process (GO:001943…	Metal Ion Binding (GO:0046872)	Nucleus (GO:0005634)	-	Heme biosynthesis	Metabolism (Reactome)
MSTRG.8695	-2.81516	-	-	-	-	-	-
MSTRG.8801	5.1999	-	Catalytic Activity (GO:0003824)	Intracellular Non-Membrane-Bounded Organelle (GO:0043232)	-	-	-
MSTRG.8858	-0.652681	-	-	-	-	-	-
MSTRG.8883	1.03714	Phosphorylation (GO:0016310)	-	Nucleus (GO:0005634)	-	-	-
MSTRG.9319	4.65366	Phosphorylation (GO:0016310)	Transferase Activity (GO:0016740), Hydrolase Activity (GO:0016787)	Plasma Membrane (GO:0005886)	-	Post-translational modification: synthesis of GPI-anchored proteins;Neutrophil degranulation;Nicotinate metabolism;Nicotinate and nicotinamide metabolism	Metabolism of proteins (Reactome);Immune System (Reactome);Metabolism (Reactome);Metabolism (KEGG)
MSTRG.9320	1.94964	-	-	-	-	Iron uptake and transport;Neddylation;Antigen processing: Ubiquitination & Proteasome degradation	Transport of small molecules (Reactome);Metabolism of proteins (Reactome);Immune System (Reactome)
MSTRG.9485	1.49302	Protein Modification Process (GO:0036211), Proteolysis (GO:0006508), Macromolecule Modification (GO:0043412)	Metal Ion Binding (GO:0046872)	Nucleus (GO:0005634)	-	E3 ubiquitin ligases ubiquitinate target proteins	Metabolism of proteins (Reactome)
MSTRG.9620	-1.82212	Cellular Metabolic Process (GO:0044237), Small Molecule Metabolic Process (GO:0044281), Organic Substance Metabolic Process (GO:0071704), Primary Metabolic Process (GO:0044238)	Metal Ion Binding (GO:0046872), Purine Nucleotide Binding (GO:0017076)	Intracellular Membrane-Bounded Organelle (GO:0043231)	-	The tricarboxylic acid cycle;Citric acid cycle (TCA cycle);Major pathway of rRNA processing in the nucleolus and cytosol;Citrate cycle (TCA cycle)	Metabolism (Reactome);Metabolism of RNA (Reactome);Metabolism (KEGG)
MSTRG.9701	-2.45163	Gene Expression (GO:0010467), Regulation of Gene Expression (GO:0010468)	Protein Binding (GO:0005515)	Nucleus (GO:0005634), Nuclear Lumen (GO:0031981), Cytoskeleton (GO:0005856)	-	-	-
MSTRG.9941	1.75636	Regulation of Biological Quality (GO:0065008), Regulation of Response to Stimulus (GO:0048583), Response to External Stimulus (GO:0009605), Response to Chemical (GO:0042221)	Metal Ion Binding (GO:0046872)	Intracellular Membrane-Bounded Organelle (GO:0043231), Vesicle (GO:0031982)	-	Post-translational protein phosphorylation;Regulation of Insulin-like Growth Factor (IGF) transport and uptake by Insulin-like Growth Factor Binding Proteins (IGFBPs)	Metabolism of proteins (Reactome)
MSTRG.9968	1.48776	Regulation of Dna-Templated Transcription (GO:0006355), Dna-Templated Transcription (GO:0006351)	Nucleic Acid Binding (GO:0003676)	Nucleus (GO:0005634), Nuclear Lumen (GO:0031981)	Tetratricopeptide repeats	-	-
MTPN	0.829428	-	-	-	-	Antigen processing: Ubiquitination & Proteasome degradation	Immune System (Reactome)
MYDGF	2.10487	Regulation of Dna-Templated Transcription (GO:0006355), Dna-Templated Transcription (GO:0006351)	-	Intracellular Membrane-Bounded Organelle (GO:0043231), Intracellular Organelle Lumen (GO:0070013)	UPF0556 protein C19orf10 homolog	XBP1(S) activates chaperone genes	Cellular responses to stimuli (Reactome)
MYH1A	-1.74585	-	Purine Nucleotide Binding (GO:0017076), Purine Ribonucleotide Binding (GO:0032555), Purine Ribonucleoside Triphosphate Binding (GO:0035639)	Cytoskeleton (GO:0005856)	-	Regulation of actin dynamics for phagocytic cup formation	Immune System (Reactome)
MYH1E	-1.75401	-	Purine Nucleotide Binding (GO:0017076), Purine Ribonucleotide Binding (GO:0032555), Purine Ribonucleoside Triphosphate Binding (GO:0035639)	Cytoskeleton (GO:0005856)	-	Regulation of actin dynamics for phagocytic cup formation	Immune System (Reactome)
MYH7B	-12.302	-	Binding (GO:0005488)	Cytoskeleton (GO:0005856)	-	Regulation of actin dynamics for phagocytic cup formation	Immune System (Reactome)
NANS	1.9784	Biosynthetic process (GO:0009058), Organic substance metabolic process (GO:0071704), Primary metabolic process (GO:0044238)	Transferase activity (GO:0016740)	-	-	Sialic acid metabolism,Amino sugar and nucleotide sugar metabolism	Metabolism of proteins (Reactome),Metabolism (KEGG)
ND1	-1.30494	Organelle Organization (GO:0006996), Cellular Component Assembly (GO:0022607), Protein-Containing Complex Organization (GO:0043933)	Catalytic Activity (GO:0003824), Transporter Activity (GO:0005215)	Intracellular Membrane-Bounded Organelle (GO:0043231)	-	Complex I biogenesis;Oxidative phosphorylation;Ubiquinone and other terpenoid-quinone biosynthesis	Metabolism (Reactome);Metabolism (KEGG)
ND2	-1.29445	Cellular Metabolic Process (GO:0044237)	Catalytic Activity (GO:0003824), Transporter Activity (GO:0005215)	Intracellular Membrane-Bounded Organelle (GO:0043231)	-	Complex I biogenesis;Oxidative phosphorylation;Ubiquinone and other terpenoid-quinone biosynthesis	Metabolism (Reactome);Metabolism (KEGG)
ND3	-1.44329	Cellular Metabolic Process (GO:0044237)	Catalytic Activity (GO:0003824), Transporter Activity (GO:0005215)	Intracellular Membrane-Bounded Organelle (GO:0043231)	-	Complex I biogenesis;Oxidative phosphorylation;Ubiquinone and other terpenoid-quinone biosynthesis	Metabolism (Reactome);Metabolism (KEGG)
NDUFA10	-0.848833	Cellular Metabolic Process (GO:0044237)	-	Intracellular Membrane-Bounded Organelle (GO:0043231), Intracellular Organelle Lumen (GO:0070013)	-	Complex I biogenesis	Metabolism (Reactome)
NDUFA9	-0.788895	Phosphorylation (GO:0016310)	Binding (GO:0005488), Catalytic Activity (GO:0003824), Transporter Activity (GO:0005215)	Nucleus (GO:0005634), Nuclear Lumen (GO:0031981)	NADH dehydrogenase ubiquinone 1 alpha subcomplex	Complex I biogenesis;Diabetic cardiomyopathy;Oxidative phosphorylation;Non-alcoholic fatty liver disease;Chemical carcinogenesis - reactive oxygen species;Prion disease;Pathways of neurodegeneration - multiple diseases;Alzheimer disease;Parkinson disease;Amyotrophic lateral sclerosis;Huntington disease;Retrograde endocannabinoid signaling;Ubiquinone and other terpenoid-quinone biosynthesis;Thermo…	Metabolism (Reactome);Human Diseases (KEGG);Metabolism (KEGG);Organismal Systems (KEGG)
NDUFB8	-0.910865	Cellular Metabolic Process (GO:0044237)	Catalytic Activity (GO:0003824), Transporter Activity (GO:0005215)	Intracellular Membrane-Bounded Organelle (GO:0043231)	NADH dehydrogenase ubiquinone 1 beta subcomplex subunit 8, mitochondrial	Complex I biogenesis;Mitochondrial protein import;Diabetic cardiomyopathy;Oxidative phosphorylation;Non-alcoholic fatty liver disease;Chemical carcinogenesis - reactive oxygen species;Prion disease;Pathways of neurodegeneration - multiple diseases;Alzheimer disease;Parkinson disease;Amyotrophic lateral sclerosis;Huntington disease;Retrograde endocannabinoid signaling;Ubiquinone and other terpenoi…	Metabolism (Reactome);Protein localization (Reactome);Human Diseases (KEGG);Metabolism (KEGG);Organismal Systems (KEGG)
NFATC1	-1.45333	-	-	-	-	Calcineurin activates NFAT;FCERI mediated Ca+2 mobilization;CLEC7A (Dectin-1) induces NFAT activation;Ca2+ pathway	Immune System (Reactome);Signal Transduction (Reactome)
NIPAL2	3.71794	-	-	-	Ribonuclease H protein	Miscellaneous transport and binding events	Transport of small molecules (Reactome)
NMRK2	-1.96222	-	Transferase Activity, Transferring Phosphorus-Containing Groups (GO:0016772)	Intracellular Anatomical Structure (GO:0005622), Cytoplasm (GO:0005737)	-	Nicotinate metabolism;Nicotinate and nicotinamide metabolism	Metabolism (Reactome);Metabolism (KEGG)
NOCT	-1.62247	Regulation of Dna-Templated Transcription (GO:0006355), Dna-Templated Transcription (GO:0006351)	Nucleic Acid Binding (GO:0003676)	Nucleus (GO:0005634), Nuclear Lumen (GO:0031981)	Nocturnin	Deadenylation of mRNA;TP53 regulates transcription of additional cell cycle genes whose exact role in the p53 pathway remain uncertain	Metabolism of RNA (Reactome);Gene expression (Transcription) (Reactome)
NR4A3	-2.30055	Regulation of Dna-Templated Transcription (GO:0006355), Dna-Templated Transcription (GO:0006351)	Metal Ion Binding (GO:0046872)	Nucleus (GO:0005634)	-	Nuclear Receptor transcription pathway	Gene expression (Transcription) (Reactome)
NUAK1	-0.811371	Phosphorylation (GO:0016310)	Purine Nucleotide Binding (GO:0017076), Purine Ribonucleotide Binding (GO:0032555), Purine Ribonucleoside Triphosphate Binding (GO:0035639)	Nucleus (GO:0005634), Nuclear Lumen (GO:0031981), Cytoskeleton (GO:0005856)	-	TP53 Regulates Metabolic Genes;Macroautophagy;AMPK inhibits chREBP transcriptional activation activity;Energy dependent regulation of mTOR by LKB1-AMPK;Human immunodeficiency virus 1 infection	Gene expression (Transcription) (Reactome);Autophagy (Reactome);Metabolism (Reactome);Signal Transduction (Reactome);Human Diseases (KEGG)
NUCB2	1.76006	Regulation of Biological Quality (GO:0065008), Regulation of Response to Stimulus (GO:0048583), Response to External Stimulus (GO:0009605), Response to Chemical (GO:0042221)	Metal Ion Binding (GO:0046872)	Cellular Anatomical Entity (GO:0110165)	-	Post-translational protein phosphorylation;Regulation of Insulin-like Growth Factor (IGF) transport and uptake by Insulin-like Growth Factor Binding Proteins (IGFBPs)	Metabolism of proteins (Reactome)
OBSCN	-2.05261	-	-	-	-	Signal transduction by L1;Recycling pathway of L1;Basigin interactions	Developmental Biology (Reactome);Hemostasis (Reactome)
OLFML1	1.70415	Regulation of Cellular Process (GO:0050794), Cell Communication (GO:0007154), Cellular Response to Stimulus (GO:0051716), Signal Transduction (GO:0007165), Signaling (GO:0023052)	-	Extracellular Region (GO:0005576), Extracellular Space (GO:0005615)	Olfactomedin-like protein 1	Neutrophil degranulation	Immune System (Reactome)
OSTC	1.43519	Macromolecule Biosynthetic Process (GO:0009059), Protein Modification Process (GO:0036211), Organonitrogen Compound Biosynthetic Process (GO:1901566), Macromolecule Modification (GO:0043412)	-	Intracellular Membrane-Bounded Organelle (GO:0043231)	-	-	-
P4HB	2.01802	Gene Expression (GO:0010467)	Catalytic Activity, Acting On A Protein (GO:0140096)	Intracellular Membrane-Bounded Organelle (GO:0043231), Intracellular Organelle Lumen (GO:0070013)	-	Calnexin/calreticulin cycle;ER-Phagosome pathway;Antigen Presentation: Folding, assembly and peptide loading of class I MHC;Arginine and proline metabolism	Metabolism of proteins (Reactome);Immune System (Reactome);Metabolism (KEGG)
PABPC1	0.827802	-	Nucleic Acid Binding (GO:0003676)	Intracellular Anatomical Structure (GO:0005622), Cytoplasm (GO:0005737)	-	Deadenylation of mRNA;Nonsense Mediated Decay (NMD) independent of the Exon Junction Complex (EJC);Nonsense Mediated Decay (NMD) enhanced by the Exon Junction Complex (EJC);AUF1 (hnRNP D0) binds and destabilizes mRNA	Metabolism of RNA (Reactome)
PAPSS2	7.76238	-	-	-	-	Glycosaminoglycan metabolism;Transport and synthesis of PAPS	Metabolism (Reactome)
PARK7	-1.11909	Regulation of Dna-Templated Transcription (GO:0006355), Dna-Templated Transcription (GO:0006351)	Metal Ion Binding (GO:0046872)	Nucleus (GO:0005634), Nuclear Lumen (GO:0031981)	-	Aggrephagy;SUMOylation of transcription cofactors	Autophagy (Reactome);Metabolism of proteins (Reactome)
PDE4B	-2.16982	Phosphate-Containing Compound Metabolic Process (GO:0006796)	Hydrolase Activity (GO:0016787)	-	Phosphodiesterase 4B	DARPP-32 events;Parathyroid hormone synthesis, secretion and action;cAMP signaling pathway;Purine metabolism;Morphine addiction	Signal Transduction (Reactome);Organismal Systems (KEGG);Environmental Information Processing (KEGG);Metabolism (KEGG);Human Diseases (KEGG)
PDHB	-0.850866	Nucleobase-Containing Compound Biosynthetic Process (GO:0034654), Organonitrogen Compound Biosynthetic Process (GO:1901566), Phosphate-Containing Compound Metabolic Process (GO:0006796), Cellular Nitrogen Compound Biosynthetic Process (GO:0044271), Heterocycle Biosynthetic Process (GO:0018130), Organic Cyclic Compound Biosynthetic Process (GO:1901362), Aromatic Compound Biosynthetic Process (GO:0…	Catalytic Activity (GO:0003824)	Nucleus (GO:0005634), Nuclear Lumen (GO:0031981)	-	Regulation of pyruvate dehydrogenase (PDH) complex;Signaling by Retinoic Acid;Glyoxylate metabolism and glycine degradation;Pyruvate metabolism;Glycolysis / Gluconeogenesis;Citrate cycle (TCA cycle)	Metabolism (Reactome);Signal Transduction (Reactome);Metabolism (KEGG)
PDIA4	1.76237	-	Catalytic Activity, Acting On A Protein (GO:0140096)	Intracellular Membrane-Bounded Organelle (GO:0043231), Intracellular Organelle Lumen (GO:0070013)	-	Calnexin/calreticulin cycle;ER-Phagosome pathway;Antigen Presentation: Folding, assembly and peptide loading of class I MHC	Metabolism of proteins (Reactome);Immune System (Reactome)
PDIA6	1.54222	-	Metal Ion Binding (GO:0046872)	-	gag gene protein p24 (core nucleocapsid protein)	Post-translational protein phosphorylation;Regulation of Insulin-like Growth Factor (IGF) transport and uptake by Insulin-like Growth Factor Binding Proteins (IGFBPs)	Metabolism of proteins (Reactome)
PDK4	-1.72298	Cellular response to organic substance (GO:0071310), Heterocycle biosynthetic process (GO:0018130), Apoptotic process (GO:0006915), Organic cyclic compound biosynthetic process (GO:1901362), Protein modification process (GO:0036211), Aromatic compound biosynthetic process (GO:0019438), Regulation of cellular biosynthetic process (GO:0031326), Phosphate-containing compound metabolic process (GO:00…	Purine ribonucleoside triphosphate binding (GO:0035639), Purine nucleotide binding (GO:0017076), Purine ribonucleotide binding (GO:0032555)	Intracellular organelle lumen (GO:0070013), Intracellular membrane-bounded organelle (GO:0043231)	-	Regulation of pyruvate dehydrogenase (PDH) complex,Signaling by Retinoic Acid	Metabolism (Reactome),Signal Transduction (Reactome)
PDP1	-1.58593	Protein Modification Process (GO:0036211), Phosphate-Containing Compound Metabolic Process (GO:0006796), Macromolecule Modification (GO:0043412)	Cation Binding (GO:0043169)	-	-	Regulation of pyruvate dehydrogenase (PDH) complex;PD-L1 expression and PD-1 checkpoint pathway in cancer	Metabolism (Reactome);Human Diseases (KEGG)
PGAM1	-1.27134	Organic Substance Catabolic Process (GO:1901575), Organic Substance Biosynthetic Process (GO:1901576)	Hydrolase Activity (GO:0016787)	Intracellular Anatomical Structure (GO:0005622), Cytoplasm (GO:0005737), Cytosol (GO:0005829)	-	Glycolysis;Gluconeogenesis;Methane metabolism;Glycolysis / Gluconeogenesis;Glycine, serine and threonine metabolism	Metabolism (Reactome);Metabolism (KEGG)
PGRMC1	0.88718	Nitrogen Compound Transport (GO:0071705), Organonitrogen Compound Biosynthetic Process (GO:1901566), Monoatomic Ion Transport (GO:0006811), Cellular Nitrogen Compound Biosynthetic Process (GO:0044271), Heterocycle Biosynthetic Process (GO:0018130), Organic Cyclic Compound Biosynthetic Process (GO:1901362), Organic Substance Transport (GO:0071702), Aromatic Compound Biosynthetic Process (GO:001943…	Metal Ion Binding (GO:0046872)	Nucleus (GO:0005634)	-	Neutrophil degranulation;Heme biosynthesis	Immune System (Reactome);Metabolism (Reactome)
PHYH	-1.09658	-	-	-	-	Alpha-oxidation of phytanate;Peroxisomal protein import	Metabolism (Reactome);Protein localization (Reactome)
PIGR	5.32895	-	Binding (GO:0005488)	Plasma Membrane (GO:0005886)	-	Neutrophil degranulation	Immune System (Reactome)
PKM	-1.15591	Gene Expression (GO:0010467), Regulation of Gene Expression (GO:0010468)	Metal Ion Binding (GO:0046872), Purine Nucleotide Binding (GO:0017076), Purine Ribonucleotide Binding (GO:0032555), Purine Ribonucleoside Triphosphate Binding (GO:0035639)	Nucleus (GO:0005634)	-	Glycolysis;Neutrophil degranulation;Glycolysis (R-GGA-352882);Pyruvate metabolism;Glycolysis / Gluconeogenesis	Metabolism (Reactome);Immune System (Reactome);Metabolism (KEGG)
PLIN2	-1.44029	-	-	-	-	Retrograde transport at the Trans-Golgi-Network;Triglyceride catabolism;RHOBTB3 ATPase cycle	Vesicle-mediated transport (Reactome);Metabolism (Reactome);Signal Transduction (Reactome)
PLXNC1	2.823	Cell Surface Receptor Signaling Pathway (GO:0007166)	Protein Binding (GO:0005515)	-	-	Other semaphorin interactions	Developmental Biology (Reactome)
PMM2	3.37053	-	Catalytic Activity (GO:0003824)	-	-	Antigen processing: Ubiquitination & Proteasome degradation	Immune System (Reactome)
PODXL	4.02474	Cellular Component Assembly (GO:0022607)	-	Plasma membrane bounded cell projection (GO:0120025), Plasma membrane (GO:0005886), Integral component of membrane (GO:0016021)	CD34/Podocalyxin family	Cytosolic sulfonation of small molecules	Metabolism (Reactome)
PPIB	1.75755	Gene Expression (GO:0010467)	Protein Binding (GO:0005515), Catalytic Activity, Acting On A Protein (GO:0140096)	Nucleus (GO:0005634), Intracellular Vesicle (GO:0097708)	PPIases accelerate the folding of proteins. It catalyzes the cis-trans isomerization of proline imidic peptide bonds in oligopeptides	Neutrophil degranulation;Basigin interactions	Immune System (Reactome);Hemostasis (Reactome)
PPP1R3C	-1.38459	Macromolecule Biosynthetic Process (GO:0009059), Regulation of Cellular Biosynthetic Process (GO:0031326), Regulation of Macromolecule Biosynthetic Process (GO:0010556)	Protein Binding (GO:0005515)	Intracellular Anatomical Structure (GO:0005622), Cytoplasm (GO:0005737), Catalytic Complex (GO:1902494)	-	Glycogen synthesis	Metabolism (Reactome)
PRDX4	2.76547	-	-	-	-	Neutrophil degranulation	Immune System (Reactome)
PRR15	4.31301	-	-	-	ATPase family AAA domain containing 4	-	-
PTGDS	2.76451	-	Small Molecule Binding (GO:0036094)	Extracellular Region (GO:0005576)	-	Synthesis of Prostaglandins (PG) and Thromboxanes (TX),Neutrophil degranulation,Metal sequestration by antimicrobial proteins,Iron uptake and transport,Transport of fatty acids	Immune System (Reactome),Metabolism (Reactome),Transport of small molecules (Reactome)
PTPN21	-2.16913	Protein Modification Process (GO:0036211), Phosphate-Containing Compound Metabolic Process (GO:0006796), Macromolecule Modification (GO:0043412)	Hydrolase Activity (GO:0016787), Catalytic Activity, Acting On A Protein (GO:0140096)	Cytoskeleton (GO:0005856)	-	RND3 GTPase cycle;RND2 GTPase cycle;RND1 GTPase cycle;Synthesis of PIPs at the plasma membrane	Signal Transduction (Reactome);Metabolism (Reactome)
RAB43	1.93378	Nitrogen Compound Transport (GO:0071705), Organelle Organization (GO:0006996), Organic Substance Transport (GO:0071702), Cellular Component Assembly (GO:0022607), Protein Localization (GO:0008104)	Purine Nucleotide Binding (GO:0017076), Purine Ribonucleotide Binding (GO:0032555), Purine Ribonucleoside Triphosphate Binding (GO:0035639)	Intracellular Vesicle (GO:0097708)	0	Retrograde transport at the Trans-Golgi-Network;Purine metabolism;Thiamine metabolism	Vesicle-mediated transport (Reactome);Metabolism (KEGG)
RARRES1	1.28429	Regulation of protein metabolic process (GO:0051246), Proteolysis (GO:0006508)	Enzyme regulator activity (GO:0030234)	Extracellular region (GO:0005576), Extracellular space (GO:0005615)	-	-	-
RGS1	2.71036	Regulation of Cell Communication (GO:0010646), Regulation of Signal Transduction (GO:0009966), Regulation of Catalytic Activity (GO:0050790)	Protein Binding (GO:0005515)	Plasma Membrane (GO:0005886)	-	G alpha (i) signalling events;G alpha (q) signalling events	Signal Transduction (Reactome)
RPL11	1.06104	Peptide Biosynthetic Process (GO:0043043)	Structural Constituent Of Ribosome (GO:0003735)	Ribosome (GO:0005840)	60S ribosomal protein	Nonsense Mediated Decay (NMD) independent of the Exon Junction Complex (EJC),Nonsense Mediated Decay (NMD) enhanced by the Exon Junction Complex (EJC),Ribosome	Metabolism of RNA (Reactome);Genetic Information Processing (KEGG)
RPL26L1	0.910277	Peptide Biosynthetic Process (GO:0043043), RNA Metabolic Process (GO:0016070)	RNA Binding (GO:0003723)	Nuclear Lumen (GO:0031981), Ribosome (GO:0005840), Nucleus (GO:0005634)	-	Nonsense Mediated Decay (NMD) enhanced by the Exon Junction Complex (EJC),Nonsense Mediated Decay (NMD) independent of the Exon Junction Complex (EJC),Formation of a pool of free 40S subunits,SRP-dependent cotranslational protein targeting to membrane,GTP hydrolysis and joining of the 60S ribosomal subunit,L13a-mediated translational silencing of Ceruloplasmin expression,Major pathway of rRNA pro…	Metabolism of proteins (Reactome);Metabolism of RNA (Reactome)
RPL27A	0.996473	Regulation of Dna-Templated Transcription (GO:0006355), Dna-Templated Transcription (GO:0006351)	Nucleic Acid Binding (GO:0003676)	Nucleus (GO:0005634)	ribosomal protein	Nonsense Mediated Decay (NMD) independent of the Exon Junction Complex (EJC);Nonsense Mediated Decay (NMD) enhanced by the Exon Junction Complex (EJC);Ribosome;Coronavirus disease - COVID-19	Metabolism of RNA (Reactome);Genetic Information Processing (KEGG);Human Diseases (KEGG)
RPL31	1.00424	-	-	-	-	Nonsense Mediated Decay (NMD) independent of the Exon Junction Complex (EJC),Nonsense Mediated Decay (NMD) enhanced by the Exon Junction Complex (EJC)	Metabolism of RNA (Reactome)
RPL32	0.960742	Gene Expression (GO:0010467)	-	Intracellular Non-Membrane-Bounded Organelle (GO:0043232)	-	Nonsense Mediated Decay (NMD) independent of the Exon Junction Complex (EJC);Nonsense Mediated Decay (NMD) enhanced by the Exon Junction Complex (EJC)	Metabolism of RNA (Reactome)
RPL34	1.08315	-	-	Intracellular Non-Membrane-Bounded Organelle (GO:0043232)	-	Nonsense Mediated Decay (NMD) independent of the Exon Junction Complex (EJC);Nonsense Mediated Decay (NMD) enhanced by the Exon Junction Complex (EJC)	Metabolism of RNA (Reactome)
RPL35	1.12323	Peptide Biosynthetic Process (GO:0043043), RNA Metabolic Process (GO:0016070)	RNA Binding (GO:0003723)	Ribosome (GO:0005840)	-	Nonsense Mediated Decay (NMD) enhanced by the Exon Junction Complex (EJC),Nonsense Mediated Decay (NMD) independent of the Exon Junction Complex (EJC),Formation of a pool of free 40S subunits,L13a-mediated translational silencing of Ceruloplasmin expression,SRP-dependent cotranslational protein targeting to membrane	Metabolism of RNA (Reactome);Metabolism of proteins (Reactome)
RPL36	1.42291	Peptide Biosynthetic Process (GO:0043043)	Transferase Activity, Transferring Phosphorus-Containing Groups (GO:0016772)	Nuclear Lumen (GO:0031981), Ribosome (GO:0005840), Nucleus (GO:0005634)	-	Nonsense Mediated Decay (NMD) independent of the Exon Junction Complex (EJC),Nonsense Mediated Decay (NMD) enhanced by the Exon Junction Complex (EJC)	Metabolism of RNA (Reactome)
RPL39	1.18676	Gene Expression (GO:0010467)	-	Intracellular Non-Membrane-Bounded Organelle (GO:0043232)	-	Nonsense Mediated Decay (NMD) independent of the Exon Junction Complex (EJC);Nonsense Mediated Decay (NMD) enhanced by the Exon Junction Complex (EJC)	Metabolism of RNA (Reactome)
RPL7	1.08468	Gene Expression (GO:0010467), Rna Metabolic Process (GO:0016070)	Nucleic Acid Binding (GO:0003676)	Intracellular Non-Membrane-Bounded Organelle (GO:0043232)	Ribonuclease H protein	The canonical retinoid cycle in rods (twilight vision);RA biosynthesis pathway	Sensory Perception (Reactome);Signal Transduction (Reactome)
RPN1	1.14522	Macromolecule Biosynthetic Process (GO:0009059), Protein Modification Process (GO:0036211), Nitrogen Compound Transport (GO:0071705), Organonitrogen Compound Biosynthetic Process (GO:1901566), Organic Substance Transport (GO:0071702), Macromolecule Modification (GO:0043412)	Transferase Activity (GO:0016740)	Intracellular Vesicle (GO:0097708)	Essential subunit of the N-oligosaccharyl transferase (OST) complex which catalyzes the transfer of a high mannose oligosaccharide from a lipid-linked oligosaccharide donor to an asparagine residue within an Asn-X-Ser Thr consensus motif in nascent polypeptide chains	SRP-dependent cotranslational protein targeting to membrane;Asparagine N-linked glycosylation;Maturation of spike protein;Various types of N-glycan biosynthesis;N-Glycan biosynthesis;Protein processing in endoplasmic reticulum	Metabolism of proteins (Reactome);Disease (Reactome);Metabolism (KEGG);Genetic Information Processing (KEGG)
RPS15A	1.25996	Peptide Biosynthetic Process (GO:0043043)	Structural Constituent Of Ribosome (GO:0003735)	Ribosome (GO:0005840)	-	Formation of the teRNAry complex, and subsequently, the 43S complex,Nonsense Mediated Decay (NMD) independent of the Exon Junction Complex (EJC),Nonsense Mediated Decay (NMD) enhanced by the Exon Junction Complex (EJC),Ribosomal scanning and start codon recognition	Metabolism of proteins (Reactome);Metabolism of RNA (Reactome)
RPS23	1.3306	Gene Expression (GO:0010467)	-	Intracellular Non-Membrane-Bounded Organelle (GO:0043232)	Ribosomal protein S23	Ribosomal scanning and start codon recognition;Formation of the ternary complex, and subsequently, the 43S complex;Nonsense Mediated Decay (NMD) independent of the Exon Junction Complex (EJC);Nonsense Mediated Decay (NMD) enhanced by the Exon Junction Complex (EJC);Ribosome;Coronavirus disease - COVID-19	Metabolism of proteins (Reactome);Metabolism of RNA (Reactome);Genetic Information Processing (KEGG);Human Diseases (KEGG)
RPS24	1.02244	Gene Expression (GO:0010467)	-	Intracellular Non-Membrane-Bounded Organelle (GO:0043232)	Belongs to the peptidase C1 family	Ribosomal scanning and start codon recognition;Formation of the ternary complex, and subsequently, the 43S complex;Nonsense Mediated Decay (NMD) independent of the Exon Junction Complex (EJC);Nonsense Mediated Decay (NMD) enhanced by the Exon Junction Complex (EJC);Apoptosis;Lysosome	Metabolism of proteins (Reactome);Metabolism of RNA (Reactome);Cellular Processes (KEGG)
RPS27A	1.20295	Gene Expression (GO:0010467)	Metal Ion Binding (GO:0046872)	Nucleus (GO:0005634), Nuclear Lumen (GO:0031981)	-	Cyclin E associated events during G1/S transition ;Hedgehog ligand biogenesis;SCF(Skp2)-mediated degradation of p27/p21;Synthesis of active ubiquitin: roles of E1 and E2 enzymes;E3 ubiquitin ligases ubiquitinate target proteins;Regulation of TP53 Activity through Methylation;Regulation of TP53 Degradation;Regulation of TP53 Activity through Phosphorylation;Cyclin D associated events in G1;IKK com…	Cell Cycle (Reactome);Signal Transduction (Reactome);Metabolism of proteins (Reactome);Gene expression (Transcription) (Reactome);Immune System (Reactome);Autophagy (Reactome);Innate Immune System (Reactome);DNA Repair (Reactome);Transport of small molecules (Reactome);DNA replication and repair (Reactome);Cellular responses to stimuli (Reactome);Protein localization (Reactome);Metabolism of RNA …
RPS3A	1.1335	Peptide Biosynthetic Process (GO:0043043)	Structural Constituent Of Ribosome (GO:0003735)	Ribosome (GO:0005840)	structural constituent of ribosome	Translation initiation complex formation,Formation of a pool of free 40S subunits,Formation of the teRNAry complex, and subsequently, the 43S complex,L13a-mediated translational silencing of Ceruloplasmin expression,SRP-dependent cotranslational protein targeting to membrane,Nonsense Mediated Decay (NMD) enhanced by the Exon Junction Complex (EJC),Nonsense Mediated Decay (NMD) independent of the …	Metabolism of RNA (Reactome), Metabolism of proteins (Reactome), Genetic Information Processing (KEGG)
RRBP1	2.59361	Nitrogen Compound Transport (GO:0071705), Organic Substance Transport (GO:0071702), Protein Localization (GO:0008104)	-	Intracellular Vesicle (GO:0097708)	-	Gluconeogenesis	Metabolism (Reactome)
S100A6	1.93242	Positive Regulation of Cellular Process (GO:0048522), Regulation of Cellular Process (GO:0050794)	Metal Ion Binding (GO:0046872)	Nucleus (GO:0005634)	-	Neutrophil degranulation;Metal sequestration by antimicrobial proteins;Regulation of TLR by endogenous ligand;RHO GTPases Activate NADPH Oxidases	Immune System (Reactome);Signal Transduction (Reactome)
SCCPDH	1.0623	Cellular Biosynthetic Process (GO:0044249), Organic Substance Biosynthetic Process (GO:1901576)	Catalytic Activity (GO:0003824)	Intracellular Non-Membrane-Bounded Organelle (GO:0043232)	Ribonuclease H protein	Platelet degranulation	Hemostasis (Reactome)
SCIN	6.34722	Organelle Organization (GO:0006996), Cellular Component Assembly (GO:0022607), Protein-Containing Complex Organization (GO:0043933)	Metal Ion Binding (GO:0046872)	Cytoskeleton (GO:0005856)	-	Neutrophil degranulation;Caspase-mediated cleavage of cytoskeletal proteins	Immune System (Reactome);Programmed Cell Death (Reactome)
SDF2L1	2.98957	Gene Expression (GO:0010467)	Protein Binding (GO:0005515)	Intracellular Membrane-Bounded Organelle (GO:0043231)	-	-	-
SDF4	0.723654	Animal Organ Development (GO:0048513), Cell Development (GO:0048468), Transport (GO:0006810), Response to Organic Substance (GO:0010033), System Development (GO:0048731), Cellular Component Organization (GO:0016043), Cell Differentiation (GO:0030154)	Metal Ion Binding (GO:0046872)	Intracellular Vesicle (GO:0097708)	stromal cell derived factor 4	-	-
SDHB	-0.779324	Cellular Metabolic Process (GO:0044237), Primary Metabolic Process (GO:0044238)	Metal Ion Binding (GO:0046872)	Nucleus (GO:0005634), Nuclear Lumen (GO:0031981)	-	The tricarboxylic acid cycle;Citric acid cycle (TCA cycle);Butanoate metabolism;Oxidative phosphorylation;Carbon fixation pathways in prokaryotes;Citrate cycle (TCA cycle)	Metabolism (Reactome);Metabolism (KEGG)
SEC11C	2.44242	Gene Expression (GO:0010467)	Hydrolase Activity (GO:0016787), Catalytic Activity, Acting On A Protein (GO:0140096)	Intracellular Membrane-Bounded Organelle (GO:0043231)	-	SRP-dependent cotranslational protein targeting to membrane;Synthesis, secretion, and inactivation of Glucagon-like Peptide-1 (GLP-1);Removal of aminoterminal propeptides from gamma-carboxylated proteins;Synthesis, secretion, and inactivation of Glucose-dependent Insulinotropic Polypeptide (GIP);Synthesis, secretion, and deacylation of Ghrelin	Metabolism of proteins (Reactome)
SEC24D	2.74828	Macromolecule Biosynthetic Process (GO:0009059), Nitrogen Compound Transport (GO:0071705), Nucleobase-Containing Compound Biosynthetic Process (GO:0034654), Organelle Organization (GO:0006996), Cellular Nitrogen Compound Biosynthetic Process (GO:0044271), Heterocycle Biosynthetic Process (GO:0018130), Organic Cyclic Compound Biosynthetic Process (GO:1901362), Organic Substance Transport (GO:00717…	Metal Ion Binding (GO:0046872)	Intracellular Vesicle (GO:0097708)	SEC24 homolog D, COPII coat complex component	Minus-strand DNA synthesis;Plus-strand DNA synthesis;COPII-mediated vesicle transport;Cargo concentration in the ER;Antigen Presentation: Folding, assembly and peptide loading of class I MHC;Pathogenic Escherichia coli infection;Protein processing in endoplasmic reticulum	Disease (Reactome);Metabolism of proteins (Reactome);Immune System (Reactome);Human Diseases (KEGG);Genetic Information Processing (KEGG)
SEC62	1.12485	Nitrogen Compound Transport (GO:0071705), Organic Substance Transport (GO:0071702), Protein Localization (GO:0008104)	-	-	-	-	-
SEC63	1.44136	-	-	-	Ribonuclease H protein	Nonsense Mediated Decay (NMD) independent of the Exon Junction Complex (EJC);Nonsense Mediated Decay (NMD) enhanced by the Exon Junction Complex (EJC)	Metabolism of RNA (Reactome)
SEL1L	1.30771	Proteolysis (GO:0006508), Nitrogen Compound Transport (GO:0071705), Organic Substance Transport (GO:0071702), Protein Localization (GO:0008104)	-	Intracellular Membrane-Bounded Organelle (GO:0043231)	-	Hedgehog ligand biogenesis;ABC-family proteins mediated transport	Signal Transduction (Reactome);Transport of small molecules (Reactome)
SELENOF	1.83904	-	-	-	-	-	-
SERP1	2.65658	Gene Expression (GO:0010467), Regulation of Gene Expression (GO:0010468)	-	Cytoskeleton (GO:0005856)	-	Insertion of tail-anchored proteins into the endoplasmic reticulum membrane	Protein localization (Reactome)
SERPINB2	4.0135	Proteolysis (GO:0006508), Regulation of Protein Metabolic Process (GO:0051246)	-	Nucleus (GO:0005634), Nuclear Lumen (GO:0031981)	-	Neutrophil degranulation	Immune System (Reactome)
SH3BGRL	1.341	-	-	-	-	-	-
SLC12A2	3.44842	Monoatomic Ion Transport (GO:0006811)	Transporter Activity (GO:0005215)	Plasma Membrane (GO:0005886)	-	Cation-coupled Chloride cotransporters;ABC-family proteins mediated transport	Transport of small molecules (Reactome)
SLC31A1	2.12118	Establishment of localization (GO:0051234), Regulation of biological quality (GO:0065008)	Identical protein binding (GO:0042802)	Intracellular vesicle (GO:0097708)	-	Metal ion SLC transporters	Transport of small molecules (Reactome)
SLC39A8	3.76184	-	-	-	-	Zinc influx into cells by the SLC39 gene family	Transport of small molecules (Reactome)
SMDT1	1.73946	Monoatomic Ion Transport (GO:0006811), Organic Substance Transport (GO:0071702)	-	Nucleus (GO:0005634), Nuclear Lumen (GO:0031981)	-	Processing of SMDT1	Transport of small molecules (Reactome)
SPIK5	5.75398	Response to Organic Substance (GO:0010033), Cell Differentiation (GO:0030154)	Protein Binding (GO:0005515)	Extracellular Region (GO:0005576), Extracellular Space (GO:0005615)	-	-	-
SPPL2A	10.2889	Macromolecule Biosynthetic Process (GO:0009059), Proteolysis (GO:0006508), Nucleobase-Containing Compound Biosynthetic Process (GO:0034654), Cellular Nitrogen Compound Biosynthetic Process (GO:0044271), Heterocycle Biosynthetic Process (GO:0018130), Organic Cyclic Compound Biosynthetic Process (GO:1901362), Nucleic Acid Metabolic Process (GO:0090304), Aromatic Compound Biosynthetic Process (GO:00…	Transferase Activity, Transferring Phosphorus-Containing Groups (GO:0016772)	Intracellular Vesicle (GO:0097708)	Signal peptide peptidase-like 2A	Minus-strand DNA synthesis;Regulation of TNFR1 signaling;Regulated proteolysis of p75NTR;Regulated proteolysis of p75NTR (R-SSC-193692);Regulated proteolysis of p75NTR (R-MMU-193692);Regulated proteolysis of p75NTR (R-HSA-193692);Regulated proteolysis of p75NTR (R-RNO-193692);Regulated proteolysis of p75NTR (R-CFA-193692);Regulated proteolysis of p75NTR (R-XTR-193692)	Disease (Reactome);Signal Transduction (Reactome)
SRPRA	1.40104	Nitrogen Compound Transport (GO:0071705), Organic Substance Transport (GO:0071702), Cellular Response to Organic Substance (GO:0071310), Protein Localization (GO:0008104)	Purine Nucleotide Binding (GO:0017076), Purine Ribonucleotide Binding (GO:0032555), Purine Ribonucleoside Triphosphate Binding (GO:0035639)	Intracellular Membrane-Bounded Organelle (GO:0043231), Bounding Membrane Of Organelle (GO:0098588)	signal recognition particle receptor	SRP-dependent cotranslational protein targeting to membrane;XBP1(S) activates chaperone genes;Protein export;Purine metabolism;Thiamine metabolism	Metabolism of proteins (Reactome);Cellular responses to stimuli (Reactome);Genetic Information Processing (KEGG);Metabolism (KEGG)
SRPRB	2.05713	Nitrogen Compound Transport (GO:0071705), Organic Substance Transport (GO:0071702), Protein Localization (GO:0008104)	Purine Nucleotide Binding (GO:0017076), Purine Ribonucleotide Binding (GO:0032555), Purine Ribonucleoside Triphosphate Binding (GO:0035639)	Intracellular Membrane-Bounded Organelle (GO:0043231), Bounding Membrane Of Organelle (GO:0098588)	-	Antigen processing: Ubiquitination & Proteasome degradation	Immune System (Reactome)
SSR1	1.82204	-	-	-	-	Antigen processing: Ubiquitination & Proteasome degradation	Immune System (Reactome)
SSR2	2.04076	-	-	Intracellular Membrane-Bounded Organelle (GO:0043231)	-	SRP-dependent cotranslational protein targeting to membrane	Metabolism of proteins (Reactome)
SSR3	1.86722	Nitrogen Compound Transport (GO:0071705), Organic Substance Transport (GO:0071702), Protein Localization (GO:0008104)	-	Intracellular Membrane-Bounded Organelle (GO:0043231)	Translocon-associated protein	Antigen processing: Ubiquitination & Proteasome degradation;Protein processing in endoplasmic reticulum	Immune System (Reactome);Genetic Information Processing (KEGG)
ST8SIA5	-1.53639	Macromolecule Biosynthetic Process (GO:0009059), Nucleobase-Containing Compound Biosynthetic Process (GO:0034654), Cellular Nitrogen Compound Biosynthetic Process (GO:0044271), Heterocycle Biosynthetic Process (GO:0018130), Organic Cyclic Compound Biosynthetic Process (GO:1901362), Nucleic Acid Metabolic Process (GO:0090304), Aromatic Compound Biosynthetic Process (GO:0019438)	Transferase Activity, Transferring Phosphorus-Containing Groups (GO:0016772)	-	formin homology 2 domain containing 1	Minus-strand DNA synthesis;Sialic acid metabolism	Disease (Reactome);Metabolism of proteins (Reactome)
STT3B	1.48938	Macromolecule Biosynthetic Process (GO:0009059), Protein Modification Process (GO:0036211), Organonitrogen Compound Biosynthetic Process (GO:1901566), Macromolecule Modification (GO:0043412)	Metal Ion Binding (GO:0046872)	Intracellular Membrane-Bounded Organelle (GO:0043231)	-	Asparagine N-linked glycosylation;Maturation of spike protein;Various types of N-glycan biosynthesis;N-Glycan biosynthesis	Metabolism of proteins (Reactome);Disease (Reactome);Metabolism (KEGG)
SURF4	1.18215	Nitrogen Compound Transport (GO:0071705), Organelle Organization (GO:0006996), Organic Substance Transport (GO:0071702), Protein Localization (GO:0008104)	-	Nucleus (GO:0005634)	-	COPI-dependent Golgi-to-ER retrograde traffic;Neutrophil degranulation	Vesicle-mediated transport (Reactome);Immune System (Reactome)
TF	3.94652	Monoatomic Ion Transport (GO:0006811)	Metal Ion Binding (GO:0046872)	Intracellular Vesicle (GO:0097708)	-	Platelet degranulation ;Post-translational protein phosphorylation;Neutrophil degranulation;Metal sequestration by antimicrobial proteins;Transferrin endocytosis and recycling;Regulation of Insulin-like Growth Factor (IGF) transport and uptake by Insulin-like Growth Factor Binding Proteins (IGFBPs);Cargo recognition for clathrin-mediated endocytosis	Hemostasis (Reactome);Metabolism of proteins (Reactome);Immune System (Reactome);Transport of small molecules (Reactome);Vesicle-mediated transport (Reactome)
TFPI2	1.30629	Proteolysis (GO:0006508), Regulation of Protein Metabolic Process (GO:0051246)	-	Extracellular Region (GO:0005576), Extracellular Space (GO:0005615)	-	MET Receptor Activation	Signal Transduction (Reactome)
TM9SF2	1.40143	Macromolecule Biosynthetic Process (GO:0009059), Regulation of Protein Metabolic Process (GO:0051246), Organonitrogen Compound Biosynthetic Process (GO:1901566), Regulation of Cellular Biosynthetic Process (GO:0031326), Regulation of Macromolecule Biosynthetic Process (GO:0010556), Protein Localization (GO:0008104)	-	Intracellular Membrane-Bounded Organelle (GO:0043231)	-	-	-
TM9SF2L	0.628043	Macromolecule Biosynthetic Process (GO:0009059), Regulation of Protein Metabolic Process (GO:0051246), Organonitrogen Compound Biosynthetic Process (GO:1901566), Regulation of Cellular Biosynthetic Process (GO:0031326), Regulation of Macromolecule Biosynthetic Process (GO:0010556), Protein Localization (GO:0008104)	-	Intracellular Membrane-Bounded Organelle (GO:0043231)	Endomembrane protein 70	-	-
TMED2	1.29903	Nitrogen Compound Transport (GO:0071705), Organic Substance Transport (GO:0071702), Protein Localization (GO:0008104)	-	Intracellular Membrane-Bounded Organelle (GO:0043231), Bounding Membrane Of Organelle (GO:0098588)	-	COPI-dependent Golgi-to-ER retrograde traffic;COPII-mediated vesicle transport;Cargo concentration in the ER;Pre-NOTCH Processing in Golgi;COPI-mediated anterograde transport	Vesicle-mediated transport (Reactome);Metabolism of proteins (Reactome);Signal Transduction (Reactome)
TMEM123	3.57093	Regulation of biological quality (GO:0065008), Cell death (GO:0008219), Cellular component organization or biogenesis (GO:0071840)	-	Intracellular vesicle (GO:0097708)	-	-	-
TOB2	-0.932316	Regulation of Dna-Templated Transcription (GO:0006355), Dna-Templated Transcription (GO:0006351)	Protein Binding (GO:0005515)	Nucleus (GO:0005634)	-	TP53 regulates transcription of additional cell cycle genes whose exact role in the p53 pathway remain uncertain	Gene expression (Transcription) (Reactome)
TRAM1	2.34557	-	-	-	Ribonuclease H protein	Nonsense Mediated Decay (NMD) independent of the Exon Junction Complex (EJC);Nonsense Mediated Decay (NMD) enhanced by the Exon Junction Complex (EJC)	Metabolism of RNA (Reactome)
TRAP1	-1.15977	Gene Expression (GO:0010467), Regulation of Gene Expression (GO:0010468)	Purine Nucleotide Binding (GO:0017076), Purine Ribonucleotide Binding (GO:0032555), Purine Ribonucleoside Triphosphate Binding (GO:0035639)	Nucleus (GO:0005634), Nuclear Lumen (GO:0031981)	-	Post-translational protein phosphorylation;Interleukin-4 and Interleukin-13 signaling;Trafficking and processing of endosomal TLR;Regulation of Insulin-like Growth Factor (IGF) transport and uptake by Insulin-like Growth Factor Binding Proteins (IGFBPs);Scavenging by Class A Receptors;Purine metabolism;Thiamine metabolism	Metabolism of proteins (Reactome);Immune System (Reactome);Vesicle-mediated transport (Reactome);Metabolism (KEGG)
TSPO	2.25733	-	-	Integral component of membrane (GO:0016021)	-	Pregnenolone biosynthesis	Metabolism (Reactome)
TUBB	4.82995	Organelle Organization (GO:0006996), Cellular Component Assembly (GO:0022607), Protein-Containing Complex Organization (GO:0043933)	Metal Ion Binding (GO:0046872), Purine Nucleotide Binding (GO:0017076), Purine Ribonucleotide Binding (GO:0032555), Purine Ribonucleoside Triphosphate Binding (GO:0035639)	Cytoskeleton (GO:0005856)	-	Anchoring of the basal body to the plasma membrane;Loss of Nlp from mitotic centrosomes;Neutrophil degranulation;Recruitment of mitotic centrosome proteins and complexes;Recruitment of NuMA to mitotic centrosomes;Regulation of PLK1 Activity at G2/M Transition;AURKA Activation by TPX2;Purine metabolism;Thiamine metabolism	Organelle biogenesis and maintenance (Reactome);Cell Cycle (Reactome);Immune System (Reactome);Metabolism (KEGG)
TUBB1	1.92201	Organelle Organization (GO:0006996), Cellular Component Assembly (GO:0022607), Protein-Containing Complex Organization (GO:0043933)	Metal Ion Binding (GO:0046872), Purine Nucleotide Binding (GO:0017076), Purine Ribonucleotide Binding (GO:0032555), Purine Ribonucleoside Triphosphate Binding (GO:0035639)	Cytoskeleton (GO:0005856)	-	Anchoring of the basal body to the plasma membrane;Loss of Nlp from mitotic centrosomes;Neutrophil degranulation;Recruitment of mitotic centrosome proteins and complexes;Recruitment of NuMA to mitotic centrosomes;Regulation of PLK1 Activity at G2/M Transition;AURKA Activation by TPX2;Purine metabolism;Thiamine metabolism	Organelle biogenesis and maintenance (Reactome);Cell Cycle (Reactome);Immune System (Reactome);Metabolism (KEGG)
TXNDC11	12.6868	-	-	-	-	-	-
TXNDC5	3.14799	-	Catalytic activity, Acting on a protein (GO:0140096)	Intracellular organelle lumen (GO:0070013), Intracellular membrane-bounded organelle (GO:0043231)	-	Lysosome Vesicle Biogenesis,Neutrophil degranulation	Immune System (Reactome),Vesicle-mediated transport (Reactome)
UGP2	-1.33483	Macromolecule biosynthetic process (GO:0009059)	Transferase activity, transferring phosphorus-containing groups (GO:0016772), Identical protein binding (GO:0042802)	-	UDP-glucose pyrophosphorylase 2	Glycogen synthesis,Formation of the active cofactor, UDP-glucuronate,Amino sugar and nucleotide sugar metabolism,Starch and sucrose metabolism,Glycerolipid metabolism,O-Antigen nucleotide sugar biosynthesis,Pentose and glucuronate interconversions,Biosynthesis of nucleotide sugars,Ascorbate and aldarate metabolism,Galactose metabolism,Biosynthesis of cofactors	Metabolism (Reactome);Metabolism (KEGG)
UQCRC2	-1.03206	-	Metal Ion Binding (GO:0046872)	Nucleus (GO:0005634), Nuclear Lumen (GO:0031981)	Reverse transcriptase (RNA-dependent DNA polymerase)	Respiratory electron transport	Metabolism (Reactome)
VILL	3.54633	Organelle Organization (GO:0006996), Cellular Component Assembly (GO:0022607), Protein-Containing Complex Organization (GO:0043933)	Metal Ion Binding (GO:0046872)	Cytoskeleton (GO:0005856)	-	-	-
VIP	4.4824	Regulation of Dna-Templated Transcription (GO:0006355), Dna-Templated Transcription (GO:0006351)	Protein Binding (GO:0005515)	Extracellular Region (GO:0005576), Extracellular Space (GO:0005615)	-	G alpha (s) signalling events;Glucagon-type ligand receptors	Signal Transduction (Reactome);Signal Transduction (Reactome)
XBP1	2.1326	Regulation of Dna-Templated Transcription (GO:0006355), Dna-Templated Transcription (GO:0006351)	Nucleic Acid Binding (GO:0003676)	-	-	ATF6 (ATF6-alpha) activates chaperone genes;XBP1(S) activates chaperone genes	Cellular responses to stimuli (Reactome);Cellular responses to stimuli (Reactome)
YIPF5	2.31521	Gene Expression (GO:0010467)	-	Nucleus (GO:0005634), Nuclear Lumen (GO:0031981), Intracellular Vesicle (GO:0097708)	-	-	-
ZC3HAV1	2.46935	-	-	-	-	Nicotinamide salvaging	Metabolism (Reactome)

## Sheet: B
Non-challenged 6 DPC
Gene ID	log Fold change	Biological Process	Molecular Function	Cellular Component	EGGNOG	Pathways	Pathway Category
ABRA	-1.83526	Regulation of Dna-Templated Transcription (GO:0006355), Dna-Templated Transcription (GO:0006351)	Protein Binding (GO:0005515)	Cytoskeleton (GO:0005856)	-	-	-
ACADSB	1.0492	Phosphate-Containing Compound Metabolic Process (GO:0006796)	Anion Binding (GO:0043168), Nucleotide Binding (GO:0000166), Nucleoside Phosphate Binding (GO:1901265)	Intracellular Membrane-Bounded Organelle (GO:0043231), Intracellular Organelle Lumen (GO:0070013)	Short branched chain specific acyl-CoA dehydrogenase, mitochondrial	Beta oxidation of myristoyl-CoA to lauroyl-CoA;mitochondrial fatty acid beta-oxidation of unsaturated fatty acids;Mitochondrial Fatty Acid Beta-Oxidation;Branched-chain amino acid catabolism;Beta oxidation of butanoyl-CoA to acetyl-CoA;Beta oxidation of hexanoyl-CoA to butanoyl-CoA;Beta oxidation of octanoyl-CoA to hexanoyl-CoA;Beta oxidation of decanoyl-CoA to octanoyl-CoA-CoA;Beta oxidation of …	Metabolism (Reactome);Metabolism (KEGG)
ADAMTS1	-12.9097	Proteolysis (GO:0006508)	Metal Ion Binding (GO:0046872)	Intracellular Vesicle (GO:0097708)	-	O-glycosylation of TSR domain-containing proteins	Metabolism of proteins (Reactome)
AGR2	3.64244	Cellular Response to Organic Substance (GO:0071310)	Protein Binding (GO:0005515)	Intracellular Membrane-Bounded Organelle (GO:0043231)	-	-	-
APMAP	1.77261	Biosynthetic Process (GO:0009058)	Hydrolase Activity (GO:0016787)	Integral component of membrane (GO:0016021)	-	Bisphenol degradation;Indole alkaloid biosynthesis	Metabolism (KEGG)
AQP5	4.75425	Organic Substance Transport (GO:0071702), Cellular Component Assembly (GO:0022607), Protein-Containing Complex Organization (GO:0043933)	Protein Binding (GO:0005515)	Intracellular Vesicle (GO:0097708)	-	Passive transport by Aquaporins	Transport of small molecules (Reactome)
ASAH1	1.45472	Cellular Metabolic Process (GO:0044237), Small Molecule Metabolic Process (GO:0044281), Organic Substance Metabolic Process (GO:0071704), Primary Metabolic Process (GO:0044238)	Hydrolase Activity (GO:0016787)	Intracellular Membrane-Bounded Organelle (GO:0043231)	-	Neutrophil degranulation;Glycosphingolipid metabolism;Sphingolipid metabolism	Immune System (Reactome);Metabolism (Reactome);Metabolism (KEGG)
ATF3	-1.6302	Regulation of Dna-Templated Transcription (GO:0006355), Dna-Templated Transcription (GO:0006351)	Nucleic Acid Binding (GO:0003676)	Nucleus (GO:0005634), Nuclear Lumen (GO:0031981)	-	Response of EIF2AK4 (GCN2) to amino acid deficiency;Response of EIF2AK1 (HRI) to heme deficiency;ATF4 activates genes in response to endoplasmic reticulum stress	Cellular responses to stimuli (Reactome)
ATP10A	1.87247	Nitrogen Compound Transport (GO:0071705), Organelle Organization (GO:0006996), Monoatomic Ion Transport (GO:0006811), Organic Substance Transport (GO:0071702), Protein Localization (GO:0008104)	Hydrolase Activity (GO:0016787)	Intracellular Membrane-Bounded Organelle (GO:0043231)	Belongs to the cation transport ATPase (P-type) (TC 3.A.3) family. Type IV subfamily	Ion transport by P-type ATPases;Purine metabolism;Thiamine metabolism	Transport of small molecules (Reactome);Metabolism (KEGG)
ATP6	-2.13709	Nucleobase-Containing Compound Biosynthetic Process (GO:0034654), Organonitrogen Compound Biosynthetic Process (GO:1901566), Phosphate-Containing Compound Metabolic Process (GO:0006796), Monoatomic Ion Transport (GO:0006811), Cellular Nitrogen Compound Biosynthetic Process (GO:0044271), Heterocycle Biosynthetic Process (GO:0018130), Organic Cyclic Compound Biosynthetic Process (GO:1901362), Aroma…	Catalytic Activity (GO:0003824), Transporter Activity (GO:0005215)	Intracellular Membrane-Bounded Organelle (GO:0043231)	-	Cristae formation;Formation of ATP by chemiosmotic coupling;Photosynthesis;Oxidative phosphorylation	Organelle biogenesis and maintenance (Reactome);Metabolism (Reactome);Metabolism (KEGG)
BACE2	2.13927	-	Catalytic Activity (GO:0003824)	-	-	Neutrophil degranulation	Immune System (Reactome)
BST1	4.89657	Phosphorylation (GO:0016310)	Transferase Activity (GO:0016740), Hydrolase Activity (GO:0016787)	Plasma Membrane (GO:0005886)	-	Post-translational modification: synthesis of GPI-anchored proteins;Neutrophil degranulation;Nicotinate metabolism;Nicotinate and nicotinamide metabolism	Metabolism of proteins (Reactome);Immune System (Reactome);Metabolism (Reactome);Metabolism (KEGG)
C9ORF152	5.89141	Phosphorylation (GO:0016310)	Transferase Activity, Transferring Phosphorus-Containing Groups (GO:0016772)	-	-	Nonsense Mediated Decay (NMD) independent of the Exon Junction Complex (EJC);Nonsense Mediated Decay (NMD) enhanced by the Exon Junction Complex (EJC)	Metabolism of RNA (Reactome)
CCNG1	0.717437	Phosphorylation (GO:0016310)	-	Nucleus (GO:0005634)	-	Gluconeogenesis	Metabolism (Reactome)
CDH1	4.60691	Positive regulation of nucleic acid-templated transcription (GO:1903508), Transcription, DNA-templated (GO:0006351), Regulation of nucleic acid-templated transcription (GO:1903506)	Metal ion binding (GO:0046872)	Cytoskeleton (GO:0005856)	Cadherin cytoplasmic region	Degradation of the extracellular matrix,Apoptotic cleavage of cell adhesion proteins,Adherens junctions interactions	Extracellular matrix organization (Reactome),Programmed Cell Death (Reactome),Cell-Cell communication (Reactome)
CDH5	-0.811858	Gene Expression (GO:0010467), Regulation of Gene Expression (GO:0010468), Phosphorylation (GO:0016310)	Metal Ion Binding (GO:0046872)	Nucleus (GO:0005634), Nuclear Lumen (GO:0031981)	-	Adherens junctions interactions;VEGFR2 mediated vascular permeability	Cell-Cell communication (Reactome);Signal Transduction (Reactome)
CEP350	7.59836	Organelle Organization (GO:0006996)	Protein Binding (GO:0005515)	Cytoskeleton (GO:0005856)	-	Regulation of TNFR1 signaling	Signal Transduction (Reactome)
CITED4	2.79965	Regulation of Dna-Templated Transcription (GO:0006355), Dna-Templated Transcription (GO:0006351)	Protein Binding (GO:0005515)	Nucleus (GO:0005634)	Cbp p300-interacting transactivator	Activation of the TFAP2 (AP-2) family of transcription factors;Mitophagy - animal	Gene expression (Transcription) (Reactome);Cellular Processes (KEGG)
CLDN1	1.82869	Cellular Component Assembly (GO:0022607), Protein-Containing Complex Organization (GO:0043933)	Protein Binding (GO:0005515)	Plasma Membrane (GO:0005886)	-	Tight junction interactions	Cell-Cell communication (Reactome)
CLDN10	5.11107	-	-	-	-	Tight junction interactions	Cell-Cell communication (Reactome)
CLIC6	6.45292	-	Catalytic Activity (GO:0003824)	-	-	Resolution of Sister Chromatid Cohesion;Separation of Sister Chromatids;Amplification of signal from unattached kinetochores via a MAD2 inhibitory signal;RHO GTPases Activate Formins;EML4 and NUDC in mitotic spindle formation	Cell Cycle (Reactome);Signal Transduction (Reactome)
CMTM7	2.0209	-	Catalytic Activity (GO:0003824)	-	-	-	-
CNP	1.34488	Phosphate-Containing Compound Metabolic Process (GO:0006796)	Nucleic Acid Binding (GO:0003676)	Intracellular Vesicle (GO:0097708)	-	-	-
CRELD2	2.14583	-	Catalytic Activity (GO:0003824)	-	-	-	-
CYP2D6	3.05443	Regulation of molecular function (GO:0065009), Regulation of metabolic process (GO:0019222), Regulation of biological quality (GO:0065008), Nitrogen compound metabolic process (GO:0006807), Catabolic process (GO:0009056), Cellular response to stimulus (GO:0051716), Regulation of cellular process (GO:0050794), Negative regulation of cellular process (GO:0048523), Negative regulation of metabolic p…	Metal ion binding (GO:0046872)	Intracellular membrane-bounded organelle (GO:0043231)	-	CYP2E1 reactions,Fatty acids,Miscellaneous substrates,Biosynthesis of maresin-like SPMs,Synthesis of epoxy (EET) and dihydroxyeicosatrienoic acids (DHET)	Metabolism (Reactome)
DAD1	1.69069	-	-	-	-	Asparagine N-linked glycosylation;Maturation of spike protein	Metabolism of proteins (Reactome);Disease (Reactome)
DAP	1.37768	Macromolecule Biosynthetic Process (GO:0009059), Nucleobase-Containing Compound Biosynthetic Process (GO:0034654), Cellular Nitrogen Compound Biosynthetic Process (GO:0044271), Heterocycle Biosynthetic Process (GO:0018130), Organic Cyclic Compound Biosynthetic Process (GO:1901362), Nucleic Acid Metabolic Process (GO:0090304), Aromatic Compound Biosynthetic Process (GO:0019438)	Transferase Activity, Transferring Phosphorus-Containing Groups (GO:0016772)	-	death-associated protein	Minus-strand DNA synthesis;Nonsense Mediated Decay (NMD) independent of the Exon Junction Complex (EJC);Nonsense Mediated Decay (NMD) enhanced by the Exon Junction Complex (EJC)	Disease (Reactome);Metabolism of RNA (Reactome)
DDOST	1.47091	Macromolecule Biosynthetic Process (GO:0009059), Protein Modification Process (GO:0036211), Organonitrogen Compound Biosynthetic Process (GO:1901566), Organelle Organization (GO:0006996), Macromolecule Modification (GO:0043412)	-	Intracellular Vesicle (GO:0097708)	Essential subunit of the N-oligosaccharyl transferase (OST) complex which catalyzes the transfer of a high mannose oligosaccharide from a lipid-linked oligosaccharide donor to an asparagine residue within an Asn-X-Ser Thr consensus motif in nascent polypeptide chains	Neutrophil degranulation;Various types of N-glycan biosynthesis;N-Glycan biosynthesis;Protein processing in endoplasmic reticulum	Immune System (Reactome);Metabolism (KEGG);Genetic Information Processing (KEGG)
DECR1	-0.692061	-	-	Intracellular Anatomical Structure (GO:0005622)	-	mitochondrial fatty acid beta-oxidation of unsaturated fatty acids	Metabolism (Reactome)
DOCK8	2.15735	-	-	-	-	CDC42 GTPase cycle;RAC1 GTPase cycle;RHOJ GTPase cycle;Factors involved in megakaryocyte development and platelet production	Signal Transduction (Reactome);Hemostasis (Reactome)
DSP	3.90768	Organelle Organization (GO:0006996)	Protein Binding (GO:0005515)	Cytoskeleton (GO:0005856)	-	RND3 GTPase cycle;RND1 GTPase cycle;Neutrophil degranulation;Formation of the cornified envelope;Apoptotic cleavage of cell adhesion proteins	Signal Transduction (Reactome);Immune System (Reactome);Developmental Biology (Reactome);Programmed Cell Death (Reactome)
EAF2	4.33927	Regulation of Dna-Templated Transcription (GO:0006355), Dna-Templated Transcription (GO:0006351)	-	Nucleus (GO:0005634), Nuclear Lumen (GO:0031981)	positive regulation of TOR signaling	RNA Polymerase II Transcription Elongation;RNA Polymerase II Pre-transcription Events	Gene expression (Transcription) (Reactome)
EDEM3	12.0372	-	-	-	-	ER Quality Control Compartment (ERQC)	Metabolism of proteins (Reactome)
EEF1B2	0.820379	Gene Expression (GO:0010467)	Nucleic Acid Binding (GO:0003676)	Intracellular Anatomical Structure (GO:0005622), Cytoplasm (GO:0005737), Cytosol (GO:0005829)	-	Eukaryotic Translation Elongation	Metabolism of proteins (Reactome)
EFHD1	1.49759	Cellular Response to Chemical Stimulus (GO:0070887), Cellular Response to Stress (GO:0033554), Cell Development (GO:0048468), System Development (GO:0048731), Cellular Component Organization (GO:0016043), Cell Differentiation (GO:0030154)	Metal Ion Binding (GO:0046872)	Intracellular Membrane-Bounded Organelle (GO:0043231)	-	RHOD GTPase cycle	Signal Transduction (Reactome)
EHF	13.7506	Regulation of Dna-Templated Transcription (GO:0006355), Dna-Templated Transcription (GO:0006351)	Nucleic Acid Binding (GO:0003676)	Nucleus (GO:0005634), Nuclear Lumen (GO:0031981)	-	Pre-NOTCH Transcription and Translation	Signal Transduction (Reactome)
ELF5	11.6977	Regulation of Dna-Templated Transcription (GO:0006355), Dna-Templated Transcription (GO:0006351)	Nucleic Acid Binding (GO:0003676)	-	-	Pre-NOTCH Transcription and Translation	Signal Transduction (Reactome)
ENTPD3	3.21022	Phosphate-Containing Compound Metabolic Process (GO:0006796)	Purine Nucleotide Binding (GO:0017076), Purine Ribonucleotide Binding (GO:0032555), Purine Ribonucleoside Triphosphate Binding (GO:0035639)	Plasma Membrane (GO:0005886)	-	Phosphate bond hydrolysis by NTPDase proteins;Pyrimidine metabolism;Purine metabolism	Metabolism (Reactome);Metabolism (KEGG)
EPCAM	4.36474	-	Protein Binding (GO:0005515)	Plasma Membrane (GO:0005886)	Epithelial cell adhesion molecule	Cell surface interactions at the vascular wall	Hemostasis (Reactome)
ESD	1.00888	-	-	-	-	Glutathione conjugation	Metabolism (Reactome)
ESRP2	11.8654	Gene Expression (GO:0010467), Rna Metabolic Process (GO:0016070), Regulation of Gene Expression (GO:0010468)	Nucleic Acid Binding (GO:0003676)	Nucleus (GO:0005634), Nuclear Lumen (GO:0031981)	epithelial splicing regulatory protein 2	FGFR2 alternative splicing	Signal Transduction (Reactome)
EXFABP	5.5911	Immune response (GO:0006955), Organic substance transport (GO:0071702), Cellular response to organic substance (GO:0071310), Apoptotic process (GO:0006915), Response to cytokine (GO:0034097)	Anion binding (GO:0043168)	Extracellular region (GO:0005576), Extracellular space (GO:0005615)	-	Transport of fatty acids	Transport of small molecules (Reactome)
EZR	2.50098	-	-	-	-	Recycling pathway of L1;Netrin-1 signaling	Developmental Biology (Reactome)
FAM110C	2.99878	Cellular Component Assembly (GO:0022607)	Protein Binding (GO:0005515)	Intracellular Anatomical Structure (GO:0005622), Cytoplasm (GO:0005737), Cell Periphery (GO:0071944)	-	-	-
FGFBP1	5.44225	Cellular Response to Organic Substance (GO:0071310)	Anion Binding (GO:0043168)	Extracellular Region (GO:0005576), Extracellular Space (GO:0005615)	Fibroblast growth factor-binding protein 1	FGFR2b ligand binding and activation	Signal Transduction (Reactome)
FLNB	12.1861	Organelle Organization (GO:0006996), Cellular Response to Organic Substance (GO:0071310), Protein Localization (GO:0008104)	Protein Binding (GO:0005515)	Nucleus (GO:0005634), Cytoskeleton (GO:0005856), Intracellular Vesicle (GO:0097708)	Filamin-type immunoglobulin domains	ISG15 antiviral mechanism;MAPK signaling pathway;Proteoglycans in cancer;Salmonella infection;Focal adhesion	Immune System (Reactome);Environmental Information Processing (KEGG);Human Diseases (KEGG);Cellular Processes (KEGG)
FNIP2	-3.12699	-	-	Intracellular Membrane-Bounded Organelle (GO:0043231), Bounding Membrane Of Organelle (GO:0098588)	Ribonuclease H protein	Amino acids regulate mTORC1	Cellular responses to stimuli (Reactome)
FZD6	1.73787	Regulation of Dna-Templated Transcription (GO:0006355), Dna-Templated Transcription (GO:0006351)	Protein Binding (GO:0005515)	Intracellular Vesicle (GO:0097708)	Belongs to the G-protein coupled receptor Fz Smo family	Ca2+ pathway;Regulation of FZD by ubiquitination;ADP signalling through P2Y purinoceptor 1;PCP/CE pathway;Signaling pathways regulating pluripotency of stem cells;Wnt signaling pathway;Breast cancer;Gastric cancer;Hepatocellular carcinoma;Cushing syndrome;Basal cell carcinoma;Pathways in cancer;Proteoglycans in cancer;Melanogenesis;Pathways of neurodegeneration - multiple diseases;Alzheimer disea…	Signal Transduction (Reactome);Hemostasis (Reactome);Cellular Processes (KEGG);Organismal Systems (KEGG);Environmental Information Processing (KEGG);Human Diseases (KEGG)
GAL3ST2	7.08206	-	Hydrolase Activity (GO:0016787)	-	-	Glycosphingolipid metabolism;Sialic acid metabolism;Other glycan degradation;Sphingolipid metabolism	Metabolism (Reactome);Metabolism of proteins (Reactome);Metabolism (KEGG)
GMDS	2.44558	-	Metal Ion Binding (GO:0046872)	-	-	GDP-fucose biosynthesis	Metabolism of proteins (Reactome)
GNE	4.08839	-	-	-	-	Sialic acid metabolism	Metabolism of proteins (Reactome)
GPRC5B	1.83446	Gene Expression (GO:0010467), Regulation of Gene Expression (GO:0010468), Phosphorylation (GO:0016310)	Protein Binding (GO:0005515)	Nucleus (GO:0005634), Nuclear Lumen (GO:0031981)	C, group 5, member B	IRAK1 recruits IKK complex;IRAK1 recruits IKK complex (R-DRE-937039);IRAK1 recruits IKK complex (R-RNO-937039);IRAK1 recruits IKK complex (R-SSC-937039);Class C/3 (Metabotropic glutamate/pheromone receptors);G alpha (i) signalling events;IRAK1 recruits IKK complex (R-MMU-937039);IRAK1 recruits IKK complex (R-HSA-937039)	Immune System (Reactome);Signal Transduction (Reactome)
GPT2	1.74914	Organic Substance Catabolic Process (GO:1901575), Organonitrogen Compound Metabolic Process (GO:1901564)	Anion Binding (GO:0043168)	-	-	Alanine metabolism;Alanine, aspartate and glutamate metabolism;Arginine biosynthesis;Carbon fixation in photosynthetic organisms	Metabolism (Reactome);Metabolism (KEGG)
GRHL1	3.55292	-	-	Nucleus (GO:0005634)	-	PPARA activates gene expression	Metabolism (Reactome)
GSTA4L	4.97071	Cellular Response to Chemical Stimulus (GO:0070887)	Transferase Activity (GO:0016740)	-	-	Glutathione conjugation;Drug metabolism - other enzymes;Drug metabolism - cytochrome P450;Metabolism of xenobiotics by cytochrome P450;Glutathione metabolism	Metabolism (Reactome);Metabolism (KEGG)
GSTAL3	1.89629	Cellular Response to Chemical Stimulus (GO:0070887)	Transferase Activity, Transferring Phosphorus-Containing Groups (GO:0016772)	Intracellular Anatomical Structure (GO:0005622), Cytoplasm (GO:0005737)	-	Glutathione conjugation;Drug metabolism - other enzymes;Drug metabolism - cytochrome P450;Metabolism of xenobiotics by cytochrome P450;Ubiquitin mediated proteolysis;MicroRNAs in cancer;Nucleocytoplasmic transport;Glutathione metabolism;NF-kappa B signaling pathway	Metabolism (Reactome);Human Diseases (KEGG);Genetic Information Processing (KEGG);Metabolism (KEGG);Environmental Information Processing (KEGG)
HEBP2	2.19144	Phosphorylation (GO:0016310)	Transferase Activity, Transferring Phosphorus-Containing Groups (GO:0016772)	-	-	Nonsense Mediated Decay (NMD) independent of the Exon Junction Complex (EJC);Nonsense Mediated Decay (NMD) enhanced by the Exon Junction Complex (EJC)	Metabolism of RNA (Reactome)
HIBADH	-0.851071	-	-	-	-	Branched-chain amino acid catabolism	Metabolism (Reactome)
HID1	11.7656	-	-	-	-	-	-
HSP90AA1	-3.61186	Positive regulation of cellular biosynthetic process (GO:0031328), Regulation of cellular biosynthetic process (GO:0031326), Cellular nitrogen compound biosynthetic process (GO:0044271)	Purine ribonucleoside triphosphate binding (GO:0035639), Purine nucleotide binding (GO:0017076),Purine ribonucleotide binding (GO:0032555)	Intracellular vesicle (GO:0097708), Nucleus (GO:0005634)	-	HSP90 chaperone cycle for steroid hormone receptors (SHR) in the presence of ligand,Drug-mediated inhibition of ERBB2 signaling,Anchoring of the basal body to the plasma membrane,Regulation of actin dynamics for phagocytic cup formation,AURKA Activation by TPX2,Extra-nuclear estrogen signaling,Sema3A PAK dependent Axon repulsion,RHOBTB2 GTPase cycle,eNOS activation,Loss of Nlp from mitotic centro…	Cellular responses to stimuli (Reactome),Signal Transduction (Reactome),Organelle biogenesis and maintenance (Reactome),Immune System (Reactome),Cell Cycle (Reactome),Developmental Biology (Reactome),Metabolism (Reactome),Programmed Cell Death (Reactome)
HSP90B1	1.57576	Gene Expression (GO:0010467)	Purine Nucleotide Binding (GO:0017076), Purine Ribonucleotide Binding (GO:0032555), Purine Ribonucleoside Triphosphate Binding (GO:0035639)	Intracellular Vesicle (GO:0097708)	-	Post-translational protein phosphorylation;Interleukin-4 and Interleukin-13 signaling;Trafficking and processing of endosomal TLR;Regulation of Insulin-like Growth Factor (IGF) transport and uptake by Insulin-like Growth Factor Binding Proteins (IGFBPs);Scavenging by Class A Receptors;Purine metabolism;Thiamine metabolism	Metabolism of proteins (Reactome);Immune System (Reactome);Vesicle-mediated transport (Reactome);Metabolism (KEGG)
IFIT5	1.54495	-	Binding (GO:0005488)	-	-	Interferon alpha/beta signaling	Immune System (Reactome)
IGLL1	9.50695	-	-	-	Immunoglobulin V-Type	Primary immunodeficiency	Human Diseases (KEGG)
IP6K3	-11.9216	Gene Expression (GO:0010467), Regulation of Gene Expression (GO:0010468), Phosphorylation (GO:0016310)	Transferase Activity, Transferring Phosphorus-Containing Groups (GO:0016772)	Nucleus (GO:0005634)	Inositol hexakisphosphate kinase 3	Synthesis of pyrophosphates in the cytosol;Autophagy - yeast;Phosphatidylinositol signaling system	Metabolism (Reactome);Cellular Processes (KEGG);Environmental Information Processing (KEGG)
IRF8	4.56019	Immune response (GO:0006955), Positive regulation of nucleic acid-templated transcription (GO:1903508), Transcription, DNA-templated (GO:0006351), Regulation of nucleic acid-templated transcription (GO:1903506)	Nucleic acid binding (GO:0003676)	Nuclear lumen (GO:0031981), Nucleus (GO:0005634)	-	Interferon alpha/beta signaling,Interferon gamma signaling	Immune System (Reactome)
ITM2C	2.85869	Macromolecule Biosynthetic Process (GO:0009059), Regulation of Protein Metabolic Process (GO:0051246), Organonitrogen Compound Biosynthetic Process (GO:1901566), Regulation of Cellular Biosynthetic Process (GO:0031326), Regulation of Macromolecule Biosynthetic Process (GO:0010556)	Binding (GO:0005488)	Intracellular Vesicle (GO:0097708)	-	Amyloid fiber formation	Metabolism of proteins (Reactome)
JCHAIN	7.94284	Immune response (GO:0006955), Cellular component assembly (GO:0022607)	Cation binding (GO:0043169), Nucleic acid binding (GO:0003676), Identical protein binding (GO:0042802)	Extracellular region (GO:0005576), Extracellular space (GO:0005615)	-	Cell surface interactions at the vascular wall,Scavenging of heme from plasma	Hemostasis (Reactome),Vesicle-mediated transport (Reactome)
JPH1	-1.15178	-	-	Intracellular Anatomical Structure (GO:0005622), Cytoplasm (GO:0005737)	-	5-Phosphoribose 1-diphosphate biosynthesis	Metabolism (Reactome)
KCNE1	4.21554	-	-	-	-	Phase 2 - plateau phase;Phase 3 - rapid repolarisation	Muscle contraction (Reactome)
KDELR2	1.26432	Nitrogen Compound Transport (GO:0071705), Organic Substance Transport (GO:0071702), Protein Localization (GO:0008104)	Binding (GO:0005488)	Intracellular Vesicle (GO:0097708)	-	COPI-dependent Golgi-to-ER retrograde traffic;COPI-mediated anterograde transport	Vesicle-mediated transport (Reactome);Metabolism of proteins (Reactome)
KDELR3	1.94509	Nitrogen Compound Transport (GO:0071705), Organic Substance Transport (GO:0071702), Protein Localization (GO:0008104)	Binding (GO:0005488)	Intracellular Vesicle (GO:0097708)	-	COPI-dependent Golgi-to-ER retrograde traffic;COPI-mediated anterograde transport	Vesicle-mediated transport (Reactome);Metabolism of proteins (Reactome)
KRT19	6.32017	Organelle Organization (GO:0006996)	-	Cytoskeleton (GO:0005856)	-	Keratinization	Developmental Biology (Reactome)
KRT5	5.39878	Apoptotic process (GO:0006915), Organelle organization (GO:0006996)	-	Cytoskeleton (GO:0005856)	-	Keratinization;Neutrophil degranulation	Developmental Biology (Reactome);Immune System (Reactome)
LCN15	6.72093	-	Small Molecule Binding (GO:0036094)	Extracellular Region (GO:0005576)	-	Transport of fatty acids	Transport of small molecules (Reactome)
LCP1	6.33204	Protein Modification Process (GO:0036211), Macromolecule Modification (GO:0043412), Cellular Response to Organic Substance (GO:0071310)	Metal Ion Binding (GO:0046872)	Intracellular Anatomical Structure (GO:0005622), Cytoplasm (GO:0005737), Cytosol (GO:0005829)	E3 ubiquitin-protein ligase makorin-1	Antigen processing: Ubiquitination & Proteasome degradation;Nonsense Mediated Decay (NMD) independent of the Exon Junction Complex (EJC);Nonsense Mediated Decay (NMD) enhanced by the Exon Junction Complex (EJC)	Immune System (Reactome);Metabolism of RNA (Reactome)
LGMN	1.0429	Gene Expression (GO:0010467), Regulation of Gene Expression (GO:0010468)	Hydrolase Activity (GO:0016787), Catalytic Activity, Acting On A Protein (GO:0140096)	Intracellular Vesicle (GO:0097708)	-	MHC class II antigen presentation;Trafficking and processing of endosomal TLR	Immune System (Reactome)
LMAN1	2.26399	-	-	Membrane (GO:0016020)	-	COPII-mediated vesicle transport;RHOC GTPase cycle;Cargo concentration in the ER;RHOD GTPase cycle;RHOG GTPase cycle;RHOA GTPase cycle	Metabolism of proteins (Reactome);Signal Transduction (Reactome)
LOC107049235	4.94758	-	-	-	-	-	-
LOC107049242	4.9604	-	-	-	-	-	-
LOC107049422	6.89449	-	-	-	-	-	-
LOC107050476	3.47568	Proteolysis (GO:0006508)	Metal Ion Binding (GO:0046872)	Integral component of membrane (GO:0016021)	-	Minus-strand DNA synthesis;Plus-strand DNA synthesis;APOBEC3G mediated resistance to HIV-1 infection;2-LTR circle formation;Integration of viral DNA into host genomic DNA;Vpr-mediated nuclear import of PICs;Uncoating of the HIV Virion;Budding and maturation of HIV virion;Assembly Of The HIV Virion;Binding and entry of HIV virion;Autointegration results in viral DNA circles	Disease (Reactome)
LOC107051274	6.86885	-	-	-	-	FCERI mediated MAPK activation,Role of phospholipids in phagocytosis,Regulation of actin dynamics for phagocytic cup formation,FCGR activation,Classical antibody-mediated complement activation,Role of LAT2/NTAL/LAB on calcium mobilization,Cell surface interactions at the vascular wall,FCERI mediated Ca+2 mobilization,Regulation of Complement cascade,Antigen activates B Cell Receptor (BCR) leading…	Immune System (Reactome),Innate Immune System (Reactome),Vesicle-mediated transport (Reactome)
LOC107051636	2.92438	Proteolysis (GO:0006508)	Metal Ion Binding (GO:0046872)	Membrane (GO:0016020)	viral entry into host cell via endocytosis followed by membrane fusion with the endosome membrane	Minus-strand DNA synthesis;Plus-strand DNA synthesis;APOBEC3G mediated resistance to HIV-1 infection;2-LTR circle formation;Integration of viral DNA into host genomic DNA;Vpr-mediated nuclear import of PICs;Uncoating of the HIV Virion;Budding and maturation of HIV virion;Assembly Of The HIV Virion;Binding and entry of HIV virion;Autointegration results in viral DNA circles	Disease (Reactome)
LOC107052288	3.43236	Proteolysis (GO:0006508)	Metal Ion Binding (GO:0046872)	Integral component of membrane (GO:0016021)	-	Minus-strand DNA synthesis;Plus-strand DNA synthesis;APOBEC3G mediated resistance to HIV-1 infection;2-LTR circle formation;Integration of viral DNA into host genomic DNA;Vpr-mediated nuclear import of PICs;Uncoating of the HIV Virion;Budding and maturation of HIV virion;Assembly Of The HIV Virion;Binding and entry of HIV virion;Autointegration results in viral DNA circles	Disease (Reactome)
LOC107052718	-4.48123	Macromolecule Biosynthetic Process (GO:0009059), Proteolysis (GO:0006508), Nucleobase-Containing Compound Biosynthetic Process (GO:0034654), Cellular Nitrogen Compound Biosynthetic Process (GO:0044271), Heterocycle Biosynthetic Process (GO:0018130), Organic Cyclic Compound Biosynthetic Process (GO:1901362), Nucleic Acid Metabolic Process (GO:0090304), Aromatic Compound Biosynthetic Process (GO:00…	Metal Ion Binding (GO:0046872)	Membrane (GO:0016020)	-	Minus-strand DNA synthesis;Plus-strand DNA synthesis;APOBEC3G mediated resistance to HIV-1 infection;2-LTR circle formation;Integration of viral DNA into host genomic DNA;Vpr-mediated nuclear import of PICs;Uncoating of the HIV Virion;Budding and maturation of HIV virion;Assembly Of The HIV Virion;Binding and entry of HIV virion;Autointegration results in viral DNA circles	Disease (Reactome)
LOC107052719	-4.74408	Heterocycle biosynthetic process (GO:0018130), Organic cyclic compound biosynthetic process (GO:1901362), Aromatic compound biosynthetic process (GO:0019438), Proteolysis (GO:0006508), Nucleobase-containing compound biosynthetic process (GO:0034654), Macromolecule biosynthetic process (GO:0009059), Cellular nitrogen compound biosynthetic process (GO:0044271), Nucleic acid metabolic process (GO:00…	Metal ion binding (GO:0046872)	-	-	Minus-strand DNA synthesis,Plus-strand DNA synthesis	Disease (Reactome)
LOC107053714	4.3297	-	-	Membrane (GO:0016020)	Deleted in malignant brain tumors 1	-	-
LOC107053715	4.13334	-	-	Membrane (GO:0016020)	Deleted in malignant brain tumors 1	-	-
LOC112529971	5.76056	-	-	-	-	-	-
LOC112531079	5.51247	-	-	-	Immunoglobulin V-Type	-	-
LOC112531091	8.11177	-	-	-	-	-	-
LOC112531814	3.28197	Proteolysis (GO:0006508)	Metal Ion Binding (GO:0046872)	-	-	ISG15 antiviral mechanism	Immune System (Reactome)
LOC112532140	3.40316	Proteolysis (GO:0006508)	Metal Ion Binding (GO:0046872)	Integral component of membrane (GO:0016021)	-	-	-
LOC112532717	10.213	-	-	-	trypsinogen activation	Surfactant metabolism;Salivary secretion	Metabolism of proteins (Reactome);Organismal Systems (KEGG)
LOC112533598	4.28696	-	-	-	-	-	-
LOC112533600	4.27813	-	-	-	-	-	-
LOC419851	11.1939	Gene Expression (GO:0010467), Regulation of Gene Expression (GO:0010468)	Protein Binding (GO:0005515)	Intracellular Vesicle (GO:0097708)	Domain abundant in complement control proteins; SUSHI repeat; short complement-like repeat (SCR)	Regulation of Complement cascade;B cell receptor signaling pathway;Leishmaniasis;Malaria;Complement and coagulation cascades;Neutrophil extracellular trap formation;Legionellosis;Pertussis;Hematopoietic cell lineage;Epstein-Barr virus infection;Tuberculosis	Immune System (Reactome);Organismal Systems (KEGG);Human Diseases (KEGG)
LOC423474	0.712785	Regulation of Dna-Templated Transcription (GO:0006355), Dna-Templated Transcription (GO:0006351)	-	Nucleus (GO:0005634)	-	-	-
LOC427654	-4.24203	-	Metal Ion Binding (GO:0046872)	Nucleus (GO:0005634)	-	Transcriptional Regulation by MECP2	Gene expression (Transcription) (Reactome)
LPO	7.51567	Response to Stress (GO:0006950)	Organic Cyclic Compound Binding (GO:0097159), Heterocyclic Compound Binding (GO:1901363)	-	-	Neutrophil degranulation;Events associated with phagocytolytic activity of PMN cells	Immune System (Reactome)
LRRC26	6.56496	Monoatomic Ion Transport (GO:0006811)	Protein Binding (GO:0005515)	Plasma Membrane (GO:0005886)	-	TWIK-releated acid-sensitive K+ channel (TASK);TWIK-related spinal cord K+ channel (TRESK);TWIK-related alkaline pH activated K+ channel (TALK);Platelet degranulation ;Tandem pore domain halothane-inhibited K+ channel (THIK);TWIK related potassium channel (TREK);Classical Kir channels;HCN channels;Potassium transport channels;Voltage gated Potassium channels;ATP sensitive Potassium channels	Neuronal System (Reactome)
LY6E	1.54674	Immune system process (GO:0002376), Regulation of signaling (GO:0023051), Multicellular organism development (GO:0007275), Regulation of molecular function (GO:0065009), Signal transduction (GO:0007165), Cell communication (GO:0007154), Anatomical structure development (GO:0048856), Cellular response to stimulus (GO:0051716), Regulation of cellular process (GO:0050794), Cellular developmental pro…	Molecular function regulator activity (GO:0098772)	Plasma membrane (GO:0005886), Integral component of membrane (GO:0016021)	-	Post-translational modification: synthesis of GPI-anchored proteins,Assembly of active LPL and LIPC lipase complexes	Metabolism of proteins (Reactome),Transport of small molecules (Reactome)
LYZ	5.29042	Macromolecule Metabolic Process (GO:0043170), Organic Substance Catabolic Process (GO:1901575)	Identical protein binding (GO:0042802)	Intracellular Membrane-Bounded Organelle (GO:0043231)	-	Antimicrobial peptides,Neutrophil degranulation,Lactose synthesis,Amino sugar and nucleotide sugar metabolism,Glycosaminoglycan degradation,Various types of N-glycan biosynthesis,Other glycan degradation,Glycosphingolipid biosynthesis - ganglio series,Glycosphingolipid biosynthesis - globo and isoglobo series	Immune System (Reactome);Metabolism (Reactome);Metabolism (KEGG)
MAF1	-3.59735	-	-	-	-	Regulation of PTEN gene transcription	Signal Transduction (Reactome)
MANF	2.21566	Cellular Response to Chemical Stimulus (GO:0070887), Organic Cyclic Compound Metabolic Process (GO:1901360), Cellular Response to Stress (GO:0033554), Cell Development (GO:0048468), Transport (GO:0006810), Cellular Aromatic Compound Metabolic Process (GO:0006725), System Development (GO:0048731), Cellular Component Organization (GO:0016043), Organonitrogen Compound Metabolic Process (GO:1901564),…	Protein Binding (GO:0005515)	Intracellular Membrane-Bounded Organelle (GO:0043231), Intracellular Organelle Lumen (GO:0070013)	Mesencephalic astrocyte-derived neurotrophic factor	Platelet degranulation	Hemostasis (Reactome)
MATN3	4.45191	Tissue Development (GO:0009888), Animal Organ Development (GO:0048513), Cell Development (GO:0048468), System Development (GO:0048731), Cellular Component Organization (GO:0016043), Cell Differentiation (GO:0030154)	Metal Ion Binding (GO:0046872)	Cell Periphery (GO:0071944), Extracellular Region (GO:0005576)	-	ECM proteoglycans;Post-translational protein phosphorylation;Regulation of Insulin-like Growth Factor (IGF) transport and uptake by Insulin-like Growth Factor Binding Proteins (IGFBPs)	Extracellular matrix organization (Reactome);Metabolism of proteins (Reactome)
MBP	1.6707	Gene Expression (GO:0010467), Regulation of Gene Expression (GO:0010468), Phosphorylation (GO:0016310)	Anion Binding (GO:0043168)	Nucleus (GO:0005634)	myelin basic protein	Nonsense Mediated Decay (NMD) independent of the Exon Junction Complex (EJC);Nonsense Mediated Decay (NMD) enhanced by the Exon Junction Complex (EJC)	Metabolism of RNA (Reactome)
MFSD4A	14.5285	Organic Substance Transport (GO:0071702)	Transporter Activity (GO:0005215)	Integral component of membrane (GO:0016021)	-	Glucose transport	Metabolism (Reactome)
MGAT4D	5.0874	-	-	-	-	Post-translational protein phosphorylation;N-Glycan antennae elongation;Regulation of Insulin-like Growth Factor (IGF) transport and uptake by Insulin-like Growth Factor Binding Proteins (IGFBPs)	Metabolism of proteins (Reactome)
MMP7	6.09505	Phosphorylation (GO:0016310)	Metal Ion Binding (GO:0046872)	Cell Periphery (GO:0071944), Extracellular Region (GO:0005576), Extracellular Space (GO:0005615)	-	Collagen degradation	Extracellular matrix organization (Reactome)
MSLNL	14.9715	-	-	Membrane (GO:0016020)	Pre-pro-megakaryocyte potentiating factor precursor (Mesothelin)	Post-translational protein phosphorylation;Regulation of Insulin-like Growth Factor (IGF) transport and uptake by Insulin-like Growth Factor Binding Proteins (IGFBPs)	Metabolism of proteins (Reactome)
MSTRG.1	1.05536	Macromolecule Biosynthetic Process (GO:0009059), Nucleobase-Containing Compound Biosynthetic Process (GO:0034654), Cellular Nitrogen Compound Biosynthetic Process (GO:0044271), Heterocycle Biosynthetic Process (GO:0018130), Organic Cyclic Compound Biosynthetic Process (GO:1901362), Nucleic Acid Metabolic Process (GO:0090304), Aromatic Compound Biosynthetic Process (GO:0019438)	Metal Ion Binding (GO:0046872)	-	-	Minus-strand DNA synthesis;Plus-strand DNA synthesis	Disease (Reactome)
MSTRG.10055	-1.93977	Nitrogen Compound Transport (GO:0071705), Monoatomic Ion Transport (GO:0006811), Organic Substance Transport (GO:0071702)	Transporter Activity (GO:0005215)	Membrane (GO:0016020)	-	Organic anion transporters	Transport of small molecules (Reactome)
MSTRG.10148	3.50353	Regulation of Dna-Templated Transcription (GO:0006355), Dna-Templated Transcription (GO:0006351)	Nucleic Acid Binding (GO:0003676)	-	-	Pre-NOTCH Transcription and Translation	Signal Transduction (Reactome)
MSTRG.10198	0.705108	-	-	-	-	Reactions specific to the complex N-glycan synthesis pathway	Metabolism of proteins (Reactome)
MSTRG.10344	-0.83657	-	Nucleic Acid Binding (GO:0003676)	Nucleus (GO:0005634)	-	5-Phosphoribose 1-diphosphate biosynthesis	Metabolism (Reactome)
MSTRG.10559	2.28173	-	-	Intracellular Membrane-Bounded Organelle (GO:0043231)	-	COPI-dependent Golgi-to-ER retrograde traffic;COPII-mediated vesicle transport;Cargo concentration in the ER;COPI-mediated anterograde transport	Vesicle-mediated transport (Reactome);Metabolism of proteins (Reactome)
MSTRG.10580	-1.9992	Regulation of Dna-Templated Transcription (GO:0006355), Dna-Templated Transcription (GO:0006351)	Protein Binding (GO:0005515)	Membrane-Bounded Organelle (GO:0043227)	-	Molecules associated with elastic fibres;Platelet degranulation	Extracellular matrix organization (Reactome);Hemostasis (Reactome)
MSTRG.11272	2.88644	Phosphate-Containing Compound Metabolic Process (GO:0006796)	Hydrolase Activity (GO:0016787)	Intracellular Membrane-Bounded Organelle (GO:0043231), Intracellular Organelle Lumen (GO:0070013)	-	Glycosaminoglycan metabolism;Transport and synthesis of PAPS;Riboflavin metabolism;Inositol phosphate metabolism;Glycolysis / Gluconeogenesis;Thiamine metabolism	Metabolism (Reactome);Metabolism (KEGG)
MSTRG.11526	1.6943	-	-	-	-	G alpha (i) signalling events;Chemokine receptors bind chemokines	Signal Transduction (Reactome)
MSTRG.11613	2.75045	-	-	-	-	Phosphate bond hydrolysis by NTPDase proteins	Metabolism (Reactome)
MSTRG.11750	3.46933	-	-	-	-	-	-
MSTRG.11845	4.10029	-	-	Membrane (GO:0016020)	scavenger receptor activity	Salivary secretion	Organismal Systems (KEGG)
MSTRG.11846	5.73014	-	-	Membrane (GO:0016020)	Deleted in malignant brain tumors 1	-	-
MSTRG.11847	3.80373	Gene Expression (GO:0010467)	-	Intracellular Vesicle (GO:0097708)	CUB and zona pellucida-like	Salivary secretion	Organismal Systems (KEGG)
MSTRG.11946	4.60215	System Development (GO:0048731)	Protein Binding (GO:0005515)	Plasma Membrane (GO:0005886)	-	FOXO-mediated transcription of cell cycle genes	Gene expression (Transcription) (Reactome)
MSTRG.12184	-2.11898	Gene Expression (GO:0010467)	Nucleic Acid Binding (GO:0003676)	Intracellular Anatomical Structure (GO:0005622), Cytoplasm (GO:0005737), Cytosol (GO:0005829)	-	Eukaryotic Translation Elongation	Metabolism of proteins (Reactome)
MSTRG.12225	-1.82557	-	-	-	-	-	-
MSTRG.12306	-2.43283	-	-	-	-	Antigen processing: Ubiquitination & Proteasome degradation	Immune System (Reactome)
MSTRG.12333	2.59289	Regulation of Dna-Templated Transcription (GO:0006355), Dna-Templated Transcription (GO:0006351)	Nucleic Acid Binding (GO:0003676)	Nucleus (GO:0005634)	-	FGFR3c ligand binding and activation;O-linked glycosylation of mucins	Signal Transduction (Reactome);Metabolism of proteins (Reactome)
MSTRG.12504	3.91765	-	-	-	-	Nonsense Mediated Decay (NMD) independent of the Exon Junction Complex (EJC);Nonsense Mediated Decay (NMD) enhanced by the Exon Junction Complex (EJC)	Metabolism of RNA (Reactome)
MSTRG.13171	-1.90957	Regulation of Dna-Templated Transcription (GO:0006355), Dna-Templated Transcription (GO:0006351)	Nucleic Acid Binding (GO:0003676)	Nucleus (GO:0005634)	-	-	-
MSTRG.13461	-1.41293	-	-	-	-	Chondroitin sulfate/dermatan sulfate metabolism;A tetrasaccharide linker sequence is required for GAG synthesis;HS-GAG biosynthesis;HS-GAG degradation;Release of Hh-Np from the secreting cell	Metabolism (Reactome);Signal Transduction (Reactome)
MSTRG.13687	-3.20301	Organic Cyclic Compound Metabolic Process (GO:1901360)	Catalytic Activity (GO:0003824)	Intracellular Membrane-Bounded Organelle (GO:0043231), Intracellular Organelle Lumen (GO:0070013)	-	Synthesis of Ketone Bodies;Utilization of Ketone Bodies;Butanoate metabolism	Metabolism (Reactome);Metabolism (KEGG)
MSTRG.13688	3.0642	-	Catalytic Activity (GO:0003824)	-	-	Synthesis of Ketone Bodies;Utilization of Ketone Bodies	Metabolism (Reactome)
MSTRG.14048	2.93856	Cellular Component Assembly (GO:0022607), Protein-Containing Complex Organization (GO:0043933)	Binding (GO:0005488)	Plasma Membrane (GO:0005886)	-	DAP12 signaling;Neutrophil degranulation;Endosomal/Vacuolar pathway;ER-Phagosome pathway;Antigen Presentation: Folding, assembly and peptide loading of class I MHC;Immunoregulatory interactions between a Lymphoid and a non-Lymphoid cell;Antigen processing and presentation;Human immunodeficiency virus 1 infection;Human cytomegalovirus infection;Human T-cell leukemia virus 1 infection;Epstein-Barr …	Immune System (Reactome);Organismal Systems (KEGG);Human Diseases (KEGG)
MSTRG.146	-1.94546	-	-	-	-	Regulation of glycolysis by fructose 2,6-bisphosphate metabolism	Metabolism (Reactome)
MSTRG.1468	1.5417	-	Catalytic Activity (GO:0003824)	-	-	Platelet degranulation	Hemostasis (Reactome)
MSTRG.15105	2.4976	-	-	-	-	mRNA Splicing - Major Pathway;mRNA 3'-end processing;RNA Polymerase II Transcription Termination	Metabolism of RNA (Reactome);Gene expression (Transcription) (Reactome)
MSTRG.1528	4.93317	-	Catalytic Activity (GO:0003824)	-	Reverse transcriptase (RNA-dependent DNA polymerase)	Post-translational modification: synthesis of GPI-anchored proteins;Platelet degranulation	Metabolism of proteins (Reactome);Hemostasis (Reactome)
MSTRG.15513	-0.984683	-	-	-	-	O-glycosylation of TSR domain-containing proteins	Metabolism of proteins (Reactome)
MSTRG.15740	5.96136	-	-	-	Domain of unknown function (DUF4585)	Vitamin C (ascorbate) metabolism	Metabolism (Reactome)
MSTRG.15899	6.97515	-	Catalytic Activity (GO:0003824)	-	-	5-Phosphoribose 1-diphosphate biosynthesis	Metabolism (Reactome)
MSTRG.15940	-1.24812	-	-	-	-	HDACs deacetylate histones	Chromatin organization (Reactome)
MSTRG.16189	-8.21044	Phosphorylation (GO:0016310)	Metal Ion Binding (GO:0046872)	Nucleus (GO:0005634)	-	5-Phosphoribose 1-diphosphate biosynthesis	Metabolism (Reactome)
MSTRG.16191	-3.01498	-	Metal Ion Binding (GO:0046872)	Nucleus (GO:0005634)	-	Transcriptional Regulation by MECP2	Gene expression (Transcription) (Reactome)
MSTRG.16193	-2.03423	-	Metal Ion Binding (GO:0046872)	Nucleus (GO:0005634)	-	Transcriptional Regulation by MECP2	Gene expression (Transcription) (Reactome)
MSTRG.16354	3.66415	-	-	Membrane (GO:0016020)	Pre-pro-megakaryocyte potentiating factor precursor (Mesothelin)	Post-translational protein phosphorylation;Regulation of Insulin-like Growth Factor (IGF) transport and uptake by Insulin-like Growth Factor Binding Proteins (IGFBPs)	Metabolism of proteins (Reactome)
MSTRG.16355	4.90125	-	-	-	-	Post-translational modification: synthesis of GPI-anchored proteins;Post-translational protein phosphorylation;Regulation of Insulin-like Growth Factor (IGF) transport and uptake by Insulin-like Growth Factor Binding Proteins (IGFBPs)	Metabolism of proteins (Reactome)
MSTRG.16831	-8.51039	Regulation of Dna-Templated Transcription (GO:0006355), Dna-Templated Transcription (GO:0006351)	Nucleic Acid Binding (GO:0003676)	Nucleus (GO:0005634)	-	-	-
MSTRG.1690	2.59129	Gene Expression (GO:0010467), Rna Metabolic Process (GO:0016070), Regulation of Gene Expression (GO:0010468)	Nucleic Acid Binding (GO:0003676), Transferase Activity, Transferring Phosphorus-Containing Groups (GO:0016772)	Nucleus (GO:0005634), Cytoskeleton (GO:0005856)	-	-	-
MSTRG.16975	7.5461	-	-	-	-	-	-
MSTRG.16976	7.98272	Gene Expression (GO:0010467)	-	Extracellular Region (GO:0005576)	Immunoglobulin V-Type	Primary immunodeficiency	Human Diseases (KEGG)
MSTRG.16977	7.94207	-	-	-	Non-ribosomal peptide synthetase modules and related proteins	-	-
MSTRG.1725	-6.64102	-	-	-	-	Disassembly of the destruction complex and recruitment of AXIN to the membrane;Beta-catenin phosphorylation cascade;Regulation of HSF1-mediated heat shock response;Diabetic cardiomyopathy;Lipid and atherosclerosis;Signaling pathways regulating pluripotency of stem cells;Wnt signaling pathway;T cell receptor signaling pathway;B cell receptor signaling pathway;ErbB signaling pathway;Breast cancer;G…	Signal Transduction (Reactome);Cellular responses to stimuli (Reactome);Environmental Information Processing (KEGG);Human Diseases (KEGG);Cellular Processes (KEGG);Organismal Systems (KEGG)
MSTRG.17389	1.35954	-	Metal Ion Binding (GO:0046872)	Plasma Membrane (GO:0005886)	-	DAP12 signaling;Post-translational modification: synthesis of GPI-anchored proteins;Neutrophil degranulation;Endosomal/Vacuolar pathway;ER-Phagosome pathway;Transferrin endocytosis and recycling;Antigen Presentation: Folding, assembly and peptide loading of class I MHC;Immunoregulatory interactions between a Lymphoid and a non-Lymphoid cell	Immune System (Reactome);Metabolism of proteins (Reactome);Transport of small molecules (Reactome)
MSTRG.17401	-4.12637	Organelle Organization (GO:0006996), Cellular Component Assembly (GO:0022607), Protein-Containing Complex Organization (GO:0043933)	Metal Ion Binding (GO:0046872), Purine Nucleotide Binding (GO:0017076), Purine Ribonucleotide Binding (GO:0032555), Purine Ribonucleoside Triphosphate Binding (GO:0035639)	Cytoskeleton (GO:0005856)	-	Anchoring of the basal body to the plasma membrane;Loss of Nlp from mitotic centrosomes;Neutrophil degranulation;Recruitment of mitotic centrosome proteins and complexes;Recruitment of NuMA to mitotic centrosomes;Regulation of PLK1 Activity at G2/M Transition;AURKA Activation by TPX2;Purine metabolism;Thiamine metabolism	Organelle biogenesis and maintenance (Reactome);Cell Cycle (Reactome);Immune System (Reactome);Metabolism (KEGG)
MSTRG.17986	-4.72029	-	-	-	-	Antigen processing: Ubiquitination & Proteasome degradation	Immune System (Reactome)
MSTRG.18234	5.58358	Response to Stress (GO:0006950)	Organic Cyclic Compound Binding (GO:0097159), Heterocyclic Compound Binding (GO:1901363)	-	Animal haem peroxidase	Neutrophil degranulation;Events associated with phagocytolytic activity of PMN cells;Drug metabolism - other enzymes;Acute myeloid leukemia;Transcriptional misregulation in cancer;Asthma;Neutrophil extracellular trap formation;Phagosome	Immune System (Reactome);Metabolism (KEGG);Human Diseases (KEGG);Organismal Systems (KEGG);Cellular Processes (KEGG)
MSTRG.18778	5.49447	-	-	-	-	Lysosome Vesicle Biogenesis;Neutrophil degranulation;Keratan sulfate degradation	Vesicle-mediated transport (Reactome);Immune System (Reactome);Metabolism (Reactome)
MSTRG.1913	-1.60877	-	Catalytic Activity (GO:0003824)	Plasma Membrane (GO:0005886)	-	Cell surface interactions at the vascular wall;Immunoregulatory interactions between a Lymphoid and a non-Lymphoid cell	Hemostasis (Reactome);Immune System (Reactome)
MSTRG.19624	-2.51813	-	Catalytic Activity (GO:0003824)	-	-	Lysine catabolism;Citric acid cycle (TCA cycle);Glyoxylate metabolism and glycine degradation;Citrate cycle (TCA cycle)	Metabolism (Reactome);Metabolism (KEGG)
MSTRG.19988	-1.24172	Regulation of Dna-Templated Transcription (GO:0006355), Dna-Templated Transcription (GO:0006351)	Nucleic Acid Binding (GO:0003676)	Nucleus (GO:0005634), Nuclear Lumen (GO:0031981), Cytoskeleton (GO:0005856)	-	Transcriptional Regulation by VENTX	Gene expression (Transcription) (Reactome)
MSTRG.20075	6.12155	Regulation of Dna-Templated Transcription (GO:0006355), Dna-Templated Transcription (GO:0006351)	Protein Binding (GO:0005515)	Nucleus (GO:0005634)	-	TLR2 subfamily cascade;TAK1 activates NFkB by phosphorylation and activation of IKKs complex;TRIF(TICAM1)-mediated TLR4 signaling ;MAP kinase activation;Neutrophil degranulation;MyD88 cascade initiated on plasma membrane;NFkB activation mediated by RIP1 complexed with activated TLR3;MyD88 cascade initiated on plasma membrane (R-GGA-975871);TLR21 cascade;TLR15 cascade;TRAF6 mediated NF-kB activati…	Innate Immune System (Reactome);Immune System (Reactome)
MSTRG.2048	-2.30353	Cellular Response to Chemical Stimulus (GO:0070887), Cellular Response to Stress (GO:0033554)	Metal Ion Binding (GO:0046872)	Nucleus (GO:0005634)	-	Platelet degranulation ;Gene and protein expression by JAK-STAT signaling after Interleukin-12 stimulation;Detoxification of Reactive Oxygen Species	Hemostasis (Reactome);Immune System (Reactome);Cellular responses to stimuli (Reactome)
MSTRG.20482	-4.76508	-	Protein Binding (GO:0005515)	Intracellular Organelle (GO:0043229)	-	Neutrophil degranulation	Immune System (Reactome)
MSTRG.20679	-1.60756	Regulation of Cellular Process (GO:0050794), Negative Regulation of Cellular Process (GO:0048523)	-	Plasma Membrane (GO:0005886)	-	B cell receptor signaling pathway;Leishmaniasis;Malaria;Complement and coagulation cascades;Neutrophil extracellular trap formation;Legionellosis;Hematopoietic cell lineage;Epstein-Barr virus infection;Tuberculosis	Organismal Systems (KEGG);Human Diseases (KEGG)
MSTRG.20703	5.57771	Macromolecule Biosynthetic Process (GO:0009059), Nucleobase-Containing Compound Biosynthetic Process (GO:0034654), Cellular Nitrogen Compound Biosynthetic Process (GO:0044271), Heterocycle Biosynthetic Process (GO:0018130), Organic Cyclic Compound Biosynthetic Process (GO:1901362), Nucleic Acid Metabolic Process (GO:0090304), Aromatic Compound Biosynthetic Process (GO:0019438), Cellular Response …	Purine Nucleotide Binding (GO:0017076), Purine Ribonucleotide Binding (GO:0032555), Purine Ribonucleoside Triphosphate Binding (GO:0035639)	Plasma Membrane (GO:0005886)	-	Minus-strand DNA synthesis;Plus-strand DNA synthesis;Neutrophil degranulation;MAP2K and MAPK activation;p130Cas linkage to MAPK signaling for integrins;Glucagon-like Peptide-1 (GLP1) regulates insulin secretion;Frs2-mediated activation;ARMS-mediated activation;GRB2:SOS provides linkage to MAPK signaling for Integrins ;Rap1 signalling;MET activates RAP1 and RAC1;Purine metabolism;Thiamine metaboli…	Disease (Reactome);Immune System (Reactome);Signal Transduction (Reactome);Hemostasis (Reactome);Metabolism (Reactome);Metabolism (KEGG)
MSTRG.20777	-2.17003	Macromolecule Biosynthetic Process (GO:0009059), Nucleobase-Containing Compound Biosynthetic Process (GO:0034654), Phosphate-Containing Compound Metabolic Process (GO:0006796), Organelle Organization (GO:0006996), Cellular Nitrogen Compound Biosynthetic Process (GO:0044271), Heterocycle Biosynthetic Process (GO:0018130), Organic Cyclic Compound Biosynthetic Process (GO:1901362), Nucleic Acid Meta…	Nucleic Acid Binding (GO:0003676), Transferase Activity, Transferring Phosphorus-Containing Groups (GO:0016772)	Nucleus (GO:0005634)	-	Minus-strand DNA synthesis;Sealing of the nuclear envelope (NE) by ESCRT-III	Disease (Reactome);Cell Cycle (Reactome)
MSTRG.20803	5.06064	Metabolic Process (GO:0008152)	Hydrolase Activity (GO:0016787)	-	-	-	-
MSTRG.21245	-1.67591	Monoatomic Ion Transport (GO:0006811)	Protein Binding (GO:0005515)	Nucleus (GO:0005634), Nuclear Lumen (GO:0031981), Intracellular Vesicle (GO:0097708)	-	The proton buffering model;Neutrophil degranulation;ROS and RNS production in phagocytes;Oxidative phosphorylation;Rheumatoid arthritis;Synaptic vesicle cycle;Collecting duct acid secretion;Epithelial cell signaling in Helicobacter pylori infection;Lysosome;Vibrio cholerae infection;Phagosome;Human papillomavirus infection;Tuberculosis	Metabolism (Reactome);Immune System (Reactome);Metabolism (KEGG);Human Diseases (KEGG);Organismal Systems (KEGG);Cellular Processes (KEGG)
MSTRG.21389	4.82127	Macromolecule Biosynthetic Process (GO:0009059), Protein Modification Process (GO:0036211), Organonitrogen Compound Biosynthetic Process (GO:1901566), Macromolecule Modification (GO:0043412)	Transferase Activity (GO:0016740)	Intracellular Membrane-Bounded Organelle (GO:0043231)	-	Reactions specific to the complex N-glycan synthesis pathway;Lewis blood group biosynthesis	Metabolism of proteins (Reactome);Metabolism (Reactome)
MSTRG.21404	4.1098	-	-	-	-	-	-
MSTRG.21409	5.90986	-	-	-	-	-	-
MSTRG.21433	6.60647	Gene Expression (GO:0010467), Regulation of Gene Expression (GO:0010468)	-	Nucleus (GO:0005634)	RNA exonuclease 1 homolog	Ribosome biogenesis in eukaryotes	Genetic Information Processing (KEGG)
MSTRG.21862	6.97539	Proteolysis (GO:0006508)	Metal Ion Binding (GO:0046872)	Integral component of membrane (GO:0016021)	-	Antigen processing: Ubiquitination & Proteasome degradation	Immune System (Reactome)
MSTRG.21888	9.37864	Regulation of Dna-Templated Transcription (GO:0006355), Dna-Templated Transcription (GO:0006351)	Metal Ion Binding (GO:0046872), Purine Nucleotide Binding (GO:0017076), Purine Ribonucleotide Binding (GO:0032555), Purine Ribonucleoside Triphosphate Binding (GO:0035639)	Nucleus (GO:0005634), Nuclear Lumen (GO:0031981)	Reverse transcriptase (RNA-dependent DNA polymerase)	Ion transport by P-type ATPases;Ubiquitin mediated proteolysis;MicroRNAs in cancer;Nucleocytoplasmic transport;Purine metabolism;Thiamine metabolism;NF-kappa B signaling pathway	Transport of small molecules (Reactome);Genetic Information Processing (KEGG);Human Diseases (KEGG);Metabolism (KEGG);Environmental Information Processing (KEGG)
MSTRG.22099	1.21441	Nucleic Acid Metabolic Process (GO:0090304)	Catalytic Activity (GO:0003824)	-	-	Cyclin E associated events during G1/S transition ;SCF(Skp2)-mediated degradation of p27/p21;Cyclin D associated events in G1;APC/C:Cdh1 mediated degradation of Cdc20 and other APC/C:Cdh1 targeted proteins in late mitosis/early G1;Regulation of RUNX2 expression and activity;Neddylation;Regulation of BACH1 activity;Antigen processing: Ubiquitination & Proteasome degradation;Orc1 removal from chrom…	Cell Cycle (Reactome);Gene expression (Transcription) (Reactome);Metabolism of proteins (Reactome);Cellular responses to stimuli (Reactome);Immune System (Reactome);Metabolism of proteins (Reactome)
MSTRG.22452	3.32328	Proteolysis (GO:0006508)	Metal Ion Binding (GO:0046872)	Membrane (GO:0016020)	viral entry into host cell via endocytosis followed by membrane fusion with the endosome membrane	-	-
MSTRG.22470	3.01152	-	-	-	-	Retrograde transport at the Trans-Golgi-Network;Triglyceride catabolism;RHOBTB3 ATPase cycle	Vesicle-mediated transport (Reactome);Metabolism (Reactome);Signal Transduction (Reactome)
MSTRG.22587	-2.66651	Gene Expression (GO:0010467)	Hydrolase Activity (GO:0016787), Catalytic Activity, Acting On A Protein (GO:0140096)	Intracellular Vesicle (GO:0097708)	-	RUNX1 regulates transcription of genes involved in differentiation of keratinocytes,Activation of Matrix Metalloproteinases,MHC class II antigen presentation	Immune System (Reactome), Gene expression (Transcription) (Reactome), Extracellular matrix organization (Reactome)
MSTRG.23241	4.31985	-	-	-	-	-	-
MSTRG.23305	4.20157	-	-	-	Olfactory receptor	-	-
MSTRG.23323	5.46753	Regulation of Cellular Process (GO:0050794), Cell Communication (GO:0007154), Cellular Response to Stimulus (GO:0051716), Signal Transduction (GO:0007165), Signaling (GO:0023052)	-	Integral component of membrane (GO:0016021)	Olfactory receptor	-	-
MSTRG.23330	3.99104	-	-	-	-	-	-
MSTRG.2400	8.77136	-	-	-	-	-	-
MSTRG.24024	7.64244	-	-	-	-	-	-
MSTRG.24031	7.88336	-	-	-	-	-	-
MSTRG.24032	7.69473	-	-	-	-	-	-
MSTRG.24422	7.99591	-	-	-	-	-	-
MSTRG.2727	6.1045	Gene Expression (GO:0010467), Regulation of Gene Expression (GO:0010468), Phosphorylation (GO:0016310)	Transferase Activity, Transferring Phosphorus-Containing Groups (GO:0016772)	Intracellular Membrane-Bounded Organelle (GO:0043231)	-	-	-
MSTRG.2769	4.23711	Proteolysis (GO:0006508)	Metal Ion Binding (GO:0046872)	Integral component of membrane (GO:0016021)	-	-	-
MSTRG.3488	8.21273	Gene Expression (GO:0010467)	Protein Binding (GO:0005515)	Intracellular Membrane-Bounded Organelle (GO:0043231), Intracellular Organelle Lumen (GO:0070013)	-	-	-
MSTRG.4121	2.02966	-	-	-	-	-	-
MSTRG.4207	-2.06966	Regulation of Dna-Templated Transcription (GO:0006355), Dna-Templated Transcription (GO:0006351)	Metal Ion Binding (GO:0046872)	Nucleus (GO:0005634)	-	-	-
MSTRG.4240	-9.7602	Macromolecule Biosynthetic Process (GO:0009059), Protein Modification Process (GO:0036211), Organonitrogen Compound Biosynthetic Process (GO:1901566), Macromolecule Modification (GO:0043412)	Metal Ion Binding (GO:0046872)	Intracellular Membrane-Bounded Organelle (GO:0043231)	-	Various types of N-glycan biosynthesis;N-Glycan biosynthesis	Metabolism (KEGG)
MSTRG.431	2.18637	-	-	-	-	-	-
MSTRG.4472	3.31924	Protein Modification Process (GO:0036211), Macromolecule Modification (GO:0043412), Cellular Response to Organic Substance (GO:0071310)	Metal Ion Binding (GO:0046872)	Intracellular Anatomical Structure (GO:0005622), Cytoplasm (GO:0005737), Cytosol (GO:0005829)	E3 ubiquitin-protein ligase makorin-1	Antigen processing: Ubiquitination & Proteasome degradation	Immune System (Reactome)
MSTRG.4924	-6.41906	Cellular Metabolic Process (GO:0044237), Small Molecule Metabolic Process (GO:0044281), Organic Substance Metabolic Process (GO:0071704), Primary Metabolic Process (GO:0044238)	Anion Binding (GO:0043168), Nucleotide Binding (GO:0000166), Nucleoside Phosphate Binding (GO:1901265)	Intracellular Membrane-Bounded Organelle (GO:0043231)	-	The tricarboxylic acid cycle;Citric acid cycle (TCA cycle);Butanoate metabolism;Oxidative phosphorylation;Carbon fixation pathways in prokaryotes;Citrate cycle (TCA cycle)	Metabolism (Reactome);Metabolism (KEGG)
MSTRG.4971	-2.99189	Regulation of Dna-Templated Transcription (GO:0006355), Dna-Templated Transcription (GO:0006351)	Metal Ion Binding (GO:0046872)	Nucleus (GO:0005634)	-	-	-
MSTRG.5269	-2.4358	Protein Modification Process (GO:0036211), Nitrogen Compound Transport (GO:0071705), Organic Substance Transport (GO:0071702), Macromolecule Modification (GO:0043412), Protein Localization (GO:0008104)	Hydrolase Activity (GO:0016787), Catalytic Activity, Acting On A Protein (GO:0140096)	Nucleus (GO:0005634)	-	Fatty acid elongation;Glycerophospholipid metabolism	Metabolism (KEGG)
MSTRG.5579	4.74655	Phosphorylation (GO:0016310)	Transferase Activity, Transferring Phosphorus-Containing Groups (GO:0016772)	-	-	-	-
MSTRG.5593	8.86383	-	-	-	-	-	-
MSTRG.575	3.04746	-	-	-	-	-	-
MSTRG.6532	-1.16982	Phosphorylation (GO:0016310)	Protein Binding (GO:0005515), Carbohydrate Derivative Binding (GO:0097367)	Membrane (GO:0016020), Extracellular Region (GO:0005576), Extracellular Space (GO:0005615)	-	-	-
MSTRG.6862	-5.54588	Phosphorylation (GO:0016310)	Transferase Activity, Transferring Phosphorus-Containing Groups (GO:0016772)	Membrane (GO:0016020)	-	Minus-strand DNA synthesis	Disease (Reactome)
MSTRG.7028	2.68143	Regulation of Cellular Process (GO:0050794), Cell Communication (GO:0007154), Cellular Response to Stimulus (GO:0051716), Signal Transduction (GO:0007165), Signaling (GO:0023052)	-	Membrane (GO:0016020)	-	-	-
MSTRG.7137	11.6483	Gene Expression (GO:0010467), Regulation of Gene Expression (GO:0010468), Phosphorylation (GO:0016310)	Purine Nucleotide Binding (GO:0017076), Purine Ribonucleotide Binding (GO:0032555), Purine Ribonucleoside Triphosphate Binding (GO:0035639)	Intracellular Anatomical Structure (GO:0005622), Cytoplasm (GO:0005737), Membrane (GO:0016020), Cell Periphery (GO:0071944)	-	-	-
MSTRG.7225	-2.12409	-	-	-	-	-	-
MSTRG.7842	3.89807	Phosphorylation (GO:0016310)	Transferase Activity, Transferring Phosphorus-Containing Groups (GO:0016772)	-	-	-	-
MSTRG.8208	-11.7458	Phosphorylation (GO:0016310)	-	Intracellular Anatomical Structure (GO:0005622), Cytoplasm (GO:0005737), Membrane (GO:0016020), Cytosol (GO:0005829)	-	MAPK signaling pathway - fly;MicroRNAs in cancer	Environmental Information Processing (KEGG);Human Diseases (KEGG)
MSTRG.8614	1.587	Nitrogen Compound Transport (GO:0071705), Organonitrogen Compound Biosynthetic Process (GO:1901566), Monoatomic Ion Transport (GO:0006811), Cellular Nitrogen Compound Biosynthetic Process (GO:0044271), Heterocycle Biosynthetic Process (GO:0018130), Organic Cyclic Compound Biosynthetic Process (GO:1901362), Organic Substance Transport (GO:0071702), Aromatic Compound Biosynthetic Process (GO:001943…	Metal Ion Binding (GO:0046872)	Nucleus (GO:0005634)	-	Heme biosynthesis	Metabolism (Reactome)
MSTRG.8695	-2.09528	-	-	-	-	-	-
MSTRG.8801	5.22575	-	Catalytic Activity (GO:0003824)	Intracellular Non-Membrane-Bounded Organelle (GO:0043232)	-	-	-
MSTRG.8995	1.45854	-	Transferase Activity (GO:0016740)	Membrane (GO:0016020)	-	Ether lipid metabolism;Sphingolipid metabolism	Metabolism (KEGG)
MSTRG.9043	-4.0626	-	-	-	-	-	-
MSTRG.9319	3.81602	Phosphorylation (GO:0016310)	Transferase Activity (GO:0016740), Hydrolase Activity (GO:0016787)	Plasma Membrane (GO:0005886)	-	Post-translational modification: synthesis of GPI-anchored proteins;Neutrophil degranulation;Nicotinate metabolism;Nicotinate and nicotinamide metabolism	Metabolism of proteins (Reactome);Immune System (Reactome);Metabolism (Reactome);Metabolism (KEGG)
MYDGF	2.17392	Regulation of Dna-Templated Transcription (GO:0006355), Dna-Templated Transcription (GO:0006351)	-	Intracellular Membrane-Bounded Organelle (GO:0043231), Intracellular Organelle Lumen (GO:0070013)	UPF0556 protein C19orf10 homolog	XBP1(S) activates chaperone genes	Cellular responses to stimuli (Reactome)
MYLK	-0.914589	-	-	-	-	Smooth Muscle Contraction;RHO GTPases activate PAKs	Muscle contraction (Reactome);Signal Transduction (Reactome)
NANS	1.80874	Biosynthetic process (GO:0009058), Organic substance metabolic process (GO:0071704), Primary metabolic process (GO:0044238)	Transferase activity (GO:0016740)	-	-	Sialic acid metabolism,Amino sugar and nucleotide sugar metabolism	Metabolism of proteins (Reactome),Metabolism (KEGG)
ND4L	-0.954185	Cellular Metabolic Process (GO:0044237)	Catalytic Activity (GO:0003824), Transporter Activity (GO:0005215)	Intracellular Membrane-Bounded Organelle (GO:0043231)	-	Oxidative phosphorylation;Ubiquinone and other terpenoid-quinone biosynthesis	Metabolism (KEGG)
NDUFA6	2.03059	Phosphorylation (GO:0016310)	Catalytic Activity (GO:0003824), Transporter Activity (GO:0005215)	Intracellular Membrane-Bounded Organelle (GO:0043231)	NADH dehydrogenase ubiquinone 1 alpha subcomplex	Complex I biogenesis;Diabetic cardiomyopathy;Oxidative phosphorylation;Non-alcoholic fatty liver disease;Chemical carcinogenesis - reactive oxygen species;Prion disease;Pathways of neurodegeneration - multiple diseases;Alzheimer disease;Parkinson disease;Amyotrophic lateral sclerosis;Huntington disease;Retrograde endocannabinoid signaling;Ubiquinone and other terpenoid-quinone biosynthesis;Thermo…	Metabolism (Reactome);Human Diseases (KEGG);Metabolism (KEGG);Organismal Systems (KEGG)
NEFM	5.61748	Organelle Organization (GO:0006996), Cellular Component Assembly (GO:0022607)	-	Cytoskeleton (GO:0005856)	-	-	-
NR4A3	-2.18029	Regulation of Dna-Templated Transcription (GO:0006355), Dna-Templated Transcription (GO:0006351)	Metal Ion Binding (GO:0046872)	Nucleus (GO:0005634)	-	Nuclear Receptor transcription pathway	Gene expression (Transcription) (Reactome)
OLFML1	1.27246	Regulation of Cellular Process (GO:0050794), Cell Communication (GO:0007154), Cellular Response to Stimulus (GO:0051716), Signal Transduction (GO:0007165), Signaling (GO:0023052)	-	Extracellular Region (GO:0005576), Extracellular Space (GO:0005615)	Olfactomedin-like protein 1	Neutrophil degranulation	Immune System (Reactome)
OSTC	0.98744	Macromolecule Biosynthetic Process (GO:0009059), Protein Modification Process (GO:0036211), Organonitrogen Compound Biosynthetic Process (GO:1901566), Macromolecule Modification (GO:0043412)	-	Intracellular Membrane-Bounded Organelle (GO:0043231)	-	-	-
P4HB	1.56292	Gene Expression (GO:0010467)	Catalytic Activity, Acting On A Protein (GO:0140096)	Intracellular Membrane-Bounded Organelle (GO:0043231), Intracellular Organelle Lumen (GO:0070013)	-	Calnexin/calreticulin cycle;ER-Phagosome pathway;Antigen Presentation: Folding, assembly and peptide loading of class I MHC;Arginine and proline metabolism	Metabolism of proteins (Reactome);Immune System (Reactome);Metabolism (KEGG)
PAPSS1	1.93823	-	Catalytic Activity (GO:0003824)	-	3'-phosphoadenosine 5'-phosphosulfate synthase 1	Glycosaminoglycan metabolism;Transport and synthesis of PAPS;Selenocompound metabolism;Sulfur metabolism;Purine metabolism;Monobactam biosynthesis	Metabolism (Reactome);Metabolism (KEGG)
PDIA4	1.4028	-	Catalytic Activity, Acting On A Protein (GO:0140096)	Intracellular Membrane-Bounded Organelle (GO:0043231), Intracellular Organelle Lumen (GO:0070013)	-	Calnexin/calreticulin cycle;ER-Phagosome pathway;Antigen Presentation: Folding, assembly and peptide loading of class I MHC	Metabolism of proteins (Reactome);Immune System (Reactome)
PDP1	-1.04554	Protein Modification Process (GO:0036211), Phosphate-Containing Compound Metabolic Process (GO:0006796), Macromolecule Modification (GO:0043412)	Cation Binding (GO:0043169)	-	-	Regulation of pyruvate dehydrogenase (PDH) complex;PD-L1 expression and PD-1 checkpoint pathway in cancer	Metabolism (Reactome);Human Diseases (KEGG)
PECAM1	-3.97686	Transport (GO:0006810), Establishment of Localization In Cell (GO:0051649), Intracellular Transport (GO:0046907)	-	Plasma Membrane (GO:0005886)	Immunoglobulin	Platelet degranulation ;Integrin cell surface interactions;Neutrophil degranulation;PECAM1 interactions;Platelet sensitization by LDL	Hemostasis (Reactome);Extracellular matrix organization (Reactome);Immune System (Reactome)
PGRMC1	0.745174	Nitrogen Compound Transport (GO:0071705), Organonitrogen Compound Biosynthetic Process (GO:1901566), Monoatomic Ion Transport (GO:0006811), Cellular Nitrogen Compound Biosynthetic Process (GO:0044271), Heterocycle Biosynthetic Process (GO:0018130), Organic Cyclic Compound Biosynthetic Process (GO:1901362), Organic Substance Transport (GO:0071702), Aromatic Compound Biosynthetic Process (GO:001943…	Metal Ion Binding (GO:0046872)	Nucleus (GO:0005634)	-	Neutrophil degranulation;Heme biosynthesis	Immune System (Reactome);Metabolism (Reactome)
PIGR	6.29003	-	Binding (GO:0005488)	Plasma Membrane (GO:0005886)	-	Neutrophil degranulation	Immune System (Reactome)
PLEKHS1	6.58896	-	-	-	-	-	-
PLXNC1	1.91834	Cell Surface Receptor Signaling Pathway (GO:0007166)	Protein Binding (GO:0005515)	-	-	Other semaphorin interactions	Developmental Biology (Reactome)
PMP2	1.99775	Organic Substance Transport (GO:0071702)	Anion Binding (GO:0043168)	Nucleus (GO:0005634)	-	Triglyceride catabolism	Metabolism (Reactome)
PODXL	3.94341	Cellular Component Assembly (GO:0022607)	-	Plasma membrane bounded cell projection (GO:0120025), Plasma membrane (GO:0005886), Integral component of membrane (GO:0016021)	CD34/Podocalyxin family	Cytosolic sulfonation of small molecules	Metabolism (Reactome)
POU2AF1	11.3064	Regulation of Dna-Templated Transcription (GO:0006355), Dna-Templated Transcription (GO:0006351)	Protein Binding (GO:0005515)	Nucleus (GO:0005634)	-	-	-
PRDX4	2.22368	-	-	-	-	Neutrophil degranulation	Immune System (Reactome)
PRR15	3.93405	-	-	-	ATPase family AAA domain containing 4	-	-
PSCA	2.52248	Phosphorylation (GO:0016310)	Protein Binding (GO:0005515)	Plasma Membrane (GO:0005886)	Prostate stem cell	Post-translational modification: synthesis of GPI-anchored proteins	Metabolism of proteins (Reactome)
PTGDS	1.57253	-	Small Molecule Binding (GO:0036094)	Extracellular Region (GO:0005576)	-	Synthesis of Prostaglandins (PG) and Thromboxanes (TX),Neutrophil degranulation,Metal sequestration by antimicrobial proteins,Iron uptake and transport,Transport of fatty acids	Immune System (Reactome),Metabolism (Reactome),Transport of small molecules (Reactome)
PTPN21	-5.89033	Protein Modification Process (GO:0036211), Phosphate-Containing Compound Metabolic Process (GO:0006796), Macromolecule Modification (GO:0043412)	Hydrolase Activity (GO:0016787), Catalytic Activity, Acting On A Protein (GO:0140096)	Cytoskeleton (GO:0005856)	-	RND3 GTPase cycle;RND2 GTPase cycle;RND1 GTPase cycle;Synthesis of PIPs at the plasma membrane	Signal Transduction (Reactome);Metabolism (Reactome)
RAB43	1.61692	Nitrogen Compound Transport (GO:0071705), Organelle Organization (GO:0006996), Organic Substance Transport (GO:0071702), Cellular Component Assembly (GO:0022607), Protein Localization (GO:0008104)	Purine Nucleotide Binding (GO:0017076), Purine Ribonucleotide Binding (GO:0032555), Purine Ribonucleoside Triphosphate Binding (GO:0035639)	Intracellular Vesicle (GO:0097708)	0	Retrograde transport at the Trans-Golgi-Network;Purine metabolism;Thiamine metabolism	Vesicle-mediated transport (Reactome);Metabolism (KEGG)
RASEF	2.81942	-	-	-	-	VxPx cargo-targeting to cilium;Anchoring of the basal body to the plasma membrane;RAB GEFs exchange GTP for GDP on RABs;Regulation of PLK1 Activity at G2/M Transition	Organelle biogenesis and maintenance (Reactome);Vesicle-mediated transport (Reactome);Cell Cycle (Reactome)
RPL31	0.968556	-	-	-	-	Nonsense Mediated Decay (NMD) independent of the Exon Junction Complex (EJC),Nonsense Mediated Decay (NMD) enhanced by the Exon Junction Complex (EJC)	Metabolism of RNA (Reactome)
RPL36	1.22262	Peptide Biosynthetic Process (GO:0043043)	Transferase Activity, Transferring Phosphorus-Containing Groups (GO:0016772)	Nuclear Lumen (GO:0031981), Ribosome (GO:0005840), Nucleus (GO:0005634)	-	Nonsense Mediated Decay (NMD) independent of the Exon Junction Complex (EJC),Nonsense Mediated Decay (NMD) enhanced by the Exon Junction Complex (EJC)	Metabolism of RNA (Reactome)
RPL39	0.794028	Gene Expression (GO:0010467)	-	Intracellular Non-Membrane-Bounded Organelle (GO:0043232)	-	Nonsense Mediated Decay (NMD) independent of the Exon Junction Complex (EJC);Nonsense Mediated Decay (NMD) enhanced by the Exon Junction Complex (EJC)	Metabolism of RNA (Reactome)
RPL7	0.940377	Gene Expression (GO:0010467), Rna Metabolic Process (GO:0016070)	Nucleic Acid Binding (GO:0003676)	Intracellular Non-Membrane-Bounded Organelle (GO:0043232)	Ribonuclease H protein	The canonical retinoid cycle in rods (twilight vision);RA biosynthesis pathway	Sensory Perception (Reactome);Signal Transduction (Reactome)
RPS15A	0.974227	Peptide Biosynthetic Process (GO:0043043)	Structural Constituent Of Ribosome (GO:0003735)	Ribosome (GO:0005840)	-	Formation of the teRNAry complex, and subsequently, the 43S complex,Nonsense Mediated Decay (NMD) independent of the Exon Junction Complex (EJC),Nonsense Mediated Decay (NMD) enhanced by the Exon Junction Complex (EJC),Ribosomal scanning and start codon recognition	Metabolism of proteins (Reactome);Metabolism of RNA (Reactome)
RPS3	0.961747	-	-	-	-	Formation of the teRNAry complex, and subsequently, the 43S complex,Nonsense Mediated Decay (NMD) independent of the Exon Junction Complex (EJC),Nonsense Mediated Decay (NMD) enhanced by the Exon Junction Complex (EJC),Ribosomal scanning and start codon recognition	Metabolism of proteins (Reactome), Metabolism of RNA (Reactome)
RPS3A	1.05174	Peptide Biosynthetic Process (GO:0043043)	Structural Constituent Of Ribosome (GO:0003735)	Ribosome (GO:0005840)	structural constituent of ribosome	Translation initiation complex formation,Formation of a pool of free 40S subunits,Formation of the teRNAry complex, and subsequently, the 43S complex,L13a-mediated translational silencing of Ceruloplasmin expression,SRP-dependent cotranslational protein targeting to membrane,Nonsense Mediated Decay (NMD) enhanced by the Exon Junction Complex (EJC),Nonsense Mediated Decay (NMD) independent of the …	Metabolism of RNA (Reactome), Metabolism of proteins (Reactome), Genetic Information Processing (KEGG)
RRBP1	1.7394	Nitrogen Compound Transport (GO:0071705), Organic Substance Transport (GO:0071702), Protein Localization (GO:0008104)	-	Intracellular Vesicle (GO:0097708)	-	Gluconeogenesis	Metabolism (Reactome)
RYR3	-1.96938	-	Metal Ion Binding (GO:0046872)	Integral component of membrane (GO:0016021)	-	Ion homeostasis;Stimuli-sensing channels	Muscle contraction (Reactome);Transport of small molecules (Reactome)
S100A6	1.78786	Positive Regulation of Cellular Process (GO:0048522), Regulation of Cellular Process (GO:0050794)	Metal Ion Binding (GO:0046872)	Nucleus (GO:0005634)	-	Neutrophil degranulation;Metal sequestration by antimicrobial proteins;Regulation of TLR by endogenous ligand;RHO GTPases Activate NADPH Oxidases	Immune System (Reactome);Signal Transduction (Reactome)
SCCPDH	0.936815	Cellular Biosynthetic Process (GO:0044249), Organic Substance Biosynthetic Process (GO:1901576)	Catalytic Activity (GO:0003824)	Intracellular Non-Membrane-Bounded Organelle (GO:0043232)	Ribonuclease H protein	Platelet degranulation	Hemostasis (Reactome)
SEC11C	1.8318	Gene Expression (GO:0010467)	Hydrolase Activity (GO:0016787), Catalytic Activity, Acting On A Protein (GO:0140096)	Intracellular Membrane-Bounded Organelle (GO:0043231)	-	SRP-dependent cotranslational protein targeting to membrane;Synthesis, secretion, and inactivation of Glucagon-like Peptide-1 (GLP-1);Removal of aminoterminal propeptides from gamma-carboxylated proteins;Synthesis, secretion, and inactivation of Glucose-dependent Insulinotropic Polypeptide (GIP);Synthesis, secretion, and deacylation of Ghrelin	Metabolism of proteins (Reactome)
SEC16A	8.5652	Organelle Organization (GO:0006996), Cellular Component Assembly (GO:0022607), Protein-Containing Complex Organization (GO:0043933), Protein Localization (GO:0008104)	Protein Binding (GO:0005515)	Intracellular Membrane-Bounded Organelle (GO:0043231)	transport protein	COPII-mediated vesicle transport	Metabolism of proteins (Reactome)
SELENOF	1.4813	-	-	-	-	-	-
SERP1	1.75753	Gene Expression (GO:0010467), Regulation of Gene Expression (GO:0010468)	-	Cytoskeleton (GO:0005856)	-	Insertion of tail-anchored proteins into the endoplasmic reticulum membrane	Protein localization (Reactome)
SFRP1	1.72101	Cell Surface Receptor Signaling Pathway (GO:0007166), Regulation of Cell Communication (GO:0010646), Regulation of Signal Transduction (GO:0009966), Cell Differentiation (GO:0030154)	Protein Binding (GO:0005515)	Extracellular Region (GO:0005576), Extracellular Space (GO:0005615)	-	Negative regulation of TCF-dependent signaling by WNT ligand antagonists	Signal Transduction (Reactome)
SLC1A4	12.5596	Nitrogen Compound Transport (GO:0071705), Monoatomic Ion Transport (GO:0006811), Organic Substance Transport (GO:0071702)	Transporter Activity (GO:0005215)	Cytoskeleton (GO:0005856)	amino acid transporter	Amino acid transport across the plasma membrane	Transport of small molecules (Reactome)
SLC31A1	1.77826	Establishment of localization (GO:0051234), Regulation of biological quality (GO:0065008)	Identical protein binding (GO:0042802)	Intracellular vesicle (GO:0097708)	-	Metal ion SLC transporters	Transport of small molecules (Reactome)
SLC39A8	4.36751	-	-	-	-	Zinc influx into cells by the SLC39 gene family	Transport of small molecules (Reactome)
SLC5A7	7.82806	Nitrogen Compound Transport (GO:0071705), Organonitrogen Compound Biosynthetic Process (GO:1901566), Monoatomic Ion Transport (GO:0006811), Organic Substance Transport (GO:0071702)	Cation Binding (GO:0043169)	Intracellular Vesicle (GO:0097708)	Belongs to the sodium solute symporter (SSF) (TC 2.A.21) family	Acetylcholine Neurotransmitter Release Cycle;Transport of bile salts and organic acids, metal ions and amine compounds;Cholinergic synapse;Choline metabolism in cancer	Neuronal System (Reactome);Transport of small molecules (Reactome);Organismal Systems (KEGG);Human Diseases (KEGG)
SMDT1	1.82499	Monoatomic Ion Transport (GO:0006811), Organic Substance Transport (GO:0071702)	-	Nucleus (GO:0005634), Nuclear Lumen (GO:0031981)	-	Processing of SMDT1	Transport of small molecules (Reactome)
SPCS3	5.71124	Gene Expression (GO:0010467)	Hydrolase Activity (GO:0016787), Catalytic Activity, Acting On A Protein (GO:0140096)	Intracellular Membrane-Bounded Organelle (GO:0043231)	Signal peptidase complex subunit 3	Synthesis, secretion, and deacylation of Ghrelin;Protein export	Metabolism of proteins (Reactome);Genetic Information Processing (KEGG)
SPIK5	5.4756	Response to Organic Substance (GO:0010033), Cell Differentiation (GO:0030154)	Protein Binding (GO:0005515)	Extracellular Region (GO:0005576), Extracellular Space (GO:0005615)	-	-	-
SPPL2A	4.92679	Macromolecule Biosynthetic Process (GO:0009059), Proteolysis (GO:0006508), Nucleobase-Containing Compound Biosynthetic Process (GO:0034654), Cellular Nitrogen Compound Biosynthetic Process (GO:0044271), Heterocycle Biosynthetic Process (GO:0018130), Organic Cyclic Compound Biosynthetic Process (GO:1901362), Nucleic Acid Metabolic Process (GO:0090304), Aromatic Compound Biosynthetic Process (GO:00…	Transferase Activity, Transferring Phosphorus-Containing Groups (GO:0016772)	Intracellular Vesicle (GO:0097708)	Signal peptide peptidase-like 2A	Minus-strand DNA synthesis;Regulation of TNFR1 signaling;Regulated proteolysis of p75NTR;Regulated proteolysis of p75NTR (R-SSC-193692);Regulated proteolysis of p75NTR (R-MMU-193692);Regulated proteolysis of p75NTR (R-HSA-193692);Regulated proteolysis of p75NTR (R-RNO-193692);Regulated proteolysis of p75NTR (R-CFA-193692);Regulated proteolysis of p75NTR (R-XTR-193692)	Disease (Reactome);Signal Transduction (Reactome)
SSR2	1.91361	-	-	Intracellular Membrane-Bounded Organelle (GO:0043231)	-	SRP-dependent cotranslational protein targeting to membrane	Metabolism of proteins (Reactome)
SSR3	1.46469	Nitrogen Compound Transport (GO:0071705), Organic Substance Transport (GO:0071702), Protein Localization (GO:0008104)	-	Intracellular Membrane-Bounded Organelle (GO:0043231)	Translocon-associated protein	Antigen processing: Ubiquitination & Proteasome degradation;Protein processing in endoplasmic reticulum	Immune System (Reactome);Genetic Information Processing (KEGG)
STMN2	4.13269	Organelle Organization (GO:0006996), Cellular Component Assembly (GO:0022607), Protein-Containing Complex Organization (GO:0043933)	Protein Binding (GO:0005515)	Intracellular Anatomical Structure (GO:0005622), Cytoplasm (GO:0005737), Membrane (GO:0016020)	-	RND1 GTPase cycle	Signal Transduction (Reactome)
STT3B	1.16979	Macromolecule Biosynthetic Process (GO:0009059), Protein Modification Process (GO:0036211), Organonitrogen Compound Biosynthetic Process (GO:1901566), Macromolecule Modification (GO:0043412)	Metal Ion Binding (GO:0046872)	Intracellular Membrane-Bounded Organelle (GO:0043231)	-	Asparagine N-linked glycosylation;Maturation of spike protein;Various types of N-glycan biosynthesis;N-Glycan biosynthesis	Metabolism of proteins (Reactome);Disease (Reactome);Metabolism (KEGG)
TF	4.38042	Monoatomic Ion Transport (GO:0006811)	Metal Ion Binding (GO:0046872)	Intracellular Vesicle (GO:0097708)	-	Platelet degranulation ;Post-translational protein phosphorylation;Neutrophil degranulation;Metal sequestration by antimicrobial proteins;Transferrin endocytosis and recycling;Regulation of Insulin-like Growth Factor (IGF) transport and uptake by Insulin-like Growth Factor Binding Proteins (IGFBPs);Cargo recognition for clathrin-mediated endocytosis	Hemostasis (Reactome);Metabolism of proteins (Reactome);Immune System (Reactome);Transport of small molecules (Reactome);Vesicle-mediated transport (Reactome)
TRAM1	1.87006	-	-	-	Ribonuclease H protein	Nonsense Mediated Decay (NMD) independent of the Exon Junction Complex (EJC);Nonsense Mediated Decay (NMD) enhanced by the Exon Junction Complex (EJC)	Metabolism of RNA (Reactome)
TRAP1	-0.753195	Gene Expression (GO:0010467), Regulation of Gene Expression (GO:0010468)	Purine Nucleotide Binding (GO:0017076), Purine Ribonucleotide Binding (GO:0032555), Purine Ribonucleoside Triphosphate Binding (GO:0035639)	Nucleus (GO:0005634), Nuclear Lumen (GO:0031981)	-	Post-translational protein phosphorylation;Interleukin-4 and Interleukin-13 signaling;Trafficking and processing of endosomal TLR;Regulation of Insulin-like Growth Factor (IGF) transport and uptake by Insulin-like Growth Factor Binding Proteins (IGFBPs);Scavenging by Class A Receptors;Purine metabolism;Thiamine metabolism	Metabolism of proteins (Reactome);Immune System (Reactome);Vesicle-mediated transport (Reactome);Metabolism (KEGG)
TSPO	2.27014	-	-	Integral component of membrane (GO:0016021)	-	Pregnenolone biosynthesis	Metabolism (Reactome)
TUBB	5.72724	Organelle Organization (GO:0006996), Cellular Component Assembly (GO:0022607), Protein-Containing Complex Organization (GO:0043933)	Metal Ion Binding (GO:0046872), Purine Nucleotide Binding (GO:0017076), Purine Ribonucleotide Binding (GO:0032555), Purine Ribonucleoside Triphosphate Binding (GO:0035639)	Cytoskeleton (GO:0005856)	-	Anchoring of the basal body to the plasma membrane;Loss of Nlp from mitotic centrosomes;Neutrophil degranulation;Recruitment of mitotic centrosome proteins and complexes;Recruitment of NuMA to mitotic centrosomes;Regulation of PLK1 Activity at G2/M Transition;AURKA Activation by TPX2;Purine metabolism;Thiamine metabolism	Organelle biogenesis and maintenance (Reactome);Cell Cycle (Reactome);Immune System (Reactome);Metabolism (KEGG)
TXNDC5	2.44924	-	Catalytic activity, Acting on a protein (GO:0140096)	Intracellular organelle lumen (GO:0070013), Intracellular membrane-bounded organelle (GO:0043231)	-	Lysosome Vesicle Biogenesis,Neutrophil degranulation	Immune System (Reactome),Vesicle-mediated transport (Reactome)
VAT1	0.927611	-	-	-	-	Neutrophil degranulation	Immune System (Reactome)
VILL	3.01101	Organelle Organization (GO:0006996), Cellular Component Assembly (GO:0022607), Protein-Containing Complex Organization (GO:0043933)	Metal Ion Binding (GO:0046872)	Cytoskeleton (GO:0005856)	-	-	-
XBP1	1.92855	Regulation of Dna-Templated Transcription (GO:0006355), Dna-Templated Transcription (GO:0006351)	Nucleic Acid Binding (GO:0003676)	-	-	ATF6 (ATF6-alpha) activates chaperone genes;XBP1(S) activates chaperone genes	Cellular responses to stimuli (Reactome);Cellular responses to stimuli (Reactome)
ZC2HC1C	-2.17331	-	-	-	-	Activation of NIMA Kinases NEK9, NEK6, NEK7;Nuclear Pore Complex (NPC) Disassembly;EML4 and NUDC in mitotic spindle formation	Cell Cycle (Reactome);Cell Cycle (Reactome);Cell Cycle (Reactome)
ZNFX1	9.17579	Gene Expression (GO:0010467), Regulation of Gene Expression (GO:0010468)	Nucleic Acid Binding (GO:0003676)	Nucleus (GO:0005634)	-	Nonsense Mediated Decay (NMD) independent of the Exon Junction Complex (EJC);Nonsense Mediated Decay (NMD) enhanced by the Exon Junction Complex (EJC)	Metabolism of RNA (Reactome)

## Sheet: C
Non-challenged 10 DPC
Gene ID	log Fold change	Biological Process	Molecular Function	Cellular Component	EGGNOG	Pathways	Pathway Category
ACADSB	1.12681	Phosphate-Containing Compound Metabolic Process (GO:0006796)	Anion Binding (GO:0043168), Nucleotide Binding (GO:0000166), Nucleoside Phosphate Binding (GO:1901265)	Intracellular Membrane-Bounded Organelle (GO:0043231), Intracellular Organelle Lumen (GO:0070013)	Short branched chain specific acyl-CoA dehydrogenase, mitochondrial	Beta oxidation of myristoyl-CoA to lauroyl-CoA;mitochondrial fatty acid beta-oxidation of unsaturated fatty acids;Mitochondrial Fatty Acid Beta-Oxidation;Branched-chain amino acid catabolism;Beta oxidation of butanoyl-CoA to acetyl-CoA;Beta oxidation of hexanoyl-CoA to butanoyl-CoA;Beta oxidation of octanoyl-CoA to hexanoyl-CoA;Beta oxidation of decanoyl-CoA to octanoyl-CoA-CoA;Beta oxidation of …	Metabolism (Reactome);Metabolism (KEGG)
ASAH1	0.926102	Cellular Metabolic Process (GO:0044237), Small Molecule Metabolic Process (GO:0044281), Organic Substance Metabolic Process (GO:0071704), Primary Metabolic Process (GO:0044238)	Hydrolase Activity (GO:0016787)	Intracellular Membrane-Bounded Organelle (GO:0043231)	-	Neutrophil degranulation;Glycosphingolipid metabolism;Sphingolipid metabolism	Immune System (Reactome);Metabolism (Reactome);Metabolism (KEGG)
CYP2D6	1.93978	Regulation of molecular function (GO:0065009), Regulation of metabolic process (GO:0019222), Regulation of biological quality (GO:0065008), Nitrogen compound metabolic process (GO:0006807), Catabolic process (GO:0009056), Cellular response to stimulus (GO:0051716), Regulation of cellular process (GO:0050794), Negative regulation of cellular process (GO:0048523), Negative regulation of metabolic p…	Metal ion binding (GO:0046872)	Intracellular membrane-bounded organelle (GO:0043231)	-	CYP2E1 reactions,Fatty acids,Miscellaneous substrates,Biosynthesis of maresin-like SPMs,Synthesis of epoxy (EET) and dihydroxyeicosatrienoic acids (DHET)	Metabolism (Reactome)
FZD6	2.07432	Regulation of Dna-Templated Transcription (GO:0006355), Dna-Templated Transcription (GO:0006351)	Protein Binding (GO:0005515)	Intracellular Vesicle (GO:0097708)	Belongs to the G-protein coupled receptor Fz Smo family	Ca2+ pathway;Regulation of FZD by ubiquitination;ADP signalling through P2Y purinoceptor 1;PCP/CE pathway;Signaling pathways regulating pluripotency of stem cells;Wnt signaling pathway;Breast cancer;Gastric cancer;Hepatocellular carcinoma;Cushing syndrome;Basal cell carcinoma;Pathways in cancer;Proteoglycans in cancer;Melanogenesis;Pathways of neurodegeneration - multiple diseases;Alzheimer disea…	Signal Transduction (Reactome);Hemostasis (Reactome);Cellular Processes (KEGG);Organismal Systems (KEGG);Environmental Information Processing (KEGG);Human Diseases (KEGG)
GPRC5B	2.55289	Gene Expression (GO:0010467), Regulation of Gene Expression (GO:0010468), Phosphorylation (GO:0016310)	Protein Binding (GO:0005515)	Nucleus (GO:0005634), Nuclear Lumen (GO:0031981)	C, group 5, member B	IRAK1 recruits IKK complex;IRAK1 recruits IKK complex (R-DRE-937039);IRAK1 recruits IKK complex (R-RNO-937039);IRAK1 recruits IKK complex (R-SSC-937039);Class C/3 (Metabotropic glutamate/pheromone receptors);G alpha (i) signalling events;IRAK1 recruits IKK complex (R-MMU-937039);IRAK1 recruits IKK complex (R-HSA-937039)	Immune System (Reactome);Signal Transduction (Reactome)
IL6ST	3.93756	Regulation of Immune system process (GO:0002682), Positive regulation of protein modification process (GO:0031401)	Identical Protein Binding (GO:0042802)	Plasma Membrane Bounded Cell Projection (GO:0120025), Plasma Membrane (GO:0005886)	Interleukin 6 signal transducer	Interleukin-6 signaling,IL-6-type cytokine receptor ligand interactions	Immune System (Reactome)
KLHL24	5.08158	Monoatomic Ion Transport (GO:0006811)	Protein Binding (GO:0005515)	-	-	Neddylation;Antigen processing: Ubiquitination & Proteasome degradation	Metabolism of proteins (Reactome);Immune System (Reactome)
LOC107052719	-4.71287	Heterocycle biosynthetic process (GO:0018130), Organic cyclic compound biosynthetic process (GO:1901362), Aromatic compound biosynthetic process (GO:0019438), Proteolysis (GO:0006508), Nucleobase-containing compound biosynthetic process (GO:0034654), Macromolecule biosynthetic process (GO:0009059), Cellular nitrogen compound biosynthetic process (GO:0044271), Nucleic acid metabolic process (GO:00…	Metal ion binding (GO:0046872)	-	-	Minus-strand DNA synthesis,Plus-strand DNA synthesis	Disease (Reactome)
LOC427654	-4.98554	-	Metal Ion Binding (GO:0046872)	Nucleus (GO:0005634)	-	Transcriptional Regulation by MECP2	Gene expression (Transcription) (Reactome)
MAF1	-4.4942	-	-	-	-	Regulation of PTEN gene transcription	Signal Transduction (Reactome)
MSTRG.12225	-1.57078	-	-	-	-	-	-
MSTRG.13688	3.11232	-	Catalytic Activity (GO:0003824)	-	-	Synthesis of Ketone Bodies;Utilization of Ketone Bodies	Metabolism (Reactome)
MSTRG.14048	1.67926	Cellular Component Assembly (GO:0022607), Protein-Containing Complex Organization (GO:0043933)	Binding (GO:0005488)	Plasma Membrane (GO:0005886)	-	DAP12 signaling;Neutrophil degranulation;Endosomal/Vacuolar pathway;ER-Phagosome pathway;Antigen Presentation: Folding, assembly and peptide loading of class I MHC;Immunoregulatory interactions between a Lymphoid and a non-Lymphoid cell;Antigen processing and presentation;Human immunodeficiency virus 1 infection;Human cytomegalovirus infection;Human T-cell leukemia virus 1 infection;Epstein-Barr …	Immune System (Reactome);Organismal Systems (KEGG);Human Diseases (KEGG)
MSTRG.15940	-0.938414	-	-	-	-	HDACs deacetylate histones	Chromatin organization (Reactome)
MSTRG.1599	0.980921	-	-	-	-	Peroxisomal protein import;Glutathione conjugation	Protein localization (Reactome);Metabolism (Reactome)
MSTRG.16191	-3.67822	-	Metal Ion Binding (GO:0046872)	Nucleus (GO:0005634)	-	Transcriptional Regulation by MECP2	Gene expression (Transcription) (Reactome)
MSTRG.17401	-7.04871	Organelle Organization (GO:0006996), Cellular Component Assembly (GO:0022607), Protein-Containing Complex Organization (GO:0043933)	Metal Ion Binding (GO:0046872), Purine Nucleotide Binding (GO:0017076), Purine Ribonucleotide Binding (GO:0032555), Purine Ribonucleoside Triphosphate Binding (GO:0035639)	Cytoskeleton (GO:0005856)	-	Anchoring of the basal body to the plasma membrane;Loss of Nlp from mitotic centrosomes;Neutrophil degranulation;Recruitment of mitotic centrosome proteins and complexes;Recruitment of NuMA to mitotic centrosomes;Regulation of PLK1 Activity at G2/M Transition;AURKA Activation by TPX2;Purine metabolism;Thiamine metabolism	Organelle biogenesis and maintenance (Reactome);Cell Cycle (Reactome);Immune System (Reactome);Metabolism (KEGG)
MSTRG.19988	-1.37144	Regulation of Dna-Templated Transcription (GO:0006355), Dna-Templated Transcription (GO:0006351)	Nucleic Acid Binding (GO:0003676)	Nucleus (GO:0005634), Nuclear Lumen (GO:0031981), Cytoskeleton (GO:0005856)	-	Transcriptional Regulation by VENTX	Gene expression (Transcription) (Reactome)
MSTRG.20476	2.54701	-	-	Membrane (GO:0016020)	-	Nectin/Necl trans heterodimerization	Cell-Cell communication (Reactome)
MSTRG.20482	-6.24763	-	Protein Binding (GO:0005515)	Intracellular Organelle (GO:0043229)	-	Neutrophil degranulation	Immune System (Reactome)
MSTRG.20803	5.22117	Metabolic Process (GO:0008152)	Hydrolase Activity (GO:0016787)	-	-	-	-
MSTRG.21719	-10.0987	-	-	-	-	Estrogen-dependent gene expression;NGF-stimulated transcription	Signal Transduction (Reactome)
MSTRG.4232	-6.03465	-	-	-	-	-	-
MSTRG.4240	-12.5427	Macromolecule Biosynthetic Process (GO:0009059), Protein Modification Process (GO:0036211), Organonitrogen Compound Biosynthetic Process (GO:1901566), Macromolecule Modification (GO:0043412)	Metal Ion Binding (GO:0046872)	Intracellular Membrane-Bounded Organelle (GO:0043231)	-	Various types of N-glycan biosynthesis;N-Glycan biosynthesis	Metabolism (KEGG)
MSTRG.4404	2.9343	Gene Expression (GO:0010467)	Metal Ion Binding (GO:0046872)	Intracellular Membrane-Bounded Organelle (GO:0043231)	-	-	-
MSTRG.4502	6.85849	-	Catalytic Activity, Acting On A Protein (GO:0140096)	Intracellular Membrane-Bounded Organelle (GO:0043231), Intracellular Organelle Lumen (GO:0070013)	-	-	-
MSTRG.5533	2.41023	Cellular Metabolic Process (GO:0044237)	-	Intracellular Membrane-Bounded Organelle (GO:0043231)	-	-	-
MSTRG.5593	7.18048	-	-	-	-	-	-
MSTRG.5621	3.41335	-	-	-	-	-	-
MSTRG.566	-2.6472	Macromolecule Biosynthetic Process (GO:0009059), Proteolysis (GO:0006508), Nucleobase-Containing Compound Biosynthetic Process (GO:0034654), Cellular Nitrogen Compound Biosynthetic Process (GO:0044271), Heterocycle Biosynthetic Process (GO:0018130), Organic Cyclic Compound Biosynthetic Process (GO:1901362), Nucleic Acid Metabolic Process (GO:0090304), Aromatic Compound Biosynthetic Process (GO:00…	Metal Ion Binding (GO:0046872)	Membrane (GO:0016020)	-	Minus-strand DNA synthesis;Plus-strand DNA synthesis	Disease (Reactome)
MSTRG.9043	-9.44616	-	-	-	-	-	-
MSTRG.9485	1.79987	Protein Modification Process (GO:0036211), Proteolysis (GO:0006508), Macromolecule Modification (GO:0043412)	Metal Ion Binding (GO:0046872)	Nucleus (GO:0005634)	-	E3 ubiquitin ligases ubiquitinate target proteins	Metabolism of proteins (Reactome)
MSTRG.9509	2.4436	Macromolecule Biosynthetic Process (GO:0009059), Nucleobase-Containing Compound Biosynthetic Process (GO:0034654), Cellular Nitrogen Compound Biosynthetic Process (GO:0044271), Heterocycle Biosynthetic Process (GO:0018130), Organic Cyclic Compound Biosynthetic Process (GO:1901362), Nucleic Acid Metabolic Process (GO:0090304), Aromatic Compound Biosynthetic Process (GO:0019438)	Transferase Activity, Transferring Phosphorus-Containing Groups (GO:0016772)	-	-	Minus-strand DNA synthesis;Pentose phosphate pathway	Disease (Reactome);Metabolism (Reactome)
ND3	-1.29028	Cellular Metabolic Process (GO:0044237)	Catalytic Activity (GO:0003824), Transporter Activity (GO:0005215)	Intracellular Membrane-Bounded Organelle (GO:0043231)	-	Complex I biogenesis;Oxidative phosphorylation;Ubiquinone and other terpenoid-quinone biosynthesis	Metabolism (Reactome);Metabolism (KEGG)
NOCT	-1.73832	Regulation of Dna-Templated Transcription (GO:0006355), Dna-Templated Transcription (GO:0006351)	Nucleic Acid Binding (GO:0003676)	Nucleus (GO:0005634), Nuclear Lumen (GO:0031981)	Nocturnin	Deadenylation of mRNA;TP53 regulates transcription of additional cell cycle genes whose exact role in the p53 pathway remain uncertain	Metabolism of RNA (Reactome);Gene expression (Transcription) (Reactome)
PECAM1	-3.79873	Transport (GO:0006810), Establishment of Localization In Cell (GO:0051649), Intracellular Transport (GO:0046907)	-	Plasma Membrane (GO:0005886)	Immunoglobulin	Platelet degranulation ;Integrin cell surface interactions;Neutrophil degranulation;PECAM1 interactions;Platelet sensitization by LDL	Hemostasis (Reactome);Extracellular matrix organization (Reactome);Immune System (Reactome)
PLIN2	-2.03116	-	-	-	-	Retrograde transport at the Trans-Golgi-Network;Triglyceride catabolism;RHOBTB3 ATPase cycle	Vesicle-mediated transport (Reactome);Metabolism (Reactome);Signal Transduction (Reactome)
PODXL	4.56721	Cellular Component Assembly (GO:0022607)	-	Plasma membrane bounded cell projection (GO:0120025), Plasma membrane (GO:0005886), Integral component of membrane (GO:0016021)	CD34/Podocalyxin family	Cytosolic sulfonation of small molecules	Metabolism (Reactome)
PTPN21	-3.53564	Protein Modification Process (GO:0036211), Phosphate-Containing Compound Metabolic Process (GO:0006796), Macromolecule Modification (GO:0043412)	Hydrolase Activity (GO:0016787), Catalytic Activity, Acting On A Protein (GO:0140096)	Cytoskeleton (GO:0005856)	-	RND3 GTPase cycle;RND2 GTPase cycle;RND1 GTPase cycle;Synthesis of PIPs at the plasma membrane	Signal Transduction (Reactome);Metabolism (Reactome)
SMDT1	1.38903	Monoatomic Ion Transport (GO:0006811), Organic Substance Transport (GO:0071702)	-	Nucleus (GO:0005634), Nuclear Lumen (GO:0031981)	-	Processing of SMDT1	Transport of small molecules (Reactome)
SPPL2A	9.29739	Macromolecule Biosynthetic Process (GO:0009059), Proteolysis (GO:0006508), Nucleobase-Containing Compound Biosynthetic Process (GO:0034654), Cellular Nitrogen Compound Biosynthetic Process (GO:0044271), Heterocycle Biosynthetic Process (GO:0018130), Organic Cyclic Compound Biosynthetic Process (GO:1901362), Nucleic Acid Metabolic Process (GO:0090304), Aromatic Compound Biosynthetic Process (GO:00…	Transferase Activity, Transferring Phosphorus-Containing Groups (GO:0016772)	Intracellular Vesicle (GO:0097708)	Signal peptide peptidase-like 2A	Minus-strand DNA synthesis;Regulation of TNFR1 signaling;Regulated proteolysis of p75NTR;Regulated proteolysis of p75NTR (R-SSC-193692);Regulated proteolysis of p75NTR (R-MMU-193692);Regulated proteolysis of p75NTR (R-HSA-193692);Regulated proteolysis of p75NTR (R-RNO-193692);Regulated proteolysis of p75NTR (R-CFA-193692);Regulated proteolysis of p75NTR (R-XTR-193692)	Disease (Reactome);Signal Transduction (Reactome)
TUBB	3.8565	Organelle Organization (GO:0006996), Cellular Component Assembly (GO:0022607), Protein-Containing Complex Organization (GO:0043933)	Metal Ion Binding (GO:0046872), Purine Nucleotide Binding (GO:0017076), Purine Ribonucleotide Binding (GO:0032555), Purine Ribonucleoside Triphosphate Binding (GO:0035639)	Cytoskeleton (GO:0005856)	-	Anchoring of the basal body to the plasma membrane;Loss of Nlp from mitotic centrosomes;Neutrophil degranulation;Recruitment of mitotic centrosome proteins and complexes;Recruitment of NuMA to mitotic centrosomes;Regulation of PLK1 Activity at G2/M Transition;AURKA Activation by TPX2;Purine metabolism;Thiamine metabolism	Organelle biogenesis and maintenance (Reactome);Cell Cycle (Reactome);Immune System (Reactome);Metabolism (KEGG)
ZC2HC1C	-2.54255	-	-	-	-	Activation of NIMA Kinases NEK9, NEK6, NEK7;Nuclear Pore Complex (NPC) Disassembly;EML4 and NUDC in mitotic spindle formation	Cell Cycle (Reactome);Cell Cycle (Reactome);Cell Cycle (Reactome)

## Sheet: D
Challenged 2 DPC
Gene ID	log Fold change	Biological Process	Molecular Function	Cellular Component	EGGNOG	Pathways	Pathway Category
ABRA	-2.23508	Regulation of Dna-Templated Transcription (GO:0006355), Dna-Templated Transcription (GO:0006351)	Protein Binding (GO:0005515)	Cytoskeleton (GO:0005856)	-	-	-
ACAD9	-1.17143	-	Anion Binding (GO:0043168), Nucleotide Binding (GO:0000166), Nucleoside Phosphate Binding (GO:1901265)	-	-	Complex I biogenesis	Metabolism (Reactome)
ACAT1	-1.28244	Nucleobase-Containing Compound Biosynthetic Process (GO:0034654), Organonitrogen Compound Biosynthetic Process (GO:1901566), Phosphate-Containing Compound Metabolic Process (GO:0006796), Cellular Nitrogen Compound Biosynthetic Process (GO:0044271), Heterocycle Biosynthetic Process (GO:0018130), Organic Cyclic Compound Biosynthetic Process (GO:1901362), Aromatic Compound Biosynthetic Process (GO:0…	Metal Ion Binding (GO:0046872)	Intracellular Membrane-Bounded Organelle (GO:0043231)	-	Beta oxidation of myristoyl-CoA to lauroyl-CoA;Mitochondrial Fatty Acid Beta-Oxidation;Synthesis of Ketone Bodies;Utilization of Ketone Bodies;Branched-chain amino acid catabolism;Beta oxidation of hexanoyl-CoA to butanoyl-CoA;Beta oxidation of octanoyl-CoA to hexanoyl-CoA;Beta oxidation of decanoyl-CoA to octanoyl-CoA-CoA;Beta oxidation of lauroyl-CoA to decanoyl-CoA-CoA;Beta oxidation of palmit…	Metabolism (Reactome);Metabolism (KEGG)
ACO2	-1.19843	Cellular Metabolic Process (GO:0044237), Small Molecule Metabolic Process (GO:0044281), Nitrogen Compound Metabolic Process (GO:0006807), Organic Substance Metabolic Process (GO:0071704), Primary Metabolic Process (GO:0044238)	Metal Ion Binding (GO:0046872)	Intracellular Membrane-Bounded Organelle (GO:0043231), Intracellular Organelle Lumen (GO:0070013)	-	The tricarboxylic acid cycle;Citric acid cycle (TCA cycle);Glyoxylate and dicarboxylate metabolism;Carbon fixation pathways in prokaryotes;Citrate cycle (TCA cycle)	Metabolism (Reactome);Metabolism (KEGG)
ACOT9	-0.961786	-	Hydrolase Activity (GO:0016787)	-	-	Mitochondrial Fatty Acid Beta-Oxidation	Metabolism (Reactome)
ACSL4	1.69154	Regulation of Dna-Templated Transcription (GO:0006355), Dna-Templated Transcription (GO:0006351)	Catalytic Activity (GO:0003824)	Intracellular Membrane-Bounded Organelle (GO:0043231), Intracellular Non-Membrane-Bounded Organelle (GO:0043232)	acyl-CoA synthetase long-chain family member 4	Synthesis of very long-chain fatty acyl-CoAs;Intracellular metabolism of fatty acids regulates insulin secretion;Ferroptosis;Quorum sensing;Fatty acid biosynthesis;Fatty acid degradation;Adipocytokine signaling pathway;Thermogenesis;Peroxisome;PPAR signaling pathway	Metabolism (Reactome);Cellular Processes (KEGG);Metabolism (KEGG);Organismal Systems (KEGG)
ACTN1	1.41862	Rna Metabolic Process (GO:0016070), Rna Biosynthetic Process (GO:0032774), Regulation of Rna Biosynthetic Process (GO:2001141)	Metal Ion Binding (GO:0046872)	Nucleus (GO:0005634), Cytoskeleton (GO:0005856), Intracellular Vesicle (GO:0097708)	Ca2+ insensitive EF hand	RHOBTB2 GTPase cycle;RHOD GTPase cycle;Regulation of cytoskeletal remodeling and cell spreading by IPP complex components;Platelet degranulation ;RHOF GTPase cycle;Leukocyte transendothelial migration;Regulation of actin cytoskeleton;Systemic lupus erythematosus;Viral carcinogenesis;Amoebiasis;Shigellosis;Tight junction;Adherens junction;Focal adhesion	Cell-Cell communication (Reactome);Hemostasis (Reactome);Signal Transduction (Reactome);Organismal Systems (KEGG);Human Diseases (KEGG);Cellular Processes (KEGG)
ADSSL1	-1.19702	Nucleobase-Containing Compound Biosynthetic Process (GO:0034654), Organonitrogen Compound Biosynthetic Process (GO:1901566), Phosphate-Containing Compound Metabolic Process (GO:0006796), Cellular Nitrogen Compound Biosynthetic Process (GO:0044271), Heterocycle Biosynthetic Process (GO:0018130), Organic Cyclic Compound Biosynthetic Process (GO:1901362), Aromatic Compound Biosynthetic Process (GO:0…	Purine Nucleotide Binding (GO:0017076), Purine Ribonucleotide Binding (GO:0032555), Purine Ribonucleoside Triphosphate Binding (GO:0035639)	Intracellular Anatomical Structure (GO:0005622), Cytoplasm (GO:0005737)	-	Purine ribonucleoside monophosphate biosynthesis;Alanine, aspartate and glutamate metabolism;Purine metabolism	Metabolism (Reactome);Metabolism (KEGG)
AFF1	2.89474	Gene Expression (GO:0010467), Regulation of Gene Expression (GO:0010468)	-	Nucleus (GO:0005634), Nuclear Lumen (GO:0031981)	-	RNA Polymerase II Transcription Elongation;RNA Polymerase II Pre-transcription Events	Gene expression (Transcription) (Reactome)
AGPAT5	-1.02109	-	-	-	-	Synthesis of PA	Metabolism (Reactome)
AGPS	0.941108	-	-	-	-	Peroxisomal protein import	Protein localization (Reactome)
AGR2	5.21337	Cellular Response to Organic Substance (GO:0071310)	Protein Binding (GO:0005515)	Intracellular Membrane-Bounded Organelle (GO:0043231)	-	-	-
AGRN	0.881397	Regulation of Dna-Templated Transcription (GO:0006355), Dna-Templated Transcription (GO:0006351)	Metal Ion Binding (GO:0046872)	Plasma Membrane (GO:0005886)	-	A tetrasaccharide linker sequence is required for GAG synthesis;HS-GAG biosynthesis;ECM proteoglycans;HS-GAG degradation	Metabolism (Reactome);Extracellular matrix organization (Reactome)
AKAP12	-1.03881	Regulation of intracellular signal transduction (GO:1902531)	Protein binding (GO:0005515)	Membrane (GO:0016020)	Anchor protein 12	RHOD GTPase cycle,RHOF GTPase cycle	Signal Transduction (Reactome)
AKR1B10L2	1.48375	Cellular Metabolic Process (GO:0044237), Organic Substance Metabolic Process (GO:0071704), Primary Metabolic Process (GO:0044238)	Purine Nucleotide Binding (GO:0017076)	Intracellular Anatomical Structure (GO:0005622), Cytoplasm (GO:0005737), Cytosol (GO:0005829)	-	Fructose biosynthesis;Pregnenolone biosynthesis;Estrogen biosynthesis;Retinoid metabolism and transport;Glycerolipid metabolism;Methane metabolism;Folate biosynthesis;Pentose and glucuronate interconversions;Galactose metabolism;Fructose and mannose metabolism	Metabolism (Reactome);Metabolism (KEGG)
ALDH18A1	4.13541	-	Catalytic Activity (GO:0003824)	-	-	Glutamate and glutamine metabolism	Metabolism (Reactome)
ALDH1A3	1.44838	Cellular Component Assembly (GO:0022607), Protein-Containing Complex Organization (GO:0043933)	Purine Nucleotide Binding (GO:0017076)	Intracellular Anatomical Structure (GO:0005622), Cytoplasm (GO:0005737)	-	RA biosynthesis pathway;beta-Alanine metabolism;Drug metabolism - cytochrome P450;Metabolism of xenobiotics by cytochrome P450;Phenylalanine metabolism;Glycolysis / Gluconeogenesis;Histidine metabolism;Tyrosine metabolism;Retinol metabolism	Signal Transduction (Reactome);Metabolism (KEGG)
ALDH1L2	-0.939149	Phosphate-Containing Compound Metabolic Process (GO:0006796)	Transferase Activity (GO:0016740)	Nucleus (GO:0005634), Nuclear Lumen (GO:0031981)	-	Metabolism of folate and pterines;beta-Alanine metabolism;Pantothenate and CoA biosynthesis;Chloroalkane and chloroalkene degradation;Pyruvate metabolism;Drug metabolism - cytochrome P450;Insect hormone biosynthesis;Metabolism of xenobiotics by cytochrome P450;Fatty acid degradation;Glycerolipid metabolism;Arginine and proline metabolism;Lysine degradation;One carbon pool by folate;Phenylalanine …	Metabolism (Reactome);Metabolism (KEGG)
ALDH6A1	-0.728081	-	-	-	-	Branched-chain amino acid catabolism	Metabolism (Reactome)
AMFR	0.966169	Protein Modification Process (GO:0036211), Proteolysis (GO:0006508), Macromolecule Modification (GO:0043412), Cellular Response to Organic Substance (GO:0071310)	Metal Ion Binding (GO:0046872)	Intracellular Membrane-Bounded Organelle (GO:0043231)	-	N-glycan trimming in the ER and Calnexin/Calreticulin cycle;Degradation of DVL	Metabolism of proteins (Reactome);Signal Transduction (Reactome)
ANP32B	0.937296	Regulation of Cellular Process (GO:0050794)	Protein Binding (GO:0005515)	Nucleus (GO:0005634)	-	HuR (ELAVL1) binds and stabilizes mRNA	Metabolism of RNA (Reactome)
ANXA2	1.05386	Regulation of Dna-Templated Transcription (GO:0006355), Dna-Templated Transcription (GO:0006351)	Metal Ion Binding (GO:0046872)	Nucleus (GO:0005634), Intracellular Vesicle (GO:0097708)	-	Neutrophil degranulation;Dissolution of Fibrin Clot;TRP channels	Immune System (Reactome);Hemostasis (Reactome);Transport of small molecules (Reactome)
ANXA6	-0.939525	Monoatomic Ion Transport (GO:0006811), Organic Substance Transport (GO:0071702), Cellular Component Assembly (GO:0022607), Protein-Containing Complex Organization (GO:0043933)	Metal Ion Binding (GO:0046872), Purine Nucleotide Binding (GO:0017076), Purine Ribonucleotide Binding (GO:0032555), Purine Ribonucleoside Triphosphate Binding (GO:0035639)	Nucleus (GO:0005634), Cytoskeleton (GO:0005856), Intracellular Vesicle (GO:0097708)	annexin A6	Neutrophil degranulation;Amyotrophic lateral sclerosis	Immune System (Reactome);Human Diseases (KEGG)
AP3B1	1.23482	-	-	-	Ribonuclease H protein	Golgi Associated Vesicle Biogenesis	Vesicle-mediated transport (Reactome)
APMAP	2.71078	Biosynthetic Process (GO:0009058)	Hydrolase Activity (GO:0016787)	Integral component of membrane (GO:0016021)	-	Bisphenol degradation;Indole alkaloid biosynthesis	Metabolism (KEGG)
AQP1	0.795894	Organic Substance Transport (GO:0071702), Organelle Organization (GO:0006996), Nitrogen Compound Transport (GO:0071705), Monoatomic Ion Transport (GO:0006811)	Protein Binding (GO:0005515)	Vesicle (GO:0031982)	-	Erythrocytes take up carbon dioxide and release oxygen;TWIK-releated acid-sensitive K+ channel (TASK);TWIK-related spinal cord K+ channel (TRESK);TWIK-related alkaline pH activated K+ channel (TALK);Tandem pore domain halothane-inhibited K+ channel (THIK);Erythrocytes take up oxygen and release carbon dioxide;TWIK related potassium channel (TREK);Classical Kir channels;Potassium transport channel…	Transport of small molecules (Reactome);Neuronal System (Reactome)
AQP3	1.18527	-	-	-	-	Vasopressin regulates renal water homeostasis via Aquaporins;Passive transport by Aquaporins	Transport of small molecules (Reactome)
AQP5	5.9536	Organic Substance Transport (GO:0071702), Cellular Component Assembly (GO:0022607), Protein-Containing Complex Organization (GO:0043933)	Protein Binding (GO:0005515)	Intracellular Vesicle (GO:0097708)	-	Passive transport by Aquaporins	Transport of small molecules (Reactome)
ARF1	0.950519	Nitrogen Compound Transport (GO:0071705), Organic Substance Transport (GO:0071702), Protein Localization (GO:0008104)	Purine Nucleotide Binding (GO:0017076), Purine Ribonucleotide Binding (GO:0032555), Purine Ribonucleoside Triphosphate Binding (GO:0035639)	Intracellular Membrane-Bounded Organelle (GO:0043231)	-	Synthesis of PIPs at the plasma membrane;MHC class II antigen presentation;COPI-mediated anterograde transport;Lysosome Vesicle Biogenesis;Golgi Associated Vesicle Biogenesis;COPI-dependent Golgi-to-ER retrograde traffic;Intra-Golgi traffic;Synthesis of PIPs at the Golgi membrane;Purine metabolism;Thiamine metabolism	Metabolism (Reactome);Immune System (Reactome);Metabolism of proteins (Reactome);Vesicle-mediated transport (Reactome);Metabolism (KEGG)
ARF4	1.11005	Macromolecule Biosynthetic Process (GO:0009059), Nucleobase-Containing Compound Biosynthetic Process (GO:0034654), Cellular Nitrogen Compound Biosynthetic Process (GO:0044271), Heterocycle Biosynthetic Process (GO:0018130), Organic Cyclic Compound Biosynthetic Process (GO:1901362), Nucleic Acid Metabolic Process (GO:0090304), Aromatic Compound Biosynthetic Process (GO:0019438)	Transferase Activity, Transferring Phosphorus-Containing Groups (GO:0016772)	-	-	Minus-strand DNA synthesis;COPI-dependent Golgi-to-ER retrograde traffic;COPI-mediated anterograde transport	Disease (Reactome);Vesicle-mediated transport (Reactome);Metabolism of proteins (Reactome)
ARFGAP3	3.62432	-	-	-	-	COPI-dependent Golgi-to-ER retrograde traffic;CDC42 GTPase cycle;RHOG GTPase cycle;COPI-mediated anterograde transport	Vesicle-mediated transport (Reactome);Signal Transduction (Reactome);Metabolism of proteins (Reactome)
ARFGEF1	0.87532	-	Catalytic Activity (GO:0003824)	-	Ribonuclease H protein	Intra-Golgi traffic	Vesicle-mediated transport (Reactome)
ARHGEF38	4.88813	Regulation of Catalytic Activity (GO:0050790)	Protein Binding (GO:0005515)	Intracellular Anatomical Structure (GO:0005622), Cytoplasm (GO:0005737)	Ribonuclease H protein	G alpha (12/13) signalling events;NRAGE signals death through JNK	Signal Transduction (Reactome)
ASAH1	0.857856	Cellular Metabolic Process (GO:0044237), Small Molecule Metabolic Process (GO:0044281), Organic Substance Metabolic Process (GO:0071704), Primary Metabolic Process (GO:0044238)	Hydrolase Activity (GO:0016787)	Intracellular Membrane-Bounded Organelle (GO:0043231)	-	Neutrophil degranulation;Glycosphingolipid metabolism;Sphingolipid metabolism	Immune System (Reactome);Metabolism (Reactome);Metabolism (KEGG)
ASNS	2.53952	Organonitrogen Compound Biosynthetic Process (GO:1901566), Cellular Nitrogen Compound Biosynthetic Process (GO:0044271)	Purine Nucleotide Binding (GO:0017076), Purine Ribonucleotide Binding (GO:0032555), Purine Ribonucleoside Triphosphate Binding (GO:0035639)	Intracellular Anatomical Structure (GO:0005622), Cytoplasm (GO:0005737), Cytosol (GO:0005829)	-	Aspartate and asparagine metabolism;Alanine, aspartate and glutamate metabolism	Metabolism (Reactome);Metabolism (KEGG)
ASXL2	0.98617	-	Metal Ion Binding (GO:0046872)	Nucleus (GO:0005634)	-	UCH proteinases	Metabolism of proteins (Reactome)
ATF4	0.980587	Regulation of Dna-Templated Transcription (GO:0006355), Dna-Templated Transcription (GO:0006351)	Nucleic Acid Binding (GO:0003676)	Nucleus (GO:0005634), Nuclear Lumen (GO:0031981), Cytoskeleton (GO:0005856)	-	ATF6 (ATF6-alpha) activates chaperone genes;Response of EIF2AK4 (GCN2) to amino acid deficiency;Response of EIF2AK1 (HRI) to heme deficiency;ATF4 activates genes in response to endoplasmic reticulum stress	Cellular responses to stimuli (Reactome)
ATG13	0.795562	Nucleic Acid Metabolic Process (GO:0090304)	Metal Ion Binding (GO:0046872)	Nucleus (GO:0005634), Cytoskeleton (GO:0005856)	-	Macroautophagy	Autophagy (Reactome)
ATP10A	2.83952	Nitrogen Compound Transport (GO:0071705), Organelle Organization (GO:0006996), Monoatomic Ion Transport (GO:0006811), Organic Substance Transport (GO:0071702), Protein Localization (GO:0008104)	Hydrolase Activity (GO:0016787)	Intracellular Membrane-Bounded Organelle (GO:0043231)	Belongs to the cation transport ATPase (P-type) (TC 3.A.3) family. Type IV subfamily	Ion transport by P-type ATPases;Purine metabolism;Thiamine metabolism	Transport of small molecules (Reactome);Metabolism (KEGG)
ATP13A4	7.41034	Monoatomic Ion Transport (GO:0006811), Organic Substance Transport (GO:0071702)	Metal Ion Binding (GO:0046872), Purine Nucleotide Binding (GO:0017076), Purine Ribonucleotide Binding (GO:0032555), Purine Ribonucleoside Triphosphate Binding (GO:0035639)	Intracellular Membrane-Bounded Organelle (GO:0043231)	cation-transporting ATPase 13A4	Ion transport by P-type ATPases;Purine metabolism;Thiamine metabolism	Transport of small molecules (Reactome);Metabolism (KEGG)
ATP2A2	-0.888768	Organelle Organization (GO:0006996), Monoatomic Ion Transport (GO:0006811), Organic Substance Transport (GO:0071702), Cellular Component Assembly (GO:0022607), Protein-Containing Complex Organization (GO:0043933)	Metal Ion Binding (GO:0046872), Purine Nucleotide Binding (GO:0017076), Purine Ribonucleotide Binding (GO:0032555), Purine Ribonucleoside Triphosphate Binding (GO:0035639)	Intracellular Membrane-Bounded Organelle (GO:0043231), Bounding Membrane Of Organelle (GO:0098588)	-	Ion homeostasis;Ion transport by P-type ATPases;Reduction of cytosolic Ca++ levels;Purine metabolism;Thiamine metabolism	Muscle contraction (Reactome);Transport of small molecules (Reactome);Hemostasis (Reactome);Metabolism (KEGG)
ATP2A3	1.02716	Organelle Organization (GO:0006996), Monoatomic Ion Transport (GO:0006811), Organic Substance Transport (GO:0071702), Cellular Component Assembly (GO:0022607)	Metal Ion Binding (GO:0046872), Purine Nucleotide Binding (GO:0017076), Purine Ribonucleotide Binding (GO:0032555), Purine Ribonucleoside Triphosphate Binding (GO:0035639)	Intracellular Membrane-Bounded Organelle (GO:0043231), Bounding Membrane Of Organelle (GO:0098588)	-	Ion homeostasis;Ion transport by P-type ATPases;Reduction of cytosolic Ca++ levels;Purine metabolism;Thiamine metabolism	Muscle contraction (Reactome);Transport of small molecules (Reactome);Hemostasis (Reactome);Metabolism (KEGG)
ATP5A1Z	-1.21248	Nucleobase-Containing Compound Biosynthetic Process (GO:0034654), Organonitrogen Compound Biosynthetic Process (GO:1901566), Phosphate-Containing Compound Metabolic Process (GO:0006796), Monoatomic Ion Transport (GO:0006811), Cellular Nitrogen Compound Biosynthetic Process (GO:0044271), Heterocycle Biosynthetic Process (GO:0018130), Organic Cyclic Compound Biosynthetic Process (GO:1901362), Aroma…	Purine Nucleotide Binding (GO:0017076), Purine Ribonucleotide Binding (GO:0032555), Purine Ribonucleoside Triphosphate Binding (GO:0035639)	Intracellular Membrane-Bounded Organelle (GO:0043231)	-	Cristae formation;Formation of ATP by chemiosmotic coupling;Photosynthesis;Oxidative phosphorylation	Organelle biogenesis and maintenance (Reactome);Metabolism (Reactome);Metabolism (KEGG)
ATP5C1	-0.767493	Phosphorylation (GO:0016310)	Hydrolase Activity (GO:0016787)	Intracellular Membrane-Bounded Organelle (GO:0043231), Intracellular Organelle Lumen (GO:0070013)	ATP synthase subunit gamma, mitochondrial	Cristae formation;Formation of ATP by chemiosmotic coupling;Diabetic cardiomyopathy;Photosynthesis;Oxidative phosphorylation;Chemical carcinogenesis - reactive oxygen species;Prion disease;Pathways of neurodegeneration - multiple diseases;Alzheimer disease;Parkinson disease;Amyotrophic lateral sclerosis;Huntington disease;Thermogenesis;Purine metabolism;Thiamine metabolism	Organelle biogenesis and maintenance (Reactome);Metabolism (Reactome);Human Diseases (KEGG);Organismal Systems (KEGG);Metabolism (KEGG)
ATP5F1	-0.9482	Nucleobase-Containing Compound Biosynthetic Process (GO:0034654), Organonitrogen Compound Biosynthetic Process (GO:1901566), Phosphate-Containing Compound Metabolic Process (GO:0006796), Monoatomic Ion Transport (GO:0006811), Cellular Nitrogen Compound Biosynthetic Process (GO:0044271), Heterocycle Biosynthetic Process (GO:0018130), Organic Cyclic Compound Biosynthetic Process (GO:1901362), Aroma…	Transporter Activity (GO:0005215)	Intracellular Membrane-Bounded Organelle (GO:0043231)	-	Cristae formation;Formation of ATP by chemiosmotic coupling	Organelle biogenesis and maintenance (Reactome);Metabolism (Reactome)
ATP5G1	-0.848884	Nucleobase-Containing Compound Biosynthetic Process (GO:0034654), Organonitrogen Compound Biosynthetic Process (GO:1901566), Phosphate-Containing Compound Metabolic Process (GO:0006796), Monoatomic Ion Transport (GO:0006811), Cellular Nitrogen Compound Biosynthetic Process (GO:0044271), Heterocycle Biosynthetic Process (GO:0018130), Organic Cyclic Compound Biosynthetic Process (GO:1901362), Aroma…	Binding (GO:0005488), Transporter Activity (GO:0005215)	Intracellular Membrane-Bounded Organelle (GO:0043231)	-	Cristae formation;The proton buffering model;Formation of ATP by chemiosmotic coupling	Organelle biogenesis and maintenance (Reactome);Metabolism (Reactome)
ATP6	-1.86195	Nucleobase-Containing Compound Biosynthetic Process (GO:0034654), Organonitrogen Compound Biosynthetic Process (GO:1901566), Phosphate-Containing Compound Metabolic Process (GO:0006796), Monoatomic Ion Transport (GO:0006811), Cellular Nitrogen Compound Biosynthetic Process (GO:0044271), Heterocycle Biosynthetic Process (GO:0018130), Organic Cyclic Compound Biosynthetic Process (GO:1901362), Aroma…	Catalytic Activity (GO:0003824), Transporter Activity (GO:0005215)	Intracellular Membrane-Bounded Organelle (GO:0043231)	-	Cristae formation;Formation of ATP by chemiosmotic coupling;Photosynthesis;Oxidative phosphorylation	Organelle biogenesis and maintenance (Reactome);Metabolism (Reactome);Metabolism (KEGG)
ATP6V0A1	2.55517	-	-	-	-	Neutrophil degranulation;ROS and RNS production in phagocytes	Immune System (Reactome)
ATP8	-1.40867	Phosphorylation (GO:0016310)	Hydrolase Activity (GO:0016787)	Intracellular Membrane-Bounded Organelle (GO:0043231)	ATP synthase A chain	Cristae formation;Formation of ATP by chemiosmotic coupling;Diabetic cardiomyopathy;Photosynthesis;Oxidative phosphorylation;Chemical carcinogenesis - reactive oxygen species;Prion disease;Pathways of neurodegeneration - multiple diseases;Alzheimer disease;Parkinson disease;Amyotrophic lateral sclerosis;Huntington disease;Thermogenesis;Purine metabolism;Thiamine metabolism	Organelle biogenesis and maintenance (Reactome);Metabolism (Reactome);Human Diseases (KEGG);Organismal Systems (KEGG);Metabolism (KEGG)
ATP8B1	4.08841	Regulation of Dna-Templated Transcription (GO:0006355), Dna-Templated Transcription (GO:0006351)	Metal Ion Binding (GO:0046872), Purine Nucleotide Binding (GO:0017076), Purine Ribonucleotide Binding (GO:0032555), Purine Ribonucleoside Triphosphate Binding (GO:0035639)	Nucleus (GO:0005634), Nuclear Lumen (GO:0031981)	Reverse transcriptase (RNA-dependent DNA polymerase)	Ion transport by P-type ATPases;Ubiquitin mediated proteolysis;MicroRNAs in cancer;Nucleocytoplasmic transport;Purine metabolism;Thiamine metabolism;NF-kappa B signaling pathway	Transport of small molecules (Reactome);Genetic Information Processing (KEGG);Human Diseases (KEGG);Metabolism (KEGG);Environmental Information Processing (KEGG)
AUH	-1.6493	-	-	-	Reverse transcriptase (RNA-dependent DNA polymerase)	Branched-chain amino acid catabolism	Metabolism (Reactome)
AVD	-2.4802	Response to External Stimulus (GO:0009605), Response to Stress (GO:0006950)	Anion Binding (GO:0043168)	Extracellular Region (GO:0005576)	-	-	-
B3GAT1L	-1.61036	Macromolecule Biosynthetic Process (GO:0009059), Protein Modification Process (GO:0036211), Organonitrogen Compound Biosynthetic Process (GO:1901566), Macromolecule Modification (GO:0043412)	Metal Ion Binding (GO:0046872)	Intracellular Membrane-Bounded Organelle (GO:0043231), Bounding Membrane Of Organelle (GO:0098588)	-	Chondroitin sulfate/dermatan sulfate metabolism;A tetrasaccharide linker sequence is required for GAG synthesis;Glycosaminoglycan biosynthesis - heparan sulfate / heparin;Glycosaminoglycan biosynthesis - chondroitin sulfate / dermatan sulfate;Drug metabolism - other enzymes;Drug metabolism - cytochrome P450;Porphyrin and chlorophyll metabolism;Metabolism of xenobiotics by cytochrome P450;Mannose …	Metabolism (Reactome);Metabolism (KEGG)
BACE2	2.72158	-	Catalytic Activity (GO:0003824)	-	-	Neutrophil degranulation	Immune System (Reactome)
BAG3	-1.10226	-	Protein Binding (GO:0005515)	-	-	Regulation of HSF1-mediated heat shock response	Cellular responses to stimuli (Reactome)
BCAT1	2.2178	-	-	-	-	Branched-chain amino acid catabolism	Metabolism (Reactome)
BCR	0.880085	Phosphorylation (GO:0016310)	Transferase Activity, Transferring Phosphorus-Containing Groups (GO:0016772)	-	-	CDC42 GTPase cycle;RAC1 GTPase cycle;RHOC GTPase cycle;RHOB GTPase cycle;RAC3 GTPase cycle;RAC2 GTPase cycle;RHOA GTPase cycle;Human immunodeficiency virus 1 infection	Signal Transduction (Reactome);Human Diseases (KEGG)
BHMT	-1.19717	-	-	-	-	Choline catabolism;Sulfur amino acid metabolism	Metabolism (Reactome)
BIN1	-1.45796	-	-	-	-	Clathrin-mediated endocytosis	Vesicle-mediated transport (Reactome)
BSG	-0.853051	Gene Expression (GO:0010467), Regulation of Gene Expression (GO:0010468)	Protein Binding (GO:0005515)	Intracellular Vesicle (GO:0097708)	-	Pyruvate metabolism;Pyruvate metabolism (R-GGA-373920);Proton-coupled monocarboxylate transport;Degradation of the extracellular matrix;Basigin interactions	Metabolism (Reactome);Transport of small molecules (Reactome);Extracellular matrix organization (Reactome);Hemostasis (Reactome)
BST1	7.83838	Phosphorylation (GO:0016310)	Transferase Activity (GO:0016740), Hydrolase Activity (GO:0016787)	Plasma Membrane (GO:0005886)	-	Post-translational modification: synthesis of GPI-anchored proteins;Neutrophil degranulation;Nicotinate metabolism;Nicotinate and nicotinamide metabolism	Metabolism of proteins (Reactome);Immune System (Reactome);Metabolism (Reactome);Metabolism (KEGG)
BZW1	0.862465	Gene Expression (GO:0010467), Regulation of Gene Expression (GO:0010468)	-	Intracellular Anatomical Structure (GO:0005622), Cytoplasm (GO:0005737)	-	5-Phosphoribose 1-diphosphate biosynthesis	Metabolism (Reactome)
C9ORF152	6.76401	Phosphorylation (GO:0016310)	Transferase Activity, Transferring Phosphorus-Containing Groups (GO:0016772)	-	-	Nonsense Mediated Decay (NMD) independent of the Exon Junction Complex (EJC);Nonsense Mediated Decay (NMD) enhanced by the Exon Junction Complex (EJC)	Metabolism of RNA (Reactome)
CADM3	-4.32251	Protein localization (GO:0008104)	Identical protein binding (GO:0042802)	Cellular anatomical entity (GO:0110165)	Cell adhesion molecule 3	Nectin/Necl trans heterodimerization,Cell adhesion molecules	Cell-Cell communication (Reactome),Environmental Information Processing (KEGG)
CALR	1.98409	Gene Expression (GO:0010467)	Metal Ion Binding (GO:0046872)	Intracellular Membrane-Bounded Organelle (GO:0043231)	-	Calnexin/calreticulin cycle;Antigen Presentation: Folding, assembly and peptide loading of class I MHC;Scavenging by Class A Receptors	Metabolism of proteins (Reactome);Immune System (Reactome);Vesicle-mediated transport (Reactome)
CAMK2G	-1.20929	-	-	-	-	Unblocking of NMDA receptors, glutamate binding and activation;Interferon gamma signaling;HSF1-dependent transactivation;Ion homeostasis;Ion transport by P-type ATPases;Phase 0 - rapid depolarisation;RAF/MAP kinase cascade	Neuronal System (Reactome);Immune System (Reactome);Cellular responses to stimuli (Reactome);Muscle contraction (Reactome);Transport of small molecules (Reactome);Muscle contraction (Reactome);Signal Transduction (Reactome)
CAND2	-0.824773	Regulation of Dna-Templated Transcription (GO:0006355), Dna-Templated Transcription (GO:0006351)	-	Nucleus (GO:0005634)	-	Neutrophil degranulation;Iron uptake and transport;Neddylation	Immune System (Reactome);Transport of small molecules (Reactome);Metabolism of proteins (Reactome)
CASC4	1.58236	-	-	Integral component of membrane (GO:0016021)	-	-	-
CCDC25	1.38661	-	-	-	Nuclear valosin-containing protein-like	Nonsense Mediated Decay (NMD) independent of the Exon Junction Complex (EJC);Nonsense Mediated Decay (NMD) enhanced by the Exon Junction Complex (EJC);Ribosome biogenesis in eukaryotes	Metabolism of RNA (Reactome);Genetic Information Processing (KEGG)
CCNG1	0.61363	Phosphorylation (GO:0016310)	-	Nucleus (GO:0005634)	-	Gluconeogenesis	Metabolism (Reactome)
CD164	1.84338	Cell adhesion (GO:0007155)	-	Intracellular vesicle (GO:0097708)	-	-	-
CD47	1.07521	Gene Expression (GO:0010467), Regulation of Gene Expression (GO:0010468)	Protein Binding (GO:0005515)	Vesicle (GO:0031982)	-	Integrin cell surface interactions;Neutrophil degranulation;Cell surface interactions at the vascular wall;Signal regulatory protein family interactions	Extracellular matrix organization (Reactome);Immune System (Reactome);Hemostasis (Reactome);Cell-Cell communication (Reactome)
CD82	2.9376	-	-	Integral component of membrane (GO:0016021)	-	Antigen processing: Ubiquitination & Proteasome degradation	Immune System (Reactome)
CDC42BPB	-6.40969	Organelle Organization (GO:0006996)	Transferase Activity, Transferring Phosphorus-Containing Groups (GO:0016772)	-	-	CDC42 GTPase cycle;RHOQ GTPase cycle;RHOJ GTPase cycle;Human immunodeficiency virus 1 infection	Signal Transduction (Reactome);Human Diseases (KEGG)
CDC42EP3	-1.18696	Organelle Organization (GO:0006996), Cellular Component Assembly (GO:0022607), Protein-Containing Complex Organization (GO:0043933)	-	Cytoskeleton (GO:0005856)	-	MAPK6/MAPK4 signaling;CDC42 GTPase cycle;RHOQ GTPase cycle	Signal Transduction (Reactome)
CDH1	5.97135	Positive regulation of nucleic acid-templated transcription (GO:1903508), Transcription, DNA-templated (GO:0006351), Regulation of nucleic acid-templated transcription (GO:1903506)	Metal ion binding (GO:0046872)	Cytoskeleton (GO:0005856)	Cadherin cytoplasmic region	Degradation of the extracellular matrix,Apoptotic cleavage of cell adhesion proteins,Adherens junctions interactions	Extracellular matrix organization (Reactome),Programmed Cell Death (Reactome),Cell-Cell communication (Reactome)
CDH13	-1.10849	-	-	-	-	Adherens junctions interactions	Cell-Cell communication (Reactome)
CDH5	-0.972169	Gene Expression (GO:0010467), Regulation of Gene Expression (GO:0010468), Phosphorylation (GO:0016310)	Metal Ion Binding (GO:0046872)	Nucleus (GO:0005634), Nuclear Lumen (GO:0031981)	-	Adherens junctions interactions;VEGFR2 mediated vascular permeability	Cell-Cell communication (Reactome);Signal Transduction (Reactome)
CDK18	4.01424	-	-	-	-	DARPP-32 events	Signal Transduction (Reactome)
CFL2	-1.45667	Organelle Organization (GO:0006996), Protein-Containing Complex Organization (GO:0043933)	Protein Binding (GO:0005515)	Nucleus (GO:0005634), Nuclear Lumen (GO:0031981), Cytoskeleton (GO:0005856)	-	Regulation of actin dynamics for phagocytic cup formation;RHO GTPases Activate ROCKs;Platelet degranulation ;Gene and protein expression by JAK-STAT signaling after Interleukin-12 stimulation;EPHB-mediated forward signaling;Sema3A PAK dependent Axon repulsion	Immune System (Reactome);Signal Transduction (Reactome);Hemostasis (Reactome);Developmental Biology (Reactome)
CHCHD10	-1.22934	Regulation of Dna-Templated Transcription (GO:0006355), Dna-Templated Transcription (GO:0006351)	Nucleic Acid Binding (GO:0003676)	Nucleus (GO:0005634)	-	Mitochondrial protein import	Protein localization (Reactome)
CHCHD3	-1.01577	Gene Expression (GO:0010467), Rna Metabolic Process (GO:0016070)	-	Nucleus (GO:0005634), Nuclear Lumen (GO:0031981)	Nucleolar protein 8	COPI-dependent Golgi-to-ER retrograde traffic;COPI-mediated anterograde transport	Vesicle-mediated transport (Reactome);Metabolism of proteins (Reactome)
CHD9	0.701948	-	-	-	-	PPARA activates gene expression;BMAL1:CLOCK,NPAS2 activates circadian gene expression;Heme signaling;RORA activates gene expression;Transcriptional regulation of white adipocyte differentiation;Cytoprotection by HMOX1;Transcriptional activation of mitochondrial biogenesis;Activation of gene expression by SREBF (SREBP)	Cellular responses to stimuli (Reactome);Circadian Clock (Reactome);Developmental Biology (Reactome);Cellular responses to stimuli (Reactome);Organelle biogenesis and maintenance (Reactome);Metabolism (Reactome)
CHRNG	-1.76023	Monoatomic Ion Transport (GO:0006811), Cellular Response to Organic Substance (GO:0071310)	Transporter Activity (GO:0005215)	Plasma Membrane (GO:0005886)	Acetylcholine receptor subunit gamma	Highly sodium permeable postsynaptic acetylcholine nicotinic receptors;Presynaptic nicotinic acetylcholine receptors;Neuroactive ligand-receptor interaction	Neuronal System (Reactome);Environmental Information Processing (KEGG)
CISD1	-1.7711	Organelle Organization (GO:0006996)	Metal Ion Binding (GO:0046872)	Intracellular Membrane-Bounded Organelle (GO:0043231), Bounding Membrane Of Organelle (GO:0098588)	-	-	-
CITED4	3.78039	Regulation of Dna-Templated Transcription (GO:0006355), Dna-Templated Transcription (GO:0006351)	Protein Binding (GO:0005515)	Nucleus (GO:0005634)	Cbp p300-interacting transactivator	Activation of the TFAP2 (AP-2) family of transcription factors;Mitophagy - animal	Gene expression (Transcription) (Reactome);Cellular Processes (KEGG)
CKAP4	1.56887	-	-	Intracellular Membrane-Bounded Organelle (GO:0043231), Intracellular Non-Membrane-Bounded Organelle (GO:0043232)	-	RND3 GTPase cycle;RND2 GTPase cycle;Post-translational protein phosphorylation;Neutrophil degranulation;Surfactant metabolism;Regulation of Insulin-like Growth Factor (IGF) transport and uptake by Insulin-like Growth Factor Binding Proteins (IGFBPs)	Signal Transduction (Reactome);Metabolism of proteins (Reactome);Immune System (Reactome)
CKB	-1.75899	Phosphorylation (GO:0016310)	Adenyl Nucleotide Binding (GO:0030554)	Intracellular Membrane-Bounded Organelle (GO:0043231)	-	RND3 GTPase cycle;Creatine metabolism;Arginine and proline metabolism	Signal Transduction (Reactome);Metabolism (Reactome);Metabolism (KEGG)
CKMT2	-2.26194	Phosphorylation (GO:0016310)	Purine Nucleotide Binding (GO:0017076), Purine Ribonucleotide Binding (GO:0032555), Purine Ribonucleoside Triphosphate Binding (GO:0035639)	Intracellular Membrane-Bounded Organelle (GO:0043231)	-	Creatine metabolism;Arginine and proline metabolism	Metabolism (Reactome);Metabolism (KEGG)
CLCN3	0.677805	Monoatomic Ion Transport (GO:0006811)	Transporter Activity (GO:0005215)	Membrane (GO:0016020)	Ribonuclease H protein	Stimuli-sensing channels;ABC-family proteins mediated transport	Transport of small molecules (Reactome);Transport of small molecules (Reactome)
CLDN1	2.31756	Cellular Component Assembly (GO:0022607), Protein-Containing Complex Organization (GO:0043933)	Protein Binding (GO:0005515)	Plasma Membrane (GO:0005886)	-	Tight junction interactions	Cell-Cell communication (Reactome)
CLDN10	6.56726	-	-	-	-	Tight junction interactions	Cell-Cell communication (Reactome)
CLIC5	-1.74229	-	Catalytic Activity (GO:0003824)	-	E3 ubiquitin-protein ligase makorin-1	Nonsense Mediated Decay (NMD) independent of the Exon Junction Complex (EJC);Nonsense Mediated Decay (NMD) enhanced by the Exon Junction Complex (EJC)	Metabolism of RNA (Reactome)
CLIC6	6.11504	-	Catalytic Activity (GO:0003824)	-	-	Resolution of Sister Chromatid Cohesion;Separation of Sister Chromatids;Amplification of signal from unattached kinetochores via a MAD2 inhibitory signal;RHO GTPases Activate Formins;EML4 and NUDC in mitotic spindle formation	Cell Cycle (Reactome);Signal Transduction (Reactome)
CLINT1	1.18624	Transport (GO:0006810)	-	Intracellular Membrane-Bounded Organelle (GO:0043231)	-	Golgi Associated Vesicle Biogenesis	Vesicle-mediated transport (Reactome)
CLIP4	-2.90295	Macromolecule Biosynthetic Process (GO:0009059), Nucleobase-Containing Compound Biosynthetic Process (GO:0034654), Cellular Nitrogen Compound Biosynthetic Process (GO:0044271), Heterocycle Biosynthetic Process (GO:0018130), Organic Cyclic Compound Biosynthetic Process (GO:1901362), Nucleic Acid Metabolic Process (GO:0090304), Aromatic Compound Biosynthetic Process (GO:0019438)	Transferase Activity, Transferring Phosphorus-Containing Groups (GO:0016772)	-	-	Minus-strand DNA synthesis;COPI-dependent Golgi-to-ER retrograde traffic;Kinesins	Disease (Reactome);Vesicle-mediated transport (Reactome);Hemostasis (Reactome)
CMPK1	1.36318	Nucleobase-Containing Compound Biosynthetic Process (GO:0034654), Organonitrogen Compound Biosynthetic Process (GO:1901566), Phosphate-Containing Compound Metabolic Process (GO:0006796), Cellular Nitrogen Compound Biosynthetic Process (GO:0044271), Heterocycle Biosynthetic Process (GO:0018130), Organic Cyclic Compound Biosynthetic Process (GO:1901362), Aromatic Compound Biosynthetic Process (GO:0…	Transferase Activity, Transferring Phosphorus-Containing Groups (GO:0016772), Nucleotide Binding (GO:0000166), Nucleoside Phosphate Binding (GO:1901265)	Nucleus (GO:0005634)	-	Interconversion of nucleotide di- and triphosphates;Drug metabolism - other enzymes;Pyrimidine metabolism;Purine metabolism	Metabolism (Reactome);Metabolism (KEGG)
CMTM7	2.49499	-	Catalytic Activity (GO:0003824)	-	-	-	-
CNOT1	0.991687	Gene Expression (GO:0010467), Regulation of Gene Expression (GO:0010468)	-	Protein-Containing Complex (GO:0032991)	-	Deadenylation of mRNA;TP53 regulates transcription of additional cell cycle genes whose exact role in the p53 pathway remain uncertain	Metabolism of RNA (Reactome);Gene expression (Transcription) (Reactome)
CNTNAP1	2.95408	Organelle Organization (GO:0006996), Cellular Component Assembly (GO:0022607), Protein Localization (GO:0008104)	-	Plasma Membrane (GO:0005886)	Contactin-associated protein 1	Platelet degranulation ;Post-translational protein phosphorylation;COPII-mediated vesicle transport;Common Pathway of Fibrin Clot Formation;Cargo concentration in the ER;Regulation of Insulin-like Growth Factor (IGF) transport and uptake by Insulin-like Growth Factor Binding Proteins (IGFBPs);Cell adhesion molecules	Hemostasis (Reactome);Metabolism of proteins (Reactome);Environmental Information Processing (KEGG)
COCH	3.80696	Regulation of Cellular Component Organization (GO:0051128), Cellular Component Organization (GO:0016043)	Binding (GO:0005488)	Cell Periphery (GO:0071944), Extracellular Region (GO:0005576)	LCCL	Collagen chain trimerization	Extracellular matrix organization (Reactome)
COL28A1	-1.29153	Proteolysis (GO:0006508), Regulation of Protein Metabolic Process (GO:0051246)	-	Cell Periphery (GO:0071944), Extracellular Region (GO:0005576), Extracellular Space (GO:0005615)	-	ECM proteoglycans	Extracellular matrix organization (Reactome)
COL6A3	3.21038	Proteolysis (GO:0006508), Regulation of Protein Metabolic Process (GO:0051246)	-	Intracellular Membrane-Bounded Organelle (GO:0043231), Intracellular Organelle Lumen (GO:0070013)	collagen	Collagen chain trimerization;Protein digestion and absorption;PI3K-Akt signaling pathway;Human papillomavirus infection;Focal adhesion;ECM-receptor interaction	Extracellular matrix organization (Reactome);Organismal Systems (KEGG);Environmental Information Processing (KEGG);Human Diseases (KEGG);Cellular Processes (KEGG)
COMT	-0.746806	Organic Cyclic Compound Metabolic Process (GO:1901360), Organic Substance Catabolic Process (GO:1901575), Cellular Response to Stress (GO:0033554), Cellular Aromatic Compound Metabolic Process (GO:0006725), Organonitrogen Compound Metabolic Process (GO:1901564)	Metal Ion Binding (GO:0046872)	Intracellular Membrane-Bounded Organelle (GO:0043231)	-	Enzymatic degradation of dopamine by COMT;Enzymatic degradation of Dopamine by monoamine oxidase;Methylation;Tyrosine metabolism;Betalain biosynthesis;Steroid hormone biosynthesis	Neuronal System (Reactome);Metabolism (Reactome);Metabolism (KEGG)
COPB2	1.43534	Nitrogen Compound Transport (GO:0071705), Organic Substance Transport (GO:0071702), Protein Localization (GO:0008104)	-	Intracellular Vesicle (GO:0097708)	-	COPI-dependent Golgi-to-ER retrograde traffic;COPI-mediated anterograde transport	Vesicle-mediated transport (Reactome);Metabolism of proteins (Reactome)
COPE	1.77064	Nitrogen Compound Transport (GO:0071705), Organic Substance Transport (GO:0071702), Protein Localization (GO:0008104)	Protein Binding (GO:0005515)	Nucleus (GO:0005634), Nuclear Lumen (GO:0031981), Intracellular Vesicle (GO:0097708)	-	COPI-dependent Golgi-to-ER retrograde traffic;COPI-mediated anterograde transport	Vesicle-mediated transport (Reactome);Metabolism of proteins (Reactome)
COPG1	2.21108	Nitrogen Compound Transport (GO:0071705), Organic Substance Transport (GO:0071702), Protein Localization (GO:0008104)	-	Intracellular Vesicle (GO:0097708)	-	COPI-dependent Golgi-to-ER retrograde traffic;COPI-mediated anterograde transport	Vesicle-mediated transport (Reactome);Metabolism of proteins (Reactome)
COX1	-1.31563	Monoatomic Ion Transport (GO:0006811)	Metal Ion Binding (GO:0046872)	Intracellular Membrane-Bounded Organelle (GO:0043231)	-	TP53 Regulates Metabolic Genes;The proton buffering model;Cytoprotection by HMOX1;Respiratory electron transport;Oxidative phosphorylation	Gene expression (Transcription) (Reactome);Metabolism (Reactome);Cellular responses to stimuli (Reactome);Metabolism (KEGG)
COX2	-1.34997	Monoatomic Ion Transport (GO:0006811)	Metal Ion Binding (GO:0046872)	Intracellular Membrane-Bounded Organelle (GO:0043231)	-	TP53 Regulates Metabolic Genes;The proton buffering model;Cytoprotection by HMOX1;Respiratory electron transport;Oxidative phosphorylation	Gene expression (Transcription) (Reactome);Metabolism (Reactome);Cellular responses to stimuli (Reactome);Metabolism (KEGG)
COX3	-2.82077	Monoatomic Ion Transport (GO:0006811)	Catalytic Activity (GO:0003824), Transporter Activity (GO:0005215)	Intracellular Membrane-Bounded Organelle (GO:0043231)	-	TP53 Regulates Metabolic Genes;The proton buffering model;Cytoprotection by HMOX1;Respiratory electron transport;Oxidative phosphorylation	Gene expression (Transcription) (Reactome);Metabolism (Reactome);Cellular responses to stimuli (Reactome);Metabolism (KEGG)
COX4I1	-0.753587	-	-	-	-	TP53 Regulates Metabolic Genes;Cytoprotection by HMOX1;Respiratory electron transport	Gene expression (Transcription) (Reactome);Metabolism (Reactome);Cellular responses to stimuli (Reactome);Metabolism (KEGG)
COX6A1	-0.988676	Monoatomic Ion Transport (GO:0006811)	Catalytic Activity (GO:0003824), Transporter Activity (GO:0005215)	Intracellular Membrane-Bounded Organelle (GO:0043231)	-	TP53 Regulates Metabolic Genes;The proton buffering model;Cytoprotection by HMOX1;Respiratory electron transport;Oxidative phosphorylation	Gene expression (Transcription) (Reactome);Metabolism (Reactome);Cellular responses to stimuli (Reactome);Metabolism (KEGG)
COX6C	-0.669503	Macromolecule Biosynthetic Process (GO:0009059), Nucleobase-Containing Compound Biosynthetic Process (GO:0034654), Cellular Nitrogen Compound Biosynthetic Process (GO:0044271), Heterocycle Biosynthetic Process (GO:0018130), Organic Cyclic Compound Biosynthetic Process (GO:1901362), Nucleic Acid Metabolic Process (GO:0090304), Aromatic Compound Biosynthetic Process (GO:0019438)	Transferase Activity, Transferring Phosphorus-Containing Groups (GO:0016772)	-	-	Minus-strand DNA synthesis;Nonsense Mediated Decay (NMD) independent of the Exon Junction Complex (EJC);Nonsense Mediated Decay (NMD) enhanced by the Exon Junction Complex (EJC)	Disease (Reactome);Metabolism of RNA (Reactome)
CPD	2.61436	Gene Expression (GO:0010467)	Metal Ion Binding (GO:0046872)	Membrane (GO:0016020), Extracellular Region (GO:0005576), Extracellular Space (GO:0005615)	-	Golgi Associated Vesicle Biogenesis;RND3 GTPase cycle;RND1 GTPase cycle	Vesicle-mediated transport (Reactome);Signal Transduction (Reactome)
CPT2	-1.14606	Cellular Nitrogen Compound Metabolic Process (GO:0034641), Organic Substance Catabolic Process (GO:1901575), Organonitrogen Compound Metabolic Process (GO:1901564)	Transferase Activity (GO:0016740)	Nucleus (GO:0005634), Nuclear Lumen (GO:0031981)	-	Carnitine metabolism;Fatty acid degradation	Metabolism (Reactome);Metabolism (KEGG)
CRAT	-1.1473	-	Transferase Activity (GO:0016740)	-	-	Beta-oxidation of pristanoyl-CoA;Peroxisomal protein import	Metabolism (Reactome);Protein localization (Reactome)
CREB3L1	4.26429	-	-	-	-	Antigen processing: Ubiquitination & Proteasome degradation	Immune System (Reactome)
CREB3L2	3.80132	-	-	-	-	CREB3 factors activate genes	Cellular responses to stimuli (Reactome)
CREG1	1.63439	Regulation of DNA-Templated Transcription (GO:0006355), DNA-Templated Transcription (GO:0006351)	-	Extracellular Region (GO:0005576), Extracellular Space (GO:0005615)	-	Neutrophil degranulation	Immune System (Reactome)
CRELD2	2.98859	-	Catalytic Activity (GO:0003824)	-	-	-	-
CRYAB	-1.40447	Regulation of Dna-Templated Transcription (GO:0006355), Dna-Templated Transcription (GO:0006351)	Metal Ion Binding (GO:0046872)	Nucleus (GO:0005634), Nuclear Lumen (GO:0031981), Cytoskeleton (GO:0005856)	Alpha-crystallin B chain	HSF1-dependent transactivation;Longevity regulating pathway - multiple species;VEGF signaling pathway;MAPK signaling pathway;Proteoglycans in cancer;Amoebiasis;Protein processing in endoplasmic reticulum	Cellular responses to stimuli (Reactome);Organismal Systems (KEGG);Environmental Information Processing (KEGG);Human Diseases (KEGG);Genetic Information Processing (KEGG)
CSRP3	-1.7048	Regulation of Dna-Templated Transcription (GO:0006355), Dna-Templated Transcription (GO:0006351)	Metal Ion Binding (GO:0046872)	Nucleus (GO:0005634), Nuclear Lumen (GO:0031981), Cytoskeleton (GO:0005856)	-	MTF1 activates gene expression	Cellular responses to stimuli (Reactome)
CST3	1.42141	Proteolysis (GO:0006508), Regulation of Protein Metabolic Process (GO:0051246)	Protein Binding (GO:0005515)	Extracellular Region (GO:0005576), Extracellular Space (GO:0005615)	-	Post-translational protein phosphorylation;Neutrophil degranulation;Regulation of Insulin-like Growth Factor (IGF) transport and uptake by Insulin-like Growth Factor Binding Proteins (IGFBPs)	Metabolism of proteins (Reactome);Immune System (Reactome)
CTSC	1.87701	Immune response (GO:0006955), Apoptotic process (GO:0006915), Regulation of protein metabolic process (GO:0051246), Positive regulation of catalytic activity (GO:0043085), Proteolysis (GO:0006508), Positive regulation of protein metabolic process (GO:0051247), Gene expression (GO:0010467)	Anion binding (GO:0043168), Identical protein binding (GO:0042802)	Cytoskeleton (GO:0005856), Nuclear lumen (GO:0031981), Nucleus (GO:0005634)	Dipeptidyl peptidase 1	Cargo concentration in the ER,Neutrophil degranulation,COPII-mediated vesicle transport,MHC class II antigen presentation,Apoptosis,Lysosome	Metabolism of proteins (Reactome),Immune System (Reactome),Cellular Processes (KEGG)
CYB5R3	0.857611	Macromolecule Biosynthetic Process (GO:0009059), Nucleobase-Containing Compound Biosynthetic Process (GO:0034654), Cellular Nitrogen Compound Biosynthetic Process (GO:0044271), Heterocycle Biosynthetic Process (GO:0018130), Organic Cyclic Compound Biosynthetic Process (GO:1901362), Nucleic Acid Metabolic Process (GO:0090304), Aromatic Compound Biosynthetic Process (GO:0019438)	Anion Binding (GO:0043168), Transferase Activity, Transferring Phosphorus-Containing Groups (GO:0016772), Nucleotide Binding (GO:0000166), Nucleoside Phosphate Binding (GO:1901265)	Intracellular Membrane-Bounded Organelle (GO:0043231)	-	Minus-strand DNA synthesis;Neutrophil degranulation;Vitamin C (ascorbate) metabolism;Phase I - Functionalization of compounds	Disease (Reactome);Immune System (Reactome);Metabolism (Reactome)
CYCS	-0.855828	Proteolysis (GO:0006508), Nucleobase-Containing Compound Biosynthetic Process (GO:0034654), Regulation of Protein Metabolic Process (GO:0051246), Organonitrogen Compound Biosynthetic Process (GO:1901566), Phosphate-Containing Compound Metabolic Process (GO:0006796), Monoatomic Ion Transport (GO:0006811), Cellular Nitrogen Compound Biosynthetic Process (GO:0044271), Heterocycle Biosynthetic Proces…	Metal Ion Binding (GO:0046872)	Intracellular Membrane-Bounded Organelle (GO:0043231), Intracellular Organelle Lumen (GO:0070013)	-	TP53 Regulates Metabolic Genes;Cytoprotection by HMOX1;Detoxification of Reactive Oxygen Species;Activation of caspases through apoptosome-mediated cleavage;Release of apoptotic factors from the mitochondria;Regulation of the apoptosome activity;Pyroptosis;Respiratory electron transport	Gene expression (Transcription) (Reactome);Cellular responses to stimuli (Reactome);Programmed Cell Death (Reactome);Metabolism (Reactome)
CYP2D6	3.54364	Regulation of molecular function (GO:0065009), Regulation of metabolic process (GO:0019222), Regulation of biological quality (GO:0065008), Nitrogen compound metabolic process (GO:0006807), Catabolic process (GO:0009056), Cellular response to stimulus (GO:0051716), Regulation of cellular process (GO:0050794), Negative regulation of cellular process (GO:0048523), Negative regulation of metabolic p…	Metal ion binding (GO:0046872)	Intracellular membrane-bounded organelle (GO:0043231)	-	CYP2E1 reactions,Fatty acids,Miscellaneous substrates,Biosynthesis of maresin-like SPMs,Synthesis of epoxy (EET) and dihydroxyeicosatrienoic acids (DHET)	Metabolism (Reactome)
CYTB	-1.39772	Monoatomic Ion Transport (GO:0006811)	Metal Ion Binding (GO:0046872)	Intracellular Membrane-Bounded Organelle (GO:0043231)	-	The proton buffering model;Respiratory electron transport;Oxidative phosphorylation	Metabolism (Reactome);Metabolism (KEGG)
DAD1	2.46981	-	-	-	-	Asparagine N-linked glycosylation;Maturation of spike protein	Metabolism of proteins (Reactome);Disease (Reactome)
DAP	2.07994	Macromolecule Biosynthetic Process (GO:0009059), Nucleobase-Containing Compound Biosynthetic Process (GO:0034654), Cellular Nitrogen Compound Biosynthetic Process (GO:0044271), Heterocycle Biosynthetic Process (GO:0018130), Organic Cyclic Compound Biosynthetic Process (GO:1901362), Nucleic Acid Metabolic Process (GO:0090304), Aromatic Compound Biosynthetic Process (GO:0019438)	Transferase Activity, Transferring Phosphorus-Containing Groups (GO:0016772)	-	death-associated protein	Minus-strand DNA synthesis;Nonsense Mediated Decay (NMD) independent of the Exon Junction Complex (EJC);Nonsense Mediated Decay (NMD) enhanced by the Exon Junction Complex (EJC)	Disease (Reactome);Metabolism of RNA (Reactome)
DDI2	0.969173	Regulation of Dna-Templated Transcription (GO:0006355), Dna-Templated Transcription (GO:0006351)	Hydrolase Activity (GO:0016787), Catalytic Activity, Acting On A Protein (GO:0140096)	-	-	Intestinal hexose absorption;Organic cation transport	Digestion and absorption (Reactome);Transport of small molecules (Reactome)
DDOST	2.29463	Macromolecule Biosynthetic Process (GO:0009059), Protein Modification Process (GO:0036211), Organonitrogen Compound Biosynthetic Process (GO:1901566), Organelle Organization (GO:0006996), Macromolecule Modification (GO:0043412)	-	Intracellular Vesicle (GO:0097708)	Essential subunit of the N-oligosaccharyl transferase (OST) complex which catalyzes the transfer of a high mannose oligosaccharide from a lipid-linked oligosaccharide donor to an asparagine residue within an Asn-X-Ser Thr consensus motif in nascent polypeptide chains	Neutrophil degranulation;Various types of N-glycan biosynthesis;N-Glycan biosynthesis;Protein processing in endoplasmic reticulum	Immune System (Reactome);Metabolism (KEGG);Genetic Information Processing (KEGG)
DDRGK1	0.959864	-	Catalytic Activity (GO:0003824)	-	-	RHOA GTPase cycle	Signal Transduction (Reactome)
DDX5	1.32071	Regulation of Dna-Templated Transcription (GO:0006355), Dna-Templated Transcription (GO:0006351)	Purine Nucleotide Binding (GO:0017076), Purine Ribonucleotide Binding (GO:0032555), Purine Ribonucleoside Triphosphate Binding (GO:0035639)	Nucleus (GO:0005634), Nuclear Lumen (GO:0031981)	-	Estrogen-dependent gene expression;SUMOylation of transcription cofactors;mRNA Splicing - Major Pathway;Purine metabolism;Thiamine metabolism	Signal Transduction (Reactome);Metabolism of proteins (Reactome);Metabolism of RNA (Reactome);Metabolism (KEGG)
DECR1	-1.25044	-	-	Intracellular Anatomical Structure (GO:0005622)	-	mitochondrial fatty acid beta-oxidation of unsaturated fatty acids	Metabolism (Reactome)
DERL1	1.62016	-	-	-	-	N-glycan trimming in the ER and Calnexin/Calreticulin cycle;ABC-family proteins mediated transport	Metabolism of proteins (Reactome);Transport of small molecules (Reactome)
DIO2	1.38992	Regulation of biological quality (GO:0065008), Nitrogen compound metabolic process (GO:0006807), Biosynthetic process (GO:0009058), Organic substance metabolic process (GO:0071704), Cellular metabolic process (GO:0044237)	Catalytic activity (GO:0003824)	Integral component of membrane (GO:0016021)	-	Regulation of thyroid hormone activity	Metabolism (Reactome)
DLD	-1.13899	Protein Modification Process (GO:0036211), Proteolysis (GO:0006508), Nucleobase-Containing Compound Biosynthetic Process (GO:0034654), Organonitrogen Compound Biosynthetic Process (GO:1901566), Phosphate-Containing Compound Metabolic Process (GO:0006796), Cellular Nitrogen Compound Biosynthetic Process (GO:0044271), Heterocycle Biosynthetic Process (GO:0018130), Organic Cyclic Compound Biosynthet…	Anion Binding (GO:0043168), Nucleotide Binding (GO:0000166), Nucleoside Phosphate Binding (GO:1901265)	Nucleus (GO:0005634), Intracellular Vesicle (GO:0097708)	-	Lysine catabolism;Regulation of pyruvate dehydrogenase (PDH) complex;Citric acid cycle (TCA cycle);Signaling by Retinoic Acid;Cell redox homeostasis;Branched-chain amino acid catabolism;Glycine degradation;Propanoate metabolism;Pyruvate metabolism;Lysine degradation;Glycolysis / Gluconeogenesis;Valine, leucine and isoleucine degradation;Citrate cycle (TCA cycle);Glycine, serine and threonine meta…	Metabolism (Reactome);Signal Transduction (Reactome);Disease (Reactome);Metabolism (KEGG)
DNAJA1	-0.75008	Gene Expression (GO:0010467), Regulation of Gene Expression (GO:0010468), Phosphorylation (GO:0016310)	Metal Ion Binding (GO:0046872), Purine Nucleotide Binding (GO:0017076), Purine Ribonucleotide Binding (GO:0032555), Purine Ribonucleoside Triphosphate Binding (GO:0035639)	Cytoskeleton (GO:0005856)	subfamily A, member 1	HSP90 chaperone cycle for steroid hormone receptors (SHR) in the presence of ligand;Protein processing in endoplasmic reticulum	Cellular responses to stimuli (Reactome);Genetic Information Processing (KEGG)
DNAJC10	1.22434	Gene Expression (GO:0010467), Phosphorylation (GO:0016310)	Protein Binding (GO:0005515), Catalytic Activity, Acting On A Protein (GO:0140096)	Intracellular Membrane-Bounded Organelle (GO:0043231), Intracellular Organelle Lumen (GO:0070013)	-	Post-translational protein phosphorylation;Regulation of Insulin-like Growth Factor (IGF) transport and uptake by Insulin-like Growth Factor Binding Proteins (IGFBPs)	Metabolism of proteins (Reactome)
DNAJC3	1.79687	-	-	-	-	Post-translational protein phosphorylation;Neutrophil degranulation;Regulation of Insulin-like Growth Factor (IGF) transport and uptake by Insulin-like Growth Factor Binding Proteins (IGFBPs)	Metabolism of proteins (Reactome);Immune System (Reactome)
DOCK8	3.19706	-	-	-	-	CDC42 GTPase cycle;RAC1 GTPase cycle;RHOJ GTPase cycle;Factors involved in megakaryocyte development and platelet production	Signal Transduction (Reactome);Hemostasis (Reactome)
DSP	5.41697	Organelle Organization (GO:0006996)	Protein Binding (GO:0005515)	Cytoskeleton (GO:0005856)	-	RND3 GTPase cycle;RND1 GTPase cycle;Neutrophil degranulation;Formation of the cornified envelope;Apoptotic cleavage of cell adhesion proteins	Signal Transduction (Reactome);Immune System (Reactome);Developmental Biology (Reactome);Programmed Cell Death (Reactome)
DSTN	0.880202	Organelle Organization (GO:0006996), Protein-Containing Complex Organization (GO:0043933)	Protein Binding (GO:0005515)	Nucleus (GO:0005634), Nuclear Lumen (GO:0031981), Cytoskeleton (GO:0005856)	-	Regulation of actin dynamics for phagocytic cup formation;RHO GTPases Activate ROCKs;Platelet degranulation ;Gene and protein expression by JAK-STAT signaling after Interleukin-12 stimulation;EPHB-mediated forward signaling;Sema3A PAK dependent Axon repulsion	Immune System (Reactome);Signal Transduction (Reactome);Hemostasis (Reactome);Developmental Biology (Reactome)
DUSP27	-1.66517	Protein Modification Process (GO:0036211), Phosphate-Containing Compound Metabolic Process (GO:0006796), Macromolecule Modification (GO:0043412)	Hydrolase Activity (GO:0016787), Catalytic Activity, Acting On A Protein (GO:0140096)	-	-	TRIF(TICAM1)-mediated TLR4 signaling ;MyD88 cascade initiated on plasma membrane;ERKs are inactivated;TRAF6 mediated induction of NFkB and MAP kinases upon TLR7/8 or 9 activation;MyD88:MAL(TIRAP) cascade initiated on plasma membrane;Toll Like Receptor TLR1:TLR2 Cascade;Toll Like Receptor 7/8 (TLR7/8) Cascade;Toll Like Receptor TLR6:TLR2 Cascade;Toll Like Receptor 3 (TLR3) Cascade;Toll Like Recept…	Immune System (Reactome)
DUSP7	1.26055	Phosphorylation (GO:0016310)	Transferase Activity, Transferring Phosphorus-Containing Groups (GO:0016772)	Nucleus (GO:0005634), Nuclear Lumen (GO:0031981)	Dual specificity protein phosphatase 7	TRIF(TICAM1)-mediated TLR4 signaling ;RAF-independent MAPK1/3 activation;MyD88 cascade initiated on plasma membrane;ERKs are inactivated;TRAF6 mediated induction of NFkB and MAP kinases upon TLR7/8 or 9 activation;MyD88:MAL(TIRAP) cascade initiated on plasma membrane;Negative regulation of MAPK pathway;Toll Like Receptor TLR1:TLR2 Cascade;Toll Like Receptor 7/8 (TLR7/8) Cascade;Toll Like Receptor…	Immune System (Reactome);Signal Transduction (Reactome);Cellular Processes (KEGG);Environmental Information Processing (KEGG);Organismal Systems (KEGG);Human Diseases (KEGG)
DYNLT3	-0.566769	-	Protein Binding (GO:0005515)	Cytoskeleton (GO:0005856)	-	Antigen processing: Ubiquitination & Proteasome degradation	Immune System (Reactome)
DYRK2	-1.02759	Phosphorylation (GO:0016310)	Metal Ion Binding (GO:0046872), Purine Nucleotide Binding (GO:0017076), Purine Ribonucleotide Binding (GO:0032555), Purine Ribonucleoside Triphosphate Binding (GO:0035639)	Nucleus (GO:0005634), Cytoskeleton (GO:0005856)	-	Regulation of TP53 Activity through Phosphorylation;Human immunodeficiency virus 1 infection	Gene expression (Transcription) (Reactome);Human Diseases (KEGG)
EAF2	5.18758	Regulation of Dna-Templated Transcription (GO:0006355), Dna-Templated Transcription (GO:0006351)	-	Nucleus (GO:0005634), Nuclear Lumen (GO:0031981)	positive regulation of TOR signaling	RNA Polymerase II Transcription Elongation;RNA Polymerase II Pre-transcription Events	Gene expression (Transcription) (Reactome)
ECI1	-0.936279	Organic Substance Catabolic Process (GO:1901575)	Protein Binding (GO:0005515)	Intracellular Membrane-Bounded Organelle (GO:0043231), Intracellular Organelle Lumen (GO:0070013)	enoyl-CoA delta isomerase 1	Beta oxidation of myristoyl-CoA to lauroyl-CoA;mitochondrial fatty acid beta-oxidation of unsaturated fatty acids;Mitochondrial Fatty Acid Beta-Oxidation;Beta oxidation of butanoyl-CoA to acetyl-CoA;Beta oxidation of hexanoyl-CoA to butanoyl-CoA;Beta oxidation of octanoyl-CoA to hexanoyl-CoA;Beta oxidation of decanoyl-CoA to octanoyl-CoA-CoA;Beta oxidation of lauroyl-CoA to decanoyl-CoA-CoA;Beta …	Metabolism (Reactome);Metabolism (KEGG)
EDF1	1.02573	Regulation of Dna-Templated Transcription (GO:0006355), Dna-Templated Transcription (GO:0006351)	Nucleic Acid Binding (GO:0003676)	Nucleus (GO:0005634), Nuclear Lumen (GO:0031981)	endothelial differentiation-related factor 1	-	-
EEF1A1	1.62524	Gene Expression (GO:0010467), Phosphorylation (GO:0016310)	Nucleic Acid Binding (GO:0003676), Nucleotide Binding (GO:0000166), Nucleoside Phosphate Binding (GO:1901265)	Nucleus (GO:0005634)	regulation of response to stimulus	Neutrophil degranulation;HSF1 activation;Protein methylation;Nucleocytoplasmic transport;Leishmaniasis;Legionellosis;Purine metabolism;Thiamine metabolism	Immune System (Reactome);Cellular responses to stimuli (Reactome);Metabolism of proteins (Reactome);Genetic Information Processing (KEGG);Human Diseases (KEGG);Metabolism (KEGG)
EEF1B2	0.947677	Gene Expression (GO:0010467)	Nucleic Acid Binding (GO:0003676)	Intracellular Anatomical Structure (GO:0005622), Cytoplasm (GO:0005737), Cytosol (GO:0005829)	-	Eukaryotic Translation Elongation	Metabolism of proteins (Reactome)
EFHD1	1.30783	Cellular Response to Chemical Stimulus (GO:0070887), Cellular Response to Stress (GO:0033554), Cell Development (GO:0048468), System Development (GO:0048731), Cellular Component Organization (GO:0016043), Cell Differentiation (GO:0030154)	Metal Ion Binding (GO:0046872)	Intracellular Membrane-Bounded Organelle (GO:0043231)	-	RHOD GTPase cycle	Signal Transduction (Reactome)
EGFR	1.11545	-	-	-	-	Drug-mediated inhibition of ERBB2 signaling;Downregulation of ERBB2 signaling;PI5P, PP2A and IER3 Regulate PI3K/AKT Signaling;PI3K events in ERBB2 signaling;GRB2 events in ERBB2 signaling;Sema4D induced cell migration and growth-cone collapse;SHC1 events in ERBB2 signaling;RAF/MAP kinase cascade;ERBB2 Regulates Cell Motility	Signal Transduction (Reactome);Developmental Biology (Reactome)
EHD4	-0.830135	Nitrogen Compound Transport (GO:0071705), Organic Substance Transport (GO:0071702), Protein Localization (GO:0008104)	Metal Ion Binding (GO:0046872), Purine Nucleotide Binding (GO:0017076), Purine Ribonucleotide Binding (GO:0032555), Purine Ribonucleoside Triphosphate Binding (GO:0035639)	Intracellular Vesicle (GO:0097708)	-	Factors involved in megakaryocyte development and platelet production	Hemostasis (Reactome)
EHF	7.9236	Regulation of Dna-Templated Transcription (GO:0006355), Dna-Templated Transcription (GO:0006351)	Nucleic Acid Binding (GO:0003676)	Nucleus (GO:0005634), Nuclear Lumen (GO:0031981)	-	Pre-NOTCH Transcription and Translation	Signal Transduction (Reactome)
EIF3F	0.655002	Macromolecule Biosynthetic Process (GO:0009059), Nucleobase-Containing Compound Biosynthetic Process (GO:0034654), Cellular Nitrogen Compound Biosynthetic Process (GO:0044271), Heterocycle Biosynthetic Process (GO:0018130), Organic Cyclic Compound Biosynthetic Process (GO:1901362), Nucleic Acid Metabolic Process (GO:0090304), Aromatic Compound Biosynthetic Process (GO:0019438)	Transferase Activity, Transferring Phosphorus-Containing Groups (GO:0016772)	-	-	Minus-strand DNA synthesis;Ribosomal scanning and start codon recognition;Formation of the ternary complex, and subsequently, the 43S complex	Disease (Reactome);Metabolism of proteins (Reactome)
EIF3M	0.552822	-	-	-	-	Ribosomal scanning and start codon recognition;Formation of the ternary complex, and subsequently, the 43S complex	Metabolism of proteins (Reactome)
EIF4A2	0.73275	Gene Expression (GO:0010467)	Purine Nucleotide Binding (GO:0017076), Purine Ribonucleotide Binding (GO:0032555), Purine Ribonucleoside Triphosphate Binding (GO:0035639)	Nucleus (GO:0005634), Nuclear Lumen (GO:0031981)	-	Deadenylation of mRNA;Ribosomal scanning and start codon recognition;ISG15 antiviral mechanism;Purine metabolism;Thiamine metabolism	Metabolism of RNA (Reactome);Metabolism of proteins (Reactome);Immune System (Reactome);Metabolism (KEGG)
EIF4EBP1	1.0198	Gene Expression (GO:0010467), Regulation of Gene Expression (GO:0010468)	Protein Binding (GO:0005515)	Intracellular Anatomical Structure (GO:0005622), Cytoplasm (GO:0005737), Cytosol (GO:0005829)	-	mTORC1-mediated signalling;Activation of the mRNA upon binding of the cap-binding complex and eIFs, and subsequent binding to 43S	Signal Transduction (Reactome);Metabolism of proteins (Reactome)
EIF5A2	1.21158	Gene Expression (GO:0010467), Regulation of Gene Expression (GO:0010468)	Nucleic Acid Binding (GO:0003676)	Nucleus (GO:0005634)	-	Hypusine synthesis from eIF5A-lysine	Metabolism of proteins (Reactome)
ELF3	6.45672	Regulation of Dna-Templated Transcription (GO:0006355), Dna-Templated Transcription (GO:0006351)	Nucleic Acid Binding (GO:0003676)	Nucleus (GO:0005634), Nuclear Lumen (GO:0031981)	Transcription factor	Pre-NOTCH Transcription and Translation	Signal Transduction (Reactome)
ELF5	8.0131	Regulation of Dna-Templated Transcription (GO:0006355), Dna-Templated Transcription (GO:0006351)	Nucleic Acid Binding (GO:0003676)	-	-	Pre-NOTCH Transcription and Translation	Signal Transduction (Reactome)
ENTPD3	3.22579	Phosphate-Containing Compound Metabolic Process (GO:0006796)	Purine Nucleotide Binding (GO:0017076), Purine Ribonucleotide Binding (GO:0032555), Purine Ribonucleoside Triphosphate Binding (GO:0035639)	Plasma Membrane (GO:0005886)	-	Phosphate bond hydrolysis by NTPDase proteins;Pyrimidine metabolism;Purine metabolism	Metabolism (Reactome);Metabolism (KEGG)
EPAS1	-0.944731	Regulation of Dna-Templated Transcription (GO:0006355), Dna-Templated Transcription (GO:0006351)	Metal Ion Binding (GO:0046872)	Nucleus (GO:0005634), Nuclear Lumen (GO:0031981)	Endothelial PAS domain-containing protein 1	Regulation of gene expression by Hypoxia-inducible Factor;Oxygen-dependent proline hydroxylation of Hypoxia-inducible Factor Alpha;Longevity regulating pathway - worm;Apoptosis - fly;Apoptosis - multiple species;Mitophagy - animal;Ubiquitin mediated proteolysis;Axon regeneration;Renal cell carcinoma;Pathways in cancer;Proteoglycans in cancer;Chemical carcinogenesis - reactive oxygen species;Thyro…	Cellular responses to stimuli (Reactome);Cellular Processes (KEGG);Genetic Information Processing (KEGG);Cellular Processes (KEGG);Organismal Systems (KEGG);Human Diseases (KEGG);Environmental Information Processing (KEGG)
EPB41	1.7351	-	-	-	-	Neurexins and neuroligins	Neuronal System (Reactome)
EPCAM	5.01828	-	Protein Binding (GO:0005515)	Plasma Membrane (GO:0005886)	Epithelial cell adhesion molecule	Cell surface interactions at the vascular wall	Hemostasis (Reactome)
ERGIC1	2.26792	Transport (GO:0006810), Establishment of Localization In Cell (GO:0051649), Intracellular Transport (GO:0046907)	-	Nucleus (GO:0005634), Nuclear Lumen (GO:0031981), Intracellular Vesicle (GO:0097708)	-	-	-
ERGIC2	1.77058	Phosphorylation (GO:0016310)	Transferase Activity, Transferring Phosphorus-Containing Groups (GO:0016772)	-	-	Nonsense Mediated Decay (NMD) independent of the Exon Junction Complex (EJC);Nonsense Mediated Decay (NMD) enhanced by the Exon Junction Complex (EJC)	Metabolism of RNA (Reactome)
ERP29	1.23969	Gene Expression (GO:0010467), Regulation of Gene Expression (GO:0010468), Phosphorylation (GO:0016310)	-	Intracellular Membrane-Bounded Organelle (GO:0043231), Intracellular Organelle Lumen (GO:0070013)	-	-	-
ERP44	0.728979	Phosphorylation (GO:0016310)	Transferase Activity, Transferring Phosphorus-Containing Groups (GO:0016772)	-	-	Neutrophil degranulation	Immune System (Reactome)
ESRP2	13.29	Gene Expression (GO:0010467), Rna Metabolic Process (GO:0016070), Regulation of Gene Expression (GO:0010468)	Nucleic Acid Binding (GO:0003676)	Nucleus (GO:0005634), Nuclear Lumen (GO:0031981)	epithelial splicing regulatory protein 2	FGFR2 alternative splicing	Signal Transduction (Reactome)
ETFA	-1.25574	-	-	-	-	5-Phosphoribose 1-diphosphate biosynthesis	Metabolism (Reactome)
ETFDH	-1.48179	Phosphorylation (GO:0016310)	Metal Ion Binding (GO:0046872)	Intracellular Membrane-Bounded Organelle (GO:0043231), Intracellular Organelle Lumen (GO:0070013)	Electron transfer flavoprotein-ubiquinone oxidoreductase, mitochondrial	ESR-mediated signaling	Signal Transduction (Reactome)
ETS1	-0.913709	Regulation of Dna-Templated Transcription (GO:0006355), Dna-Templated Transcription (GO:0006351)	Nucleic Acid Binding (GO:0003676)	Nucleus (GO:0005634)	-	Oncogene Induced Senescence	Cellular responses to stimuli (Reactome)
ETV6	2.12271	Regulation of DNA-Templated Transcription (GO:0006355), DNA-Templated Transcription (GO:0006351)	Nucleic Acid Binding (GO:0003676)	Nucleus (GO:0005634), Nuclear Lumen (GO:0031981)	Transcription factor	5-Phosphoribose 1-diphosphate biosynthesis;Dorso-ventral axis formation;MAPK signaling pathway - fly;Transcriptional misregulation in cancer	Metabolism (Reactome);Organismal Systems (KEGG);Environmental Information Processing (KEGG);Human Diseases (KEGG)
EXFABP	5.76321	Immune response (GO:0006955), Organic substance transport (GO:0071702), Cellular response to organic substance (GO:0071310), Apoptotic process (GO:0006915), Response to cytokine (GO:0034097)	Anion binding (GO:0043168)	Extracellular region (GO:0005576), Extracellular space (GO:0005615)	-	Transport of fatty acids	Transport of small molecules (Reactome)
EZR	2.3971	-	-	-	-	Recycling pathway of L1;Netrin-1 signaling	Developmental Biology (Reactome)
FABP3	-1.83248	Regulation of Response to Stimulus (GO:0048583), Response to External Stimulus (GO:0009605), Response to Stress (GO:0006950)	Anion Binding (GO:0043168)	-	-	Triglyceride catabolism	Metabolism (Reactome)
FABP4	3.0822	Regulation of Response to Stimulus (GO:0048583), Response to External Stimulus (GO:0009605), Response to Stress (GO:0006950)	Anion Binding (GO:0043168)	-	-	Triglyceride catabolism	Metabolism (Reactome)
FABP5	-1.33441	-	Binding (GO:0005488)	-	-	Triglyceride catabolism;Signaling by Retinoic Acid;Neutrophil degranulation	Metabolism (Reactome);Signal Transduction (Reactome);Immune System (Reactome)
FAM110C	4.45708	Cellular Component Assembly (GO:0022607)	Protein Binding (GO:0005515)	Intracellular Anatomical Structure (GO:0005622), Cytoplasm (GO:0005737), Cell Periphery (GO:0071944)	-	-	-
FAM129A	2.13539	-	-	-	-	Gluconeogenesis	Metabolism (Reactome)
FAM210A	-1.35932	-	-	Intracellular Membrane-Bounded Organelle (GO:0043231)	Protein of unknown function (DUF1279)	-	-
FAM3C	1.19592	-	-	-	-	Platelet degranulation	Hemostasis (Reactome)
FAM46A	2.69556	-	Transferase Activity, Transferring Phosphorus-Containing Groups (GO:0016772)	-	-	-	-
FAM46C	3.86037	Gene Expression (GO:0010467), Rna Metabolic Process (GO:0016070), Regulation of Gene Expression (GO:0010468)	Nucleic Acid Binding (GO:0003676), Transferase Activity, Transferring Phosphorus-Containing Groups (GO:0016772)	Nucleus (GO:0005634), Cytoskeleton (GO:0005856)	-	-	-
FBP2	-1.33485	-	-	-	-	Gluconeogenesis	Metabolism (Reactome)
FBXL5	2.13777	-	-	-	-	Iron uptake and transport;Neddylation;Antigen processing: Ubiquitination & Proteasome degradation	Transport of small molecules (Reactome);Metabolism of proteins (Reactome);Immune System (Reactome)
FBXO31	-1.94047	Protein Modification Process (GO:0036211), Proteolysis (GO:0006508), Macromolecule Modification (GO:0043412)	Protein Binding (GO:0005515)	Catalytic Complex (GO:1902494)	-	Neddylation;Antigen processing: Ubiquitination & Proteasome degradation	Metabolism of proteins (Reactome);Immune System (Reactome)
FEM1C	-1.01061	Macromolecule Biosynthetic Process (GO:0009059), Protein Modification Process (GO:0036211), Proteolysis (GO:0006508), Nucleobase-Containing Compound Biosynthetic Process (GO:0034654), Cellular Nitrogen Compound Biosynthetic Process (GO:0044271), Heterocycle Biosynthetic Process (GO:0018130), Organic Cyclic Compound Biosynthetic Process (GO:1901362), Nucleic Acid Metabolic Process (GO:0090304), Ar…	Transferase Activity, Transferring Phosphorus-Containing Groups (GO:0016772)	Nucleus (GO:0005634), Nuclear Lumen (GO:0031981)	-	Minus-strand DNA synthesis;Plus-strand DNA synthesis;Neddylation	Disease (Reactome);Metabolism of proteins (Reactome)
FGFBP1	6.38454	Cellular Response to Organic Substance (GO:0071310)	Anion Binding (GO:0043168)	Extracellular Region (GO:0005576), Extracellular Space (GO:0005615)	Fibroblast growth factor-binding protein 1	FGFR2b ligand binding and activation	Signal Transduction (Reactome)
FGL2	0.627675	Immune response (GO:0006955), Regulation of Immune system process (GO:0002682), Proteolysis (GO:0006508)	Catalytic activity, acting on a protein (GO:0140096), Protein binding (GO:0005515), Hydrolase activity (GO:0016787)	Extracellular region (GO:0005576), Cell periphery (GO:0071944), Extracellular space (GO:0005615)	Fibrinogen-related domains (FReDs)	Neutrophil degranulation	Immune System (Reactome)
FH	-1.27022	Cellular Metabolic Process (GO:0044237), Small Molecule Metabolic Process (GO:0044281), Organic Substance Metabolic Process (GO:0071704), Primary Metabolic Process (GO:0044238)	Catalytic Activity (GO:0003824)	Intracellular Membrane-Bounded Organelle (GO:0043231)	involved in the assembly of lipopolysaccharide (LPS) at the surface of the outer membrane	The tricarboxylic acid cycle;Citric acid cycle (TCA cycle);Pyruvate metabolism;Carbon fixation pathways in prokaryotes;Citrate cycle (TCA cycle)	Metabolism (Reactome);Metabolism (KEGG)
FHL1	-1.26995	-	-	-	-	Sodium/Proton exchangers	Transport of small molecules (Reactome)
FILIP1L	-2.98704	-	-	-	-	RHOD GTPase cycle	Signal Transduction (Reactome)
FMO3	4.03978	-	Purine Nucleotide Binding (GO:0017076)	Intracellular Membrane-Bounded Organelle (GO:0043231)	-	FMO oxidises nucleophiles;Drug metabolism - cytochrome P450	Metabolism (Reactome);Metabolism (KEGG)
FNDC3AL	1.54533	-	-	Intracellular Membrane-Bounded Organelle (GO:0043231), Bounding Membrane Of Organelle (GO:0098588)	-	Striated Muscle Contraction;Platelet degranulation	Muscle contraction (Reactome);Hemostasis (Reactome)
FUNDC2	-1.10009	Cellular Metabolic Process (GO:0044237), Catabolic Process (GO:0009056)	-	Intracellular Membrane-Bounded Organelle (GO:0043231), Bounding Membrane Of Organelle (GO:0098588)	-	Receptor Mediated Mitophagy	Autophagy (Reactome)
FZD6	2.49452	Regulation of Dna-Templated Transcription (GO:0006355), Dna-Templated Transcription (GO:0006351)	Protein Binding (GO:0005515)	Intracellular Vesicle (GO:0097708)	Belongs to the G-protein coupled receptor Fz Smo family	Ca2+ pathway;Regulation of FZD by ubiquitination;ADP signalling through P2Y purinoceptor 1;PCP/CE pathway;Signaling pathways regulating pluripotency of stem cells;Wnt signaling pathway;Breast cancer;Gastric cancer;Hepatocellular carcinoma;Cushing syndrome;Basal cell carcinoma;Pathways in cancer;Proteoglycans in cancer;Melanogenesis;Pathways of neurodegeneration - multiple diseases;Alzheimer disea…	Signal Transduction (Reactome);Hemostasis (Reactome);Cellular Processes (KEGG);Organismal Systems (KEGG);Environmental Information Processing (KEGG);Human Diseases (KEGG)
GAL3ST2	8.58376	-	Hydrolase Activity (GO:0016787)	-	-	Glycosphingolipid metabolism;Sialic acid metabolism;Other glycan degradation;Sphingolipid metabolism	Metabolism (Reactome);Metabolism of proteins (Reactome);Metabolism (KEGG)
GALNT1	1.79298	Macromolecule Biosynthetic Process (GO:0009059), Nucleobase-Containing Compound Biosynthetic Process (GO:0034654), Cellular Nitrogen Compound Biosynthetic Process (GO:0044271), Heterocycle Biosynthetic Process (GO:0018130), Organic Cyclic Compound Biosynthetic Process (GO:1901362), Nucleic Acid Metabolic Process (GO:0090304), Aromatic Compound Biosynthetic Process (GO:0019438)	Transferase Activity, Transferring Phosphorus-Containing Groups (GO:0016772)	-	-	Minus-strand DNA synthesis;COPI-independent Golgi-to-ER retrograde traffic;O-linked glycosylation of mucins	Disease (Reactome);Vesicle-mediated transport (Reactome);Metabolism of proteins (Reactome)
GALNT12	2.44841	Macromolecule Biosynthetic Process (GO:0009059), Protein Modification Process (GO:0036211), Organonitrogen Compound Biosynthetic Process (GO:1901566), Macromolecule Modification (GO:0043412)	Transferase Activity (GO:0016740), Catalytic Activity, Acting On A Protein (GO:0140096)	Intracellular Membrane-Bounded Organelle (GO:0043231), Bounding Membrane Of Organelle (GO:0098588)	-	O-linked glycosylation of mucins;Other types of O-glycan biosynthesis;Mucin type O-glycan biosynthesis	Metabolism of proteins (Reactome);Metabolism (KEGG)
GATB	-1.0174	Gene Expression (GO:0010467), Rna Metabolic Process (GO:0016070)	Purine Nucleotide Binding (GO:0017076), Purine Ribonucleotide Binding (GO:0032555), Purine Ribonucleoside Triphosphate Binding (GO:0035639)	Intracellular Membrane-Bounded Organelle (GO:0043231)	-	Aminoacyl-tRNA biosynthesis	Genetic Information Processing (KEGG)
GBAS	-1.41952	-	-	Intracellular Membrane-Bounded Organelle (GO:0043231)	-	RHOH GTPase cycle;RHOJ GTPase cycle	Signal Transduction (Reactome)
GFPT1	6.27722	Macromolecule Biosynthetic Process (GO:0009059), Nucleobase-Containing Compound Biosynthetic Process (GO:0034654), Cellular Nitrogen Compound Biosynthetic Process (GO:0044271), Heterocycle Biosynthetic Process (GO:0018130), Organic Cyclic Compound Biosynthetic Process (GO:1901362), Nucleic Acid Metabolic Process (GO:0090304), Aromatic Compound Biosynthetic Process (GO:0019438)	Transferase Activity, Transferring Phosphorus-Containing Groups (GO:0016772)	-	-	Minus-strand DNA synthesis;Synthesis of UDP-N-acetyl-glucosamine	Disease (Reactome);Metabolism of proteins (Reactome)
GHITM	-0.998917	Organelle Organization (GO:0006996)	-	-	-	-	-
GINM1	1.83696	Phosphorylation (GO:0016310)	Transferase Activity, Transferring Phosphorus-Containing Groups (GO:0016772)	-	-	Nonsense Mediated Decay (NMD) independent of the Exon Junction Complex (EJC);Nonsense Mediated Decay (NMD) enhanced by the Exon Junction Complex (EJC)	Metabolism of RNA (Reactome)
GLRX5	-0.662178	Gene Expression (GO:0010467)	Metal Ion Binding (GO:0046872)	Intracellular Membrane-Bounded Organelle (GO:0043231), Intracellular Organelle Lumen (GO:0070013)	-	Mitochondrial iron-sulfur cluster biogenesis	Metabolism (Reactome)
GMDS	3.39729	-	Metal Ion Binding (GO:0046872)	-	-	GDP-fucose biosynthesis	Metabolism of proteins (Reactome)
GNA13	1.07662	Tissue Development (GO:0009888), System Development (GO:0048731), Intracellular Signal Transduction (GO:0035556), Regulation of Catalytic Activity (GO:0050790), Cell Differentiation (GO:0030154)	Purine Nucleotide Binding (GO:0017076)	Nucleus (GO:0005634)	-	ADP signalling through P2Y purinoceptor 1;CDC42 GTPase cycle;RAC1 GTPase cycle;Adenylate cyclase activating pathway;Thrombin signalling through proteinase activated receptors (PARs);G alpha (12/13) signalling events;Thromboxane signalling through TP receptor;Purine metabolism;Thiamine metabolism	Signal Transduction (Reactome);Hemostasis (Reactome);Metabolism (KEGG)
GNE	5.51909	-	-	-	-	Sialic acid metabolism	Metabolism of proteins (Reactome)
GNPAT	-0.943994	Cellular Metabolic Process (GO:0044237), Organic Substance Metabolic Process (GO:0071704), Primary Metabolic Process (GO:0044238)	Transferase Activity (GO:0016740)	-	-	Synthesis of PA;Plasmalogen biosynthesis;Peroxisomal protein import;Glycerophospholipid metabolism;Peroxisome	Metabolism (Reactome);Protein localization (Reactome);Metabolism (KEGG);Cellular Processes (KEGG)
GNPNAT1	2.1502	Nucleobase-Containing Compound Biosynthetic Process (GO:0034654), Cellular Nitrogen Compound Biosynthetic Process (GO:0044271), Heterocycle Biosynthetic Process (GO:0018130), Organic Cyclic Compound Biosynthetic Process (GO:1901362), Aromatic Compound Biosynthetic Process (GO:0019438)	Protein Binding (GO:0005515), Transferase Activity (GO:0016740), Small Molecule Binding (GO:0036094)	Intracellular Membrane-Bounded Organelle (GO:0043231)	-	Synthesis of UDP-N-acetyl-glucosamine;Amino sugar and nucleotide sugar metabolism	Metabolism of proteins (Reactome);Metabolism (KEGG)
GOLPH3	1.21308	Nitrogen Compound Transport (GO:0071705), Organelle Organization (GO:0006996), Organic Substance Transport (GO:0071702), Protein Localization (GO:0008104)	Binding (GO:0005488)	Intracellular Membrane-Bounded Organelle (GO:0043231), Bounding Membrane Of Organelle (GO:0098588)	Ribonuclease H protein	Nonsense Mediated Decay (NMD) independent of the Exon Junction Complex (EJC);Nonsense Mediated Decay (NMD) enhanced by the Exon Junction Complex (EJC)	Metabolism of RNA (Reactome)
GOT1	-1.42045	Organonitrogen Compound Biosynthetic Process (GO:1901566)	Anion Binding (GO:0043168)	Intracellular Anatomical Structure (GO:0005622), Cytoplasm (GO:0005737), Cytosol (GO:0005829)	-	Gluconeogenesis;Aspartate and asparagine metabolism;Novobiocin biosynthesis;Phenylalanine, tyrosine and tryptophan biosynthesis;Arginine and proline metabolism;Phenylalanine metabolism;Alanine, aspartate and glutamate metabolism;Arginine biosynthesis;Tyrosine metabolism;Tropane, piperidine and pyridine alkaloid biosynthesis;Carbon fixation in photosynthetic organisms;Isoquinoline alkaloid biosynt…	Metabolism (Reactome);Metabolism (KEGG)
GOT2	-1.63634	Organic Cyclic Compound Metabolic Process (GO:1901360), Organic Substance Catabolic Process (GO:1901575), Amide Metabolic Process (GO:0043603), Cellular Aromatic Compound Metabolic Process (GO:0006725), Organonitrogen Compound Metabolic Process (GO:1901564)	Anion Binding (GO:0043168)	Intracellular Membrane-Bounded Organelle (GO:0043231), Intracellular Organelle Lumen (GO:0070013)	-	Amino acid metabolism;Gluconeogenesis;Novobiocin biosynthesis;Phenylalanine, tyrosine and tryptophan biosynthesis;Arginine and proline metabolism;Phenylalanine metabolism;Alanine, aspartate and glutamate metabolism;Arginine biosynthesis;Tyrosine metabolism;Tropane, piperidine and pyridine alkaloid biosynthesis;Tryptophan metabolism;Carbon fixation in photosynthetic organisms;Isoquinoline alkaloid…	Metabolism (Reactome);Metabolism (KEGG)
GPAM	-1.4285	Cellular Metabolic Process (GO:0044237), Organic Substance Metabolic Process (GO:0071704), Primary Metabolic Process (GO:0044238)	Transferase Activity (GO:0016740)	-	-	Synthesis of PA;Triglyceride biosynthesis	Metabolism (Reactome)
GPC2	10.9853	-	-	-	-	Chondroitin sulfate/dermatan sulfate metabolism;A tetrasaccharide linker sequence is required for GAG synthesis;HS-GAG biosynthesis;HS-GAG degradation;Release of Hh-Np from the secreting cell	Metabolism (Reactome);Signal Transduction (Reactome)
GPI	-0.961481	Organic Substance Catabolic Process (GO:1901575), Organic Substance Biosynthetic Process (GO:1901576)	Protein Binding (GO:0005515)	Intracellular Anatomical Structure (GO:0005622), Cytoplasm (GO:0005737), Cytosol (GO:0005829), Extracellular Region (GO:0005576), Extracellular Space (GO:0005615)	-	Gluconeogenesis;TP53 Regulates Metabolic Genes;Glycolysis;Neutrophil degranulation;Glycolysis (R-GGA-352882);Gluconeogenesis (R-GGA-352875);Amino sugar and nucleotide sugar metabolism;Starch and sucrose metabolism;Glycolysis / Gluconeogenesis;Pentose phosphate pathway	Metabolism (Reactome);Gene expression (Transcription) (Reactome);Immune System (Reactome);Metabolism (KEGG)
GPRC5B	1.72082	Gene Expression (GO:0010467), Regulation of Gene Expression (GO:0010468), Phosphorylation (GO:0016310)	Protein Binding (GO:0005515)	Nucleus (GO:0005634), Nuclear Lumen (GO:0031981)	C, group 5, member B	IRAK1 recruits IKK complex;IRAK1 recruits IKK complex (R-DRE-937039);IRAK1 recruits IKK complex (R-RNO-937039);IRAK1 recruits IKK complex (R-SSC-937039);Class C/3 (Metabotropic glutamate/pheromone receptors);G alpha (i) signalling events;IRAK1 recruits IKK complex (R-MMU-937039);IRAK1 recruits IKK complex (R-HSA-937039)	Immune System (Reactome);Signal Transduction (Reactome)
GPT2	1.27279	Organic Substance Catabolic Process (GO:1901575), Organonitrogen Compound Metabolic Process (GO:1901564)	Anion Binding (GO:0043168)	-	-	Alanine metabolism;Alanine, aspartate and glutamate metabolism;Arginine biosynthesis;Carbon fixation in photosynthetic organisms	Metabolism (Reactome);Metabolism (KEGG)
GRHL1	5.4387	-	-	Nucleus (GO:0005634)	-	PPARA activates gene expression	Metabolism (Reactome)
GSTA4L	4.83656	Cellular Response to Chemical Stimulus (GO:0070887)	Transferase Activity (GO:0016740)	-	-	Glutathione conjugation;Drug metabolism - other enzymes;Drug metabolism - cytochrome P450;Metabolism of xenobiotics by cytochrome P450;Glutathione metabolism	Metabolism (Reactome);Metabolism (KEGG)
GSTAL3	1.38789	Cellular Response to Chemical Stimulus (GO:0070887)	Transferase Activity, Transferring Phosphorus-Containing Groups (GO:0016772)	Intracellular Anatomical Structure (GO:0005622), Cytoplasm (GO:0005737)	-	Glutathione conjugation;Drug metabolism - other enzymes;Drug metabolism - cytochrome P450;Metabolism of xenobiotics by cytochrome P450;Ubiquitin mediated proteolysis;MicroRNAs in cancer;Nucleocytoplasmic transport;Glutathione metabolism;NF-kappa B signaling pathway	Metabolism (Reactome);Human Diseases (KEGG);Genetic Information Processing (KEGG);Metabolism (KEGG);Environmental Information Processing (KEGG)
GTF2F2	-0.973683	Macromolecule Biosynthetic Process (GO:0009059), Nucleobase-Containing Compound Biosynthetic Process (GO:0034654), Cellular Nitrogen Compound Biosynthetic Process (GO:0044271), Heterocycle Biosynthetic Process (GO:0018130), Organic Cyclic Compound Biosynthetic Process (GO:1901362), Nucleic Acid Metabolic Process (GO:0090304), Cellular Component Assembly (GO:0022607), Aromatic Compound Biosyntheti…	Transferase Activity, Transferring Phosphorus-Containing Groups (GO:0016772)	-	Reverse transcriptase (RNA-dependent DNA polymerase)	Minus-strand DNA synthesis;Neddylation;Antigen processing: Ubiquitination & Proteasome degradation	Disease (Reactome);Metabolism of proteins (Reactome);Immune System (Reactome)
GUCY1A2	-1.11765	Nucleobase-Containing Compound Biosynthetic Process (GO:0034654), Organonitrogen Compound Biosynthetic Process (GO:1901566), Phosphate-Containing Compound Metabolic Process (GO:0006796), Cellular Nitrogen Compound Biosynthetic Process (GO:0044271), Heterocycle Biosynthetic Process (GO:0018130), Organic Cyclic Compound Biosynthetic Process (GO:1901362), Aromatic Compound Biosynthetic Process (GO:0…	Protein Binding (GO:0005515)	Plasma Membrane (GO:0005886)	Guanylate cyclase soluble subunit alpha-2	Physiological factors;Gap junction;Oxytocin signaling pathway;Renin secretion;Salivary secretion;Long-term depression;Platelet activation;Vascular smooth muscle contraction;Circadian entrainment;cGMP-PKG signaling pathway;Purine metabolism	Muscle contraction (Reactome);Cellular Processes (KEGG);Organismal Systems (KEGG);Environmental Information Processing (KEGG);Metabolism (KEGG)
GYG1	-0.948618	-	Transferase Activity (GO:0016740)	-	-	Glycogen breakdown (glycogenolysis);Neutrophil degranulation;Glycogen synthesis	Metabolism (Reactome);Immune System (Reactome)
H3F3B	0.932312	-	Nucleic Acid Binding (GO:0003676)	Nucleus (GO:0005634)	-	Assembly of the ORC complex at the origin of replication;SIRT1 negatively regulates rRNA expression;Senescence-Associated Secretory Phenotype (SASP);Oxidative Stress Induced Senescence;PRC2 methylates histones and DNA;Activated PKN1 stimulates transcription of AR (androgen receptor) regulated genes KLK2 and KLK3;RNA Polymerase I Promoter Escape;Factors involved in megakaryocyte development and pl…	DNA Replication (Reactome);Cellular responses to stimuli (Reactome);Hemostasis (Reactome);Gene expression (Transcription) (Reactome);Signal Transduction (Reactome)
HACD1	-1.44553	Organonitrogen Compound Biosynthetic Process (GO:1901566)	Catalytic Activity (GO:0003824)	-	-	Synthesis of very long-chain fatty acyl-CoAs;Propanoate metabolism;beta-Alanine metabolism;Butanoate metabolism;Aminobenzoate degradation;Fatty acid elongation;Fatty acid degradation;Lysine degradation;Benzoate degradation;Phenylalanine metabolism;Caprolactam degradation;Limonene and pinene degradation;alpha-Linolenic acid metabolism;Carbon fixation pathways in prokaryotes;Geraniol degradation;Va…	Metabolism (Reactome);Metabolism (KEGG)
HACD3	1.52959	Phosphorylation (GO:0016310)	Protein Binding (GO:0005515)	Nucleus (GO:0005634)	Catalyzes the third of the four reactions of the long- chain fatty acids elongation cycle. This endoplasmic reticulum- bound enzymatic process, allows the addition of two carbons to the chain of long- and very long-chain fatty acids VLCFAs per cycle. This enzyme catalyzes the dehydration of the 3-hydroxyacyl-CoA intermediate into trans-2,3-enoyl-CoA, within each cycle of fatty acid elongation. Th…	Synthesis of very long-chain fatty acyl-CoAs;Propanoate metabolism;beta-Alanine metabolism;Butanoate metabolism;Biosynthesis of unsaturated fatty acids;Aminobenzoate degradation;Fatty acid elongation;Fatty acid degradation;Lysine degradation;Benzoate degradation;Phenylalanine metabolism;Caprolactam degradation;Limonene and pinene degradation;alpha-Linolenic acid metabolism;Carbon fixation pathway…	Metabolism (Reactome);Metabolism (KEGG)
HADH	-0.836472	Cellular Metabolic Process (GO:0044237), Small Molecule Metabolic Process (GO:0044281), Organic Substance Metabolic Process (GO:0071704), Primary Metabolic Process (GO:0044238)	Purine Nucleotide Binding (GO:0017076)	-	-	Beta oxidation of butanoyl-CoA to acetyl-CoA;Beta oxidation of hexanoyl-CoA to butanoyl-CoA;Beta oxidation of octanoyl-CoA to hexanoyl-CoA;Beta oxidation of decanoyl-CoA to octanoyl-CoA-CoA;Beta oxidation of lauroyl-CoA to decanoyl-CoA-CoA	Metabolism (Reactome)
HADHA	-1.00044	-	Catalytic Activity (GO:0003824)	-	-	Beta oxidation of myristoyl-CoA to lauroyl-CoA;Acyl chain remodeling of CL;Beta oxidation of hexanoyl-CoA to butanoyl-CoA;Beta oxidation of octanoyl-CoA to hexanoyl-CoA;Beta oxidation of decanoyl-CoA to octanoyl-CoA-CoA;Beta oxidation of lauroyl-CoA to decanoyl-CoA-CoA;Beta oxidation of palmitoyl-CoA to myristoyl-CoA	Metabolism (Reactome)
HBA1	1.85146	Immune system process (GO:0002376), Cellular component assembly (GO:0022607)	Small molecule binding (GO:0036094), Heterocyclic compound binding (GO:1901363), Organic cyclic compound binding (GO:0097159)	Intracellular non-membrane-bounded organelle (GO:0043232)	Belongs to the globin family	Erythrocytes take up carbon dioxide and release oxygen,Heme signaling,Cytoprotection by HMOX1,Erythrocytes take up oxygen and release carbon dioxide,Scavenging of heme from plasma,African trypanosomiasis,Malaria	Transport of small molecules (Reactome),Cellular responses to stimuli (Reactome),Vesicle-mediated transport (Reactome),Human Diseases (KEGG)
HBBA	1.23549	Establishment of localization (GO:0051234), Catabolic process (GO:0009056), Cellular response to stimulus (GO:0051716), Response to chemical (GO:0042221), Cellular metabolic process (GO:0044237)	Metal Ion Binding (GO:0046872)	Intracellular Anatomical Structure (GO:0005622), Cytoplasm (GO:0005737), Cytosol (GO:0005829), Extracellular Region (GO:0005576), Extracellular Space (GO:0005615)	-	Erythrocytes take up carbon dioxide and release oxygen,Heme signaling,Cytoprotection by HMOX1,Neutrophil degranulation,Erythrocytes take up oxygen and release carbon dioxide,Scavenging of heme from plasma	Transport of small molecules (Reactome),Cellular responses to stimuli (Reactome),Immune System (Reactome),Vesicle-mediated transport (Reactome)
HBM	1.97244	Cellular Response to Chemical Stimulus (GO:0070887), Organic Substance Catabolic Process (GO:1901575), Transport (GO:0006810)	Metal Ion Binding (GO:0046872)	Intracellular Anatomical Structure (GO:0005622), Cytoplasm (GO:0005737), Cytosol (GO:0005829)	-	Erythrocytes take up carbon dioxide and release oxygen;Cytoprotection by HMOX1;Erythrocytes take up oxygen and release carbon dioxide;Scavenging of heme from plasma;Heme signaling	Transport of small molecules (Reactome),Cellular responses to stimuli (Reactome),Vesicle-mediated transport (Reactome)
HCCS	-0.674508	Protein Modification Process (GO:0036211), Cellular Component Assembly (GO:0022607), Macromolecule Modification (GO:0043412), Protein-Containing Complex Organization (GO:0043933)	Metal Ion Binding (GO:0046872)	Intracellular Membrane-Bounded Organelle (GO:0043231)	-	Porphyrin and chlorophyll metabolism	Metabolism (KEGG)
HDLBP	1.57038	-	Nucleic Acid Binding (GO:0003676)	Nucleus (GO:0005634)	-	HDL clearance	Transport of small molecules (Reactome)
HIBADH	-1.52021	-	-	-	-	Branched-chain amino acid catabolism	Metabolism (Reactome)
HIGD1A	-0.801615	Organelle Organization (GO:0006996), Cellular Component Assembly (GO:0022607), Protein-Containing Complex Organization (GO:0043933)	-	Intracellular Membrane-Bounded Organelle (GO:0043231)	-	Regulation of gene expression by Hypoxia-inducible Factor	Cellular responses to stimuli (Reactome)
HLF	1.32945	Regulation of Dna-Templated Transcription (GO:0006355), Dna-Templated Transcription (GO:0006351)	Nucleic Acid Binding (GO:0003676)	Nucleus (GO:0005634), Nuclear Lumen (GO:0031981)	-	BMAL1:CLOCK,NPAS2 activates circadian gene expression	Circadian Clock (Reactome)
HM13	2.21754	Gene Expression (GO:0010467)	Protein Binding (GO:0005515), Hydrolase Activity (GO:0016787), Catalytic Activity, Acting On A Protein (GO:0140096)	Intracellular Vesicle (GO:0097708)	Minor histocompatibility antigen H13	Regulation of HMOX1 expression and activity	Cellular responses to stimuli (Reactome)
HMGN1	1.09557	-	-	-	-	Formation of TC-NER Pre-Incision Complex;Gap-filling DNA repair synthesis and ligation in TC-NER;Dual incision in TC-NER	DNA Repair (Reactome)
HPGDS	3.80322	Macromolecule Biosynthetic Process (GO:0009059), Nucleobase-Containing Compound Biosynthetic Process (GO:0034654), Cellular Nitrogen Compound Biosynthetic Process (GO:0044271), Heterocycle Biosynthetic Process (GO:0018130), Organic Cyclic Compound Biosynthetic Process (GO:1901362), Nucleic Acid Metabolic Process (GO:0090304), Aromatic Compound Biosynthetic Process (GO:0019438)	Transferase Activity, Transferring Phosphorus-Containing Groups (GO:0016772)	-	-	Minus-strand DNA synthesis;Gluconeogenesis	Disease (Reactome);Metabolism (Reactome)
HSP90B1	2.45112	Gene Expression (GO:0010467)	Purine Nucleotide Binding (GO:0017076), Purine Ribonucleotide Binding (GO:0032555), Purine Ribonucleoside Triphosphate Binding (GO:0035639)	Intracellular Vesicle (GO:0097708)	-	Post-translational protein phosphorylation;Interleukin-4 and Interleukin-13 signaling;Trafficking and processing of endosomal TLR;Regulation of Insulin-like Growth Factor (IGF) transport and uptake by Insulin-like Growth Factor Binding Proteins (IGFBPs);Scavenging by Class A Receptors;Purine metabolism;Thiamine metabolism	Metabolism of proteins (Reactome);Immune System (Reactome);Vesicle-mediated transport (Reactome);Metabolism (KEGG)
HSPA13	5.50339	Gene Expression (GO:0010467)	Purine Nucleotide Binding (GO:0017076), Purine Ribonucleotide Binding (GO:0032555), Purine Ribonucleoside Triphosphate Binding (GO:0035639)	Intracellular Membrane-Bounded Organelle (GO:0043231)	NAD-specific glutamate dehydrogenase. Source PGD	Regulation of HSF1-mediated heat shock response;Purine metabolism;Thiamine metabolism	Cellular responses to stimuli (Reactome);Metabolism (KEGG)
HSPA5	1.93027	Gene Expression (GO:0010467)	Purine Nucleotide Binding (GO:0017076), Purine Ribonucleotide Binding (GO:0032555), Purine Ribonucleoside Triphosphate Binding (GO:0035639)	Nucleus (GO:0005634), Intracellular Vesicle (GO:0097708)	NAD-specific glutamate dehydrogenase. Source PGD	Antigen Presentation: Folding, assembly and peptide loading of class I MHC;Purine metabolism;Thiamine metabolism	Immune System (Reactome);Metabolism (KEGG)
HSPB8	-1.23602	Cellular Response to Organic Substance (GO:0071310)	Protein Binding (GO:0005515)	Nucleus (GO:0005634), Nuclear Lumen (GO:0031981)	-	HSF1-dependent transactivation	Cellular responses to stimuli (Reactome)
HYOU1	2.0079	-	-	-	-	Scavenging by Class F Receptors;XBP1(S) activates chaperone genes	Vesicle-mediated transport (Reactome);Cellular responses to stimuli (Reactome)
IARS	0.900795	-	-	-	-	Antigen processing: Ubiquitination & Proteasome degradation	Immune System (Reactome)
IBTK	0.742471	Phosphorylation (GO:0016310)	Protein Binding (GO:0005515)	Nucleus (GO:0005634), Nuclear Lumen (GO:0031981)	Inhibitor of Bruton	Gluconeogenesis	Metabolism (Reactome)
IDH3A	-0.982914	Cellular Metabolic Process (GO:0044237), Small Molecule Metabolic Process (GO:0044281), Organic Substance Metabolic Process (GO:0071704), Primary Metabolic Process (GO:0044238)	Metal Ion Binding (GO:0046872), Purine Nucleotide Binding (GO:0017076)	Intracellular Membrane-Bounded Organelle (GO:0043231), Intracellular Organelle Lumen (GO:0070013)	-	The tricarboxylic acid cycle;Citric acid cycle (TCA cycle);Citric acid cycle (TCA cycle) (R-RNO-71403);Citrate cycle (TCA cycle)	Metabolism (Reactome);Metabolism (KEGG)
IGF2R	0.761702	Transport (GO:0006810), Establishment of Localization In Cell (GO:0051649), Intracellular Transport (GO:0046907)	Small Molecule Binding (GO:0036094)	Integral component of membrane (GO:0016021)	-	Golgi Associated Vesicle Biogenesis;Retrograde transport at the Trans-Golgi-Network;Neutrophil degranulation;Cargo recognition for clathrin-mediated endocytosis	Vesicle-mediated transport (Reactome);Immune System (Reactome)
IGLL1	10.7962	-	-	-	Immunoglobulin V-Type	Primary immunodeficiency	Human Diseases (KEGG)
IL6ST	3.74766	Regulation of Immune system process (GO:0002682), Positive regulation of protein modification process (GO:0031401)	Identical Protein Binding (GO:0042802)	Plasma Membrane Bounded Cell Projection (GO:0120025), Plasma Membrane (GO:0005886)	Interleukin 6 signal transducer	Interleukin-6 signaling,IL-6-type cytokine receptor ligand interactions	Immune System (Reactome)
IMMT	-1.17029	Organelle Organization (GO:0006996)	-	Intracellular Membrane-Bounded Organelle (GO:0043231), Intracellular Organelle Lumen (GO:0070013)	-	Nonsense Mediated Decay (NMD) independent of the Exon Junction Complex (EJC);Nonsense Mediated Decay (NMD) enhanced by the Exon Junction Complex (EJC)	Metabolism of RNA (Reactome)
IMPAD1	1.39959	Macromolecule Biosynthetic Process (GO:0009059), Nucleobase-Containing Compound Biosynthetic Process (GO:0034654), Cellular Nitrogen Compound Biosynthetic Process (GO:0044271), Heterocycle Biosynthetic Process (GO:0018130), Organic Cyclic Compound Biosynthetic Process (GO:1901362), Nucleic Acid Metabolic Process (GO:0090304), Aromatic Compound Biosynthetic Process (GO:0019438)	Transferase Activity, Transferring Phosphorus-Containing Groups (GO:0016772)	-	-	Cytosolic sulfonation of small molecules;Minus-strand DNA synthesis	Metabolism (Reactome);Disease (Reactome)
INSIG2	1.91737	Organic Cyclic Compound Biosynthetic Process (GO:1901362), Cellular Response to Organic Substance (GO:0071310), Protein Localization (GO:0008104)	Organic Cyclic Compound Binding (GO:0097159)	Intracellular Membrane-Bounded Organelle (GO:0043231)	-	Regulation of cholesterol biosynthesis by SREBP (SREBF)	Metabolism (Reactome)
IPO8	-0.505996	Gene Expression (GO:0010467), Regulation of Gene Expression (GO:0010468)	Nucleic Acid Binding (GO:0003676)	Nucleus (GO:0005634), Nuclear Lumen (GO:0031981)	Ran GTPase binding	Transcriptional regulation by small RNAs;MAPK signaling pathway - fly;Nucleocytoplasmic transport;Purine metabolism;Thiamine metabolism	Gene expression (Transcription) (Reactome);Environmental Information Processing (KEGG);Genetic Information Processing (KEGG);Metabolism (KEGG)
IQGAP2	1.70056	Regulation of Cell Communication (GO:0010646), Intracellular Signal Transduction (GO:0035556), Regulation of Signal Transduction (GO:0009966)	Hydrolase Activity (GO:0016787)	Plasma Membrane (GO:0005886)	Proteinase-activated receptor 3	Peptide ligand-binding receptors;ADP signalling through P2Y purinoceptor 1;Thrombin signalling through proteinase activated receptors (PARs);G alpha (q) signalling events;Inositol phosphate metabolism;Complement and coagulation cascades;Neuroactive ligand-receptor interaction	Signal Transduction (Reactome);Hemostasis (Reactome);Metabolism (KEGG);Organismal Systems (KEGG);Environmental Information Processing (KEGG)
IRF4	12.6201	Regulation of Dna-Templated Transcription (GO:0006355), Dna-Templated Transcription (GO:0006351)	Nucleic Acid Binding (GO:0003676)	Nucleus (GO:0005634)	-	5-Phosphoribose 1-diphosphate biosynthesis	Metabolism (Reactome)
IRF8	3.08559	Immune response (GO:0006955), Positive regulation of nucleic acid-templated transcription (GO:1903508), Transcription, DNA-templated (GO:0006351), Regulation of nucleic acid-templated transcription (GO:1903506)	Nucleic acid binding (GO:0003676)	Nuclear lumen (GO:0031981), Nucleus (GO:0005634)	-	Interferon alpha/beta signaling,Interferon gamma signaling	Immune System (Reactome)
ISCA1	-0.924628	Gene Expression (GO:0010467)	Metal Ion Binding (GO:0046872)	Intracellular Membrane-Bounded Organelle (GO:0043231)	-	Mitochondrial iron-sulfur cluster biogenesis	Metabolism (Reactome)
ITIH5	-1.07434	Proteolysis (GO:0006508), Regulation of Protein Metabolic Process (GO:0051246)	-	Extracellular Region (GO:0005576)	-	Platelet degranulation	Hemostasis (Reactome)
IVD	-1.61382	Organic Substance Catabolic Process (GO:1901575), Organonitrogen Compound Metabolic Process (GO:1901564)	Anion Binding (GO:0043168), Nucleotide Binding (GO:0000166), Nucleoside Phosphate Binding (GO:1901265)	Nucleus (GO:0005634), Nuclear Lumen (GO:0031981)	-	Branched-chain amino acid catabolism;Propanoate metabolism;beta-Alanine metabolism;Butanoate metabolism;Fatty acid degradation;Valine, leucine and isoleucine degradation	Metabolism (Reactome);Metabolism (KEGG)
JCHAIN	8.56014	Immune response (GO:0006955), Cellular component assembly (GO:0022607)	Cation binding (GO:0043169), Nucleic acid binding (GO:0003676), Identical protein binding (GO:0042802)	Extracellular region (GO:0005576), Extracellular space (GO:0005615)	-	Cell surface interactions at the vascular wall,Scavenging of heme from plasma	Hemostasis (Reactome),Vesicle-mediated transport (Reactome)
JPH1	-0.84832	-	-	Intracellular Anatomical Structure (GO:0005622), Cytoplasm (GO:0005737)	-	5-Phosphoribose 1-diphosphate biosynthesis	Metabolism (Reactome)
JPH2	-1.21869	-	-	Intracellular Anatomical Structure (GO:0005622), Cytoplasm (GO:0005737)	-	RAB GEFs exchange GTP for GDP on RABs	Vesicle-mediated transport (Reactome)
KCNE1	5.72982	-	-	-	-	Phase 2 - plateau phase;Phase 3 - rapid repolarisation	Muscle contraction (Reactome)
KCNJ2	-1.59931	Monoatomic Ion Transport (GO:0006811), Cellular Component Assembly (GO:0022607), Protein-Containing Complex Organization (GO:0043933)	Anion Binding (GO:0043168)	Plasma Membrane (GO:0005886)	-	Inhibition of voltage gated Ca2+ channels via Gbeta/gamma subunits;Activation of G protein gated Potassium channels	Neuronal System (Reactome)
KCNK1	4.03255	Monoatomic Ion Transport (GO:0006811)	Protein Binding (GO:0005515)	Intracellular Vesicle (GO:0097708)	-	TWIK-releated acid-sensitive K+ channel (TASK);TWIK-related spinal cord K+ channel (TRESK);Tandem of pore domain in a weak inwardly rectifying K+ channels (TWIK);TWIK-related alkaline pH activated K+ channel (TALK);Tandem pore domain halothane-inhibited K+ channel (THIK);TWIK related potassium channel (TREK);Classical Kir channels;HCN channels;Potassium transport channels;Voltage gated Potassium …	Neuronal System (Reactome);Muscle contraction (Reactome)
KDELR2	1.8178	Nitrogen Compound Transport (GO:0071705), Organic Substance Transport (GO:0071702), Protein Localization (GO:0008104)	Binding (GO:0005488)	Intracellular Vesicle (GO:0097708)	-	COPI-dependent Golgi-to-ER retrograde traffic;COPI-mediated anterograde transport	Vesicle-mediated transport (Reactome);Metabolism of proteins (Reactome)
KDELR3	2.57834	Nitrogen Compound Transport (GO:0071705), Organic Substance Transport (GO:0071702), Protein Localization (GO:0008104)	Binding (GO:0005488)	Intracellular Vesicle (GO:0097708)	-	COPI-dependent Golgi-to-ER retrograde traffic;COPI-mediated anterograde transport	Vesicle-mediated transport (Reactome);Metabolism of proteins (Reactome)
KDSR	1.87991	Organonitrogen Compound Biosynthetic Process (GO:1901566)	Catalytic Activity (GO:0003824)	Intracellular Membrane-Bounded Organelle (GO:0043231)	-	Sphingolipid metabolism;Sphingolipid de novo biosynthesis;Sphingolipid metabolism (ko00600)	Metabolism (Reactome);Metabolism (KEGG)
KHDRBS3	-0.813539	-	-	-	-	PTK6 Regulates Proteins Involved in RNA Processing	Signal Transduction (Reactome)
KIAA2013	0.700848	-	-	-	-	-	-
KIF13B	1.1386	-	-	-	-	COPI-dependent Golgi-to-ER retrograde traffic;Kinesins	Vesicle-mediated transport (Reactome);Hemostasis (Reactome)
KLHL31	-1.29341	Phosphorylation (GO:0016310)	Protein Binding (GO:0005515)	Nucleus (GO:0005634)	-	Neddylation;Antigen processing: Ubiquitination & Proteasome degradation	Metabolism of proteins (Reactome);Immune System (Reactome)
KLHL40	-2.31635	Protein Modification Process (GO:0036211), Regulation of Protein Metabolic Process (GO:0051246), Organelle Organization (GO:0006996), Cellular Component Assembly (GO:0022607), Macromolecule Modification (GO:0043412)	Protein Binding (GO:0005515)	Cytoskeleton (GO:0005856)	-	Neddylation;Antigen processing: Ubiquitination & Proteasome degradation	Metabolism of proteins (Reactome);Immune System (Reactome)
KLHL41	-1.31935	Protein Modification Process (GO:0036211), Organelle Organization (GO:0006996), Cellular Component Assembly (GO:0022607), Macromolecule Modification (GO:0043412)	Protein Binding (GO:0005515)	Nucleus (GO:0005634), Nuclear Lumen (GO:0031981), Cytoskeleton (GO:0005856)	-	Neddylation;Antigen processing: Ubiquitination & Proteasome degradation	Metabolism of proteins (Reactome);Immune System (Reactome)
KRT19	6.27355	Organelle Organization (GO:0006996)	-	Cytoskeleton (GO:0005856)	-	Keratinization	Developmental Biology (Reactome)
KRT5	6.88881	Apoptotic process (GO:0006915), Organelle organization (GO:0006996)	-	Cytoskeleton (GO:0005856)	-	Keratinization;Neutrophil degranulation	Developmental Biology (Reactome);Immune System (Reactome)
KRT8	6.85792	-	-	-	-	Keratinization	Developmental Biology (Reactome)
LAPTM4A	1.42393	-	-	Intracellular Membrane-Bounded Organelle (GO:0043231), Bounding Membrane Of Organelle (GO:0098588)	-	Nonsense Mediated Decay (NMD) independent of the Exon Junction Complex (EJC);Nonsense Mediated Decay (NMD) enhanced by the Exon Junction Complex (EJC)	Metabolism of RNA (Reactome)
LCN15	9.06289	-	Small Molecule Binding (GO:0036094)	Extracellular Region (GO:0005576)	-	Transport of fatty acids	Transport of small molecules (Reactome)
LDHB	-0.835651	Phosphate-Containing Compound Metabolic Process (GO:0006796)	Purine Nucleotide Binding (GO:0017076)	Intracellular Anatomical Structure (GO:0005622), Cytoplasm (GO:0005737), Membrane (GO:0016020), Cytosol (GO:0005829)	dehydrogenase B	Pyruvate metabolism;Pyruvate metabolism (R-GGA-373920);Propanoate metabolism;Pyruvate metabolism (ko00620);Glucagon signaling pathway;Glycolysis / Gluconeogenesis;Central carbon metabolism in cancer;HIF-1 signaling pathway;Cysteine and methionine metabolism	Metabolism (Reactome);Organismal Systems (KEGG);Human Diseases (KEGG);Environmental Information Processing (KEGG);Metabolism (KEGG)
LEPROT	0.805714	Cellular Response to Organic Substance (GO:0071310), Protein Localization (GO:0008104)	Protein Binding (GO:0005515)	Intracellular Vesicle (GO:0097708)	-	-	-
LGALSL	-0.995233	-	Binding (GO:0005488)	Intracellular Anatomical Structure (GO:0005622), Cytoplasm (GO:0005737)	-	Interleukin-2 family signaling	Immune System (Reactome)
LGMN	1.47166	Gene Expression (GO:0010467), Regulation of Gene Expression (GO:0010468)	Hydrolase Activity (GO:0016787), Catalytic Activity, Acting On A Protein (GO:0140096)	Intracellular Vesicle (GO:0097708)	-	MHC class II antigen presentation;Trafficking and processing of endosomal TLR	Immune System (Reactome)
LMAN1	3.21687	-	-	Membrane (GO:0016020)	-	COPII-mediated vesicle transport;RHOC GTPase cycle;Cargo concentration in the ER;RHOD GTPase cycle;RHOG GTPase cycle;RHOA GTPase cycle	Metabolism of proteins (Reactome);Signal Transduction (Reactome)
LMF2	1.88554	Gene Expression (GO:0010467)	-	Intracellular Membrane-Bounded Organelle (GO:0043231)	-	Assembly of active LPL and LIPC lipase complexes	Transport of small molecules (Reactome)
LMO4	1.45173	-	Metal Ion Binding (GO:0046872)	-	-	RUNX1 regulates transcription of genes involved in differentiation of HSCs	Gene expression (Transcription) (Reactome)
LMO7	3.74187	Regulation of Signaling (GO:0023051), Regulation of Cellular Process (GO:0050794), Signaling (GO:0023052)	-	-	-	Neddylation;Antigen processing: Ubiquitination & Proteasome degradation	Metabolism of proteins (Reactome);Immune System (Reactome)
LOC101749469	1.08935	-	-	-	-	-	-
LOC107049235	6.27537	-	-	-	-	-	-
LOC107049242	6.57232	-	-	-	-	-	-
LOC107049252	4.41214	-	-	-	-	-	-
LOC107049422	6.99587	-	-	-	-	-	-
LOC107049441	10.0494	-	-	-	-	-	-
LOC107050476	4.93125	Proteolysis (GO:0006508)	Metal Ion Binding (GO:0046872)	Integral component of membrane (GO:0016021)	-	Minus-strand DNA synthesis;Plus-strand DNA synthesis;APOBEC3G mediated resistance to HIV-1 infection;2-LTR circle formation;Integration of viral DNA into host genomic DNA;Vpr-mediated nuclear import of PICs;Uncoating of the HIV Virion;Budding and maturation of HIV virion;Assembly Of The HIV Virion;Binding and entry of HIV virion;Autointegration results in viral DNA circles	Disease (Reactome)
LOC107050812	19.0022	-	-	-	-	-	-
LOC107051274	8.38572	-	-	-	-	FCERI mediated MAPK activation,Role of phospholipids in phagocytosis,Regulation of actin dynamics for phagocytic cup formation,FCGR activation,Classical antibody-mediated complement activation,Role of LAT2/NTAL/LAB on calcium mobilization,Cell surface interactions at the vascular wall,FCERI mediated Ca+2 mobilization,Regulation of Complement cascade,Antigen activates B Cell Receptor (BCR) leading…	Immune System (Reactome),Innate Immune System (Reactome),Vesicle-mediated transport (Reactome)
LOC107051353	-1.29178	-	-	-	-	Peptide ligand-binding receptors;G alpha (q) signalling events	Signal Transduction (Reactome)
LOC107051636	5.0391	Proteolysis (GO:0006508)	Metal Ion Binding (GO:0046872)	Membrane (GO:0016020)	viral entry into host cell via endocytosis followed by membrane fusion with the endosome membrane	Minus-strand DNA synthesis;Plus-strand DNA synthesis;APOBEC3G mediated resistance to HIV-1 infection;2-LTR circle formation;Integration of viral DNA into host genomic DNA;Vpr-mediated nuclear import of PICs;Uncoating of the HIV Virion;Budding and maturation of HIV virion;Assembly Of The HIV Virion;Binding and entry of HIV virion;Autointegration results in viral DNA circles	Disease (Reactome)
LOC107052011	0.664564	-	-	-	-	-	-
LOC107052288	4.74101	Proteolysis (GO:0006508)	Metal Ion Binding (GO:0046872)	Integral component of membrane (GO:0016021)	-	Minus-strand DNA synthesis;Plus-strand DNA synthesis;APOBEC3G mediated resistance to HIV-1 infection;2-LTR circle formation;Integration of viral DNA into host genomic DNA;Vpr-mediated nuclear import of PICs;Uncoating of the HIV Virion;Budding and maturation of HIV virion;Assembly Of The HIV Virion;Binding and entry of HIV virion;Autointegration results in viral DNA circles	Disease (Reactome)
LOC107052718	-3.00247	Macromolecule Biosynthetic Process (GO:0009059), Proteolysis (GO:0006508), Nucleobase-Containing Compound Biosynthetic Process (GO:0034654), Cellular Nitrogen Compound Biosynthetic Process (GO:0044271), Heterocycle Biosynthetic Process (GO:0018130), Organic Cyclic Compound Biosynthetic Process (GO:1901362), Nucleic Acid Metabolic Process (GO:0090304), Aromatic Compound Biosynthetic Process (GO:00…	Metal Ion Binding (GO:0046872)	Membrane (GO:0016020)	-	Minus-strand DNA synthesis;Plus-strand DNA synthesis;APOBEC3G mediated resistance to HIV-1 infection;2-LTR circle formation;Integration of viral DNA into host genomic DNA;Vpr-mediated nuclear import of PICs;Uncoating of the HIV Virion;Budding and maturation of HIV virion;Assembly Of The HIV Virion;Binding and entry of HIV virion;Autointegration results in viral DNA circles	Disease (Reactome)
LOC107052719	-4.21276	Heterocycle biosynthetic process (GO:0018130), Organic cyclic compound biosynthetic process (GO:1901362), Aromatic compound biosynthetic process (GO:0019438), Proteolysis (GO:0006508), Nucleobase-containing compound biosynthetic process (GO:0034654), Macromolecule biosynthetic process (GO:0009059), Cellular nitrogen compound biosynthetic process (GO:0044271), Nucleic acid metabolic process (GO:00…	Metal ion binding (GO:0046872)	-	-	Minus-strand DNA synthesis,Plus-strand DNA synthesis	Disease (Reactome)
LOC107053714	7.26729	-	-	Membrane (GO:0016020)	Deleted in malignant brain tumors 1	-	-
LOC107053715	5.2349	-	-	Membrane (GO:0016020)	Deleted in malignant brain tumors 1	-	-
LOC107054877	-1.16829	Monoatomic Ion Transport (GO:0006811), Organic Substance Transport (GO:0071702)	Anion Binding (GO:0043168)	Intracellular Membrane-Bounded Organelle (GO:0043231), Intracellular Non-Membrane-Bounded Organelle (GO:0043232), Bounding Membrane Of Organelle (GO:0098588)	Possible plasma membrane-binding motif in junctophilins, PIP-5-kinases and protein kinases.	Mismatch repair (MMR) directed by MSH2:MSH6 (MutSalpha)	DNA Repair (Reactome)
LOC107057318	-1.05736	Organelle Organization (GO:0006996)	Hydrolase Activity (GO:0016787)	Intracellular Membrane-Bounded Organelle (GO:0043231)	-	Lipid particle organization	Metabolism (Reactome)
LOC112529971	8.34163	-	-	-	-	-	-
LOC112530484	4.55594	Proteolysis (GO:0006508)	Metal Ion Binding (GO:0046872)	Membrane (GO:0016020), Integral component of membrane (GO:0016021)	viral entry into host cell via endocytosis followed by membrane fusion with the endosome membrane	Antigen processing: Ubiquitination & Proteasome degradation	Immune System (Reactome)
LOC112531079	9.00688	-	-	-	Immunoglobulin V-Type	-	-
LOC112531091	6.31759	-	-	-	-	-	-
LOC112531814	4.8673	Proteolysis (GO:0006508)	Metal Ion Binding (GO:0046872)	-	-	ISG15 antiviral mechanism	Immune System (Reactome)
LOC112532140	4.78323	Proteolysis (GO:0006508)	Metal Ion Binding (GO:0046872)	Integral component of membrane (GO:0016021)	-	-	-
LOC112532717	8.09386	-	-	-	trypsinogen activation	Surfactant metabolism;Salivary secretion	Metabolism of proteins (Reactome);Organismal Systems (KEGG)
LOC419851	12.4035	Gene Expression (GO:0010467), Regulation of Gene Expression (GO:0010468)	Protein Binding (GO:0005515)	Intracellular Vesicle (GO:0097708)	Domain abundant in complement control proteins; SUSHI repeat; short complement-like repeat (SCR)	Regulation of Complement cascade;B cell receptor signaling pathway;Leishmaniasis;Malaria;Complement and coagulation cascades;Neutrophil extracellular trap formation;Legionellosis;Pertussis;Hematopoietic cell lineage;Epstein-Barr virus infection;Tuberculosis	Immune System (Reactome);Organismal Systems (KEGG);Human Diseases (KEGG)
LOC423474	0.539962	Regulation of Dna-Templated Transcription (GO:0006355), Dna-Templated Transcription (GO:0006351)	-	Nucleus (GO:0005634)	-	-	-
LOC423967	-0.895062	-	-	-	-	-	-
LPO	8.41573	Response to Stress (GO:0006950)	Organic Cyclic Compound Binding (GO:0097159), Heterocyclic Compound Binding (GO:1901363)	-	-	Neutrophil degranulation;Events associated with phagocytolytic activity of PMN cells	Immune System (Reactome)
LRRC26	6.90067	Monoatomic Ion Transport (GO:0006811)	Protein Binding (GO:0005515)	Plasma Membrane (GO:0005886)	-	TWIK-releated acid-sensitive K+ channel (TASK);TWIK-related spinal cord K+ channel (TRESK);TWIK-related alkaline pH activated K+ channel (TALK);Platelet degranulation ;Tandem pore domain halothane-inhibited K+ channel (THIK);TWIK related potassium channel (TREK);Classical Kir channels;HCN channels;Potassium transport channels;Voltage gated Potassium channels;ATP sensitive Potassium channels	Neuronal System (Reactome)
LRRC30	-1.72603	Protein Modification Process (GO:0036211), Phosphate-Containing Compound Metabolic Process (GO:0006796), Macromolecule Modification (GO:0043412)	Protein Binding (GO:0005515), Hydrolase Activity (GO:0016787), Catalytic Activity, Acting On A Protein (GO:0140096)	Intracellular Membrane-Bounded Organelle (GO:0043231)	-	Miscellaneous transport and binding events;PD-L1 expression and PD-1 checkpoint pathway in cancer	Transport of small molecules (Reactome);Human Diseases (KEGG)
LRRC38	-1.99024	Monoatomic Ion Transport (GO:0006811)	Protein Binding (GO:0005515)	Plasma Membrane (GO:0005886)	Leucine rich repeat containing 38	Sensory processing of sound by inner hair cells of the cochlea	Sensory Perception (Reactome)
LRRC8D	2.53677	Nitrogen Compound Transport (GO:0071705), Organic Substance Transport (GO:0071702), Cellular Component Assembly (GO:0022607), Protein-Containing Complex Organization (GO:0043933)	Protein Binding (GO:0005515)	Intracellular Anatomical Structure (GO:0005622), Cytoplasm (GO:0005737), Membrane (GO:0016020), Cell Periphery (GO:0071944), Membrane Protein Complex (GO:0098796)	-	Miscellaneous transport and binding events	Transport of small molecules (Reactome)
LYZ	6.57611	Macromolecule Metabolic Process (GO:0043170), Organic Substance Catabolic Process (GO:1901575)	Identical protein binding (GO:0042802)	Intracellular Membrane-Bounded Organelle (GO:0043231)	-	Antimicrobial peptides,Neutrophil degranulation,Lactose synthesis,Amino sugar and nucleotide sugar metabolism,Glycosaminoglycan degradation,Various types of N-glycan biosynthesis,Other glycan degradation,Glycosphingolipid biosynthesis - ganglio series,Glycosphingolipid biosynthesis - globo and isoglobo series	Immune System (Reactome);Metabolism (Reactome);Metabolism (KEGG)
MAF1	-3.65635	-	-	-	-	Regulation of PTEN gene transcription	Signal Transduction (Reactome)
MAN1A1	2.12465	-	-	-	-	Progressive trimming of alpha-1,2-linked mannose residues from Man9/8/7GlcNAc2 to produce Man5GlcNAc2	Metabolism of proteins (Reactome)
MAN2B2	2.34465	-	-	-	-	Lysosomal oligosaccharide catabolism	Metabolism (Reactome)
MANF	2.40889	Cellular Response to Chemical Stimulus (GO:0070887), Organic Cyclic Compound Metabolic Process (GO:1901360), Cellular Response to Stress (GO:0033554), Cell Development (GO:0048468), Transport (GO:0006810), Cellular Aromatic Compound Metabolic Process (GO:0006725), System Development (GO:0048731), Cellular Component Organization (GO:0016043), Organonitrogen Compound Metabolic Process (GO:1901564),…	Protein Binding (GO:0005515)	Intracellular Membrane-Bounded Organelle (GO:0043231), Intracellular Organelle Lumen (GO:0070013)	Mesencephalic astrocyte-derived neurotrophic factor	Platelet degranulation	Hemostasis (Reactome)
MAP2K1	0.629838	Regulation of Dna-Templated Transcription (GO:0006355), Dna-Templated Transcription (GO:0006351)	Purine Nucleotide Binding (GO:0017076), Purine Ribonucleotide Binding (GO:0032555), Purine Ribonucleoside Triphosphate Binding (GO:0035639)	Intracellular Membrane-Bounded Organelle (GO:0043231)	-	MAP2K and MAPK activation;Frs2-mediated activation;MAPK3 (ERK1) activation;Human immunodeficiency virus 1 infection	Signal Transduction (Reactome);Human Diseases (KEGG)
MATN3	5.5729	Tissue Development (GO:0009888), Animal Organ Development (GO:0048513), Cell Development (GO:0048468), System Development (GO:0048731), Cellular Component Organization (GO:0016043), Cell Differentiation (GO:0030154)	Metal Ion Binding (GO:0046872)	Cell Periphery (GO:0071944), Extracellular Region (GO:0005576)	-	ECM proteoglycans;Post-translational protein phosphorylation;Regulation of Insulin-like Growth Factor (IGF) transport and uptake by Insulin-like Growth Factor Binding Proteins (IGFBPs)	Extracellular matrix organization (Reactome);Metabolism of proteins (Reactome)
MB	-2.27188	Animal Organ Development (GO:0048513), Cell Development (GO:0048468), Transport (GO:0006810), System Development (GO:0048731), Cell Differentiation (GO:0030154)	Metal Ion Binding (GO:0046872)	-	-	Intracellular oxygen transport	Transport of small molecules (Reactome)
MBTPS1	1.94167	Proteolysis (GO:0006508), Organelle Organization (GO:0006996)	Hydrolase Activity (GO:0016787), Catalytic Activity, Acting On A Protein (GO:0140096)	Intracellular Membrane-Bounded Organelle (GO:0043231)	-	Regulation of cholesterol biosynthesis by SREBP (SREBF);ATF6 (ATF6-alpha) activates chaperones;Post-translational protein phosphorylation;Regulation of Insulin-like Growth Factor (IGF) transport and uptake by Insulin-like Growth Factor Binding Proteins (IGFBPs);CREB3 factors activate genes	Metabolism (Reactome);Cellular responses to stimuli (Reactome);Metabolism of proteins (Reactome)
MCC	1.25291	-	-	-	-	Butyrate Response Factor 1 (BRF1) binds and destabilizes mRNA	Metabolism of RNA (Reactome)
MCFD2	0.955022	-	Metal Ion Binding (GO:0046872)	-	-	COPII-mediated vesicle transport;Cargo concentration in the ER	Metabolism of proteins (Reactome)
MDH1	-1.12478	Phosphate-Containing Compound Metabolic Process (GO:0006796)	Catalytic Activity (GO:0003824)	Intracellular Anatomical Structure (GO:0005622), Cytoplasm (GO:0005737), Cytosol (GO:0005829), Extracellular Region (GO:0005576), Extracellular Space (GO:0005615)	-	The tricarboxylic acid cycle;Citric acid cycle (TCA cycle);Gluconeogenesis;Pyruvate metabolism;Glyoxylate and dicarboxylate metabolism;Methane metabolism;Carbon fixation pathways in prokaryotes;Citrate cycle (TCA cycle);Carbon fixation in photosynthetic organisms;Cysteine and methionine metabolism	Metabolism (Reactome);Metabolism (KEGG)
MDH2	-0.798854	-	Catalytic Activity (GO:0003824)	-	-	Gluconeogenesis;Citric acid cycle (TCA cycle)	Metabolism (Reactome)
METTL21EP	-1.74706	-	-	-	-	Protein methylation	Metabolism of proteins (Reactome)
MFSD4A	7.70637	Organic Substance Transport (GO:0071702)	Transporter Activity (GO:0005215)	Integral component of membrane (GO:0016021)	-	Glucose transport	Metabolism (Reactome)
MGAT3	1.77843	Macromolecule Biosynthetic Process (GO:0009059), Protein Modification Process (GO:0036211), Organonitrogen Compound Biosynthetic Process (GO:1901566), Macromolecule Modification (GO:0043412)	Transferase Activity (GO:0016740), Catalytic Activity, Acting On A Protein (GO:0140096)	Membrane (GO:0016020)	-	Reactions specific to the hybrid N-glycan synthesis pathway;N-Glycan biosynthesis	Metabolism of proteins (Reactome);Metabolism (KEGG)
MGAT4D	4.38682	-	-	-	-	Post-translational protein phosphorylation;N-Glycan antennae elongation;Regulation of Insulin-like Growth Factor (IGF) transport and uptake by Insulin-like Growth Factor Binding Proteins (IGFBPs)	Metabolism of proteins (Reactome)
MINOS1	-0.620139	-	-	Intracellular Membrane-Bounded Organelle (GO:0043231)	Component of the MICOS complex, a large protein complex of the mitochondrial inner membrane that plays crucial roles in the maintenance of crista junctions, inner membrane architecture, and formation of contact sites to the outer membrane	Cristae formation	Organelle biogenesis and maintenance (Reactome)
MMP7	6.67532	Phosphorylation (GO:0016310)	Metal Ion Binding (GO:0046872)	Cell Periphery (GO:0071944), Extracellular Region (GO:0005576), Extracellular Space (GO:0005615)	-	Collagen degradation	Extracellular matrix organization (Reactome)
MPP1	-1.10664	Cellular Response to Chemical Stimulus (GO:0070887)	Protein Binding (GO:0005515), Transferase Activity (GO:0016740)	Cytoskeleton (GO:0005856)	-	Dopamine Neurotransmitter Release Cycle;Neurexins and neuroligins	Neuronal System (Reactome)
MSLN	7.67524	-	-	-	-	Post-translational modification: synthesis of GPI-anchored proteins;Post-translational protein phosphorylation;Regulation of Insulin-like Growth Factor (IGF) transport and uptake by Insulin-like Growth Factor Binding Proteins (IGFBPs)	Metabolism of proteins (Reactome)
MSTN	-1.853	Regulation of Dna-Templated Transcription (GO:0006355), Dna-Templated Transcription (GO:0006351)	Protein Binding (GO:0005515), Carbohydrate Derivative Binding (GO:0097367)	Extracellular Region (GO:0005576), Extracellular Space (GO:0005615)	-	Glycoprotein hormones	Metabolism of proteins (Reactome)
MSTRG.1	0.983442	Macromolecule Biosynthetic Process (GO:0009059), Nucleobase-Containing Compound Biosynthetic Process (GO:0034654), Cellular Nitrogen Compound Biosynthetic Process (GO:0044271), Heterocycle Biosynthetic Process (GO:0018130), Organic Cyclic Compound Biosynthetic Process (GO:1901362), Nucleic Acid Metabolic Process (GO:0090304), Aromatic Compound Biosynthetic Process (GO:0019438)	Metal Ion Binding (GO:0046872)	-	-	Minus-strand DNA synthesis;Plus-strand DNA synthesis	Disease (Reactome)
MSTRG.10030	2.59408	-	-	-	-	-	-
MSTRG.10055	-1.71551	Nitrogen Compound Transport (GO:0071705), Monoatomic Ion Transport (GO:0006811), Organic Substance Transport (GO:0071702)	Transporter Activity (GO:0005215)	Membrane (GO:0016020)	-	Organic anion transporters	Transport of small molecules (Reactome)
MSTRG.10129	2.10865	Nitrogen Compound Transport (GO:0071705), Monoatomic Ion Transport (GO:0006811), Organic Substance Transport (GO:0071702), Cellular Response to Organic Substance (GO:0071310), Protein Localization (GO:0008104)	Protein Binding (GO:0005515)	Plasma Membrane (GO:0005886)	Dimerisation domain of Ca+-activated chloride-channel, anoctamin	Stimuli-sensing channels;Olfactory transduction	Transport of small molecules (Reactome);Organismal Systems (KEGG)
MSTRG.10148	5.03262	Regulation of Dna-Templated Transcription (GO:0006355), Dna-Templated Transcription (GO:0006351)	Nucleic Acid Binding (GO:0003676)	-	-	Pre-NOTCH Transcription and Translation	Signal Transduction (Reactome)
MSTRG.10149	4.89397	Macromolecule Biosynthetic Process (GO:0009059), Nucleobase-Containing Compound Biosynthetic Process (GO:0034654), Cellular Nitrogen Compound Biosynthetic Process (GO:0044271), Heterocycle Biosynthetic Process (GO:0018130), Organic Cyclic Compound Biosynthetic Process (GO:1901362), Nucleic Acid Metabolic Process (GO:0090304), Aromatic Compound Biosynthetic Process (GO:0019438)	Transferase Activity, Transferring Phosphorus-Containing Groups (GO:0016772)	-	-	Minus-strand DNA synthesis;Pre-NOTCH Transcription and Translation	Disease (Reactome);Signal Transduction (Reactome)
MSTRG.10188	-0.880313	-	-	Membrane (GO:0016020)	-	-	-
MSTRG.10202	-1.12217	Macromolecule Metabolic Process (GO:0043170)	Protein Binding (GO:0005515)	Intracellular Membrane-Bounded Organelle (GO:0043231)	-	Complex I biogenesis;RHOG GTPase cycle;Oxidative phosphorylation;Ubiquinone and other terpenoid-quinone biosynthesis	Metabolism (Reactome);Signal Transduction (Reactome);Metabolism (KEGG)
MSTRG.10240	-1.18374	-	-	-	-	Antigen processing: Ubiquitination & Proteasome degradation	Immune System (Reactome)
MSTRG.10274	-0.650763	-	-	-	-	Mitochondrial Fatty Acid Beta-Oxidation;Beta-oxidation of very long chain fatty acids;Peroxisomal protein import;Biosynthesis of unsaturated fatty acids;Fatty acid elongation;Ovarian steroidogenesis;Taurine and hypotaurine metabolism;Bile secretion;Primary bile acid biosynthesis;Peroxisome	Metabolism (Reactome);Protein localization (Reactome);Metabolism (KEGG);Organismal Systems (KEGG);Cellular Processes (KEGG)
MSTRG.1028	5.86536	Gene Expression (GO:0010467), Regulation of Gene Expression (GO:0010468)	Nucleic Acid Binding (GO:0003676)	Intracellular Anatomical Structure (GO:0005622), Cytoplasm (GO:0005737)	-	Ribosomal scanning and start codon recognition;Formation of the ternary complex, and subsequently, the 43S complex	Metabolism of proteins (Reactome)
MSTRG.10283	1.10297	-	-	-	-	RHOA GTPase cycle	Signal Transduction (Reactome)
MSTRG.10327	-1.35254	Monoatomic Ion Transport (GO:0006811), Organic Substance Transport (GO:0071702)	Transporter Activity (GO:0005215)	Plasma Membrane (GO:0005886)	-	Sodium/Calcium exchangers;Ion homeostasis;Reduction of cytosolic Ca++ levels;Hypertrophic cardiomyopathy;Arrhythmogenic right ventricular cardiomyopathy;Dilated cardiomyopathy;Apelin signaling pathway;Protein digestion and absorption;Mineral absorption;Endocrine and other factor-regulated calcium reabsorption;Adrenergic signaling in cardiomyocytes;Cardiac muscle contraction;Calcium signaling path…	Transport of small molecules (Reactome);Muscle contraction (Reactome);Hemostasis (Reactome);Human Diseases (KEGG);Environmental Information Processing (KEGG);Organismal Systems (KEGG)
MSTRG.10344	-0.720918	-	Nucleic Acid Binding (GO:0003676)	Nucleus (GO:0005634)	-	5-Phosphoribose 1-diphosphate biosynthesis	Metabolism (Reactome)
MSTRG.10353	-1.59301	Phosphorylation (GO:0016310)	Transferase Activity, Transferring Phosphorus-Containing Groups (GO:0016772)	Integral component of membrane (GO:0016021)	-	-	-
MSTRG.10376	1.01717	Gene Expression (GO:0010467), Regulation of Gene Expression (GO:0010468), Phosphorylation (GO:0016310)	Purine Nucleotide Binding (GO:0017076), Purine Ribonucleotide Binding (GO:0032555), Purine Ribonucleoside Triphosphate Binding (GO:0035639)	Intracellular Anatomical Structure (GO:0005622), Cytoplasm (GO:0005737), Cytosol (GO:0005829)	-	Interleukin-1 signaling;Human immunodeficiency virus 1 infection	Immune System (Reactome);Human Diseases (KEGG)
MSTRG.10559	1.91471	-	-	Intracellular Membrane-Bounded Organelle (GO:0043231)	-	COPI-dependent Golgi-to-ER retrograde traffic;COPII-mediated vesicle transport;Cargo concentration in the ER;COPI-mediated anterograde transport	Vesicle-mediated transport (Reactome);Metabolism of proteins (Reactome)
MSTRG.10666	4.59464	Protein Modification Process (GO:0036211), Phosphate-Containing Compound Metabolic Process (GO:0006796), Macromolecule Modification (GO:0043412)	Hydrolase Activity (GO:0016787), Catalytic Activity, Acting On A Protein (GO:0140096)	Cytoskeleton (GO:0005856)	Reverse transcriptase (RNA-dependent DNA polymerase)	RND3 GTPase cycle;RND2 GTPase cycle;RND1 GTPase cycle;Synthesis of PIPs at the plasma membrane;Ubiquitin mediated proteolysis;MicroRNAs in cancer;Nucleocytoplasmic transport;NF-kappa B signaling pathway	Signal Transduction (Reactome);Metabolism (Reactome);Human Diseases (KEGG);Genetic Information Processing (KEGG);Environmental Information Processing (KEGG)
MSTRG.10744	2.27532	Transport (GO:0006810), Establishment of Localization In Cell (GO:0051649), Intracellular Transport (GO:0046907)	Protein Binding (GO:0005515)	Nucleus (GO:0005634)	-	Meiotic synapsis	Cell Cycle (Reactome)
MSTRG.11147	-0.893174	Organic Substance Catabolic Process (GO:1901575), Amide Metabolic Process (GO:0043603), Organonitrogen Compound Metabolic Process (GO:1901564)	Purine Nucleotide Binding (GO:0017076), Purine Ribonucleotide Binding (GO:0032555), Purine Ribonucleoside Triphosphate Binding (GO:0035639)	Intracellular Membrane-Bounded Organelle (GO:0043231)	-	Transcriptional activation of mitochondrial biogenesis;Glutamate and glutamine metabolism;Taurine and hypotaurine metabolism;Alanine, aspartate and glutamate metabolism;Arginine biosynthesis;Nitrogen metabolism	Organelle biogenesis and maintenance (Reactome);Metabolism (Reactome);Metabolism (KEGG)
MSTRG.11203	0.791145	Phosphorylation (GO:0016310)	Metal Ion Binding (GO:0046872)	Nucleus (GO:0005634), Nuclear Lumen (GO:0031981)	-	Synthesis of IPs in the nucleus;Inositol phosphate metabolism	Metabolism (Reactome);Metabolism (KEGG)
MSTRG.11245	-1.60228	Macromolecule Biosynthetic Process (GO:0009059), Nucleobase-Containing Compound Biosynthetic Process (GO:0034654), Cellular Nitrogen Compound Biosynthetic Process (GO:0044271), Heterocycle Biosynthetic Process (GO:0018130), Organic Cyclic Compound Biosynthetic Process (GO:1901362), Nucleic Acid Metabolic Process (GO:0090304), Aromatic Compound Biosynthetic Process (GO:0019438)	Transferase Activity, Transferring Phosphorus-Containing Groups (GO:0016772)	-	-	Minus-strand DNA synthesis;5-Phosphoribose 1-diphosphate biosynthesis	Disease (Reactome);Metabolism (Reactome)
MSTRG.11272	3.87992	Phosphate-Containing Compound Metabolic Process (GO:0006796)	Hydrolase Activity (GO:0016787)	Intracellular Membrane-Bounded Organelle (GO:0043231), Intracellular Organelle Lumen (GO:0070013)	-	Glycosaminoglycan metabolism;Transport and synthesis of PAPS;Riboflavin metabolism;Inositol phosphate metabolism;Glycolysis / Gluconeogenesis;Thiamine metabolism	Metabolism (Reactome);Metabolism (KEGG)
MSTRG.11276	-3.28321	-	-	-	-	cGMP effects;Rap1 signalling;Gap junction;Regulation of lipolysis in adipocytes;Salivary secretion;Long-term depression;Platelet activation;Vascular smooth muscle contraction;Circadian entrainment;Thermogenesis;cGMP-PKG signaling pathway;Olfactory transduction	Hemostasis (Reactome);Immune System (Reactome);Cellular Processes (KEGG);Environmental Information Processing (KEGG);Organismal Systems (KEGG)
MSTRG.11277	6.64833	Proteolysis (GO:0006508)	Metal Ion Binding (GO:0046872)	Integral component of membrane (GO:0016021)	-	Antigen processing: Ubiquitination & Proteasome degradation	Immune System (Reactome)
MSTRG.11286	-2.94517	Regulation of Dna-Templated Transcription (GO:0006355), Dna-Templated Transcription (GO:0006351)	Nucleic Acid Binding (GO:0003676)	Nucleus (GO:0005634)	-	Antigen processing: Ubiquitination & Proteasome degradation	Immune System (Reactome)
MSTRG.11452	-8.0947	Nitrogen Compound Transport (GO:0071705), Organelle Organization (GO:0006996), Organic Substance Transport (GO:0071702), Cellular Component Assembly (GO:0022607), Protein Localization (GO:0008104)	Metal Ion Binding (GO:0046872)	Nucleus (GO:0005634), Cytoskeleton (GO:0005856), Intracellular Vesicle (GO:0097708)	-	COPII-mediated vesicle transport;Cargo concentration in the ER;Antigen Presentation: Folding, assembly and peptide loading of class I MHC	Metabolism of proteins (Reactome);Immune System (Reactome)
MSTRG.11462	-0.754803	Macromolecule Biosynthetic Process (GO:0009059), Positive Regulation of Macromolecule Biosynthetic Process (GO:0010557), Regulation of Cellular Biosynthetic Process (GO:0031326), Organelle Organization (GO:0006996), Organic Substance Transport (GO:0071702), Positive Regulation of Cellular Biosynthetic Process (GO:0031328), Cellular Component Assembly (GO:0022607), Cellular Response to Organic Sub…	Protein Binding (GO:0005515)	Nucleus (GO:0005634), Nuclear Lumen (GO:0031981), Cytoskeleton (GO:0005856)	Sorbin and SH3 domain-containing protein	Smooth Muscle Contraction;Insulin signaling pathway;PPAR signaling pathway;Adherens junction	Muscle contraction (Reactome);Organismal Systems (KEGG);Cellular Processes (KEGG)
MSTRG.11495	1.96245	Cellular Biosynthetic Process (GO:0044249), Organic Substance Biosynthetic Process (GO:1901576)	Metal Ion Binding (GO:0046872)	Intracellular Membrane-Bounded Organelle (GO:0043231)	-	Fatty acyl-CoA biosynthesis;Biosynthesis of unsaturated fatty acids	Metabolism (Reactome);Metabolism (KEGG)
MSTRG.11526	2.88649	-	-	-	-	G alpha (i) signalling events;Chemokine receptors bind chemokines	Signal Transduction (Reactome)
MSTRG.11545	-2.29313	Gene Expression (GO:0010467), Regulation of Gene Expression (GO:0010468)	Protein Binding (GO:0005515)	Nucleus (GO:0005634)	SprT-like	PPARA activates gene expression	Metabolism (Reactome)
MSTRG.11613	3.78341	-	-	-	-	Phosphate bond hydrolysis by NTPDase proteins	Metabolism (Reactome)
MSTRG.11750	5.13642	-	-	-	-	-	-
MSTRG.11764	-0.954798	-	-	-	-	5-Phosphoribose 1-diphosphate biosynthesis	Metabolism (Reactome)
MSTRG.11845	5.82562	-	-	Membrane (GO:0016020)	scavenger receptor activity	Salivary secretion	Organismal Systems (KEGG)
MSTRG.11846	9.70581	-	-	Membrane (GO:0016020)	Deleted in malignant brain tumors 1	-	-
MSTRG.11847	6.0601	Gene Expression (GO:0010467)	-	Intracellular Vesicle (GO:0097708)	CUB and zona pellucida-like	Salivary secretion	Organismal Systems (KEGG)
MSTRG.11889	1.27706	Organelle Organization (GO:0006996)	-	Nucleus (GO:0005634)	-	Receptor-type tyrosine-protein phosphatases	Neuronal System (Reactome)
MSTRG.11946	3.85067	System Development (GO:0048731)	Protein Binding (GO:0005515)	Plasma Membrane (GO:0005886)	-	FOXO-mediated transcription of cell cycle genes	Gene expression (Transcription) (Reactome)
MSTRG.12046	1.99407	Regulation of Cell Communication (GO:0010646), Intracellular Signal Transduction (GO:0035556), Regulation of Signal Transduction (GO:0009966)	Transferase Activity, Transferring Phosphorus-Containing Groups (GO:0016772)	Nucleus (GO:0005634), Intracellular Vesicle (GO:0097708)	-	Amino acids regulate mTORC1	Cellular responses to stimuli (Reactome)
MSTRG.12117	1.19798	-	-	-	-	COPII-mediated vesicle transport	Metabolism of proteins (Reactome)
MSTRG.12122	-1.21571	Gene Expression (GO:0010467), Regulation of Gene Expression (GO:0010468)	Purine Nucleotide Binding (GO:0017076), Purine Ribonucleotide Binding (GO:0032555), Purine Ribonucleoside Triphosphate Binding (GO:0035639)	Intracellular Vesicle (GO:0097708)	-	RHOG GTPase cycle	Signal Transduction (Reactome)
MSTRG.12217	-1.25917	-	Protein Binding (GO:0005515)	-	-	Smooth Muscle Contraction;RHO GTPases activate PAKs;Hypertrophic cardiomyopathy;Dilated cardiomyopathy	Muscle contraction (Reactome);Signal Transduction (Reactome);Human Diseases (KEGG)
MSTRG.12225	-3.0258	-	-	-	-	-	-
MSTRG.12283	-0.679087	Phosphorylation (GO:0016310)	Purine Nucleotide Binding (GO:0017076), Purine Ribonucleotide Binding (GO:0032555), Purine Ribonucleoside Triphosphate Binding (GO:0035639)	Intracellular Membrane-Bounded Organelle (GO:0043231), Intracellular Organelle Lumen (GO:0070013)	-	Regulation of pyruvate dehydrogenase (PDH) complex;Signaling by Retinoic Acid	Metabolism (Reactome);Signal Transduction (Reactome)
MSTRG.12333	3.94518	Regulation of Dna-Templated Transcription (GO:0006355), Dna-Templated Transcription (GO:0006351)	Nucleic Acid Binding (GO:0003676)	Nucleus (GO:0005634)	-	FGFR3c ligand binding and activation;O-linked glycosylation of mucins	Signal Transduction (Reactome);Metabolism of proteins (Reactome)
MSTRG.12456	-1.21729	-	-	Cytoskeleton (GO:0005856)	-	Adherens junctions interactions	Cell-Cell communication (Reactome)
MSTRG.12467	0.981086	-	-	-	-	Neurexins and neuroligins	Neuronal System (Reactome)
MSTRG.12504	5.52976	-	-	-	-	Nonsense Mediated Decay (NMD) independent of the Exon Junction Complex (EJC);Nonsense Mediated Decay (NMD) enhanced by the Exon Junction Complex (EJC)	Metabolism of RNA (Reactome)
MSTRG.12573	-1.97299	Animal Organ Development (GO:0048513), System Development (GO:0048731), Cell Differentiation (GO:0030154)	Protein Binding (GO:0005515)	Membrane (GO:0016020)	-	G alpha (i) signalling events;Chemokine receptors bind chemokines;Histidine metabolism	Signal Transduction (Reactome);Metabolism (KEGG)
MSTRG.12623	-1.2599	-	-	-	-	Striated Muscle Contraction	Muscle contraction (Reactome)
MSTRG.1266	3.07528	-	-	-	-	5-Phosphoribose 1-diphosphate biosynthesis	Metabolism (Reactome)
MSTRG.12882	1.41535	Regulation of Cellular Process (GO:0050794), Cell Communication (GO:0007154), Cellular Response to Stimulus (GO:0051716), Signal Transduction (GO:0007165), Signaling (GO:0023052)	-	Integral component of membrane (GO:0016021)	-	TBC/RABGAPs	Vesicle-mediated transport (Reactome)
MSTRG.12896	0.890368	Organelle Organization (GO:0006996), Cellular Component Assembly (GO:0022607), Protein-Containing Complex Organization (GO:0043933)	Protein Binding (GO:0005515)	Cytoskeleton (GO:0005856)	-	EPHB-mediated forward signaling;Neutrophil degranulation;Regulation of actin dynamics for phagocytic cup formation;RHO GTPases Activate WASPs and WAVEs;Clathrin-mediated endocytosis	Developmental Biology (Reactome);Immune System (Reactome);Signal Transduction (Reactome);Vesicle-mediated transport (Reactome)
MSTRG.12934	-1.25073	Macromolecule Biosynthetic Process (GO:0009059), Nucleobase-Containing Compound Biosynthetic Process (GO:0034654), Cellular Nitrogen Compound Biosynthetic Process (GO:0044271), Heterocycle Biosynthetic Process (GO:0018130), Organic Cyclic Compound Biosynthetic Process (GO:1901362), Nucleic Acid Metabolic Process (GO:0090304), Aromatic Compound Biosynthetic Process (GO:0019438)	Cation Binding (GO:0043169), Transferase Activity, Transferring Phosphorus-Containing Groups (GO:0016772)	-	-	Minus-strand DNA synthesis;Digestion of dietary carbohydrate	Disease (Reactome);Digestion and absorption (Reactome)
MSTRG.12951	-1.24961	Gene Expression (GO:0010467), Rna Metabolic Process (GO:0016070)	Metal Ion Binding (GO:0046872)	Intracellular Membrane-Bounded Organelle (GO:0043231), Intracellular Organelle Lumen (GO:0070013)	-	Branched-chain amino acid catabolism;Glyoxylate metabolism and glycine degradation;RHOH GTPase cycle	Metabolism (Reactome);Signal Transduction (Reactome)
MSTRG.12983	0.971243	-	Nucleic Acid Binding (GO:0003676)	Nucleus (GO:0005634), Nuclear Lumen (GO:0031981)	Deoxynucleotidyltransferase terminal-interacting protein 2	Defective GCLC causes HAGGSD;Glutathione synthesis and recycling	Disease (Reactome);Metabolism (Reactome)
MSTRG.12996	1.33269	Gene Expression (GO:0010467), Rna Metabolic Process (GO:0016070), Regulation of Gene Expression (GO:0010468)	Nucleic Acid Binding (GO:0003676)	Nucleus (GO:0005634), Nuclear Lumen (GO:0031981)	-	GTP hydrolysis and joining of the 60S ribosomal subunit;Major pathway of rRNA processing in the nucleolus and cytosol;Nonsense Mediated Decay (NMD) enhanced by the Exon Junction Complex (EJC);Nonsense Mediated Decay (NMD) independent of the Exon Junction Complex (EJC);Formation of a pool of free 40S subunits;L13a-mediated translational silencing of Ceruloplasmin expression;SRP-dependent cotransla…	Metabolism of proteins (Reactome);Metabolism of RNA (Reactome)
MSTRG.13095	0.793981	Regulation of Dna-Templated Transcription (GO:0006355), Dna-Templated Transcription (GO:0006351)	Metal Ion Binding (GO:0046872)	Nucleus (GO:0005634), Nuclear Lumen (GO:0031981)	-	Minus-strand DNA synthesis;Ub-specific processing proteases	Disease (Reactome);Metabolism of proteins (Reactome)
MSTRG.13193	0.710931	-	-	-	-	-	-
MSTRG.13217	4.90358	Monoatomic Ion Transport (GO:0006811), Organic Substance Transport (GO:0071702)	Transporter Activity (GO:0005215)	Plasma Membrane (GO:0005886)	Solute carrier family 5 member 9	Cellular hexose transport;Glucose transport	Transport of small molecules (Reactome);Metabolism (Reactome)
MSTRG.13240	1.06212	Gene Expression (GO:0010467), Rna Metabolic Process (GO:0016070), Phosphorylation (GO:0016310)	Metal Ion Binding (GO:0046872)	-	-	Deadenylation of mRNA	Metabolism of RNA (Reactome)
MSTRG.13286	6.35645	-	Protein Binding (GO:0005515)	-	-	Ub-specific processing proteases	Metabolism of proteins (Reactome)
MSTRG.13444	-10.6039	-	-	-	-	-	-
MSTRG.13461	-1.28995	-	-	-	-	Chondroitin sulfate/dermatan sulfate metabolism;A tetrasaccharide linker sequence is required for GAG synthesis;HS-GAG biosynthesis;HS-GAG degradation;Release of Hh-Np from the secreting cell	Metabolism (Reactome);Signal Transduction (Reactome)
MSTRG.135	-6.40172	Cellular Component Assembly (GO:0022607)	-	Nucleus (GO:0005634), Nuclear Lumen (GO:0031981), Cytoskeleton (GO:0005856)	CD34/Podocalyxin family	Cytosolic sulfonation of small molecules;Salmonella infection	Metabolism (Reactome);Human Diseases (KEGG)
MSTRG.13511	5.13112	-	Hydrolase Activity (GO:0016787)	-	-	Glycosphingolipid metabolism;Sialic acid metabolism;Other glycan degradation;Sphingolipid metabolism	Metabolism (Reactome);Metabolism of proteins (Reactome);Metabolism (KEGG)
MSTRG.13560	1.43496	Regulation of Dna-Templated Transcription (GO:0006355), Dna-Templated Transcription (GO:0006351)	Nucleic Acid Binding (GO:0003676)	Nucleus (GO:0005634)	-	Degradation of TIM;Dephosphorylation of TIM;Dephosphorylation of PER;Transcription repression by PER and activation by PDP1;Phosphorylation of PER and TIM;Degradation of PER;Nuclear import of PER and TIM	Drosophila signaling pathways (Reactome)
MSTRG.13642	0.539692	Phosphorylation (GO:0016310)	Purine Nucleotide Binding (GO:0017076), Purine Ribonucleotide Binding (GO:0032555), Purine Ribonucleoside Triphosphate Binding (GO:0035639)	Nucleus (GO:0005634)	-	Inactivation, recovery and regulation of the phototransduction cascade;Aldosterone synthesis and secretion;Insulin secretion;Thyroid hormone signaling pathway;Thyroid hormone synthesis;Gastric acid secretion;Salivary secretion;Carbohydrate digestion and absorption;Pancreatic secretion;Protein digestion and absorption;Bile secretion;Mineral absorption;Aldosterone-regulated sodium reabsorption;Endo…	Sensory Perception (Reactome);Organismal Systems (KEGG);Environmental Information Processing (KEGG)
MSTRG.13688	3.96011	-	Catalytic Activity (GO:0003824)	-	-	Synthesis of Ketone Bodies;Utilization of Ketone Bodies	Metabolism (Reactome)
MSTRG.13819	1.10142	-	-	-	-	Neutrophil degranulation;Ion transport by P-type ATPases	Immune System (Reactome);Transport of small molecules (Reactome)
MSTRG.13829	-1.23067	Regulation of Dna-Templated Transcription (GO:0006355), Dna-Templated Transcription (GO:0006351)	Metal Ion Binding (GO:0046872)	Nucleus (GO:0005634)	-	Regulation of PTEN stability and activity;Ub-specific processing proteases	Signal Transduction (Reactome);Metabolism of proteins (Reactome)
MSTRG.13928	-1.29452	Gene Expression (GO:0010467)	Purine Nucleotide Binding (GO:0017076), Purine Ribonucleotide Binding (GO:0032555), Purine Ribonucleoside Triphosphate Binding (GO:0035639)	Intracellular Membrane-Bounded Organelle (GO:0043231)	-	Mitochondrial translation elongation;Purine metabolism;Thiamine metabolism	Metabolism of proteins (Reactome);Metabolism (KEGG)
MSTRG.14026	-1.78611	Phosphorylation (GO:0016310)	Purine Nucleotide Binding (GO:0017076), Purine Ribonucleotide Binding (GO:0032555), Purine Ribonucleoside Triphosphate Binding (GO:0035639)	Nucleus (GO:0005634)	-	Human immunodeficiency virus 1 infection	Human Diseases (KEGG)
MSTRG.14048	3.463	Cellular Component Assembly (GO:0022607), Protein-Containing Complex Organization (GO:0043933)	Binding (GO:0005488)	Plasma Membrane (GO:0005886)	-	DAP12 signaling;Neutrophil degranulation;Endosomal/Vacuolar pathway;ER-Phagosome pathway;Antigen Presentation: Folding, assembly and peptide loading of class I MHC;Immunoregulatory interactions between a Lymphoid and a non-Lymphoid cell;Antigen processing and presentation;Human immunodeficiency virus 1 infection;Human cytomegalovirus infection;Human T-cell leukemia virus 1 infection;Epstein-Barr …	Immune System (Reactome);Organismal Systems (KEGG);Human Diseases (KEGG)
MSTRG.14243	1.3274	Regulation of Dna-Templated Transcription (GO:0006355), Dna-Templated Transcription (GO:0006351)	Metal Ion Binding (GO:0046872)	Nucleus (GO:0005634)	-	Formation of the beta-catenin:TCF transactivating complex	Signal Transduction (Reactome)
MSTRG.14253	6.4294	Protein Modification Process (GO:0036211), Nitrogen Compound Transport (GO:0071705), Regulation of Protein Metabolic Process (GO:0051246), Regulation of Cellular Biosynthetic Process (GO:0031326), Phosphate-Containing Compound Metabolic Process (GO:0006796), Organic Substance Transport (GO:0071702), Positive Regulation of Cellular Biosynthetic Process (GO:0031328), Macromolecule Modification (GO:…	Protein Binding (GO:0005515)	Intracellular Anatomical Structure (GO:0005622), Cytoplasm (GO:0005737)	-	MASTL Facilitates Mitotic Progression	Cell Cycle (Reactome)
MSTRG.14254	1.98958	-	-	-	-	Regulation of actin dynamics for phagocytic cup formation	Immune System (Reactome)
MSTRG.14281	-1.64074	Regulation of Cellular Component Organization (GO:0051128), Animal Organ Development (GO:0048513), Cell Development (GO:0048468), System Development (GO:0048731), Cellular Component Organization (GO:0016043), Cell Differentiation (GO:0030154)	Protein Binding (GO:0005515)	Intracellular Membrane-Bounded Organelle (GO:0043231)	Belongs to the semaphorin family	O-glycosylation of TSR domain-containing proteins;Axon guidance	Metabolism of proteins (Reactome);Organismal Systems (KEGG)
MSTRG.14402	-1.7377	-	-	-	-	Retrograde neurotrophin signalling;ARMS-mediated activation;Receptor-type tyrosine-protein phosphatases	Signal Transduction (Reactome);Neuronal System (Reactome)
MSTRG.14462	2.3342	Macromolecule Biosynthetic Process (GO:0009059), Organonitrogen Compound Biosynthetic Process (GO:1901566)	Transferase Activity (GO:0016740)	Intracellular Membrane-Bounded Organelle (GO:0043231)	-	Chondroitin sulfate biosynthesis;Glycosaminoglycan biosynthesis - chondroitin sulfate / dermatan sulfate	Metabolism (Reactome);Metabolism (KEGG)
MSTRG.14590	-4.77254	Gene Expression (GO:0010467)	Protein Binding (GO:0005515), Catalytic Activity, Acting On A Protein (GO:0140096)	Intracellular Vesicle (GO:0097708)	-	Calnexin/calreticulin cycle;ER-Phagosome pathway;Antigen Presentation: Folding, assembly and peptide loading of class I MHC;Arginine and proline metabolism	Metabolism of proteins (Reactome);Immune System (Reactome);Metabolism (KEGG)
MSTRG.146	-1.56792	-	-	-	-	Regulation of glycolysis by fructose 2,6-bisphosphate metabolism	Metabolism (Reactome)
MSTRG.14638	2.67636	Organic Substance Transport (GO:0071702)	-	-	-	HDL remodeling	Transport of small molecules (Reactome)
MSTRG.14702	-1.141	Organic Cyclic Compound Metabolic Process (GO:1901360), Organic Substance Catabolic Process (GO:1901575), Amide Metabolic Process (GO:0043603), Cellular Aromatic Compound Metabolic Process (GO:0006725), Organonitrogen Compound Metabolic Process (GO:1901564)	Anion Binding (GO:0043168)	Intracellular Membrane-Bounded Organelle (GO:0043231), Intracellular Organelle Lumen (GO:0070013)	-	Amino acid metabolism;Gluconeogenesis;Novobiocin biosynthesis;Phenylalanine, tyrosine and tryptophan biosynthesis;Arginine and proline metabolism;Phenylalanine metabolism;Alanine, aspartate and glutamate metabolism;Arginine biosynthesis;Tyrosine metabolism;Tropane, piperidine and pyridine alkaloid biosynthesis;Tryptophan metabolism;Carbon fixation in photosynthetic organisms;Isoquinoline alkaloid…	Metabolism (Reactome);Metabolism (KEGG)
MSTRG.15042	0.983458	Gene Expression (GO:0010467), Regulation of Gene Expression (GO:0010468)	Transporter Activity (GO:0005215)	Intracellular Membrane-Bounded Organelle (GO:0043231)	-	Basigin interactions;Amino acid transport across the plasma membrane;Tryptophan catabolism	Hemostasis (Reactome);Transport of small molecules (Reactome);Metabolism (Reactome)
MSTRG.15105	3.83215	-	-	-	-	mRNA Splicing - Major Pathway;mRNA 3'-end processing;RNA Polymerase II Transcription Termination	Metabolism of RNA (Reactome);Gene expression (Transcription) (Reactome)
MSTRG.152	-1.24633	-	-	-	-	Interferon gamma signaling;Ca-dependent events;Calmodulin induced events;HuR (ELAVL1) binds and stabilizes mRNA;Neutrophil degranulation;CLEC7A (Dectin-1) signaling;Effects of PIP2 hydrolysis;Apoptotic cleavage of cellular proteins;Role of phospholipids in phagocytosis;RHO GTPases Activate NADPH Oxidases;SHC1 events in ERBB2 signaling;VEGFR2 mediated cell proliferation	Immune System (Reactome);Signal Transduction (Reactome);Metabolism of RNA (Reactome);Hemostasis (Reactome);Programmed Cell Death (Reactome)
MSTRG.1528	6.6449	-	Catalytic Activity (GO:0003824)	-	Reverse transcriptase (RNA-dependent DNA polymerase)	Post-translational modification: synthesis of GPI-anchored proteins;Platelet degranulation	Metabolism of proteins (Reactome);Hemostasis (Reactome)
MSTRG.15313	2.07109	-	-	-	-	Notch-HLH transcription pathway	Gene expression (Transcription) (Reactome)
MSTRG.15337	1.07948	-	-	-	-	Stimuli-sensing channels	Transport of small molecules (Reactome)
MSTRG.15446	-1.57291	Phosphorylation (GO:0016310)	Transferase Activity, Transferring Phosphorus-Containing Groups (GO:0016772)	Plasma Membrane (GO:0005886)	-	G alpha (12/13) signalling events;RHOD GTPase cycle;Sema4D induced cell migration and growth-cone collapse;Sema4D mediated inhibition of cell attachment and migration;Axon guidance	Signal Transduction (Reactome);Developmental Biology (Reactome);Organismal Systems (KEGG)
MSTRG.1546	4.52583	Monoatomic Ion Transport (GO:0006811)	Protein Binding (GO:0005515)	Cytoskeleton (GO:0005856), Intracellular Vesicle (GO:0097708)	Amiloride-sensitive sodium channel	Sensory perception of salty taste;Stimuli-sensing channels;Aldosterone-regulated sodium reabsorption;Taste transduction	Sensory Perception (Reactome);Transport of small molecules (Reactome);Organismal Systems (KEGG)
MSTRG.15513	-1.59262	-	-	-	-	O-glycosylation of TSR domain-containing proteins	Metabolism of proteins (Reactome)
MSTRG.15587	2.40904	Protein Modification Process (GO:0036211), Proteolysis (GO:0006508), Nitrogen Compound Transport (GO:0071705), Regulation of Protein Metabolic Process (GO:0051246), Organic Substance Transport (GO:0071702), Macromolecule Modification (GO:0043412), Cellular Response to Organic Substance (GO:0071310), Protein Localization (GO:0008104)	Metal Ion Binding (GO:0046872)	Intracellular Membrane-Bounded Organelle (GO:0043231), Bounding Membrane Of Organelle (GO:0098588)	Belongs to the glycosyl hydrolase 47 family	XBP1(S) activates chaperone genes;ER Quality Control Compartment (ERQC);Various types of N-glycan biosynthesis;Other glycan degradation;N-Glycan biosynthesis;Protein processing in endoplasmic reticulum	Cellular responses to stimuli (Reactome);Metabolism of proteins (Reactome);Metabolism (KEGG);Genetic Information Processing (KEGG)
MSTRG.15740	7.34924	-	-	-	Domain of unknown function (DUF4585)	Vitamin C (ascorbate) metabolism	Metabolism (Reactome)
MSTRG.15751	-6.524	Organelle Organization (GO:0006996)	Protein Binding (GO:0005515)	Nucleus (GO:0005634), Cytoskeleton (GO:0005856)	-	TRIF(TICAM1)-mediated TLR4 signaling ;MAP kinase activation;MyD88 cascade initiated on plasma membrane;Regulation of PLK1 Activity at G2/M Transition;Neddylation;TRAF6 mediated induction of NFkB and MAP kinases upon TLR7/8 or 9 activation;Antigen processing: Ubiquitination & Proteasome degradation;MAP3K8 (TPL2)-dependent MAPK1/3 activation;MyD88:MAL(TIRAP) cascade initiated on plasma membrane;Tol…	Immune System (Reactome);Cell Cycle (Reactome);Metabolism of proteins (Reactome)
MSTRG.15899	8.68585	-	Catalytic Activity (GO:0003824)	-	-	5-Phosphoribose 1-diphosphate biosynthesis	Metabolism (Reactome)
MSTRG.15940	-1.15084	-	-	-	-	HDACs deacetylate histones	Chromatin organization (Reactome)
MSTRG.16022	-0.605751	-	Catalytic Activity (GO:0003824)	-	-	CDC42 GTPase cycle;RAC1 GTPase cycle	Signal Transduction (Reactome)
MSTRG.16179	1.27546	Gene Expression (GO:0010467)	Catalytic Activity, Acting On A Protein (GO:0140096)	Intracellular Membrane-Bounded Organelle (GO:0043231)	Thioredoxin domain-containing protein 11	-	-
MSTRG.16210	2.22814	-	-	-	-	Post-translational protein phosphorylation;Regulation of Insulin-like Growth Factor (IGF) transport and uptake by Insulin-like Growth Factor Binding Proteins (IGFBPs)	Metabolism of proteins (Reactome)
MSTRG.16354	4.96753	-	-	Membrane (GO:0016020)	Pre-pro-megakaryocyte potentiating factor precursor (Mesothelin)	Post-translational protein phosphorylation;Regulation of Insulin-like Growth Factor (IGF) transport and uptake by Insulin-like Growth Factor Binding Proteins (IGFBPs)	Metabolism of proteins (Reactome)
MSTRG.16355	5.74739	-	-	-	-	Post-translational modification: synthesis of GPI-anchored proteins;Post-translational protein phosphorylation;Regulation of Insulin-like Growth Factor (IGF) transport and uptake by Insulin-like Growth Factor Binding Proteins (IGFBPs)	Metabolism of proteins (Reactome)
MSTRG.16369	1.57126	Gene Expression (GO:0010467)	Nucleic Acid Binding (GO:0003676)	Intracellular Non-Membrane-Bounded Organelle (GO:0043232)	-	RMTs methylate histone arginines;Ribosomal scanning and start codon recognition;Major pathway of rRNA processing in the nucleolus and cytosol;Formation of the ternary complex, and subsequently, the 43S complex;Nonsense Mediated Decay (NMD) independent of the Exon Junction Complex (EJC);Nonsense Mediated Decay (NMD) enhanced by the Exon Junction Complex (EJC);Protein methylation	Chromatin organization (Reactome);Metabolism of RNA (Reactome);Metabolism of proteins (Reactome)
MSTRG.16453	3.08019	Monoatomic Ion Transport (GO:0006811)	Transporter Activity (GO:0005215)	Membrane (GO:0016020), Cell Periphery (GO:0071944)	Transmembrane channel-like protein 5	Antigen processing: Ubiquitination & Proteasome degradation	Immune System (Reactome)
MSTRG.16517	2.01102	-	-	Plasma Membrane (GO:0005886)	-	-	-
MSTRG.16550	-1.35701	Transport (GO:0006810), Establishment of Localization In Cell (GO:0051649), Intracellular Transport (GO:0046907)	Purine Nucleotide Binding (GO:0017076), Purine Ribonucleotide Binding (GO:0032555), Purine Ribonucleoside Triphosphate Binding (GO:0035639)	Intracellular Membrane-Bounded Organelle (GO:0043231), Intracellular Organelle Lumen (GO:0070013), Bounding Membrane Of Organelle (GO:0098588)	-	Factors involved in megakaryocyte development and platelet production	Hemostasis (Reactome)
MSTRG.16592	-2.30085	-	-	Intracellular Membrane-Bounded Organelle (GO:0043231)	SEC14-like protein 5	Nonsense Mediated Decay (NMD) independent of the Exon Junction Complex (EJC);Nonsense Mediated Decay (NMD) enhanced by the Exon Junction Complex (EJC)	Metabolism of RNA (Reactome)
MSTRG.16644	-13.2442	Phosphorylation (GO:0016310)	Transferase Activity, Transferring Phosphorus-Containing Groups (GO:0016772)	Nucleus (GO:0005634), Nuclear Lumen (GO:0031981)	-	Class C/3 (Metabotropic glutamate/pheromone receptors);G alpha (i) signalling events	Signal Transduction (Reactome)
MSTRG.16668	-1.2946	Nitrogen Compound Transport (GO:0071705), Organic Substance Transport (GO:0071702), Cellular Response to Organic Substance (GO:0071310), Protein Localization (GO:0008104)	Anion Binding (GO:0043168)	Nucleus (GO:0005634), Intracellular Vesicle (GO:0097708)	von Willebrand factor (vWF) type A domain	Integrin cell surface interactions;Neutrophil degranulation;Cell surface interactions at the vascular wall;Toll Like Receptor 4 (TLR4) Cascade;Leukocyte transendothelial migration;Acute myeloid leukemia;Rap1 signaling pathway;Regulation of actin cytoskeleton;Transcriptional misregulation in cancer;Leishmaniasis;Amoebiasis;Complement and coagulation cascades;Neutrophil extracellular trap formation…	Extracellular matrix organization (Reactome);Immune System (Reactome);Hemostasis (Reactome);Cellular Processes (KEGG);Organismal Systems (KEGG);Environmental Information Processing (KEGG);Human Diseases (KEGG)
MSTRG.16827	-0.884844	-	-	-	-	MHC class II antigen presentation	Immune System (Reactome)
MSTRG.16838	-1.52868	-	-	-	-	Synthesis of PI	Metabolism (Reactome)
MSTRG.16880	-0.731348	-	-	-	-	COPI-dependent Golgi-to-ER retrograde traffic;Kinesins	Vesicle-mediated transport (Reactome);Hemostasis (Reactome)
MSTRG.1690	3.6297	Gene Expression (GO:0010467), Rna Metabolic Process (GO:0016070), Regulation of Gene Expression (GO:0010468)	Nucleic Acid Binding (GO:0003676), Transferase Activity, Transferring Phosphorus-Containing Groups (GO:0016772)	Nucleus (GO:0005634), Cytoskeleton (GO:0005856)	-	-	-
MSTRG.16912	0.734638	-	-	Membrane (GO:0016020)	-	Antigen processing: Ubiquitination & Proteasome degradation	Immune System (Reactome)
MSTRG.16968	4.95911	Regulation of Dna-Templated Transcription (GO:0006355), Dna-Templated Transcription (GO:0006351)	Nucleic Acid Binding (GO:0003676)	-	-	ATF6 (ATF6-alpha) activates chaperone genes;XBP1(S) activates chaperone genes	Cellular responses to stimuli (Reactome)
MSTRG.16975	8.80653	-	-	-	-	-	-
MSTRG.16976	9.42042	Gene Expression (GO:0010467)	-	Extracellular Region (GO:0005576)	Immunoglobulin V-Type	Primary immunodeficiency	Human Diseases (KEGG)
MSTRG.16977	8.78817	-	-	-	Non-ribosomal peptide synthetase modules and related proteins	-	-
MSTRG.17111	-4.52576	Organic Substance Transport (GO:0071702)	Binding (GO:0005488)	-	-	Synthesis of bile acids and bile salts	Metabolism (Reactome)
MSTRG.1716	3.64057	Phosphorylation (GO:0016310)	Transferase Activity, Transferring Phosphorus-Containing Groups (GO:0016772)	-	-	Minus-strand DNA synthesis;Post-translational protein phosphorylation;Regulation of Insulin-like Growth Factor (IGF) transport and uptake by Insulin-like Growth Factor Binding Proteins (IGFBPs)	Disease (Reactome);Metabolism of proteins (Reactome)
MSTRG.1725	-4.21927	-	-	-	-	Disassembly of the destruction complex and recruitment of AXIN to the membrane;Beta-catenin phosphorylation cascade;Regulation of HSF1-mediated heat shock response;Diabetic cardiomyopathy;Lipid and atherosclerosis;Signaling pathways regulating pluripotency of stem cells;Wnt signaling pathway;T cell receptor signaling pathway;B cell receptor signaling pathway;ErbB signaling pathway;Breast cancer;G…	Signal Transduction (Reactome);Cellular responses to stimuli (Reactome);Environmental Information Processing (KEGG);Human Diseases (KEGG);Cellular Processes (KEGG);Organismal Systems (KEGG)
MSTRG.17309	1.68184	-	-	-	-	Regulation of PTEN stability and activity;SUMOylation of ubiquitinylation proteins	Signal Transduction (Reactome);Metabolism of proteins (Reactome)
MSTRG.17337	-1.50923	-	-	-	krueppel associated box	Phenylalanine metabolism	Metabolism (Reactome)
MSTRG.17386	1.5918	Response to Stimulus (GO:0050896)	Binding (GO:0005488)	Plasma Membrane (GO:0005886)	-	DAP12 signaling;Post-translational modification: synthesis of GPI-anchored proteins;Neutrophil degranulation;Endosomal/Vacuolar pathway;ER-Phagosome pathway;Transferrin endocytosis and recycling;Antigen Presentation: Folding, assembly and peptide loading of class I MHC;Immunoregulatory interactions between a Lymphoid and a non-Lymphoid cell;Cellular senescence;Viral myocarditis;Allograft rejectio…	Immune System (Reactome);Metabolism of proteins (Reactome);Transport of small molecules (Reactome);Cellular Processes (KEGG);Human Diseases (KEGG);Organismal Systems (KEGG);Environmental Information Processing (KEGG)
MSTRG.17389	1.69171	-	Metal Ion Binding (GO:0046872)	Plasma Membrane (GO:0005886)	-	DAP12 signaling;Post-translational modification: synthesis of GPI-anchored proteins;Neutrophil degranulation;Endosomal/Vacuolar pathway;ER-Phagosome pathway;Transferrin endocytosis and recycling;Antigen Presentation: Folding, assembly and peptide loading of class I MHC;Immunoregulatory interactions between a Lymphoid and a non-Lymphoid cell	Immune System (Reactome);Metabolism of proteins (Reactome);Transport of small molecules (Reactome)
MSTRG.1740	-0.950275	Monoatomic Ion Transport (GO:0006811)	Metal Ion Binding (GO:0046872), Purine Nucleotide Binding (GO:0017076), Purine Ribonucleotide Binding (GO:0032555), Purine Ribonucleoside Triphosphate Binding (GO:0035639)	Intracellular Membrane-Bounded Organelle (GO:0043231)	-	The proton buffering model;Ion homeostasis;Ion transport by P-type ATPases;Oxidative phosphorylation;Purine metabolism;Thiamine metabolism	Metabolism (Reactome);Muscle contraction (Reactome);Transport of small molecules (Reactome);Metabolism (KEGG)
MSTRG.17401	-4.27723	Organelle Organization (GO:0006996), Cellular Component Assembly (GO:0022607), Protein-Containing Complex Organization (GO:0043933)	Metal Ion Binding (GO:0046872), Purine Nucleotide Binding (GO:0017076), Purine Ribonucleotide Binding (GO:0032555), Purine Ribonucleoside Triphosphate Binding (GO:0035639)	Cytoskeleton (GO:0005856)	-	Anchoring of the basal body to the plasma membrane;Loss of Nlp from mitotic centrosomes;Neutrophil degranulation;Recruitment of mitotic centrosome proteins and complexes;Recruitment of NuMA to mitotic centrosomes;Regulation of PLK1 Activity at G2/M Transition;AURKA Activation by TPX2;Purine metabolism;Thiamine metabolism	Organelle biogenesis and maintenance (Reactome);Cell Cycle (Reactome);Immune System (Reactome);Metabolism (KEGG)
MSTRG.17423	1.54899	-	-	-	-	Synthesis of UDP-N-acetyl-glucosamine	Metabolism of proteins (Reactome)
MSTRG.1744	-1.4837	-	Metal Ion Binding (GO:0046872)	Intracellular Membrane-Bounded Organelle (GO:0043231), Intracellular Organelle Lumen (GO:0070013)	-	5-Phosphoribose 1-diphosphate biosynthesis	Metabolism (Reactome)
MSTRG.1749	2.01603	-	-	-	-	Nonsense Mediated Decay (NMD) independent of the Exon Junction Complex (EJC);Nonsense Mediated Decay (NMD) enhanced by the Exon Junction Complex (EJC)	Metabolism of RNA (Reactome)
MSTRG.17546	1.19938	Macromolecule Biosynthetic Process (GO:0009059), Protein Modification Process (GO:0036211), Organonitrogen Compound Biosynthetic Process (GO:1901566), Organelle Organization (GO:0006996), Cellular Nitrogen Compound Biosynthetic Process (GO:0044271), Nucleic Acid Metabolic Process (GO:0090304), Macromolecule Modification (GO:0043412)	Transferase Activity (GO:0016740)	Nucleus (GO:0005634), Nuclear Lumen (GO:0031981)	-	Termination of O-glycan biosynthesis;Sialic acid metabolism	Metabolism of proteins (Reactome)
MSTRG.17742	1.38907	Phosphorylation (GO:0016310)	Metal Ion Binding (GO:0046872), Purine Nucleotide Binding (GO:0017076), Purine Ribonucleotide Binding (GO:0032555), Purine Ribonucleoside Triphosphate Binding (GO:0035639)	Nucleus (GO:0005634)	-	Activation of NIMA Kinases NEK9, NEK6, NEK7;Nuclear Pore Complex (NPC) Disassembly;EML4 and NUDC in mitotic spindle formation;Human immunodeficiency virus 1 infection	Cell Cycle (Reactome);Human Diseases (KEGG)
MSTRG.17796	-1.38223	Organelle Organization (GO:0006996)	Purine Nucleotide Binding (GO:0017076), Purine Ribonucleotide Binding (GO:0032555), Purine Ribonucleoside Triphosphate Binding (GO:0035639)	Cytoskeleton (GO:0005856)	-	Regulation of actin dynamics for phagocytic cup formation;Purine metabolism;Thiamine metabolism	Immune System (Reactome);Metabolism (KEGG)
MSTRG.17975	1.86099	Regulation of Dna-Templated Transcription (GO:0006355), Dna-Templated Transcription (GO:0006351)	Purine Nucleotide Binding (GO:0017076), Purine Ribonucleotide Binding (GO:0032555), Purine Ribonucleoside Triphosphate Binding (GO:0035639)	Nucleus (GO:0005634), Nuclear Lumen (GO:0031981)	-	Estrogen-dependent gene expression;SUMOylation of transcription cofactors;mRNA Splicing - Major Pathway;Purine metabolism;Thiamine metabolism	Signal Transduction (Reactome);Metabolism of proteins (Reactome);Metabolism of RNA (Reactome);Metabolism (KEGG)
MSTRG.17986	-3.65216	-	-	-	-	Antigen processing: Ubiquitination & Proteasome degradation	Immune System (Reactome)
MSTRG.17997	-2.34803	Nitrogen Compound Transport (GO:0071705), Monoatomic Ion Transport (GO:0006811), Organic Substance Transport (GO:0071702), Protein Localization (GO:0008104)	Transporter Activity (GO:0005215)	Plasma Membrane (GO:0005886)	-	Phase 0 - rapid depolarisation;Phase 2 - plateau phase;TRP channels	Muscle contraction (Reactome);Transport of small molecules (Reactome)
MSTRG.18009	3.46716	Transport (GO:0006810)	Transporter Activity (GO:0005215)	-	-	Pyruvate metabolism;Proton-coupled monocarboxylate transport;Basigin interactions	Metabolism (Reactome);Transport of small molecules (Reactome);Hemostasis (Reactome)
MSTRG.18096	1.26688	Monoatomic Ion Transport (GO:0006811)	Transporter Activity (GO:0005215)	Membrane (GO:0016020)	-	Neutrophil degranulation	Immune System (Reactome)
MSTRG.18180	1.40356	Gene Expression (GO:0010467), Rna Metabolic Process (GO:0016070)	-	Nucleus (GO:0005634)	-	tRNA processing in the nucleus	Metabolism of RNA (Reactome)
MSTRG.18234	6.91476	Response to Stress (GO:0006950)	Organic Cyclic Compound Binding (GO:0097159), Heterocyclic Compound Binding (GO:1901363)	-	Animal haem peroxidase	Neutrophil degranulation;Events associated with phagocytolytic activity of PMN cells;Drug metabolism - other enzymes;Acute myeloid leukemia;Transcriptional misregulation in cancer;Asthma;Neutrophil extracellular trap formation;Phagosome	Immune System (Reactome);Metabolism (KEGG);Human Diseases (KEGG);Organismal Systems (KEGG);Cellular Processes (KEGG)
MSTRG.18291	1.46256	-	-	-	Zinc finger ZZ-type and EF-hand domain-containing protein 1	-	-
MSTRG.18410	5.07054	Regulation of Cell Communication (GO:0010646), Regulation of Signal Transduction (GO:0009966)	Hydrolase Activity (GO:0016787)	-	-	IKK complex recruitment mediated by RIP1;TRAF6-mediated induction of TAK1 complex within TLR4 complex;Toll Like Receptor 3 (TLR3) Cascade;Activation of IRF3/IRF7 mediated by TBK1/IKK epsilon	Immune System (Reactome)
MSTRG.18460	-1.38643	Organelle Organization (GO:0006996)	-	Cytoskeleton (GO:0005856)	-	-	-
MSTRG.18478	-0.931352	Macromolecule Biosynthetic Process (GO:0009059), Nucleobase-Containing Compound Biosynthetic Process (GO:0034654), Organelle Organization (GO:0006996), Cellular Nitrogen Compound Biosynthetic Process (GO:0044271), Heterocycle Biosynthetic Process (GO:0018130), Organic Cyclic Compound Biosynthetic Process (GO:1901362), Nucleic Acid Metabolic Process (GO:0090304), Aromatic Compound Biosynthetic Pro…	Transferase Activity, Transferring Phosphorus-Containing Groups (GO:0016772)	-	-	Minus-strand DNA synthesis;Aspartate and asparagine metabolism	Disease (Reactome);Metabolism (Reactome)
MSTRG.18548	-0.622276	Organelle Organization (GO:0006996), Cellular Component Assembly (GO:0022607)	Protein Binding (GO:0005515)	Cytoskeleton (GO:0005856)	-	COPI-independent Golgi-to-ER retrograde traffic;Anchoring of the basal body to the plasma membrane;Intraflagellar transport;Aggrephagy;Resolution of Sister Chromatid Cohesion;Loss of Nlp from mitotic centrosomes;Neutrophil degranulation;Recruitment of mitotic centrosome proteins and complexes;Recruitment of NuMA to mitotic centrosomes;Activation of BIM and translocation to mitochondria ;Regulatio…	Vesicle-mediated transport (Reactome);Organelle biogenesis and maintenance (Reactome);Autophagy (Reactome);Cell Cycle (Reactome);Immune System (Reactome);Programmed Cell Death (Reactome);Cellular responses to stimuli (Reactome);Metabolism of proteins (Reactome);Signal Transduction (Reactome)
MSTRG.18549	0.628418	Gene Expression (GO:0010467), Rna Metabolic Process (GO:0016070)	Nucleic Acid Binding (GO:0003676)	Nucleus (GO:0005634), Nuclear Lumen (GO:0031981)	-	mRNA Splicing - Minor Pathway;mRNA Splicing - Major Pathway;mRNA 3'-end processing;RNA Polymerase II Transcription Termination;Spliceosome;IL-17 signaling pathway;Herpes simplex virus 1 infection	Metabolism of RNA (Reactome);Gene expression (Transcription) (Reactome);Genetic Information Processing (KEGG);Organismal Systems (KEGG);Human Diseases (KEGG)
MSTRG.186	-0.918746	Macromolecule Biosynthetic Process (GO:0009059), Nucleobase-Containing Compound Biosynthetic Process (GO:0034654), Cellular Nitrogen Compound Biosynthetic Process (GO:0044271), Heterocycle Biosynthetic Process (GO:0018130), Organic Cyclic Compound Biosynthetic Process (GO:1901362), Nucleic Acid Metabolic Process (GO:0090304), Aromatic Compound Biosynthetic Process (GO:0019438)	Transferase Activity, Transferring Phosphorus-Containing Groups (GO:0016772)	-	-	Minus-strand DNA synthesis;Regulation of PLK1 Activity at G2/M Transition	Disease (Reactome);Cell Cycle (Reactome)
MSTRG.18620	-5.7434	Regulation of Dna-Templated Transcription (GO:0006355), Dna-Templated Transcription (GO:0006351)	-	Nucleus (GO:0005634)	-	Regulation of TP53 Activity through Phosphorylation	Gene expression (Transcription) (Reactome)
MSTRG.18785	-1.05435	-	Nucleic Acid Binding (GO:0003676)	-	-	-	-
MSTRG.18834	3.15587	Proteolysis (GO:0006508), Monoatomic Ion Transport (GO:0006811)	Protein Binding (GO:0005515)	Nucleus (GO:0005634), Nuclear Lumen (GO:0031981)	solute carrier family 17, member 9	Organic anion transporters;Sialic acid metabolism	Transport of small molecules (Reactome);Metabolism of proteins (Reactome)
MSTRG.18842	1.89281	-	-	-	-	COPI-dependent Golgi-to-ER retrograde traffic;COPI-mediated anterograde transport	Vesicle-mediated transport (Reactome);Metabolism of proteins (Reactome)
MSTRG.18924	-3.39196	Phosphorylation (GO:0016310)	Purine Nucleotide Binding (GO:0017076), Purine Ribonucleotide Binding (GO:0032555), Purine Ribonucleoside Triphosphate Binding (GO:0035639)	Intracellular Anatomical Structure (GO:0005622), Cytoplasm (GO:0005737)	-	Smooth Muscle Contraction;RHO GTPases activate PAKs	Muscle contraction (Reactome);Signal Transduction (Reactome)
MSTRG.18947	6.69413	-	-	-	family B, member	Antimicrobial peptides	Immune System (Reactome)
MSTRG.19006	-0.698494	Cell Surface Receptor Signaling Pathway (GO:0007166), Regulation of Cell Communication (GO:0010646), Regulation of Signal Transduction (GO:0009966)	Protein Binding (GO:0005515)	Plasma Membrane (GO:0005886)	Adenomatosis polyposis coli down-regulated 1	RHOC GTPase cycle;RHOD GTPase cycle;RHOG GTPase cycle;RHOA GTPase cycle	Signal Transduction (Reactome)
MSTRG.19043	1.54505	Regulation of Dna-Templated Transcription (GO:0006355), Dna-Templated Transcription (GO:0006351)	Nucleic Acid Binding (GO:0003676)	Nucleus (GO:0005634), Nuclear Lumen (GO:0031981)	Zinc finger protein 217	Estrogen-dependent gene expression	Signal Transduction (Reactome)
MSTRG.19086	1.08098	-	-	-	-	Resolution of Sister Chromatid Cohesion;Separation of Sister Chromatids;Amplification of signal from unattached kinetochores via a MAD2 inhibitory signal;RHO GTPases Activate Formins;EML4 and NUDC in mitotic spindle formation	Cell Cycle (Reactome);Signal Transduction (Reactome)
MSTRG.19088	-1.90693	Regulation of Dna-Templated Transcription (GO:0006355), Dna-Templated Transcription (GO:0006351)	Metal Ion Binding (GO:0046872)	Nucleus (GO:0005634), Intracellular Vesicle (GO:0097708)	Protein-arginine deiminase type-2	Neutrophil degranulation;Chromatin modifying enzymes	Immune System (Reactome);Chromatin organization (Reactome)
MSTRG.1911	-1.42916	-	-	-	-	Neddylation	Metabolism of proteins (Reactome)
MSTRG.19308	-0.961888	Regulation of Dna-Templated Transcription (GO:0006355), Dna-Templated Transcription (GO:0006351)	Metal Ion Binding (GO:0046872), Purine Nucleotide Binding (GO:0017076), Purine Ribonucleotide Binding (GO:0032555), Purine Ribonucleoside Triphosphate Binding (GO:0035639)	Nucleus (GO:0005634), Cytoskeleton (GO:0005856)	Serine threonine-protein kinase PINK1, mitochondrial	IRAK1 recruits IKK complex;IRAK1 recruits IKK complex (R-DRE-937039);IRAK1 recruits IKK complex (R-RNO-937039);IRAK1 recruits IKK complex (R-SSC-937039);IRAK1 recruits IKK complex (R-MMU-937039);IRAK1 recruits IKK complex (R-HSA-937039);PIP3 activates AKT signaling;Agmatine biosynthesis;Ras signaling pathway;Mitophagy - animal;Arginine and proline metabolism;Pathways of neurodegeneration - multip…	Immune System (Reactome);Signal Transduction (Reactome);Metabolism (Reactome);Environmental Information Processing (KEGG);Cellular Processes (KEGG);Metabolism (KEGG);Human Diseases (KEGG)
MSTRG.1934	-12.2949	-	-	-	-	Generation of second messenger molecules	Immune System (Reactome)
MSTRG.19685	-1.65208	Regulation of Response to Stimulus (GO:0048583), Response to External Stimulus (GO:0009605), Response to Stress (GO:0006950)	Anion Binding (GO:0043168)	-	-	Triglyceride catabolism	Metabolism (Reactome)
MSTRG.19767	-1.3334	Nitrogen Compound Transport (GO:0071705), Organelle Organization (GO:0006996), Organic Substance Transport (GO:0071702), Protein Localization (GO:0008104)	Purine Nucleotide Binding (GO:0017076), Purine Ribonucleotide Binding (GO:0032555)	Intracellular Vesicle (GO:0097708)	-	Intra-Golgi traffic;RAB GEFs exchange GTP for GDP on RABs;Purine metabolism;Thiamine metabolism	Vesicle-mediated transport (Reactome);Metabolism (KEGG);Metabolism (KEGG)
MSTRG.19770	0.596248	Regulation of Cellular Process (GO:0050794), Cell Communication (GO:0007154), Cellular Response to Stimulus (GO:0051716), Response to External Stimulus (GO:0009605), Signal Transduction (GO:0007165), Signaling (GO:0023052), Response to Chemical (GO:0042221)	Protein Binding (GO:0005515)	Nucleus (GO:0005634)	-	RHOC GTPase cycle;RHOA GTPase cycle	Signal Transduction (Reactome)
MSTRG.19924	0.626876	Gene Expression (GO:0010467), Rna Metabolic Process (GO:0016070), Regulation of Gene Expression (GO:0010468)	Nucleic Acid Binding (GO:0003676)	Nucleus (GO:0005634), Nuclear Lumen (GO:0031981)	-	mRNA Splicing - Major Pathway	Metabolism of RNA (Reactome)
MSTRG.19930	0.775698	Monoatomic Ion Transport (GO:0006811)	Nucleic Acid Binding (GO:0003676)	Nucleus (GO:0005634)	-	Miscellaneous transport and binding events	Transport of small molecules (Reactome)
MSTRG.19952	3.3496	-	-	-	-	Gluconeogenesis	Metabolism (Reactome)
[truncated: 514 more rows]

## Sheet: E
Challenged 6 DPC
Gene ID	log Fold change	Biological Process	Molecular Function	Cellular Component	EGGNOG	Pathways	Pathway Category
[truncated: 109 more rows]

## Sheet: F
Challenged 10 DPC
Gene ID	log Fold change	Biological Process	Molecular Function	Cellular Component	EGGNOG	Pathways	Pathway Category
[truncated: 161 more rows]

## Sheet: G
Fayoumi 2 vs. 6 DPC
[truncated: 45 more rows]

## Sheet: H
Fayoumi 2 vs. 10 DPC
[truncated: 281 more rows]

## Sheet: I
Fayoumi 6 vs. 10 DPC
[truncated: 18 more rows]

[truncated: 3 more sheets: J, K, L]
