# Supplementary material for: Breed and timepoint-based analysis of chicken harderian gland transcriptome during Newcastle disease virus challenge
Source: Front Mol Biosci. 2024 Jun 10;11:1365888. doi: 10.3389/fmolb.2024.1365888 (PMC11194529; doi:10.3389/fmolb.2024.1365888)
Supplement: Supplementary file 11 [file Table7.XLSX]

## Sheet: Supplementary Table 7
Supplementary Table 7
Table showing the significantly enriched KEGG and Reactome pathways identified using GSEA by Omicsbox.
Breed based analysis
A: Non-challenged 2 DPC
B: Non-challenged 6 DPC
C: Non-challenged 10 DPC
D: Challenged 2 DPC
E: Challenged 6 DPC
F: Challenged 10 DPC
Timepoint based analysis
G: Fayoumi 2 vs 6 DPC
H: Fayoumi 2 vs 10 DPC
I: Leghorn 2 vs 6 DPC
J: Leghorn 2 vs 10 DPC

## Sheet: A
Non-challenged 2 DPC
Database	Pathway	ID	Species	Top	#Seqs	GSEA Tag	GSEA ES	GSEA NES	Core Enrichment Sequences	No-Core Enrichment Sequences
KEGG	Oxidative phosphorylation	ko00190	None	Metabolism	10	BOTTOM	-0.728155	-2.51372	COX2, NDUFA9, ND3, ATP6, MSTRG.21245, ATP5A1Z, SDHB, COX3, ND2, ND1
KEGG	Ubiquinone and other terpenoid-quinone biosynthesis	ko00130	None	Metabolism	4	BOTTOM	-0.790476	-1.85123	NDUFA9, ND3, ND2, ND1
KEGG	Carbon fixation pathways in prokaryotes	ko00720	None	Metabolism	4	BOTTOM	-0.714286	-1.64323	ACO2, MSTRG.2933, ACAT1, SDHB
KEGG	Citrate cycle (TCA cycle)	ko00020	None	Metabolism	4	BOTTOM	-0.714286	-1.63974	ACO2, MSTRG.2933, SDHB, MSTRG.9620
KEGG	Pyruvate metabolism	ko00620	None	Metabolism	2	BOTTOM	-0.842271	-1.47321	PKM, ACAT1
KEGG	Prion disease	ko05020	None	Human Diseases	2	BOTTOM	-0.858044	-1.47044	NDUFB8, MSTRG.1725
KEGG	Fatty acid elongation	ko00062	None	Metabolism	3	BOTTOM	-0.71519	-1.43574	LOC107050163, ECI1, ACAT1
Reactome	Complex I biogenesis	R-GGA-6799198	Gallus gallus	Metabolism	5	BOTTOM	-0.792994	-2.05502	NDUFA9, ND3, ND2, NDUFA10, ND1
Reactome	Vpr-mediated nuclear import of PICs	R-HSA-180910	Homo sapiens	Disease	4	BOTTOM	-0.709261	-1.69757	LOC107052719, LOC107050476, LOC107052288, LOC100859106
Reactome	Plus-strand DNA synthesis	R-HSA-164525	Homo sapiens	Disease	5	BOTTOM	-0.666396	-1.69393	LOC107052719, MSTRG.566	LOC107050476, LOC107052288, LOC100859106
Reactome	Binding and entry of HIV virion	R-HSA-173107	Homo sapiens	Disease	4	BOTTOM	-0.709261	-1.67993	LOC107052719, LOC107050476, LOC107052288, LOC100859106
Reactome	Uncoating of the HIV Virion	R-HSA-162585	Homo sapiens	Disease	4	BOTTOM	-0.709261	-1.67577	LOC107052719, LOC107050476, LOC107052288, LOC100859106
Reactome	2-LTR circle formation	R-HSA-164843	Homo sapiens	Disease	4	BOTTOM	-0.709261	-1.66698	LOC107052719, LOC107050476, LOC107052288, LOC100859106
Reactome	Minus-strand DNA synthesis	R-HSA-164516	Homo sapiens	Disease	14	BOTTOM	-0.428816	-1.66531	LOC107052719, MSTRG.566, MSTRG.20777	LOC107051636, LOC107050476, ST8SIA5, SPPL2A, MSTRG.10149, MSTRG.17149, LOC107052288, LOC100859106, SEC24D, MSTRG.62, IMPAD1
Reactome	Integration of viral DNA into host genomic DNA	R-HSA-175567	Homo sapiens	Disease	4	BOTTOM	-0.709261	-1.66211	LOC107052719, LOC107050476, LOC107052288, LOC100859106
Reactome	Budding and maturation of HIV virion	R-HSA-162588	Homo sapiens	Disease	4	BOTTOM	-0.709261	-1.65615	LOC107052719, LOC107050476, LOC107052288, LOC100859106
Reactome	APOBEC3G mediated resistance to HIV-1 infection	R-HSA-180689	Homo sapiens	Disease	4	BOTTOM	-0.709261	-1.63806	LOC107052719, LOC107050476, LOC107052288, LOC100859106
Reactome	Assembly Of The HIV Virion	R-HSA-175474	Homo sapiens	Disease	4	BOTTOM	-0.709261	-1.62524	LOC107052719, LOC107050476, LOC107052288, LOC100859106
Reactome	Autointegration results in viral DNA circles	R-HSA-177539	Homo sapiens	Disease	4	BOTTOM	-0.709261	-1.60472	LOC107052719, LOC107050476, LOC107052288, LOC100859106
Reactome	The tricarboxylic acid cycle	R-GGA-372987	Gallus gallus	Metabolism	3	BOTTOM	-0.712025	-1.48503	MSTRG.2933, SDHB, MSTRG.9620
Reactome	Class C/3 (Metabotropic glutamate/pheromone receptors)	R-GGA-420499	Gallus gallus	Signal Transduction	1	BOTTOM	-0.996855	-1.34437	MSTRG.16644
Reactome	Cristae formation	R-GGA-8949613	Gallus gallus	Organelle biogenesis and maintenance	1	BOTTOM	-0.993711	-1.33184	ATP6
Reactome	Neutrophil degranulation	R-GGA-6798695	Gallus gallus	Immune System	32	TOP	0.503151	2.33572	PTGDS, ASAH1, MSTRG.9319, TUBB, CREG1, TXNDC5, DSP, PRDX4, TF, CKAP4, BACE2, DDOST, OLFML1, MSTRG.14048, MSTRG.20075, MSTRG.18234	CD47, MSTRG.20482, MSTRG.17389, JUP, KRT5, PIGR, CST3, TUBB1, MSTRG.11195, PGRMC1, PKM, PPIB, SURF4, DNAJC3, S100A6, SERPINB2

## Sheet: B
Non-challenged 6 DPC
Database	Pathway	ID	Species	Top	#Seqs	GSEA Tag	GSEA ES	GSEA NES	Core Enrichment Sequences	No-Core Enrichment Sequences
KEGG	Oxidative phosphorylation	ko00190	None	Metabolism	4	BOTTOM	-0.827103	-1.91559	MSTRG.4924, ND4L, ATP6, MSTRG.21245
KEGG	Tuberculosis	ko05152	None	Human Diseases	2	BOTTOM	-0.893518	-1.57287	MSTRG.21245, MSTRG.20679
KEGG	B cell receptor signaling pathway	ko04662	None	Organismal Systems	2	BOTTOM	-0.893518	-1.5555	MSTRG.1725, MSTRG.20679
KEGG	Drug metabolism - other enzymes	ko00983	None	Metabolism	2	TOP	0.916667	1.55539	GSTAL3, MSTRG.18234
Reactome	Plus-strand DNA synthesis	R-HSA-164525	Homo sapiens	Disease	6	BOTTOM	-0.608756	-1.6499	LOC107052719, LOC107052718	LOC107050476, MSTRG.1, LOC107052288, LOC100859106
Reactome	Budding and maturation of HIV virion	R-HSA-162588	Homo sapiens	Disease	5	BOTTOM	-0.651977	-1.64945	LOC107052719, LOC107052718	LOC107050476, LOC107052288, LOC100859106
Reactome	Autointegration results in viral DNA circles	R-HSA-177539	Homo sapiens	Disease	5	BOTTOM	-0.651977	-1.63915	LOC107052719, LOC107052718	LOC107050476, LOC107052288, LOC100859106
Reactome	2-LTR circle formation	R-HSA-164843	Homo sapiens	Disease	5	BOTTOM	-0.651977	-1.63361	LOC107052719, LOC107052718	LOC107050476, LOC107052288, LOC100859106
Reactome	Integration of viral DNA into host genomic DNA	R-HSA-175567	Homo sapiens	Disease	5	BOTTOM	-0.651977	-1.62732	LOC107052719, LOC107052718	LOC107050476, LOC107052288, LOC100859106
Reactome	5-Phosphoribose 1-diphosphate biosynthesis	R-GGA-73843	Gallus gallus	Metabolism	3	BOTTOM	-0.772093	-1.62313	JPH1, MSTRG.16189, MSTRG.10344
Reactome	Binding and entry of HIV virion	R-HSA-173107	Homo sapiens	Disease	5	BOTTOM	-0.651977	-1.62235	LOC107052719, LOC107052718	LOC107050476, LOC107052288, LOC100859106
Reactome	Vpr-mediated nuclear import of PICs	R-HSA-180910	Homo sapiens	Disease	5	BOTTOM	-0.651977	-1.60479	LOC107052719, LOC107052718	LOC107050476, LOC107052288, LOC100859106
Reactome	Uncoating of the HIV Virion	R-HSA-162585	Homo sapiens	Disease	5	BOTTOM	-0.651977	-1.59666	LOC107052719, LOC107052718	LOC107050476, LOC107052288, LOC100859106
Reactome	Assembly Of The HIV Virion	R-HSA-175474	Homo sapiens	Disease	5	BOTTOM	-0.651977	-1.57836	LOC107052719, LOC107052718	LOC107050476, LOC107052288, LOC100859106
Reactome	Transcriptional Regulation by MECP2	R-HSA-8986944	Homo sapiens	Gene expression (Transcription)	2	BOTTOM	-0.833333	-1.41746	LOC427654, MSTRG.16193
Reactome	Glutathione conjugation	R-GGA-156590	Gallus gallus	Metabolism	2	TOP	0.794002	1.33955	GSTAL3	ESD
Reactome	Anchoring of the basal body to the plasma membrane	R-GGA-5620912	Gallus gallus	Organelle biogenesis and maintenance	3	TOP	0.699156	1.36707	TUBB	RASEF, HSP90AA1
Reactome	Cell surface interactions at the vascular wall	R-GGA-202733	Gallus gallus	Hemostasis	3	TOP	0.716768	1.37354	LOC107051274, JCHAIN	MSTRG.1913

## Sheet: C
Non-challenged 10 DPC
Database	Pathway	ID	Species	Top	#Seqs	GSEA Tag	GSEA ES	GSEA NES	Core Enrichment Sequences	No-Core Enrichment Sequences
KEGG	Thiamine metabolism	ko00730	None	Metabolism	1	TOP	0.909091	1.18195	TUBB

## Sheet: D
Challenged 2 DPC
Database	Pathway	ID	Species	Top	#Seqs	GSEA Tag	GSEA ES	GSEA NES	Core Enrichment Sequences	No-Core Enrichment Sequences
KEGG	Oxidative phosphorylation	ko00190	None	Metabolism	25	BOTTOM	-0.723455	-3.49536	COX2, ND6, MSTRG.1740, ND4L, ND4, MSTRG.24355, COX3, SDHB, ND1, NDUFB8, CYTB, ATP5C1, NDUFA9, COX1, ND3, ATP6, MSTRG.21245, UQCRFS1, COX6A1, ATP5A1Z, ND5, ND2	ATP8, SDHA, MSTRG.10202
KEGG	Citrate cycle (TCA cycle)	ko00020	None	Metabolism	11	BOTTOM	-0.797597	-2.87383	PDHB, MSTRG.20158, MDH1, ACO2, DLD, IDH3A, PDHA1, SDHB	FH, SDHA, MSTRG.9620
KEGG	Ubiquinone and other terpenoid-quinone biosynthesis	ko00130	None	Metabolism	11	BOTTOM	-0.759033	-2.8046	NDUFB8, ND6, ND4L, NDUFA9, ND3, ND4, MSTRG.24355, ND5, ND2, ND1	MSTRG.10202
KEGG	Pyruvate metabolism	ko00620	None	Metabolism	9	BOTTOM	-0.712821	-2.37955	PDHB, MDH1, FH, LDHB, DLD, PKM, PDHA1, ACAT1	ALDH1L2
KEGG	Arginine and proline metabolism	ko00330	None	Metabolism	11	BOTTOM	-0.537689	-1.98582	MSTRG.22928, GOT1, MSTRG.19308, CKB, CKMT2, MSTRG.14702	OAT, MSTRG.2281, ALDH1L2, MSTRG.14590, P4HB
KEGG	Cysteine and methionine metabolism	ko00270	None	Metabolism	4	BOTTOM	-0.849704	-1.95382	GOT1, MDH1, LDHB, MSTRG.14702
KEGG	Diabetic cardiomyopathy	ko05415	None	Human Diseases	5	BOTTOM	-0.742891	-1.89138	NDUFB8, ATP5C1, NDUFA9, MSTRG.1725, ATP8
KEGG	Prion disease	ko05020	None	Human Diseases	5	BOTTOM	-0.742891	-1.86643	NDUFB8, ATP5C1, NDUFA9, MSTRG.1725, ATP8
KEGG	Carbon fixation pathways in prokaryotes	ko00720	None	Metabolism	9	BOTTOM	-0.548883	-1.7809	MDH1, ACO2, FH, SDHA, ECI1, ACAT1, SDHB, HACD1	HACD3
KEGG	Parkinson disease	ko05012	None	Human Diseases	6	BOTTOM	-0.617408	-1.73236	NDUFB8, MSTRG.19308, ATP5C1, NDUFA9, ATP8	NFE2L2
KEGG	Huntington disease	ko05016	None	Human Diseases	4	BOTTOM	-0.742012	-1.70896	NDUFB8, ATP5C1, NDUFA9, ATP8
KEGG	Carbon fixation in photosynthetic organisms	ko00710	None	Metabolism	5	BOTTOM	-0.649733	-1.67539	GOT1, MDH1, MSTRG.14702	PGK1, GPT2
KEGG	Chemical carcinogenesis - reactive oxygen species	ko05208	None	Human Diseases	6	BOTTOM	-0.611686	-1.64794	NDUFB8, EPAS1, ATP5C1, NDUFA9, ATP8	NFE2L2
KEGG	Photosynthesis	ko00195	None	Metabolism	3	BOTTOM	-0.810875	-1.61885	ATP5C1, ATP6, ATP5A1Z
KEGG	Glyoxylate and dicarboxylate metabolism	ko00630	None	Metabolism	2	BOTTOM	-0.943329	-1.61449	MDH1, ACAT1
KEGG	Non-alcoholic fatty liver disease	ko04932	None	Human Diseases	3	BOTTOM	-0.79669	-1.60043	NDUFB8, NDUFA9, MSTRG.1725
KEGG	cGMP-PKG signaling pathway	ko04022	None	Environmental Information Processing	5	BOTTOM	-0.620853	-1.57503	MSTRG.13642, MSTRG.24648, MYO7L2, GUCY1A2, MSTRG.11276
KEGG	Vascular smooth muscle contraction	ko04270	None	Organismal Systems	3	BOTTOM	-0.770686	-1.54111	MYO7L2, GUCY1A2, MSTRG.11276
KEGG	Isoquinoline alkaloid biosynthesis	ko00950	None	Metabolism	2	BOTTOM	-0.884297	-1.53585	GOT1, MSTRG.14702
KEGG	Phenylalanine, tyrosine and tryptophan biosynthesis	ko00400	None	Metabolism	2	BOTTOM	-0.884297	-1.53045	GOT1, MSTRG.14702
KEGG	Tropane, piperidine and pyridine alkaloid biosynthesis	ko00960	None	Metabolism	2	BOTTOM	-0.884297	-1.50716	GOT1, MSTRG.14702
KEGG	Retrograde endocannabinoid signaling	ko04723	None	Organismal Systems	2	BOTTOM	-0.864227	-1.50269	NDUFB8, NDUFA9
KEGG	Novobiocin biosynthesis	ko00401	None	Metabolism	2	BOTTOM	-0.884297	-1.50253	GOT1, MSTRG.14702
KEGG	Amoebiasis	ko05146	None	Human Diseases	3	BOTTOM	-0.747045	-1.49896	MSTRG.16668, CRYAB, MSTRG.20161
KEGG	Glycolysis / Gluconeogenesis	ko00010	None	Metabolism	11	BOTTOM	-0.411574	-1.48717	PDHB, MSTRG.20158, LDHB, DLD, PKM, PDHA1, PGAM1	PGK1, ALDH1L2, MSTRG.11272, ALDH1A3
KEGG	Arginine biosynthesis	ko00220	None	Metabolism	5	BOTTOM	-0.595579	-1.48364	GOT1, MSTRG.11147, MSTRG.14702	MSTRG.20657, GPT2
KEGG	Thermogenesis	ko04714	None	Organismal Systems	6	BOTTOM	-0.533581	-1.4836	NDUFB8, ATP5C1, NDUFA9, ATP8, MSTRG.11276	ACSL4
KEGG	Lysine degradation	ko00310	None	Metabolism	5	BOTTOM	-0.560289	-1.4183	DLD, ACAT1, ALDH1L2, HACD1	HACD3
KEGG	Propanoate metabolism	ko00640	None	Metabolism	6	BOTTOM	-0.513907	-1.41563	LDHB, IVD, DLD, ECI1, HACD1	HACD3
KEGG	Valine, leucine and isoleucine degradation	ko00280	None	Metabolism	6	BOTTOM	-0.503207	-1.41272	DLD, ECI1, ACAT1, ALDH1L2, HACD1	HACD3
KEGG	Tryptophan metabolism	ko00380	None	Metabolism	7	BOTTOM	-0.482776	-1.40141	DLD, ECI1, ACAT1, ALDH1L2, HACD1, MSTRG.14702	HACD3
KEGG	Thyroid hormone signaling pathway	ko04919	None	Organismal Systems	4	BOTTOM	-0.627219	-1.39928	MSTRG.13642, EPAS1, MSTRG.1725, MYO7L2
KEGG	Alzheimer disease	ko05010	None	Human Diseases	7	TOP	0.582269	1.49071	FZD6	NDUFB8, RPL10A, ATP5C1, NDUFA9, MSTRG.1725, ATP8
Reactome	Complex I biogenesis	R-GGA-6799198	Gallus gallus	Metabolism	17	BOTTOM	-0.710697	-3.02127	ACAD9, ND6, NDUFAB1, NDUFA5, NDUFS4, ND4, NDUFA10, ND1, NDUFB8, NDUFA9, ND3, ND5, ND2, NDUFV2	NDUFB1, MSTRG.21320, MSTRG.10202
Reactome	The proton buffering model	R-GGA-167827	Gallus gallus	Metabolism	11	BOTTOM	-0.704447	-2.53983	CYTB, MSTRG.1740, SLC25A4, COX1, MSTRG.21245, UQCRFS1, COX6A1, ATP5G1, MSTRG.24355, COX3	SLC33A1
Reactome	Respiratory electron transport	R-GGA-611105	Gallus gallus	Metabolism	8	BOTTOM	-0.781213	-2.42579	CYTB, COX2, COX1, CYCS, UQCRFS1, COX6A1, COX3, COX4I1
Reactome	Regulation of pyruvate dehydrogenase (PDH) complex	R-GGA-204174	Gallus gallus	Metabolism	5	BOTTOM	-0.845044	-2.13181	PDHB, PDP1, DLD, MSTRG.12283, PDHA1
Reactome	Signaling by Retinoic Acid	R-GGA-5362517	Gallus gallus	Signal Transduction	5	BOTTOM	-0.815166	-2.07748	PDHB, DLD, FABP5, MSTRG.12283, PDHA1
Reactome	Formation of ATP by chemiosmotic coupling	R-GGA-163210	Gallus gallus	Metabolism	5	BOTTOM	-0.796209	-2.07014	ATP5C1, ATP6, ATP5F1, ATP5A1Z, ATP5G1
Reactome	Citric acid cycle (TCA cycle)	R-GGA-71403	Gallus gallus	Metabolism	7	BOTTOM	-0.690063	-2.05813	MDH1, ACO2, FH, DLD, SDHA, MDH2, SDHB
Reactome	Glyoxylate metabolism and glycine degradation	R-GGA-389661	Gallus gallus	Metabolism	4	BOTTOM	-0.881657	-2.04386	PDHB, NDUFAB1, PDHA1, MSTRG.12951
Reactome	Cristae formation	R-GGA-8949613	Gallus gallus	Organelle biogenesis and maintenance	5	BOTTOM	-0.796209	-2.02555	ATP5C1, ATP6, ATP5F1, ATP5A1Z, ATP5G1
Reactome	The tricarboxylic acid cycle	R-GGA-372987	Gallus gallus	Metabolism	7	BOTTOM	-0.665182	-1.97302	MDH1, ACO2, FH, IDH3A, SDHA, MSTRG.9620, SDHB
Reactome	Branched-chain amino acid catabolism	R-GGA-70895	Gallus gallus	Metabolism	7	BOTTOM	-0.672911	-1.96839	IVD, DLD, ACAT1, ALDH6A1, MSTRG.12951, AUH	BCAT1
Reactome	TP53 Regulates Metabolic Genes	R-GGA-5628897	Gallus gallus	Gene expression (Transcription)	9	BOTTOM	-0.574165	-1.87625	COX2, NUAK1, COX1, CYCS, COX6A1, COX3, COX4I1	YWHAZ, TXN
Reactome	O-glycosylation of TSR domain-containing proteins	R-GGA-5173214	Gallus gallus	Metabolism of proteins	3	BOTTOM	-0.847518	-1.70961	MSTRG.2024, MSTRG.15513, MSTRG.14281
Reactome	Gluconeogenesis	R-GGA-352875	Gallus gallus	Metabolism	5	BOTTOM	-0.636256	-1.61138	GPI, MDH1, PGK1, PGAM1, MSTRG.14702
Reactome	Smooth Muscle Contraction	R-GGA-445355	Gallus gallus	Muscle contraction	5	BOTTOM	-0.60545	-1.56771	MSTRG.11462, MYL12A, MSTRG.12217, MSTRG.18924, STK17A
Reactome	Anchoring of the basal body to the plasma membrane	R-GGA-5620912	Gallus gallus	Organelle biogenesis and maintenance	4	TOP	0.827715	1.69213	RASEF, TUBB1, TUBB	MSTRG.18548
Reactome	Cell surface interactions at the vascular wall	R-GGA-202733	Gallus gallus	Hemostasis	4	TOP	0.831101	1.71349	LOC107051274, EPCAM, JCHAIN	MSTRG.16668
Reactome	Regulation of PLK1 Activity at G2/M Transition	R-GGA-2565942	Gallus gallus	Cell Cycle	8	TOP	0.674115	1.80588	RASEF, TUBB1, TUBB, RPS27A	UBA52, MSTRG.18548, MSTRG.186, MSTRG.15751
Reactome	Post-translational protein phosphorylation	R-GGA-8957275	Gallus gallus	Metabolism of proteins	20	TOP	0.533652	1.85721	MATN3, MSTRG.16210, HSP90B1, TF, MSTRG.16355, PDIA5, CNTNAP1, DNAJC3, CKAP4, CST3	MGAT4D, DNAJC10, MBTPS1, TRAP1, MSLN, SDC2, PRSS23, SPARCL1, MSTRG.1716, MSTRG.19996
Reactome	Nonsense Mediated Decay (NMD) enhanced by the Exon Junction Complex (EJC)	R-GGA-975957	Gallus gallus	Metabolism of RNA	64	TOP	0.405181	1.86081	DAP, RPL32, RPL21, RPL3, RPS20, SNTB1, RPS15A, MSTRG.12504, RPLP2, RPL27A, MTDH, RPL37, RPL39, RPL11, RPL24, RPL23A, MSTRG.16369, RPS27A, RPL29, RPL36, TRAM1, RPL18A, C9ORF152, RPS21, MSTRG.1749, RPS6, RPL36A, RPL4, RPS10, RPS3, RPS24, RPSA, RPS23, RPL22, RPL34, GOLPH3, LAPTM4A, PABPC1, RPL31	RPL7A, TPPP, CLIC5, RPS25, CCDC25, SLC25A25, RPS8, RPS16, MSTRG.20455, IMMT, UBA52, COX6C, SEC63, XIRP1, RASSF3, RPS26, ERGIC2, SVIL, QKI, RPL10A, MUC13, TMEM106B, GINM1, MSTRG.16592, RPS11
Reactome	Regulation of Insulin-like Growth Factor (IGF) transport and uptake by Insulin-like Growth Factor Binding Proteins (IGFBPs)	R-GGA-381426	Gallus gallus	Metabolism of proteins	20	TOP	0.533652	1.86686	MATN3, MSTRG.16210, HSP90B1, TF, MSTRG.16355, PDIA5, CNTNAP1, DNAJC3, CKAP4, CST3	MGAT4D, DNAJC10, MBTPS1, TRAP1, MSLN, SDC2, PRSS23, SPARCL1, MSTRG.1716, MSTRG.19996
Reactome	Neutrophil degranulation	R-GGA-6798695	Gallus gallus	Immune System	68	TOP	0.404744	1.89498	MSTRG.9319, CD47, MSTRG.17389, TXNDC5, DSP, TF, BACE2, CKAP4, MSTRG.20075, BST1, MSTRG.21226, PTGDS, ASAH1, TUBB, EEF1A1, CREG1, PRDX4, PIGR, TSPAN5, CST3, TUBB1, DDOST, MSTRG.14048, SURF4, MSTRG.18234, DNAJC3	ERP44, MSTRG.12896, MSTRG.13819, MSTRG.17386, MSTRG.152, SDCBP, HBBA, MSTRG.17401, RAB10, PGRMC1, TMEM263, IGF2R, PKM, MSTRG.16668, PPIB, CTSC, FGL2, SLC39A9, GPI, MSTRG.20482, PA2G4, PDXK, MSTRG.18548, PTPRC, MSTRG.19088, KRT5, ANXA2, MSTRG.20100, LPO, GYG1, NME2, PI15, ANXA6, MSTRG.21086, FABP5, MSTRG.18096, SLC35E3, VNN1, CYB5R3, S100A6, SERPINB2, CAND2
Reactome	Nonsense Mediated Decay (NMD) independent of the Exon Junction Complex (EJC)	R-GGA-975956	Gallus gallus	Metabolism of RNA	64	TOP	0.405181	1.89699	DAP, RPL32, RPL21, RPL3, RPS20, SNTB1, RPS15A, MSTRG.12504, RPLP2, RPL27A, MTDH, RPL37, RPL39, RPL11, RPL24, RPL23A, MSTRG.16369, RPS27A, RPL29, RPL36, TRAM1, RPL18A, C9ORF152, RPS21, MSTRG.1749, RPS6, RPL36A, RPL4, RPS10, RPS3, RPS24, RPSA, RPS23, RPL22, RPL34, GOLPH3, LAPTM4A, PABPC1, RPL31	RPL7A, TPPP, CLIC5, RPS25, CCDC25, SLC25A25, RPS8, RPS16, MSTRG.20455, IMMT, UBA52, COX6C, SEC63, XIRP1, RASSF3, RPS26, ERGIC2, SVIL, QKI, RPL10A, MUC13, TMEM106B, GINM1, MSTRG.16592, RPS11

## Sheet: E
Challenged 6 DPC
Database	Pathway	ID	Species	Top	#Seqs	GSEA Tag	GSEA ES	GSEA NES	Core Enrichment Sequences	No-Core Enrichment Sequences
KEGG	Purine metabolism	ko00230	None	Metabolism	2	BOTTOM	-0.795699	-1.36958	PDE10A, LOC100858388
KEGG	Hippo signaling pathway	ko04390	None	Environmental Information Processing	1	TOP	0.978723	1.30331	FZD6
KEGG	Pathways of neurodegeneration - multiple diseases	ko05022	None	Human Diseases	1	TOP	0.978723	1.30422	FZD6
Reactome	Assembly Of The HIV Virion	R-HSA-175474	Homo sapiens	Disease	1	BOTTOM	-1	-1.33392	LOC107052719
Reactome	Uncoating of the HIV Virion	R-HSA-162585	Homo sapiens	Disease	1	BOTTOM	-1	-1.32622	LOC107052719
Reactome	Binding and entry of HIV virion	R-HSA-173107	Homo sapiens	Disease	1	BOTTOM	-1	-1.32052	LOC107052719
Reactome	Vpr-mediated nuclear import of PICs	R-HSA-180910	Homo sapiens	Disease	1	BOTTOM	-1	-1.31662	LOC107052719
Reactome	Autointegration results in viral DNA circles	R-HSA-177539	Homo sapiens	Disease	1	BOTTOM	-1	-1.31544	LOC107052719
Reactome	Budding and maturation of HIV virion	R-HSA-162588	Homo sapiens	Disease	1	BOTTOM	-1	-1.31452	LOC107052719
Reactome	APOBEC3G mediated resistance to HIV-1 infection	R-HSA-180689	Homo sapiens	Disease	1	BOTTOM	-1	-1.31334	LOC107052719
Reactome	Class C/3 (Metabotropic glutamate/pheromone receptors)	R-GGA-420499	Gallus gallus	Signal Transduction	1	BOTTOM	-0.978723	-1.28947	MSTRG.16644
Reactome	RND2 GTPase cycle	R-GGA-9696270	Gallus gallus	Signal Transduction	1	BOTTOM	-0.968085	-1.28883	PTPN21
Reactome	G alpha (i) signalling events	R-GGA-418594	Gallus gallus	Signal Transduction	1	BOTTOM	-0.978723	-1.28452	MSTRG.16644
Reactome	Synthesis of PIPs at the plasma membrane	R-GGA-1660499	Gallus gallus	Metabolism	1	BOTTOM	-0.968085	-1.27441	PTPN21
Reactome	RND3 GTPase cycle	R-GGA-9696264	Gallus gallus	Signal Transduction	1	BOTTOM	-0.968085	-1.26729	PTPN21
Reactome	RND1 GTPase cycle	R-GGA-9696273	Gallus gallus	Signal Transduction	1	BOTTOM	-0.968085	-1.25766	PTPN21
Reactome	Protein methylation	R-GGA-8876725	Gallus gallus	Metabolism of proteins	1	BOTTOM	-0.946808	-1.25173	MSTRG.12173

## Sheet: F
Challenged 10 DPC
Database	Pathway	ID	Species	Top	#Seqs	GSEA Tag	GSEA ES	GSEA NES	Core Enrichment Sequences	No-Core Enrichment Sequences
KEGG	Human immunodeficiency virus 1 infection	ko05170	None	Human Diseases	1	BOTTOM	-0.923077	-1.24006	PIM3
Reactome	Uncoating of the HIV Virion	R-HSA-162585	Homo sapiens	Disease	4	BOTTOM	-0.834646	-1.90474	LOC107052719, LOC107050476, LOC107052288, LOC100859106
Reactome	Budding and maturation of HIV virion	R-HSA-162588	Homo sapiens	Disease	4	BOTTOM	-0.834646	-1.88177	LOC107052719, LOC107050476, LOC107052288, LOC100859106
Reactome	Binding and entry of HIV virion	R-HSA-173107	Homo sapiens	Disease	4	BOTTOM	-0.834646	-1.87901	LOC107052719, LOC107050476, LOC107052288, LOC100859106
Reactome	Vpr-mediated nuclear import of PICs	R-HSA-180910	Homo sapiens	Disease	4	BOTTOM	-0.834646	-1.87439	LOC107052719, LOC107050476, LOC107052288, LOC100859106
Reactome	Autointegration results in viral DNA circles	R-HSA-177539	Homo sapiens	Disease	4	BOTTOM	-0.834646	-1.85908	LOC107052719, LOC107050476, LOC107052288, LOC100859106
Reactome	APOBEC3G mediated resistance to HIV-1 infection	R-HSA-180689	Homo sapiens	Disease	4	BOTTOM	-0.834646	-1.85731	LOC107052719, LOC107050476, LOC107052288, LOC100859106
Reactome	Integration of viral DNA into host genomic DNA	R-HSA-175567	Homo sapiens	Disease	4	BOTTOM	-0.834646	-1.83666	LOC107052719, LOC107050476, LOC107052288, LOC100859106
Reactome	Assembly Of The HIV Virion	R-HSA-175474	Homo sapiens	Disease	4	BOTTOM	-0.834646	-1.83567	LOC107052719, LOC107050476, LOC107052288, LOC100859106
Reactome	2-LTR circle formation	R-HSA-164843	Homo sapiens	Disease	4	BOTTOM	-0.834646	-1.82775	LOC107052719, LOC107050476, LOC107052288, LOC100859106
Reactome	Plus-strand DNA synthesis	R-HSA-164525	Homo sapiens	Disease	5	BOTTOM	-0.740635	-1.78129	LOC107052719, LOC107050476, LOC107052288, LOC100859106	MSTRG.566
Reactome	G alpha (i) signalling events	R-GGA-418594	Gallus gallus	Signal Transduction	2	BOTTOM	-0.922481	-1.5714	MSTRG.16644, RGS1
Reactome	Minus-strand DNA synthesis	R-HSA-164516	Homo sapiens	Disease	7	BOTTOM	-0.548387	-1.55627	LOC107051636, MSTRG.566, LOC107050476, LOC107052288, MSTRG.4968, LOC100859106, MSTRG.9509

## Sheet: G
Fayoumi 2 vs 6 DPC
Database	Pathway	ID	Species	Top	#Seqs	GSEA Tag	GSEA ES	GSEA NES	Core Enrichment Sequences	No-Core Enrichment Sequences
KEGG	Malaria	ko05144	None	Human Diseases	1	BOTTOM	-1	-1.34856	HBA1
Reactome	Scavenging of heme from plasma	R-GGA-2168880	Gallus gallus	Vesicle-mediated transport	3	BOTTOM	-0.647059	-1.3515	MSTRG.16516, HBA1, HBBA
Reactome	Heme signaling	R-GGA-9707616	Gallus gallus	Cellular responses to stimuli	3	BOTTOM	-0.647059	-1.33977	MSTRG.16516, HBA1, HBBA
Reactome	Erythrocytes take up carbon dioxide and release oxygen	R-GGA-1237044	Gallus gallus	Transport of small molecules	3	BOTTOM	-0.647059	-1.32613	MSTRG.16516, HBA1, HBBA

## Sheet: H
Fayoumi 2 vs 10 DPC
Database	Pathway	ID	Species	Top	#Seqs	GSEA Tag	GSEA ES	GSEA NES	Core Enrichment Sequences	No-Core Enrichment Sequences
Reactome	Nonsense Mediated Decay (NMD) enhanced by the Exon Junction Complex (EJC)	R-GGA-975957	Gallus gallus	Metabolism of RNA	18	TOP	0.434206	2.06255	RPL32, TRAM1, TPPP, FAM134B, RPS21, ANTXR1, MBP, HEBP2, RPL27A, RPL37, RPS3, MSTRG.16725, MSTRG.16592, LAPTM4A, RPS8	C9ORF152, MSTRG.12504, RPS27A
Reactome	Nonsense Mediated Decay (NMD) independent of the Exon Junction Complex (EJC)	R-GGA-975956	Gallus gallus	Metabolism of RNA	18	TOP	0.434206	2.04938	RPL32, TRAM1, TPPP, FAM134B, RPS21, ANTXR1, MBP, HEBP2, RPL27A, RPL37, RPS3, MSTRG.16725, MSTRG.16592, LAPTM4A, RPS8	C9ORF152, MSTRG.12504, RPS27A
Reactome	Plus-strand DNA synthesis	R-HSA-164525	Homo sapiens	Disease	4	BOTTOM	-0.813636	-1.90605	LOC107051636, LOC107050476, LOC107052288, LOC100859106
Reactome	Integration of viral DNA into host genomic DNA	R-HSA-175567	Homo sapiens	Disease	3	BOTTOM	-0.855204	-1.81767	LOC107050476, LOC107052288, LOC100859106
Reactome	Binding and entry of HIV virion	R-HSA-173107	Homo sapiens	Disease	3	BOTTOM	-0.855204	-1.79576	LOC107050476, LOC107052288, LOC100859106
Reactome	Autointegration results in viral DNA circles	R-HSA-177539	Homo sapiens	Disease	3	BOTTOM	-0.855204	-1.78822	LOC107050476, LOC107052288, LOC100859106
Reactome	APOBEC3G mediated resistance to HIV-1 infection	R-HSA-180689	Homo sapiens	Disease	3	BOTTOM	-0.855204	-1.77092	LOC107050476, LOC107052288, LOC100859106
Reactome	Assembly Of The HIV Virion	R-HSA-175474	Homo sapiens	Disease	3	BOTTOM	-0.855204	-1.7676	LOC107050476, LOC107052288, LOC100859106
Reactome	Vpr-mediated nuclear import of PICs	R-HSA-180910	Homo sapiens	Disease	3	BOTTOM	-0.855204	-1.76639	LOC107050476, LOC107052288, LOC100859106
Reactome	Budding and maturation of HIV virion	R-HSA-162588	Homo sapiens	Disease	3	BOTTOM	-0.855204	-1.76273	LOC107050476, LOC107052288, LOC100859106
Reactome	2-LTR circle formation	R-HSA-164843	Homo sapiens	Disease	3	BOTTOM	-0.855204	-1.76167	LOC107050476, LOC107052288, LOC100859106
Reactome	Uncoating of the HIV Virion	R-HSA-162585	Homo sapiens	Disease	3	BOTTOM	-0.855204	-1.76128	LOC107050476, LOC107052288, LOC100859106
Reactome	ESR-mediated signaling	R-GGA-8939211	Gallus gallus	Signal Transduction	1	BOTTOM	-1	-1.33959	MSTRG.20511
Reactome	HSP90 chaperone cycle for steroid hormone receptors (SHR) in the presence of ligand	R-GGA-3371497	Gallus gallus	Cellular responses to stimuli	2	BOTTOM	-0.759159	-1.32946	MSTRG.18548	MSTRG.20511

## Sheet: I
Leghorn 2 vs 6 DPC
Database	Pathway	ID	Species	Top	#Seqs	GSEA Tag	GSEA ES	GSEA NES	Core Enrichment Sequences	No-Core Enrichment Sequences
KEGG	Oxidative phosphorylation	ko00190	None	Metabolism	8	BOTTOM	-0.683282	-2.3773	ND6, ND4L, ATP6, COX6A1, SDHB, COX3, ND1	MSTRG.4924
KEGG	Amoebiasis	ko05146	None	Human Diseases	3	BOTTOM	-0.802661	-1.69399	MSTRG.16668, CRYAB, MSTRG.20161
KEGG	Ubiquinone and other terpenoid-quinone biosynthesis	ko00130	None	Metabolism	3	BOTTOM	-0.791574	-1.66877	ND6, ND4L, ND1
Reactome	Respiratory electron transport	R-GGA-611105	Gallus gallus	Metabolism	7	BOTTOM	-0.816555	-2.54703	COX7B, COX6A1, COX5A, UQCRH, UQCRQ, COX3, COX4I1
Reactome	Cytoprotection by HMOX1	R-GGA-9707564	Gallus gallus	Cellular responses to stimuli	5	BOTTOM	-0.844098	-2.29428	COX7B, COX6A1, COX5A, COX3, COX4I1
Reactome	TP53 Regulates Metabolic Genes	R-GGA-5628897	Gallus gallus	Gene expression (Transcription)	6	BOTTOM	-0.698904	-2.07422	COX7B, COX6A1, COX5A, COX3, COX4I1	TXN
Reactome	Striated Muscle Contraction	R-CFA-390522	Canis familiaris	Muscle contraction	3	BOTTOM	-0.964523	-2.04996	TNNT2, MYO7L2, MSTRG.20553
Reactome	Smooth Muscle Contraction	R-GGA-445355	Gallus gallus	Muscle contraction	5	BOTTOM	-0.763076	-2.0371	MSTRG.11462, MYL2, MYL10, TPM3	MSTRG.16431
Reactome	The proton buffering model	R-GGA-167827	Gallus gallus	Metabolism	3	BOTTOM	-0.840355	-1.75961	COX6A1, ATP5G1, COX3
Reactome	Chromatin modifying enzymes	R-GGA-3247509	Gallus gallus	Chromatin organization	2	BOTTOM	-0.957965	-1.69881	MSTRG.19087, PADI2
Reactome	Complex I biogenesis	R-GGA-6799198	Gallus gallus	Metabolism	3	BOTTOM	-0.791574	-1.63359	ND6, MSTRG.21320, ND1
Reactome	RET signaling	R-GGA-8853659	Gallus gallus	Developmental Biology	2	BOTTOM	-0.858407	-1.46827	MSTRG.9585, PDLIM5
Reactome	Ion homeostasis	R-GGA-5578775	Gallus gallus	Muscle contraction	2	BOTTOM	-0.825221	-1.46003	FXYD6, ATP2A2
Reactome	Cell surface interactions at the vascular wall	R-GGA-202733	Gallus gallus	Hemostasis	5	TOP	0.643282	1.52497	EPCAM, LOC107051274, JCHAIN	MSTRG.16668, CD74
Reactome	Plus-strand DNA synthesis	R-HSA-164525	Homo sapiens	Disease	3	TOP	0.986696	1.92587	LOC107050476, LOC107052288, LOC100859106
Reactome	Minus-strand DNA synthesis	R-HSA-164516	Homo sapiens	Disease	18	TOP	0.518161	1.92821	LOC107051636, GFPT1, LOC107050476, MSTRG.10149, LOC107052288, HPGDS, LOC100859106, MSTRG.4968, GALNT1, SEC24D	DAP, MSTRG.2797, MSTRG.11245, MSTRG.2620, ARF4, MSTRG.9509, CA3A, IMPAD1
Reactome	2-LTR circle formation	R-HSA-164843	Homo sapiens	Disease	3	TOP	0.986696	1.94008	LOC107050476, LOC107052288, LOC100859106
Reactome	Vpr-mediated nuclear import of PICs	R-HSA-180910	Homo sapiens	Disease	3	TOP	0.986696	1.95102	LOC107050476, LOC107052288, LOC100859106
Reactome	Budding and maturation of HIV virion	R-HSA-162588	Homo sapiens	Disease	3	TOP	0.986696	1.95183	LOC107050476, LOC107052288, LOC100859106
Reactome	Autointegration results in viral DNA circles	R-HSA-177539	Homo sapiens	Disease	3	TOP	0.986696	1.95266	LOC107050476, LOC107052288, LOC100859106
Reactome	Uncoating of the HIV Virion	R-HSA-162585	Homo sapiens	Disease	3	TOP	0.986696	1.95403	LOC107050476, LOC107052288, LOC100859106
Reactome	Assembly Of The HIV Virion	R-HSA-175474	Homo sapiens	Disease	3	TOP	0.986696	1.95554	LOC107050476, LOC107052288, LOC100859106
Reactome	Binding and entry of HIV virion	R-HSA-173107	Homo sapiens	Disease	3	TOP	0.986696	1.95672	LOC107050476, LOC107052288, LOC100859106
Reactome	APOBEC3G mediated resistance to HIV-1 infection	R-HSA-180689	Homo sapiens	Disease	3	TOP	0.986696	1.9626	LOC107050476, LOC107052288, LOC100859106
Reactome	Integration of viral DNA into host genomic DNA	R-HSA-175567	Homo sapiens	Disease	3	TOP	0.986696	1.96968	LOC107050476, LOC107052288, LOC100859106

[truncated: 1 more sheets: J]
