# Supplementary material for: Breed and timepoint-based analysis of chicken harderian gland transcriptome during Newcastle disease virus challenge
Source: Front Mol Biosci. 2024 Jun 10;11:1365888. doi: 10.3389/fmolb.2024.1365888 (PMC11194529; doi:10.3389/fmolb.2024.1365888)
Supplement: Supplementary file 12 [file Table8.XLSX]

## Sheet: Supplementary Table 8
Supplementary Table 8: Table showing the statistics of co-expression analysis using WGCNA.
A: Breed based analysis
B: Timepoint based analysis

## Sheet: Table
A	Breed based analysis
Condition	Outlier cut height	Softpower	Min Module size	Before merging			After merging
				Number of Modules	Top size	Least size	Number of Modules	Top size	Least size
Non-challenged 2DPC	No outlier	5	15	15	388	17	8	454	17
Non-challenged 6DPC	No outlier	9*	15	11	292	22	8	339	22
Non-challenged 10DPC	No outlier	14	15	11	63	15	5	155	29
Challenged 2DPC	No outlier	6	15	15	1210	15	10	1627	15
Challenged 6DPC	No outlier	9*	15	18	90	18	10	347	18
Challenged 10DPC	No outlier	9*	15	13	100	16	6	224	16
B	Timepoint based analysis
Condition	Outlier cut height	Softpower	Min Module size	Before merging			After merging
				Number of Modules	Top size	Least size	Number of Modules	Top size	Least size
Fayoumi 2v6 DPC	No outlier	9	9	5	137	10	4	169	10
Fayoumi 2v10 DPC	No outlier	5	9	8	249	11	7	285	11
Fayoumi 6v10 DPC	No outlier	9*	9	3	13	10	3	13	10
Leghorn 2v6 DPC	No outlier	4	9	10	753	14	8	932	14
Leghorn 2v10 DPC	No outlier	9*	9	12	316	14	7	420	14
Leghorn 6v10 DPC	No outlier	9*	9	2	19	12	2	19	12
SCALE FREE TOPOLOGY MODEL FIT (SIGNED r^2) CUTOFF IS 0.8
* = scale-free topology fit index fails to reach values above 0.8 for reasonable powers, so the appropriate soft power can be chosen as given in manual
